# Supplementary material for: Design of multi-epitope vaccine candidate against Brucella type IV secretion system (T4SS)
Source: PLoS One. 2023 Aug 10;18(8):e0286358. doi: 10.1371/journal.pone.0286358 (PMC10414599; doi:10.1371/journal.pone.0286358)
Supplement: S1 File — (ZIP) [file pone.0286358.s012.zip]

Archive with 11 entries (11 files):
- S1 File/AF-VirB10-F1-model_v3.pdb
- S1 File/AF-VirB8-F1-model_v3.pdb
- S1 File/MEV fasta.fasta
- S1 File/MEV full_model_409033_2.pdb
- S1 File/MEV-PCR.dna
- S1 File/MEV-TLR4 model_2.pdb
- S1 File/pET-28a(+)&MEV.dna
- S1 File/pET-28a(+).dna
- S1 File/TLR4(B)&MEV.pdb
- S1 File/VirB10.fasta.txt
- S1 File/VirB8.fasta.txt
