# Supplementary material for: Design of multi-epitope vaccine candidate against Brucella type IV secretion system (T4SS)
Source: PLoS One. 2023 Aug 10;18(8):e0286358. doi: 10.1371/journal.pone.0286358 (PMC10414599; doi:10.1371/journal.pone.0286358)
Supplement: S1 File — (ZIP) [file pone.0286358.s012.zip › S1 File/AF-VirB10-F1-model_v3.pdb]

HEADER                                            01-JUN-22                     
TITLE     ALPHAFOLD MONOMER V2.0 PREDICTION FOR TYPE IV SECRETION SYSTEM        
TITLE    2 PROTEIN VIRB10 (Q8YDZ0)                                              
COMPND    MOL_ID: 1;                                                            
COMPND   2 MOLECULE: TYPE IV SECRETION SYSTEM PROTEIN VIRB10;                   
COMPND   3 CHAIN: A                                                             
SOURCE    MOL_ID: 1;                                                            
SOURCE   2 ORGANISM_SCIENTIFIC: BRUCELLA MELITENSIS BIOTYPE 1 (STRAIN 16M / ATCC
SOURCE   3 23456 / NCTC 10094);                                                 
SOURCE   4 ORGANISM_TAXID: 224914                                               
REMARK   1                                                                      
REMARK   1 REFERENCE 1                                                          
REMARK   1  AUTH   JOHN JUMPER, RICHARD EVANS, ALEXANDER PRITZEL, TIM GREEN,    
REMARK   1  AUTH 2 MICHAEL FIGURNOV, OLAF RONNEBERGER, KATHRYN TUNYASUVUNAKOOL, 
REMARK   1  AUTH 3 RUSS BATES, AUGUSTIN ZIDEK, ANNA POTAPENKO, ALEX BRIDGLAND,  
REMARK   1  AUTH 4 CLEMENS MEYER, SIMON A A KOHL, ANDREW J BALLARD,             
REMARK   1  AUTH 5 ANDREW COWIE, BERNARDINO ROMERA-PAREDES, STANISLAV NIKOLOV,  
REMARK   1  AUTH 6 RISHUB JAIN, JONAS ADLER, TREVOR BACK, STIG PETERSEN,        
REMARK   1  AUTH 7 DAVID REIMAN, ELLEN CLANCY, MICHAL ZIELINSKI,                
REMARK   1  AUTH 8 MARTIN STEINEGGER, MICHALINA PACHOLSKA, TAMAS BERGHAMMER,    
REMARK   1  AUTH 9 DAVID SILVER, ORIOL VINYALS, ANDREW W SENIOR,                
REMARK   1  AUTH10 KORAY KAVUKCUOGLU, PUSHMEET KOHLI, DEMIS HASSABIS            
REMARK   1  TITL   HIGHLY ACCURATE PROTEIN STRUCTURE PREDICTION WITH ALPHAFOLD  
REMARK   1  REF    NATURE                        V. 596   583 2021              
REMARK   1  REFN                   ISSN 0028-0836                               
REMARK   1  PMID   34265844                                                     
REMARK   1  DOI    10.1038/s41586-021-03819-2                                   
REMARK   1                                                                      
REMARK   1 DISCLAIMERS                                                          
REMARK   1 ALPHAFOLD DATA, COPYRIGHT (2021) DEEPMIND TECHNOLOGIES LIMITED. THE  
REMARK   1 INFORMATION PROVIDED IS THEORETICAL MODELLING ONLY AND CAUTION SHOULD
REMARK   1 BE EXERCISED IN ITS USE. IT IS PROVIDED "AS-IS" WITHOUT ANY WARRANTY 
REMARK   1 OF ANY KIND, WHETHER EXPRESSED OR IMPLIED. NO WARRANTY IS GIVEN THAT 
REMARK   1 USE OF THE INFORMATION SHALL NOT INFRINGE THE RIGHTS OF ANY THIRD    
REMARK   1 PARTY. THE INFORMATION IS NOT INTENDED TO BE A SUBSTITUTE FOR        
REMARK   1 PROFESSIONAL MEDICAL ADVICE, DIAGNOSIS, OR TREATMENT, AND DOES NOT   
REMARK   1 CONSTITUTE MEDICAL OR OTHER PROFESSIONAL ADVICE. IT IS AVAILABLE FOR 
REMARK   1 ACADEMIC AND COMMERCIAL PURPOSES, UNDER CC-BY 4.0 LICENCE.           
DBREF  XXXX A    1   380  UNP    Q8YDZ0   VIRBA_BRUME      1    380             
SEQRES   1 A  380  MET THR GLN GLU ASN ILE PRO VAL GLN PRO GLY THR LEU          
SEQRES   2 A  380  ASP GLY GLU ARG GLY LEU PRO THR VAL ASN GLU ASN GLY          
SEQRES   3 A  380  SER GLY ARG THR ARG LYS VAL LEU LEU PHE LEU PHE VAL          
SEQRES   4 A  380  VAL GLY PHE ILE VAL VAL LEU LEU LEU LEU LEU VAL PHE          
SEQRES   5 A  380  HIS MET ARG GLY ASN ALA GLU ASN ASN PRO HIS SER TYR          
SEQRES   6 A  380  LYS THR MET VAL GLN THR SER THR VAL PRO MET ARG THR          
SEQRES   7 A  380  PHE LYS LEU PRO PRO PRO PRO PRO PRO ALA PRO PRO GLU          
SEQRES   8 A  380  PRO PRO ALA PRO PRO PRO ALA PRO ALA MET PRO ILE ALA          
SEQRES   9 A  380  GLU PRO ALA ALA ALA ALA LEU SER LEU PRO PRO LEU PRO          
SEQRES  10 A  380  ASP ASP THR PRO ALA LYS ASP ASP VAL LEU ASP LYS SER          
SEQRES  11 A  380  ALA SER ALA LEU MET VAL VAL THR LYS SER SER GLY ASP          
SEQRES  12 A  380  THR VAL VAL GLN THR THR ASN ALA ARG ILE GLN ALA LEU          
SEQRES  13 A  380  LEU ASP SER GLN LYS ASN THR LYS GLN ASP ALA GLY SER          
SEQRES  14 A  380  LEU GLY THR LEU LEU HIS GLY THR GLN THR ASP ALA ARG          
SEQRES  15 A  380  MET ALA SER LEU LEU ARG ASN ARG ASP PHE LEU LEU ALA          
SEQRES  16 A  380  LYS GLY SER ILE ILE ASN CYS ALA LEU GLN THR ARG LEU          
SEQRES  17 A  380  ASP SER THR VAL PRO GLY MET ALA ALA CYS VAL VAL THR          
SEQRES  18 A  380  ARG ASN MET TYR SER ASP ASN GLY LYS VAL LEU LEU ILE          
SEQRES  19 A  380  GLU ARG GLY SER THR ILE SER GLY GLU TYR ASP ALA ASN          
SEQRES  20 A  380  VAL LYS GLN GLY MET ALA ARG ILE TYR VAL LEU TRP THR          
SEQRES  21 A  380  ARG VAL LYS THR PRO ASN GLY VAL VAL ILE ASP LEU ASP          
SEQRES  22 A  380  SER PRO GLY ALA ASP PRO LEU GLY GLY ALA GLY LEU PRO          
SEQRES  23 A  380  GLY TYR ILE ASP SER HIS PHE TRP LYS ARG PHE GLY GLY          
SEQRES  24 A  380  ALA LEU MET LEU SER THR ILE GLU THR LEU GLY ARG TYR          
SEQRES  25 A  380  ALA THR GLN LYS VAL GLY GLY GLY GLY SER ASN GLN ILE          
SEQRES  26 A  380  ASN LEU ASN THR GLY GLY GLY GLU SER THR SER ASN LEU          
SEQRES  27 A  380  ALA SER THR ALA LEU LYS ASP THR ILE ASN ILE PRO PRO          
SEQRES  28 A  380  THR LEU TYR LYS ASN GLN GLY GLU GLU ILE GLY ILE TYR          
SEQRES  29 A  380  ILE ALA ARG ASP LEU ASP PHE SER SER VAL TYR ASP VAL          
SEQRES  30 A  380  LYS PRO LYS                                                  
CRYST1    1.000    1.000    1.000  90.00  90.00  90.00 P 1           1          
ORIGX1      1.000000  0.000000  0.000000        0.00000                         
ORIGX2      0.000000  1.000000  0.000000        0.00000                         
ORIGX3      0.000000  0.000000  1.000000        0.00000                         
SCALE1      1.000000  0.000000  0.000000        0.00000                         
SCALE2      0.000000  1.000000  0.000000        0.00000                         
SCALE3      0.000000  0.000000  1.000000        0.00000                         
MODEL        1                                                                  
ATOM      1  N   MET A   1     -33.694 -64.942  22.729  1.00 43.31           N  
ATOM      2  CA  MET A   1     -32.998 -65.756  21.715  1.00 43.31           C  
ATOM      3  C   MET A   1     -33.665 -65.491  20.378  1.00 43.31           C  
ATOM      4  CB  MET A   1     -33.098 -67.263  22.030  1.00 43.31           C  
ATOM      5  O   MET A   1     -34.696 -66.095  20.151  1.00 43.31           O  
ATOM      6  CG  MET A   1     -32.193 -67.752  23.159  1.00 43.31           C  
ATOM      7  SD  MET A   1     -32.478 -69.505  23.511  1.00 43.31           S  
ATOM      8  CE  MET A   1     -31.301 -69.781  24.860  1.00 43.31           C  
ATOM      9  N   THR A   2     -33.130 -64.554  19.588  1.00 50.24           N  
ATOM     10  CA  THR A   2     -33.208 -64.467  18.111  1.00 50.24           C  
ATOM     11  C   THR A   2     -32.556 -63.143  17.702  1.00 50.24           C  
ATOM     12  CB  THR A   2     -34.619 -64.546  17.481  1.00 50.24           C  
ATOM     13  O   THR A   2     -33.064 -62.067  18.000  1.00 50.24           O  
ATOM     14  CG2 THR A   2     -34.912 -65.966  16.983  1.00 50.24           C  
ATOM     15  OG1 THR A   2     -35.644 -64.145  18.360  1.00 50.24           O  
ATOM     16  N   GLN A   3     -31.366 -63.236  17.111  1.00 41.12           N  
ATOM     17  CA  GLN A   3     -30.615 -62.143  16.500  1.00 41.12           C  
ATOM     18  C   GLN A   3     -30.708 -62.387  14.990  1.00 41.12           C  
ATOM     19  CB  GLN A   3     -29.166 -62.197  17.035  1.00 41.12           C  
ATOM     20  O   GLN A   3     -30.296 -63.452  14.537  1.00 41.12           O  
ATOM     21  CG  GLN A   3     -28.279 -61.008  16.633  1.00 41.12           C  
ATOM     22  CD  GLN A   3     -26.822 -61.215  17.058  1.00 41.12           C  
ATOM     23  NE2 GLN A   3     -26.265 -60.382  17.911  1.00 41.12           N  
ATOM     24  OE1 GLN A   3     -26.154 -62.142  16.642  1.00 41.12           O  
ATOM     25  N   GLU A   4     -31.279 -61.450  14.231  1.00 56.38           N  
ATOM     26  CA  GLU A   4     -31.409 -61.556  12.775  1.00 56.38           C  
ATOM     27  C   GLU A   4     -30.662 -60.400  12.095  1.00 56.38           C  
ATOM     28  CB  GLU A   4     -32.881 -61.696  12.351  1.00 56.38           C  
ATOM     29  O   GLU A   4     -31.066 -59.243  12.138  1.00 56.38           O  
ATOM     30  CG  GLU A   4     -32.999 -62.247  10.918  1.00 56.38           C  
ATOM     31  CD  GLU A   4     -34.432 -62.681  10.566  1.00 56.38           C  
ATOM     32  OE1 GLU A   4     -34.901 -62.303   9.470  1.00 56.38           O  
ATOM     33  OE2 GLU A   4     -35.030 -63.418  11.384  1.00 56.38           O  
ATOM     34  N   ASN A   5     -29.480 -60.766  11.603  1.00 54.55           N  
ATOM     35  CA  ASN A   5     -28.893 -60.490  10.292  1.00 54.55           C  
ATOM     36  C   ASN A   5     -29.020 -59.092   9.637  1.00 54.55           C  
ATOM     37  CB  ASN A   5     -29.356 -61.623   9.348  1.00 54.55           C  
ATOM     38  O   ASN A   5     -30.091 -58.631   9.256  1.00 54.55           O  
ATOM     39  CG  ASN A   5     -28.230 -62.245   8.546  1.00 54.55           C  
ATOM     40  ND2 ASN A   5     -28.558 -63.106   7.614  1.00 54.55           N  
ATOM     41  OD1 ASN A   5     -27.053 -62.018   8.772  1.00 54.55           O  
ATOM     42  N   ILE A   6     -27.852 -58.498   9.369  1.00 49.28           N  
ATOM     43  CA  ILE A   6     -27.618 -57.339   8.492  1.00 49.28           C  
ATOM     44  C   ILE A   6     -27.462 -57.831   7.040  1.00 49.28           C  
ATOM     45  CB  ILE A   6     -26.296 -56.638   8.919  1.00 49.28           C  
ATOM     46  O   ILE A   6     -26.759 -58.821   6.834  1.00 49.28           O  
ATOM     47  CG1 ILE A   6     -26.325 -56.168  10.394  1.00 49.28           C  
ATOM     48  CG2 ILE A   6     -25.942 -55.458   7.990  1.00 49.28           C  
ATOM     49  CD1 ILE A   6     -24.947 -55.769  10.944  1.00 49.28           C  
ATOM     50  N   PRO A   7     -27.965 -57.117   6.015  1.00 56.55           N  
ATOM     51  CA  PRO A   7     -27.477 -57.266   4.648  1.00 56.55           C  
ATOM     52  C   PRO A   7     -26.530 -56.119   4.243  1.00 56.55           C  
ATOM     53  CB  PRO A   7     -28.740 -57.343   3.797  1.00 56.55           C  
ATOM     54  O   PRO A   7     -26.887 -54.942   4.266  1.00 56.55           O  
ATOM     55  CG  PRO A   7     -29.740 -56.465   4.556  1.00 56.55           C  
ATOM     56  CD  PRO A   7     -29.246 -56.429   6.009  1.00 56.55           C  
ATOM     57  N   VAL A   8     -25.316 -56.494   3.836  1.00 49.57           N  
ATOM     58  CA  VAL A   8     -24.332 -55.668   3.116  1.00 49.57           C  
ATOM     59  C   VAL A   8     -24.724 -55.618   1.632  1.00 49.57           C  
ATOM     60  CB  VAL A   8     -22.923 -56.292   3.288  1.00 49.57           C  
ATOM     61  O   VAL A   8     -24.993 -56.664   1.043  1.00 49.57           O  
ATOM     62  CG1 VAL A   8     -21.837 -55.607   2.448  1.00 49.57           C  
ATOM     63  CG2 VAL A   8     -22.476 -56.249   4.757  1.00 49.57           C  
ATOM     64  N   GLN A   9     -24.707 -54.435   1.008  1.00 51.00           N  
ATOM     65  CA  GLN A   9     -24.656 -54.285  -0.455  1.00 51.00           C  
ATOM     66  C   GLN A   9     -23.489 -53.374  -0.879  1.00 51.00           C  
ATOM     67  CB  GLN A   9     -25.989 -53.803  -1.062  1.00 51.00           C  
ATOM     68  O   GLN A   9     -23.077 -52.517  -0.095  1.00 51.00           O  
ATOM     69  CG  GLN A   9     -26.818 -54.962  -1.641  1.00 51.00           C  
ATOM     70  CD  GLN A   9     -27.888 -54.477  -2.614  1.00 51.00           C  
ATOM     71  NE2 GLN A   9     -29.144 -54.779  -2.375  1.00 51.00           N  
ATOM     72  OE1 GLN A   9     -27.623 -53.831  -3.613  1.00 51.00           O  
ATOM     73  N   PRO A  10     -22.925 -53.593  -2.083  1.00 45.45           N  
ATOM     74  CA  PRO A  10     -21.506 -53.405  -2.360  1.00 45.45           C  
ATOM     75  C   PRO A  10     -21.207 -52.293  -3.383  1.00 45.45           C  
ATOM     76  CB  PRO A  10     -21.100 -54.776  -2.918  1.00 45.45           C  
ATOM     77  O   PRO A  10     -22.048 -51.941  -4.202  1.00 45.45           O  
ATOM     78  CG  PRO A  10     -22.317 -55.209  -3.743  1.00 45.45           C  
ATOM     79  CD  PRO A  10     -23.480 -54.411  -3.161  1.00 45.45           C  
ATOM     80  N   GLY A  11     -19.944 -51.853  -3.412  1.00 50.65           N  
ATOM     81  CA  GLY A  11     -19.283 -51.405  -4.642  1.00 50.65           C  
ATOM     82  C   GLY A  11     -19.248 -49.901  -4.916  1.00 50.65           C  
ATOM     83  O   GLY A  11     -20.009 -49.404  -5.735  1.00 50.65           O  
ATOM     84  N   THR A  12     -18.253 -49.208  -4.362  1.00 54.00           N  
ATOM     85  CA  THR A  12     -17.661 -48.014  -4.990  1.00 54.00           C  
ATOM     86  C   THR A  12     -16.146 -48.087  -4.821  1.00 54.00           C  
ATOM     87  CB  THR A  12     -18.209 -46.687  -4.441  1.00 54.00           C  
ATOM     88  O   THR A  12     -15.661 -48.212  -3.698  1.00 54.00           O  
ATOM     89  CG2 THR A  12     -19.675 -46.458  -4.809  1.00 54.00           C  
ATOM     90  OG1 THR A  12     -18.103 -46.639  -3.038  1.00 54.00           O  
ATOM     91  N   LEU A  13     -15.431 -48.092  -5.948  1.00 54.97           N  
ATOM     92  CA  LEU A  13     -13.975 -48.202  -6.064  1.00 54.97           C  
ATOM     93  C   LEU A  13     -13.235 -47.012  -5.425  1.00 54.97           C  
ATOM     94  CB  LEU A  13     -13.618 -48.285  -7.564  1.00 54.97           C  
ATOM     95  O   LEU A  13     -13.686 -45.871  -5.510  1.00 54.97           O  
ATOM     96  CG  LEU A  13     -13.867 -49.662  -8.217  1.00 54.97           C  
ATOM     97  CD1 LEU A  13     -14.919 -49.598  -9.327  1.00 54.97           C  
ATOM     98  CD2 LEU A  13     -12.570 -50.194  -8.830  1.00 54.97           C  
ATOM     99  N   ASP A  14     -12.060 -47.287  -4.853  1.00 48.49           N  
ATOM    100  CA  ASP A  14     -11.120 -46.291  -4.333  1.00 48.49           C  
ATOM    101  C   ASP A  14     -10.554 -45.407  -5.465  1.00 48.49           C  
ATOM    102  CB  ASP A  14      -9.956 -47.010  -3.616  1.00 48.49           C  
ATOM    103  O   ASP A  14      -9.899 -45.910  -6.378  1.00 48.49           O  
ATOM    104  CG  ASP A  14     -10.342 -47.646  -2.277  1.00 48.49           C  
ATOM    105  OD1 ASP A  14     -11.025 -46.954  -1.491  1.00 48.49           O  
ATOM    106  OD2 ASP A  14      -9.918 -48.799  -2.040  1.00 48.49           O  
ATOM    107  N   GLY A  15     -10.751 -44.082  -5.395  1.00 62.93           N  
ATOM    108  CA  GLY A  15      -9.961 -43.116  -6.182  1.00 62.93           C  
ATOM    109  C   GLY A  15     -10.709 -41.978  -6.886  1.00 62.93           C  
ATOM    110  O   GLY A  15     -10.057 -41.047  -7.364  1.00 62.93           O  
ATOM    111  N   GLU A  16     -12.042 -41.980  -6.933  1.00 53.16           N  
ATOM    112  CA  GLU A  16     -12.791 -40.894  -7.580  1.00 53.16           C  
ATOM    113  C   GLU A  16     -13.103 -39.754  -6.599  1.00 53.16           C  
ATOM    114  CB  GLU A  16     -14.017 -41.432  -8.343  1.00 53.16           C  
ATOM    115  O   GLU A  16     -13.697 -39.944  -5.537  1.00 53.16           O  
ATOM    116  CG  GLU A  16     -13.944 -41.003  -9.820  1.00 53.16           C  
ATOM    117  CD  GLU A  16     -14.968 -41.720 -10.709  1.00 53.16           C  
ATOM    118  OE1 GLU A  16     -15.633 -41.012 -11.498  1.00 53.16           O  
ATOM    119  OE2 GLU A  16     -15.044 -42.964 -10.619  1.00 53.16           O  
ATOM    120  N   ARG A  17     -12.665 -38.537  -6.949  1.00 58.39           N  
ATOM    121  CA  ARG A  17     -12.951 -37.306  -6.200  1.00 58.39           C  
ATOM    122  C   ARG A  17     -14.453 -37.048  -6.259  1.00 58.39           C  
ATOM    123  CB  ARG A  17     -12.174 -36.110  -6.779  1.00 58.39           C  
ATOM    124  O   ARG A  17     -14.947 -36.499  -7.240  1.00 58.39           O  
ATOM    125  CG  ARG A  17     -10.661 -36.229  -6.577  1.00 58.39           C  
ATOM    126  CD  ARG A  17      -9.923 -35.059  -7.240  1.00 58.39           C  
ATOM    127  NE  ARG A  17      -8.628 -35.517  -7.776  1.00 58.39           N  
ATOM    128  NH1 ARG A  17      -7.398 -33.597  -7.502  1.00 58.39           N  
ATOM    129  NH2 ARG A  17      -6.461 -35.401  -8.432  1.00 58.39           N  
ATOM    130  CZ  ARG A  17      -7.507 -34.834  -7.899  1.00 58.39           C  
ATOM    131  N   GLY A  18     -15.160 -37.445  -5.205  1.00 47.89           N  
ATOM    132  CA  GLY A  18     -16.571 -37.135  -5.028  1.00 47.89           C  
ATOM    133  C   GLY A  18     -16.808 -35.631  -5.142  1.00 47.89           C  
ATOM    134  O   GLY A  18     -16.180 -34.833  -4.441  1.00 47.89           O  
ATOM    135  N   LEU A  19     -17.719 -35.254  -6.041  1.00 60.89           N  
ATOM    136  CA  LEU A  19     -18.337 -33.933  -6.034  1.00 60.89           C  
ATOM    137  C   LEU A  19     -18.854 -33.648  -4.615  1.00 60.89           C  
ATOM    138  CB  LEU A  19     -19.508 -33.900  -7.034  1.00 60.89           C  
ATOM    139  O   LEU A  19     -19.397 -34.562  -3.987  1.00 60.89           O  
ATOM    140  CG  LEU A  19     -19.056 -33.856  -8.509  1.00 60.89           C  
ATOM    141  CD1 LEU A  19     -19.584 -35.057  -9.294  1.00 60.89           C  
ATOM    142  CD2 LEU A  19     -19.564 -32.580  -9.183  1.00 60.89           C  
ATOM    143  N   PRO A  20     -18.726 -32.414  -4.096  1.00 56.72           N  
ATOM    144  CA  PRO A  20     -19.362 -32.065  -2.840  1.00 56.72           C  
ATOM    145  C   PRO A  20     -20.869 -32.227  -3.029  1.00 56.72           C  
ATOM    146  CB  PRO A  20     -18.925 -30.629  -2.534  1.00 56.72           C  
ATOM    147  O   PRO A  20     -21.527 -31.406  -3.669  1.00 56.72           O  
ATOM    148  CG  PRO A  20     -18.622 -30.043  -3.913  1.00 56.72           C  
ATOM    149  CD  PRO A  20     -18.125 -31.245  -4.717  1.00 56.72           C  
ATOM    150  N   THR A  21     -21.416 -33.319  -2.498  1.00 65.11           N  
ATOM    151  CA  THR A  21     -22.854 -33.510  -2.397  1.00 65.11           C  
ATOM    152  C   THR A  21     -23.372 -32.341  -1.579  1.00 65.11           C  
ATOM    153  CB  THR A  21     -23.219 -34.848  -1.737  1.00 65.11           C  
ATOM    154  O   THR A  21     -22.982 -32.160  -0.421  1.00 65.11           O  
ATOM    155  CG2 THR A  21     -22.735 -36.039  -2.562  1.00 65.11           C  
ATOM    156  OG1 THR A  21     -22.631 -34.937  -0.460  1.00 65.11           O  
ATOM    157  N   VAL A  22     -24.208 -31.518  -2.205  1.00 54.76           N  
ATOM    158  CA  VAL A  22     -24.961 -30.467  -1.536  1.00 54.76           C  
ATOM    159  C   VAL A  22     -25.891 -31.192  -0.577  1.00 54.76           C  
ATOM    160  CB  VAL A  22     -25.718 -29.585  -2.550  1.00 54.76           C  
ATOM    161  O   VAL A  22     -26.938 -31.696  -0.964  1.00 54.76           O  
ATOM    162  CG1 VAL A  22     -26.312 -28.355  -1.853  1.00 54.76           C  
ATOM    163  CG2 VAL A  22     -24.787 -29.088  -3.666  1.00 54.76           C  
ATOM    164  N   ASN A  23     -25.421 -31.355   0.657  1.00 47.96           N  
ATOM    165  CA  ASN A  23     -26.150 -32.034   1.704  1.00 47.96           C  
ATOM    166  C   ASN A  23     -27.458 -31.274   1.919  1.00 47.96           C  
ATOM    167  CB  ASN A  23     -25.265 -32.115   2.960  1.00 47.96           C  
ATOM    168  O   ASN A  23     -27.458 -30.105   2.323  1.00 47.96           O  
ATOM    169  CG  ASN A  23     -25.915 -32.878   4.102  1.00 47.96           C  
ATOM    170  ND2 ASN A  23     -25.295 -32.897   5.258  1.00 47.96           N  
ATOM    171  OD1 ASN A  23     -26.973 -33.462   3.993  1.00 47.96           O  
ATOM    172  N   GLU A  24     -28.550 -31.965   1.610  1.00 51.10           N  
ATOM    173  CA  GLU A  24     -29.927 -31.624   1.913  1.00 51.10           C  
ATOM    174  C   GLU A  24     -30.096 -31.540   3.432  1.00 51.10           C  
ATOM    175  CB  GLU A  24     -30.859 -32.687   1.312  1.00 51.10           C  
ATOM    176  O   GLU A  24     -30.665 -32.411   4.087  1.00 51.10           O  
ATOM    177  CG  GLU A  24     -30.834 -32.726  -0.220  1.00 51.10           C  
ATOM    178  CD  GLU A  24     -31.908 -33.686  -0.745  1.00 51.10           C  
ATOM    179  OE1 GLU A  24     -32.723 -33.235  -1.580  1.00 51.10           O  
ATOM    180  OE2 GLU A  24     -31.933 -34.842  -0.268  1.00 51.10           O  
ATOM    181  N   ASN A  25     -29.584 -30.465   4.031  1.00 51.14           N  
ATOM    182  CA  ASN A  25     -29.751 -30.247   5.452  1.00 51.14           C  
ATOM    183  C   ASN A  25     -31.127 -29.635   5.716  1.00 51.14           C  
ATOM    184  CB  ASN A  25     -28.559 -29.503   6.066  1.00 51.14           C  
ATOM    185  O   ASN A  25     -31.287 -28.422   5.867  1.00 51.14           O  
ATOM    186  CG  ASN A  25     -28.445 -29.794   7.557  1.00 51.14           C  
ATOM    187  ND2 ASN A  25     -27.689 -29.009   8.285  1.00 51.14           N  
ATOM    188  OD1 ASN A  25     -29.006 -30.724   8.107  1.00 51.14           O  
ATOM    189  N   GLY A  26     -32.099 -30.543   5.763  1.00 49.64           N  
ATOM    190  CA  GLY A  26     -33.142 -30.584   6.772  1.00 49.64           C  
ATOM    191  C   GLY A  26     -34.209 -29.507   6.655  1.00 49.64           C  
ATOM    192  O   GLY A  26     -33.978 -28.323   6.914  1.00 49.64           O  
ATOM    193  N   SER A  27     -35.443 -29.964   6.449  1.00 57.06           N  
ATOM    194  CA  SER A  27     -36.709 -29.226   6.596  1.00 57.06           C  
ATOM    195  C   SER A  27     -36.816 -28.339   7.853  1.00 57.06           C  
ATOM    196  CB  SER A  27     -37.842 -30.258   6.611  1.00 57.06           C  
ATOM    197  O   SER A  27     -37.710 -27.504   7.949  1.00 57.06           O  
ATOM    198  OG  SER A  27     -37.682 -31.134   7.716  1.00 57.06           O  
ATOM    199  N   GLY A  28     -35.889 -28.443   8.810  1.00 61.68           N  
ATOM    200  CA  GLY A  28     -35.737 -27.525   9.931  1.00 61.68           C  
ATOM    201  C   GLY A  28     -35.373 -26.085   9.551  1.00 61.68           C  
ATOM    202  O   GLY A  28     -35.865 -25.170  10.211  1.00 61.68           O  
ATOM    203  N   ARG A  29     -34.558 -25.822   8.514  1.00 66.68           N  
ATOM    204  CA  ARG A  29     -34.175 -24.429   8.184  1.00 66.68           C  
ATOM    205  C   ARG A  29     -35.303 -23.684   7.470  1.00 66.68           C  
ATOM    206  CB  ARG A  29     -32.831 -24.374   7.435  1.00 66.68           C  
ATOM    207  O   ARG A  29     -35.608 -22.558   7.852  1.00 66.68           O  
ATOM    208  CG  ARG A  29     -32.184 -22.977   7.530  1.00 66.68           C  
ATOM    209  CD  ARG A  29     -30.792 -22.962   6.881  1.00 66.68           C  
ATOM    210  NE  ARG A  29     -30.156 -21.627   6.952  1.00 66.68           N  
ATOM    211  NH1 ARG A  29     -28.133 -22.214   6.028  1.00 66.68           N  
ATOM    212  NH2 ARG A  29     -28.485 -20.101   6.638  1.00 66.68           N  
ATOM    213  CZ  ARG A  29     -28.933 -21.322   6.543  1.00 66.68           C  
ATOM    214  N   THR A  30     -35.989 -24.329   6.526  1.00 69.91           N  
ATOM    215  CA  THR A  30     -37.183 -23.764   5.872  1.00 69.91           C  
ATOM    216  C   THR A  30     -38.332 -23.588   6.862  1.00 69.91           C  
ATOM    217  CB  THR A  30     -37.648 -24.629   4.694  1.00 69.91           C  
ATOM    218  O   THR A  30     -38.968 -22.540   6.865  1.00 69.91           O  
ATOM    219  CG2 THR A  30     -36.626 -24.636   3.559  1.00 69.91           C  
ATOM    220  OG1 THR A  30     -37.813 -25.961   5.117  1.00 69.91           O  
ATOM    221  N   ARG A  31     -38.541 -24.536   7.787  1.00 77.00           N  
ATOM    222  CA  ARG A  31     -39.552 -24.413   8.849  1.00 77.00           C  
ATOM    223  C   ARG A  31     -39.231 -23.294   9.844  1.00 77.00           C  
ATOM    224  CB  ARG A  31     -39.734 -25.785   9.510  1.00 77.00           C  
ATOM    225  O   ARG A  31     -40.150 -22.603  10.270  1.00 77.00           O  
ATOM    226  CG  ARG A  31     -41.035 -25.945  10.303  1.00 77.00           C  
ATOM    227  CD  ARG A  31     -41.140 -27.400  10.785  1.00 77.00           C  
ATOM    228  NE  ARG A  31     -42.466 -27.704  11.355  1.00 77.00           N  
ATOM    229  NH1 ARG A  31     -41.994 -29.826  12.110  1.00 77.00           N  
ATOM    230  NH2 ARG A  31     -44.052 -29.007  12.345  1.00 77.00           N  
ATOM    231  CZ  ARG A  31     -42.828 -28.839  11.932  1.00 77.00           C  
ATOM    232  N   LYS A  32     -37.951 -23.053  10.166  1.00 78.22           N  
ATOM    233  CA  LYS A  32     -37.523 -21.888  10.968  1.00 78.22           C  
ATOM    234  C   LYS A  32     -37.761 -20.564  10.237  1.00 78.22           C  
ATOM    235  CB  LYS A  32     -36.049 -22.017  11.388  1.00 78.22           C  
ATOM    236  O   LYS A  32     -38.230 -19.620  10.863  1.00 78.22           O  
ATOM    237  CG  LYS A  32     -35.860 -22.979  12.571  1.00 78.22           C  
ATOM    238  CD  LYS A  32     -34.373 -23.134  12.924  1.00 78.22           C  
ATOM    239  CE  LYS A  32     -34.201 -24.146  14.065  1.00 78.22           C  
ATOM    240  NZ  LYS A  32     -32.789 -24.250  14.518  1.00 78.22           N  
ATOM    241  N   VAL A  33     -37.495 -20.498   8.930  1.00 80.87           N  
ATOM    242  CA  VAL A  33     -37.786 -19.300   8.119  1.00 80.87           C  
ATOM    243  C   VAL A  33     -39.295 -19.058   8.021  1.00 80.87           C  
ATOM    244  CB  VAL A  33     -37.129 -19.397   6.727  1.00 80.87           C  
ATOM    245  O   VAL A  33     -39.742 -17.932   8.221  1.00 80.87           O  
ATOM    246  CG1 VAL A  33     -37.535 -18.241   5.804  1.00 80.87           C  
ATOM    247  CG2 VAL A  33     -35.598 -19.356   6.847  1.00 80.87           C  
ATOM    248  N   LEU A  34     -40.094 -20.107   7.801  1.00 83.73           N  
ATOM    249  CA  LEU A  34     -41.553 -20.004   7.736  1.00 83.73           C  
ATOM    250  C   LEU A  34     -42.155 -19.565   9.082  1.00 83.73           C  
ATOM    251  CB  LEU A  34     -42.139 -21.355   7.287  1.00 83.73           C  
ATOM    252  O   LEU A  34     -43.019 -18.693   9.108  1.00 83.73           O  
ATOM    253  CG  LEU A  34     -43.562 -21.206   6.713  1.00 83.73           C  
ATOM    254  CD1 LEU A  34     -43.510 -21.014   5.196  1.00 83.73           C  
ATOM    255  CD2 LEU A  34     -44.402 -22.444   7.020  1.00 83.73           C  
ATOM    256  N   LEU A  35     -41.666 -20.117  10.201  1.00 84.94           N  
ATOM    257  CA  LEU A  35     -42.060 -19.685  11.547  1.00 84.94           C  
ATOM    258  C   LEU A  35     -41.689 -18.223  11.802  1.00 84.94           C  
ATOM    259  CB  LEU A  35     -41.416 -20.593  12.614  1.00 84.94           C  
ATOM    260  O   LEU A  35     -42.507 -17.482  12.339  1.00 84.94           O  
ATOM    261  CG  LEU A  35     -42.309 -21.774  13.029  1.00 84.94           C  
ATOM    262  CD1 LEU A  35     -41.482 -22.813  13.789  1.00 84.94           C  
ATOM    263  CD2 LEU A  35     -43.447 -21.313  13.944  1.00 84.94           C  
ATOM    264  N   PHE A  36     -40.496 -17.787  11.392  1.00 86.60           N  
ATOM    265  CA  PHE A  36     -40.084 -16.392  11.541  1.00 86.60           C  
ATOM    266  C   PHE A  36     -40.993 -15.443  10.745  1.00 86.60           C  
ATOM    267  CB  PHE A  36     -38.611 -16.246  11.143  1.00 86.60           C  
ATOM    268  O   PHE A  36     -41.438 -14.434  11.287  1.00 86.60           O  
ATOM    269  CG  PHE A  36     -38.045 -14.875  11.446  1.00 86.60           C  
ATOM    270  CD1 PHE A  36     -37.985 -13.891  10.440  1.00 86.60           C  
ATOM    271  CD2 PHE A  36     -37.602 -14.572  12.748  1.00 86.60           C  
ATOM    272  CE1 PHE A  36     -37.476 -12.614  10.735  1.00 86.60           C  
ATOM    273  CE2 PHE A  36     -37.096 -13.294  13.042  1.00 86.60           C  
ATOM    274  CZ  PHE A  36     -37.032 -12.315  12.035  1.00 86.60           C  
ATOM    275  N   LEU A  37     -41.351 -15.793   9.504  1.00 89.83           N  
ATOM    276  CA  LEU A  37     -42.302 -15.012   8.703  1.00 89.83           C  
ATOM    277  C   LEU A  37     -43.706 -14.981   9.321  1.00 89.83           C  
ATOM    278  CB  LEU A  37     -42.354 -15.557   7.265  1.00 89.83           C  
ATOM    279  O   LEU A  37     -44.336 -13.926   9.316  1.00 89.83           O  
ATOM    280  CG  LEU A  37     -41.103 -15.263   6.417  1.00 89.83           C  
ATOM    281  CD1 LEU A  37     -41.263 -15.917   5.044  1.00 89.83           C  
ATOM    282  CD2 LEU A  37     -40.873 -13.764   6.208  1.00 89.83           C  
ATOM    283  N   PHE A  38     -44.178 -16.086   9.906  1.00 91.55           N  
ATOM    284  CA  PHE A  38     -45.457 -16.117  10.626  1.00 91.55           C  
ATOM    285  C   PHE A  38     -45.441 -15.228  11.873  1.00 91.55           C  
ATOM    286  CB  PHE A  38     -45.836 -17.561  10.995  1.00 91.55           C  
ATOM    287  O   PHE A  38     -46.409 -14.515  12.121  1.00 91.55           O  
ATOM    288  CG  PHE A  38     -47.070 -18.050  10.268  1.00 91.55           C  
ATOM    289  CD1 PHE A  38     -48.349 -17.725  10.758  1.00 91.55           C  
ATOM    290  CD2 PHE A  38     -46.942 -18.807   9.089  1.00 91.55           C  
ATOM    291  CE1 PHE A  38     -49.497 -18.168  10.078  1.00 91.55           C  
ATOM    292  CE2 PHE A  38     -48.091 -19.250   8.410  1.00 91.55           C  
ATOM    293  CZ  PHE A  38     -49.368 -18.932   8.905  1.00 91.55           C  
ATOM    294  N   VAL A  39     -44.345 -15.227  12.638  1.00 91.40           N  
ATOM    295  CA  VAL A  39     -44.194 -14.376  13.828  1.00 91.40           C  
ATOM    296  C   VAL A  39     -44.136 -12.899  13.438  1.00 91.40           C  
ATOM    297  CB  VAL A  39     -42.962 -14.796  14.654  1.00 91.40           C  
ATOM    298  O   VAL A  39     -44.843 -12.089  14.031  1.00 91.40           O  
ATOM    299  CG1 VAL A  39     -42.654 -13.816  15.795  1.00 91.40           C  
ATOM    300  CG2 VAL A  39     -43.184 -16.171  15.298  1.00 91.40           C  
ATOM    301  N   VAL A  40     -43.360 -12.539  12.409  1.00 91.30           N  
ATOM    302  CA  VAL A  40     -43.307 -11.156  11.904  1.00 91.30           C  
ATOM    303  C   VAL A  40     -44.672 -10.727  11.361  1.00 91.30           C  
ATOM    304  CB  VAL A  40     -42.199 -10.993  10.845  1.00 91.30           C  
ATOM    305  O   VAL A  40     -45.151  -9.649  11.707  1.00 91.30           O  
ATOM    306  CG1 VAL A  40     -42.219  -9.606  10.189  1.00 91.30           C  
ATOM    307  CG2 VAL A  40     -40.813 -11.165  11.482  1.00 91.30           C  
ATOM    308  N   GLY A  41     -45.341 -11.583  10.583  1.00 92.40           N  
ATOM    309  CA  GLY A  41     -46.695 -11.333  10.088  1.00 92.40           C  
ATOM    310  C   GLY A  41     -47.705 -11.136  11.220  1.00 92.40           C  
ATOM    311  O   GLY A  41     -48.483 -10.186  11.186  1.00 92.40           O  
ATOM    312  N   PHE A  42     -47.646 -11.963  12.267  1.00 94.23           N  
ATOM    313  CA  PHE A  42     -48.507 -11.831  13.441  1.00 94.23           C  
ATOM    314  C   PHE A  42     -48.254 -10.519  14.191  1.00 94.23           C  
ATOM    315  CB  PHE A  42     -48.324 -13.049  14.354  1.00 94.23           C  
ATOM    316  O   PHE A  42     -49.211  -9.842  14.548  1.00 94.23           O  
ATOM    317  CG  PHE A  42     -49.340 -13.128  15.477  1.00 94.23           C  
ATOM    318  CD1 PHE A  42     -48.998 -12.733  16.783  1.00 94.23           C  
ATOM    319  CD2 PHE A  42     -50.637 -13.607  15.210  1.00 94.23           C  
ATOM    320  CE1 PHE A  42     -49.944 -12.835  17.819  1.00 94.23           C  
ATOM    321  CE2 PHE A  42     -51.587 -13.691  16.242  1.00 94.23           C  
ATOM    322  CZ  PHE A  42     -51.240 -13.305  17.548  1.00 94.23           C  
ATOM    323  N   ILE A  43     -46.992 -10.105  14.364  1.00 92.18           N  
ATOM    324  CA  ILE A  43     -46.642  -8.821  14.995  1.00 92.18           C  
ATOM    325  C   ILE A  43     -47.178  -7.637  14.178  1.00 92.18           C  
ATOM    326  CB  ILE A  43     -45.114  -8.722  15.219  1.00 92.18           C  
ATOM    327  O   ILE A  43     -47.732  -6.704  14.757  1.00 92.18           O  
ATOM    328  CG1 ILE A  43     -44.663  -9.735  16.298  1.00 92.18           C  
ATOM    329  CG2 ILE A  43     -44.694  -7.300  15.647  1.00 92.18           C  
ATOM    330  CD1 ILE A  43     -43.146  -9.968  16.326  1.00 92.18           C  
ATOM    331  N   VAL A  44     -47.068  -7.678  12.844  1.00 92.94           N  
ATOM    332  CA  VAL A  44     -47.610  -6.628  11.962  1.00 92.94           C  
ATOM    333  C   VAL A  44     -49.137  -6.570  12.050  1.00 92.94           C  
ATOM    334  CB  VAL A  44     -47.138  -6.826  10.507  1.00 92.94           C  
ATOM    335  O   VAL A  44     -49.695  -5.482  12.177  1.00 92.94           O  
ATOM    336  CG1 VAL A  44     -47.815  -5.850   9.532  1.00 92.94           C  
ATOM    337  CG2 VAL A  44     -45.625  -6.592  10.391  1.00 92.94           C  
ATOM    338  N   VAL A  45     -49.823  -7.717  12.049  1.00 93.52           N  
ATOM    339  CA  VAL A  45     -51.286  -7.782  12.209  1.00 93.52           C  
ATOM    340  C   VAL A  45     -51.716  -7.275  13.587  1.00 93.52           C  
ATOM    341  CB  VAL A  45     -51.804  -9.210  11.948  1.00 93.52           C  
ATOM    342  O   VAL A  45     -52.690  -6.534  13.684  1.00 93.52           O  
ATOM    343  CG1 VAL A  45     -53.288  -9.382  12.303  1.00 93.52           C  
ATOM    344  CG2 VAL A  45     -51.655  -9.568  10.463  1.00 93.52           C  
ATOM    345  N   LEU A  46     -50.976  -7.602  14.648  1.00 93.36           N  
ATOM    346  CA  LEU A  46     -51.269  -7.137  16.005  1.00 93.36           C  
ATOM    347  C   LEU A  46     -51.049  -5.621  16.131  1.00 93.36           C  
ATOM    348  CB  LEU A  46     -50.437  -7.966  17.004  1.00 93.36           C  
ATOM    349  O   LEU A  46     -51.882  -4.940  16.721  1.00 93.36           O  
ATOM    350  CG  LEU A  46     -51.157  -8.296  18.321  1.00 93.36           C  
ATOM    351  CD1 LEU A  46     -50.419  -9.439  19.017  1.00 93.36           C  
ATOM    352  CD2 LEU A  46     -51.223  -7.118  19.291  1.00 93.36           C  
ATOM    353  N   LEU A  47     -49.999  -5.070  15.510  1.00 91.75           N  
ATOM    354  CA  LEU A  47     -49.793  -3.620  15.408  1.00 91.75           C  
ATOM    355  C   LEU A  47     -50.917  -2.938  14.621  1.00 91.75           C  
ATOM    356  CB  LEU A  47     -48.424  -3.316  14.766  1.00 91.75           C  
ATOM    357  O   LEU A  47     -51.421  -1.910  15.067  1.00 91.75           O  
ATOM    358  CG  LEU A  47     -47.289  -3.149  15.789  1.00 91.75           C  
ATOM    359  CD1 LEU A  47     -45.940  -3.152  15.070  1.00 91.75           C  
ATOM    360  CD2 LEU A  47     -47.410  -1.823  16.552  1.00 91.75           C  
ATOM    361  N   LEU A  48     -51.351  -3.513  13.496  1.00 92.09           N  
ATOM    362  CA  LEU A  48     -52.477  -2.985  12.722  1.00 92.09           C  
ATOM    363  C   LEU A  48     -53.788  -3.035  13.513  1.00 92.09           C  
ATOM    364  CB  LEU A  48     -52.610  -3.735  11.385  1.00 92.09           C  
ATOM    365  O   LEU A  48     -54.519  -2.049  13.506  1.00 92.09           O  
ATOM    366  CG  LEU A  48     -51.576  -3.329  10.320  1.00 92.09           C  
ATOM    367  CD1 LEU A  48     -51.712  -4.252   9.108  1.00 92.09           C  
ATOM    368  CD2 LEU A  48     -51.773  -1.888   9.838  1.00 92.09           C  
ATOM    369  N   LEU A  49     -54.066  -4.119  14.245  1.00 90.95           N  
ATOM    370  CA  LEU A  49     -55.233  -4.217  15.127  1.00 90.95           C  
ATOM    371  C   LEU A  49     -55.167  -3.212  16.279  1.00 90.95           C  
ATOM    372  CB  LEU A  49     -55.362  -5.647  15.683  1.00 90.95           C  
ATOM    373  O   LEU A  49     -56.185  -2.617  16.621  1.00 90.95           O  
ATOM    374  CG  LEU A  49     -55.964  -6.666  14.700  1.00 90.95           C  
ATOM    375  CD1 LEU A  49     -55.900  -8.061  15.325  1.00 90.95           C  
ATOM    376  CD2 LEU A  49     -57.430  -6.360  14.378  1.00 90.95           C  
ATOM    377  N   LEU A  50     -53.985  -2.973  16.851  1.00 89.64           N  
ATOM    378  CA  LEU A  50     -53.797  -1.982  17.909  1.00 89.64           C  
ATOM    379  C   LEU A  50     -54.031  -0.564  17.364  1.00 89.64           C  
ATOM    380  CB  LEU A  50     -52.408  -2.201  18.543  1.00 89.64           C  
ATOM    381  O   LEU A  50     -54.774   0.204  17.970  1.00 89.64           O  
ATOM    382  CG  LEU A  50     -52.277  -1.758  20.010  1.00 89.64           C  
ATOM    383  CD1 LEU A  50     -51.000  -2.348  20.611  1.00 89.64           C  
ATOM    384  CD2 LEU A  50     -52.209  -0.244  20.183  1.00 89.64           C  
ATOM    385  N   VAL A  51     -53.504  -0.241  16.178  1.00 87.55           N  
ATOM    386  CA  VAL A  51     -53.773   1.033  15.486  1.00 87.55           C  
ATOM    387  C   VAL A  51     -55.254   1.172  15.124  1.00 87.55           C  
ATOM    388  CB  VAL A  51     -52.881   1.180  14.235  1.00 87.55           C  
ATOM    389  O   VAL A  51     -55.811   2.256  15.283  1.00 87.55           O  
ATOM    390  CG1 VAL A  51     -53.261   2.390  13.367  1.00 87.55           C  
ATOM    391  CG2 VAL A  51     -51.412   1.368  14.638  1.00 87.55           C  
ATOM    392  N   PHE A  52     -55.915   0.100  14.681  1.00 87.81           N  
ATOM    393  CA  PHE A  52     -57.340   0.120  14.340  1.00 87.81           C  
ATOM    394  C   PHE A  52     -58.216   0.314  15.583  1.00 87.81           C  
ATOM    395  CB  PHE A  52     -57.712  -1.155  13.571  1.00 87.81           C  
ATOM    396  O   PHE A  52     -59.132   1.131  15.569  1.00 87.81           O  
ATOM    397  CG  PHE A  52     -58.954  -0.995  12.718  1.00 87.81           C  
ATOM    398  CD1 PHE A  52     -60.227  -1.304  13.232  1.00 87.81           C  
ATOM    399  CD2 PHE A  52     -58.829  -0.515  11.400  1.00 87.81           C  
ATOM    400  CE1 PHE A  52     -61.369  -1.133  12.429  1.00 87.81           C  
ATOM    401  CE2 PHE A  52     -59.971  -0.344  10.598  1.00 87.81           C  
ATOM    402  CZ  PHE A  52     -61.241  -0.653  11.113  1.00 87.81           C  
ATOM    403  N   HIS A  53     -57.887  -0.351  16.694  1.00 83.45           N  
ATOM    404  CA  HIS A  53     -58.587  -0.178  17.966  1.00 83.45           C  
ATOM    405  C   HIS A  53     -58.318   1.202  18.587  1.00 83.45           C  
ATOM    406  CB  HIS A  53     -58.188  -1.316  18.915  1.00 83.45           C  
ATOM    407  O   HIS A  53     -59.202   1.775  19.222  1.00 83.45           O  
ATOM    408  CG  HIS A  53     -59.182  -1.543  20.026  1.00 83.45           C  
ATOM    409  CD2 HIS A  53     -59.757  -2.741  20.353  1.00 83.45           C  
ATOM    410  ND1 HIS A  53     -59.754  -0.586  20.836  1.00 83.45           N  
ATOM    411  CE1 HIS A  53     -60.647  -1.197  21.631  1.00 83.45           C  
ATOM    412  NE2 HIS A  53     -60.668  -2.515  21.386  1.00 83.45           N  
ATOM    413  N   MET A  54     -57.126   1.772  18.383  1.00 80.63           N  
ATOM    414  CA  MET A  54     -56.832   3.152  18.780  1.00 80.63           C  
ATOM    415  C   MET A  54     -57.557   4.168  17.899  1.00 80.63           C  
ATOM    416  CB  MET A  54     -55.322   3.419  18.789  1.00 80.63           C  
ATOM    417  O   MET A  54     -58.053   5.153  18.431  1.00 80.63           O  
ATOM    418  CG  MET A  54     -54.667   2.766  20.006  1.00 80.63           C  
ATOM    419  SD  MET A  54     -52.913   3.178  20.210  1.00 80.63           S  
ATOM    420  CE  MET A  54     -52.995   4.075  21.782  1.00 80.63           C  
ATOM    421  N   ARG A  55     -57.693   3.922  16.589  1.00 81.03           N  
ATOM    422  CA  ARG A  55     -58.528   4.750  15.705  1.00 81.03           C  
ATOM    423  C   ARG A  55     -60.008   4.684  16.091  1.00 81.03           C  
ATOM    424  CB  ARG A  55     -58.306   4.378  14.228  1.00 81.03           C  
ATOM    425  O   ARG A  55     -60.623   5.735  16.199  1.00 81.03           O  
ATOM    426  CG  ARG A  55     -57.208   5.245  13.596  1.00 81.03           C  
ATOM    427  CD  ARG A  55     -57.043   4.921  12.105  1.00 81.03           C  
ATOM    428  NE  ARG A  55     -56.539   6.087  11.351  1.00 81.03           N  
ATOM    429  NH1 ARG A  55     -55.889   4.984   9.445  1.00 81.03           N  
ATOM    430  NH2 ARG A  55     -55.764   7.212   9.528  1.00 81.03           N  
ATOM    431  CZ  ARG A  55     -56.066   6.088  10.118  1.00 81.03           C  
ATOM    432  N   GLY A  56     -60.540   3.497  16.390  1.00 75.15           N  
ATOM    433  CA  GLY A  56     -61.927   3.328  16.843  1.00 75.15           C  
ATOM    434  C   GLY A  56     -62.214   3.952  18.216  1.00 75.15           C  
ATOM    435  O   GLY A  56     -63.281   4.520  18.424  1.00 75.15           O  
ATOM    436  N   ASN A  57     -61.255   3.924  19.150  1.00 65.58           N  
ATOM    437  CA  ASN A  57     -61.402   4.612  20.441  1.00 65.58           C  
ATOM    438  C   ASN A  57     -61.151   6.127  20.357  1.00 65.58           C  
ATOM    439  CB  ASN A  57     -60.493   3.966  21.503  1.00 65.58           C  
ATOM    440  O   ASN A  57     -61.628   6.860  21.224  1.00 65.58           O  
ATOM    441  CG  ASN A  57     -61.170   2.828  22.245  1.00 65.58           C  
ATOM    442  ND2 ASN A  57     -60.973   2.732  23.539  1.00 65.58           N  
ATOM    443  OD1 ASN A  57     -61.870   1.999  21.696  1.00 65.58           O  
ATOM    444  N   ALA A  58     -60.411   6.604  19.352  1.00 57.96           N  
ATOM    445  CA  ALA A  58     -60.151   8.029  19.158  1.00 57.96           C  
ATOM    446  C   ALA A  58     -61.375   8.789  18.620  1.00 57.96           C  
ATOM    447  CB  ALA A  58     -58.929   8.201  18.249  1.00 57.96           C  
ATOM    448  O   ALA A  58     -61.484   9.986  18.863  1.00 57.96           O  
ATOM    449  N   GLU A  59     -62.322   8.115  17.960  1.00 57.81           N  
ATOM    450  CA  GLU A  59     -63.561   8.753  17.488  1.00 57.81           C  
ATOM    451  C   GLU A  59     -64.525   9.108  18.639  1.00 57.81           C  
ATOM    452  CB  GLU A  59     -64.209   7.866  16.404  1.00 57.81           C  
ATOM    453  O   GLU A  59     -65.306  10.047  18.525  1.00 57.81           O  
ATOM    454  CG  GLU A  59     -64.588   8.694  15.163  1.00 57.81           C  
ATOM    455  CD  GLU A  59     -65.028   7.848  13.954  1.00 57.81           C  
ATOM    456  OE1 GLU A  59     -65.697   8.425  13.068  1.00 57.81           O  
ATOM    457  OE2 GLU A  59     -64.640   6.658  13.878  1.00 57.81           O  
ATOM    458  N   ASN A  60     -64.405   8.440  19.794  1.00 56.71           N  
ATOM    459  CA  ASN A  60     -65.283   8.642  20.956  1.00 56.71           C  
ATOM    460  C   ASN A  60     -64.728   9.599  22.026  1.00 56.71           C  
ATOM    461  CB  ASN A  60     -65.658   7.268  21.532  1.00 56.71           C  
ATOM    462  O   ASN A  60     -65.397   9.843  23.026  1.00 56.71           O  
ATOM    463  CG  ASN A  60     -66.578   6.495  20.604  1.00 56.71           C  
ATOM    464  ND2 ASN A  60     -66.471   5.189  20.568  1.00 56.71           N  
ATOM    465  OD1 ASN A  60     -67.418   7.037  19.911  1.00 56.71           O  
ATOM    466  N   ASN A  61     -63.533  10.163  21.832  1.00 56.80           N  
ATOM    467  CA  ASN A  61     -62.956  11.156  22.739  1.00 56.80           C  
ATOM    468  C   ASN A  61     -62.417  12.345  21.935  1.00 56.80           C  
ATOM    469  CB  ASN A  61     -61.848  10.501  23.587  1.00 56.80           C  
ATOM    470  O   ASN A  61     -61.271  12.294  21.478  1.00 56.80           O  
ATOM    471  CG  ASN A  61     -62.368   9.764  24.807  1.00 56.80           C  
ATOM    472  ND2 ASN A  61     -61.683   8.731  25.234  1.00 56.80           N  
ATOM    473  OD1 ASN A  61     -63.339  10.127  25.439  1.00 56.80           O  
ATOM    474  N   PRO A  62     -63.164  13.458  21.808  1.00 47.00           N  
ATOM    475  CA  PRO A  62     -62.615  14.701  21.288  1.00 47.00           C  
ATOM    476  C   PRO A  62     -61.742  15.354  22.372  1.00 47.00           C  
ATOM    477  CB  PRO A  62     -63.833  15.521  20.854  1.00 47.00           C  
ATOM    478  O   PRO A  62     -62.054  16.414  22.910  1.00 47.00           O  
ATOM    479  CG  PRO A  62     -64.899  15.105  21.867  1.00 47.00           C  
ATOM    480  CD  PRO A  62     -64.561  13.644  22.181  1.00 47.00           C  
ATOM    481  N   HIS A  63     -60.631  14.713  22.739  1.00 55.17           N  
ATOM    482  CA  HIS A  63     -59.633  15.314  23.611  1.00 55.17           C  
ATOM    483  C   HIS A  63     -58.586  16.041  22.776  1.00 55.17           C  
ATOM    484  CB  HIS A  63     -59.081  14.318  24.635  1.00 55.17           C  
ATOM    485  O   HIS A  63     -57.594  15.479  22.330  1.00 55.17           O  
ATOM    486  CG  HIS A  63     -60.001  14.156  25.825  1.00 55.17           C  
ATOM    487  CD2 HIS A  63     -60.363  12.980  26.424  1.00 55.17           C  
ATOM    488  ND1 HIS A  63     -60.637  15.168  26.517  1.00 55.17           N  
ATOM    489  CE1 HIS A  63     -61.365  14.613  27.499  1.00 55.17           C  
ATOM    490  NE2 HIS A  63     -61.216  13.283  27.488  1.00 55.17           N  
ATOM    491  N   SER A  64     -58.873  17.332  22.598  1.00 44.37           N  
ATOM    492  CA  SER A  64     -57.934  18.450  22.688  1.00 44.37           C  
ATOM    493  C   SER A  64     -56.514  18.136  22.211  1.00 44.37           C  
ATOM    494  CB  SER A  64     -57.966  18.988  24.127  1.00 44.37           C  
ATOM    495  O   SER A  64     -55.622  17.785  22.989  1.00 44.37           O  
ATOM    496  OG  SER A  64     -57.700  20.374  24.137  1.00 44.37           O  
ATOM    497  N   TYR A  65     -56.292  18.317  20.911  1.00 50.83           N  
ATOM    498  CA  TYR A  65     -54.953  18.485  20.375  1.00 50.83           C  
ATOM    499  C   TYR A  65     -54.359  19.746  21.017  1.00 50.83           C  
ATOM    500  CB  TYR A  65     -54.992  18.528  18.834  1.00 50.83           C  
ATOM    501  O   TYR A  65     -54.661  20.879  20.649  1.00 50.83           O  
ATOM    502  CG  TYR A  65     -55.944  19.554  18.239  1.00 50.83           C  
ATOM    503  CD1 TYR A  65     -57.312  19.248  18.096  1.00 50.83           C  
ATOM    504  CD2 TYR A  65     -55.471  20.829  17.871  1.00 50.83           C  
ATOM    505  CE1 TYR A  65     -58.209  20.233  17.640  1.00 50.83           C  
ATOM    506  CE2 TYR A  65     -56.364  21.817  17.418  1.00 50.83           C  
ATOM    507  OH  TYR A  65     -58.614  22.470  16.892  1.00 50.83           O  
ATOM    508  CZ  TYR A  65     -57.739  21.521  17.313  1.00 50.83           C  
ATOM    509  N   LYS A  66     -53.489  19.569  22.014  1.00 49.27           N  
ATOM    510  CA  LYS A  66     -52.502  20.601  22.313  1.00 49.27           C  
ATOM    511  C   LYS A  66     -51.577  20.656  21.110  1.00 49.27           C  
ATOM    512  CB  LYS A  66     -51.748  20.334  23.621  1.00 49.27           C  
ATOM    513  O   LYS A  66     -50.677  19.832  20.968  1.00 49.27           O  
ATOM    514  CG  LYS A  66     -52.537  20.847  24.833  1.00 49.27           C  
ATOM    515  CD  LYS A  66     -51.668  20.788  26.096  1.00 49.27           C  
ATOM    516  CE  LYS A  66     -52.428  21.379  27.287  1.00 49.27           C  
ATOM    517  NZ  LYS A  66     -51.584  21.415  28.509  1.00 49.27           N  
ATOM    518  N   THR A  67     -51.841  21.617  20.235  1.00 43.19           N  
ATOM    519  CA  THR A  67     -50.932  22.073  19.195  1.00 43.19           C  
ATOM    520  C   THR A  67     -49.594  22.391  19.858  1.00 43.19           C  
ATOM    521  CB  THR A  67     -51.508  23.329  18.508  1.00 43.19           C  
ATOM    522  O   THR A  67     -49.414  23.462  20.434  1.00 43.19           O  
ATOM    523  CG2 THR A  67     -50.847  23.610  17.163  1.00 43.19           C  
ATOM    524  OG1 THR A  67     -52.882  23.154  18.255  1.00 43.19           O  
ATOM    525  N   MET A  68     -48.645  21.455  19.815  1.00 47.88           N  
ATOM    526  CA  MET A  68     -47.242  21.804  19.983  1.00 47.88           C  
ATOM    527  C   MET A  68     -46.842  22.545  18.715  1.00 47.88           C  
ATOM    528  CB  MET A  68     -46.361  20.583  20.295  1.00 47.88           C  
ATOM    529  O   MET A  68     -46.425  21.959  17.721  1.00 47.88           O  
ATOM    530  CG  MET A  68     -46.450  20.235  21.787  1.00 47.88           C  
ATOM    531  SD  MET A  68     -45.196  19.067  22.383  1.00 47.88           S  
ATOM    532  CE  MET A  68     -46.002  17.490  22.011  1.00 47.88           C  
ATOM    533  N   VAL A  69     -47.048  23.861  18.751  1.00 48.05           N  
ATOM    534  CA  VAL A  69     -46.381  24.800  17.859  1.00 48.05           C  
ATOM    535  C   VAL A  69     -44.897  24.672  18.172  1.00 48.05           C  
ATOM    536  CB  VAL A  69     -46.898  26.239  18.064  1.00 48.05           C  
ATOM    537  O   VAL A  69     -44.388  25.243  19.134  1.00 48.05           O  
ATOM    538  CG1 VAL A  69     -46.189  27.229  17.132  1.00 48.05           C  
ATOM    539  CG2 VAL A  69     -48.404  26.326  17.780  1.00 48.05           C  
ATOM    540  N   GLN A  70     -44.206  23.852  17.386  1.00 48.31           N  
ATOM    541  CA  GLN A  70     -42.759  23.866  17.325  1.00 48.31           C  
ATOM    542  C   GLN A  70     -42.382  25.190  16.658  1.00 48.31           C  
ATOM    543  CB  GLN A  70     -42.274  22.604  16.592  1.00 48.31           C  
ATOM    544  O   GLN A  70     -42.333  25.297  15.434  1.00 48.31           O  
ATOM    545  CG  GLN A  70     -40.754  22.395  16.682  1.00 48.31           C  
ATOM    546  CD  GLN A  70     -40.317  21.038  16.126  1.00 48.31           C  
ATOM    547  NE2 GLN A  70     -39.065  20.882  15.758  1.00 48.31           N  
ATOM    548  OE1 GLN A  70     -41.071  20.087  16.021  1.00 48.31           O  
ATOM    549  N   THR A  71     -42.190  26.227  17.475  1.00 47.92           N  
ATOM    550  CA  THR A  71     -41.567  27.477  17.047  1.00 47.92           C  
ATOM    551  C   THR A  71     -40.162  27.128  16.578  1.00 47.92           C  
ATOM    552  CB  THR A  71     -41.558  28.523  18.174  1.00 47.92           C  
ATOM    553  O   THR A  71     -39.232  26.997  17.371  1.00 47.92           O  
ATOM    554  CG2 THR A  71     -40.812  29.810  17.815  1.00 47.92           C  
ATOM    555  OG1 THR A  71     -42.889  28.902  18.437  1.00 47.92           O  
ATOM    556  N   SER A  72     -40.023  26.913  15.271  1.00 50.15           N  
ATOM    557  CA  SER A  72     -38.737  26.931  14.595  1.00 50.15           C  
ATOM    558  C   SER A  72     -38.149  28.321  14.813  1.00 50.15           C  
ATOM    559  CB  SER A  72     -38.919  26.621  13.107  1.00 50.15           C  
ATOM    560  O   SER A  72     -38.630  29.309  14.264  1.00 50.15           O  
ATOM    561  OG  SER A  72     -37.661  26.542  12.470  1.00 50.15           O  
ATOM    562  N   THR A  73     -37.120  28.405  15.649  1.00 51.68           N  
ATOM    563  CA  THR A  73     -36.307  29.607  15.876  1.00 51.68           C  
ATOM    564  C   THR A  73     -35.344  29.884  14.715  1.00 51.68           C  
ATOM    565  CB  THR A  73     -35.574  29.516  17.225  1.00 51.68           C  
ATOM    566  O   THR A  73     -34.366  30.609  14.876  1.00 51.68           O  
ATOM    567  CG2 THR A  73     -36.529  29.764  18.392  1.00 51.68           C  
ATOM    568  OG1 THR A  73     -35.034  28.223  17.401  1.00 51.68           O  
ATOM    569  N   VAL A  74     -35.623  29.355  13.518  1.00 62.59           N  
ATOM    570  CA  VAL A  74     -34.920  29.721  12.288  1.00 62.59           C  
ATOM    571  C   VAL A  74     -35.837  30.640  11.475  1.00 62.59           C  
ATOM    572  CB  VAL A  74     -34.480  28.489  11.478  1.00 62.59           C  
ATOM    573  O   VAL A  74     -36.883  30.180  11.012  1.00 62.59           O  
ATOM    574  CG1 VAL A  74     -33.573  28.917  10.316  1.00 62.59           C  
ATOM    575  CG2 VAL A  74     -33.693  27.497  12.346  1.00 62.59           C  
ATOM    576  N   PRO A  75     -35.489  31.927  11.280  1.00 59.55           N  
ATOM    577  CA  PRO A  75     -36.265  32.797  10.406  1.00 59.55           C  
ATOM    578  C   PRO A  75     -36.286  32.189   9.002  1.00 59.55           C  
ATOM    579  CB  PRO A  75     -35.574  34.166  10.458  1.00 59.55           C  
ATOM    580  O   PRO A  75     -35.235  31.825   8.466  1.00 59.55           O  
ATOM    581  CG  PRO A  75     -34.135  33.836  10.852  1.00 59.55           C  
ATOM    582  CD  PRO A  75     -34.279  32.597  11.732  1.00 59.55           C  
ATOM    583  N   MET A  76     -37.475  32.066   8.402  1.00 58.13           N  
ATOM    584  CA  MET A  76     -37.594  31.685   6.996  1.00 58.13           C  
ATOM    585  C   MET A  76     -36.756  32.665   6.175  1.00 58.13           C  
ATOM    586  CB  MET A  76     -39.054  31.720   6.510  1.00 58.13           C  
ATOM    587  O   MET A  76     -37.092  33.844   6.064  1.00 58.13           O  
ATOM    588  CG  MET A  76     -39.944  30.626   7.104  1.00 58.13           C  
ATOM    589  SD  MET A  76     -41.576  30.576   6.311  1.00 58.13           S  
ATOM    590  CE  MET A  76     -42.513  29.633   7.541  1.00 58.13           C  
ATOM    591  N   ARG A  77     -35.646  32.191   5.602  1.00 55.97           N  
ATOM    592  CA  ARG A  77     -34.938  32.935   4.562  1.00 55.97           C  
ATOM    593  C   ARG A  77     -35.832  32.931   3.332  1.00 55.97           C  
ATOM    594  CB  ARG A  77     -33.548  32.344   4.281  1.00 55.97           C  
ATOM    595  O   ARG A  77     -35.806  32.003   2.531  1.00 55.97           O  
ATOM    596  CG  ARG A  77     -32.535  32.713   5.373  1.00 55.97           C  
ATOM    597  CD  ARG A  77     -31.133  32.252   4.957  1.00 55.97           C  
ATOM    598  NE  ARG A  77     -30.106  32.674   5.929  1.00 55.97           N  
ATOM    599  NH1 ARG A  77     -28.380  31.401   5.106  1.00 55.97           N  
ATOM    600  NH2 ARG A  77     -28.028  32.723   6.867  1.00 55.97           N  
ATOM    601  CZ  ARG A  77     -28.848  32.266   5.963  1.00 55.97           C  
ATOM    602  N   THR A  78     -36.652  33.965   3.204  1.00 55.59           N  
ATOM    603  CA  THR A  78     -37.326  34.283   1.953  1.00 55.59           C  
ATOM    604  C   THR A  78     -36.247  34.691   0.957  1.00 55.59           C  
ATOM    605  CB  THR A  78     -38.361  35.405   2.143  1.00 55.59           C  
ATOM    606  O   THR A  78     -35.690  35.787   1.051  1.00 55.59           O  
ATOM    607  CG2 THR A  78     -39.492  34.981   3.080  1.00 55.59           C  
ATOM    608  OG1 THR A  78     -37.753  36.547   2.703  1.00 55.59           O  
ATOM    609  N   PHE A  79     -35.915  33.808   0.019  1.00 54.63           N  
ATOM    610  CA  PHE A  79     -35.148  34.193  -1.157  1.00 54.63           C  
ATOM    611  C   PHE A  79     -36.029  35.121  -1.992  1.00 54.63           C  
ATOM    612  CB  PHE A  79     -34.695  32.952  -1.938  1.00 54.63           C  
ATOM    613  O   PHE A  79     -36.878  34.678  -2.762  1.00 54.63           O  
ATOM    614  CG  PHE A  79     -33.568  32.190  -1.270  1.00 54.63           C  
ATOM    615  CD1 PHE A  79     -32.231  32.569  -1.500  1.00 54.63           C  
ATOM    616  CD2 PHE A  79     -33.847  31.099  -0.425  1.00 54.63           C  
ATOM    617  CE1 PHE A  79     -31.180  31.853  -0.900  1.00 54.63           C  
ATOM    618  CE2 PHE A  79     -32.796  30.382   0.173  1.00 54.63           C  
ATOM    619  CZ  PHE A  79     -31.462  30.756  -0.068  1.00 54.63           C  
ATOM    620  N   LYS A  80     -35.867  36.431  -1.799  1.00 63.58           N  
ATOM    621  CA  LYS A  80     -36.383  37.417  -2.740  1.00 63.58           C  
ATOM    622  C   LYS A  80     -35.507  37.291  -3.980  1.00 63.58           C  
ATOM    623  CB  LYS A  80     -36.368  38.810  -2.085  1.00 63.58           C  
ATOM    624  O   LYS A  80     -34.327  37.635  -3.919  1.00 63.58           O  
ATOM    625  CG  LYS A  80     -37.236  39.828  -2.841  1.00 63.58           C  
ATOM    626  CD  LYS A  80     -37.372  41.128  -2.032  1.00 63.58           C  
ATOM    627  CE  LYS A  80     -38.334  42.099  -2.728  1.00 63.58           C  
ATOM    628  NZ  LYS A  80     -38.549  43.331  -1.927  1.00 63.58           N  
ATOM    629  N   LEU A  81     -36.054  36.732  -5.063  1.00 63.66           N  
ATOM    630  CA  LEU A  81     -35.384  36.793  -6.359  1.00 63.66           C  
ATOM    631  C   LEU A  81     -35.032  38.268  -6.621  1.00 63.66           C  
ATOM    632  CB  LEU A  81     -36.260  36.239  -7.502  1.00 63.66           C  
ATOM    633  O   LEU A  81     -35.880  39.134  -6.364  1.00 63.66           O  
ATOM    634  CG  LEU A  81     -36.263  34.704  -7.641  1.00 63.66           C  
ATOM    635  CD1 LEU A  81     -37.246  34.032  -6.680  1.00 63.66           C  
ATOM    636  CD2 LEU A  81     -36.649  34.311  -9.067  1.00 63.66           C  
ATOM    637  N   PRO A  82     -33.803  38.579  -7.069  1.00 74.98           N  
ATOM    638  CA  PRO A  82     -33.484  39.932  -7.491  1.00 74.98           C  
ATOM    639  C   PRO A  82     -34.510  40.365  -8.550  1.00 74.98           C  
ATOM    640  CB  PRO A  82     -32.048  39.885  -8.024  1.00 74.98           C  
ATOM    641  O   PRO A  82     -34.907  39.538  -9.378  1.00 74.98           O  
ATOM    642  CG  PRO A  82     -31.851  38.418  -8.409  1.00 74.98           C  
ATOM    643  CD  PRO A  82     -32.728  37.663  -7.414  1.00 74.98           C  
ATOM    644  N   PRO A  83     -34.994  41.621  -8.505  1.00 78.24           N  
ATOM    645  CA  PRO A  83     -35.889  42.119  -9.538  1.00 78.24           C  
ATOM    646  C   PRO A  83     -35.220  41.930 -10.908  1.00 78.24           C  
ATOM    647  CB  PRO A  83     -36.145  43.592  -9.202  1.00 78.24           C  
ATOM    648  O   PRO A  83     -33.996  42.085 -11.002  1.00 78.24           O  
ATOM    649  CG  PRO A  83     -34.920  43.987  -8.377  1.00 78.24           C  
ATOM    650  CD  PRO A  83     -34.561  42.701  -7.636  1.00 78.24           C  
ATOM    651  N   PRO A  84     -35.987  41.574 -11.954  1.00 77.07           N  
ATOM    652  CA  PRO A  84     -35.437  41.481 -13.297  1.00 77.07           C  
ATOM    653  C   PRO A  84     -34.740  42.807 -13.641  1.00 77.07           C  
ATOM    654  CB  PRO A  84     -36.623  41.178 -14.220  1.00 77.07           C  
ATOM    655  O   PRO A  84     -35.252  43.868 -13.260  1.00 77.07           O  
ATOM    656  CG  PRO A  84     -37.828  41.706 -13.442  1.00 77.07           C  
ATOM    657  CD  PRO A  84     -37.436  41.467 -11.986  1.00 77.07           C  
ATOM    658  N   PRO A  85     -33.571  42.770 -14.308  1.00 76.63           N  
ATOM    659  CA  PRO A  85     -32.906  43.989 -14.738  1.00 76.63           C  
ATOM    660  C   PRO A  85     -33.895  44.831 -15.557  1.00 76.63           C  
ATOM    661  CB  PRO A  85     -31.681  43.548 -15.548  1.00 76.63           C  
ATOM    662  O   PRO A  85     -34.681  44.263 -16.326  1.00 76.63           O  
ATOM    663  CG  PRO A  85     -32.037  42.132 -15.999  1.00 76.63           C  
ATOM    664  CD  PRO A  85     -32.909  41.602 -14.864  1.00 76.63           C  
ATOM    665  N   PRO A  86     -33.909  46.165 -15.376  1.00 77.54           N  
ATOM    666  CA  PRO A  86     -34.758  47.033 -16.175  1.00 77.54           C  
ATOM    667  C   PRO A  86     -34.499  46.765 -17.664  1.00 77.54           C  
ATOM    668  CB  PRO A  86     -34.419  48.468 -15.758  1.00 77.54           C  
ATOM    669  O   PRO A  86     -33.354  46.475 -18.031  1.00 77.54           O  
ATOM    670  CG  PRO A  86     -33.028  48.351 -15.137  1.00 77.54           C  
ATOM    671  CD  PRO A  86     -33.011  46.945 -14.545  1.00 77.54           C  
ATOM    672  N   PRO A  87     -35.542  46.820 -18.513  1.00 75.13           N  
ATOM    673  CA  PRO A  87     -35.392  46.597 -19.943  1.00 75.13           C  
ATOM    674  C   PRO A  87     -34.269  47.491 -20.468  1.00 75.13           C  
ATOM    675  CB  PRO A  87     -36.758  46.905 -20.569  1.00 75.13           C  
ATOM    676  O   PRO A  87     -34.259  48.698 -20.211  1.00 75.13           O  
ATOM    677  CG  PRO A  87     -37.463  47.765 -19.520  1.00 75.13           C  
ATOM    678  CD  PRO A  87     -36.890  47.260 -18.201  1.00 75.13           C  
ATOM    679  N   ALA A  88     -33.299  46.865 -21.138  1.00 67.39           N  
ATOM    680  CA  ALA A  88     -32.185  47.568 -21.748  1.00 67.39           C  
ATOM    681  C   ALA A  88     -32.737  48.700 -22.634  1.00 67.39           C  
ATOM    682  CB  ALA A  88     -31.332  46.576 -22.548  1.00 67.39           C  
ATOM    683  O   ALA A  88     -33.724  48.476 -23.347  1.00 67.39           O  
ATOM    684  N   PRO A  89     -32.147  49.908 -22.588  1.00 75.20           N  
ATOM    685  CA  PRO A  89     -32.474  50.960 -23.536  1.00 75.20           C  
ATOM    686  C   PRO A  89     -32.393  50.398 -24.961  1.00 75.20           C  
ATOM    687  CB  PRO A  89     -31.445  52.072 -23.312  1.00 75.20           C  
ATOM    688  O   PRO A  89     -31.492  49.598 -25.223  1.00 75.20           O  
ATOM    689  CG  PRO A  89     -30.975  51.836 -21.878  1.00 75.20           C  
ATOM    690  CD  PRO A  89     -31.062  50.322 -21.719  1.00 75.20           C  
ATOM    691  N   PRO A  90     -33.316  50.776 -25.861  1.00 70.89           N  
ATOM    692  CA  PRO A  90     -33.308  50.290 -27.232  1.00 70.89           C  
ATOM    693  C   PRO A  90     -31.926  50.523 -27.843  1.00 70.89           C  
ATOM    694  CB  PRO A  90     -34.432  51.040 -27.956  1.00 70.89           C  
ATOM    695  O   PRO A  90     -31.440  51.655 -27.904  1.00 70.89           O  
ATOM    696  CG  PRO A  90     -34.679  52.271 -27.084  1.00 70.89           C  
ATOM    697  CD  PRO A  90     -34.339  51.787 -25.679  1.00 70.89           C  
ATOM    698  N   GLU A  91     -31.287  49.419 -28.223  1.00 64.69           N  
ATOM    699  CA  GLU A  91     -29.982  49.402 -28.864  1.00 64.69           C  
ATOM    700  C   GLU A  91     -30.063  50.264 -30.137  1.00 64.69           C  
ATOM    701  CB  GLU A  91     -29.596  47.937 -29.133  1.00 64.69           C  
ATOM    702  O   GLU A  91     -31.025  50.126 -30.905  1.00 64.69           O  
ATOM    703  CG  GLU A  91     -28.093  47.707 -29.354  1.00 64.69           C  
ATOM    704  CD  GLU A  91     -27.714  46.211 -29.349  1.00 64.69           C  
ATOM    705  OE1 GLU A  91     -26.496  45.931 -29.278  1.00 64.69           O  
ATOM    706  OE2 GLU A  91     -28.629  45.355 -29.392  1.00 64.69           O  
ATOM    707  N   PRO A  92     -29.122  51.203 -30.355  1.00 73.86           N  
ATOM    708  CA  PRO A  92     -29.086  51.994 -31.575  1.00 73.86           C  
ATOM    709  C   PRO A  92     -29.090  51.063 -32.793  1.00 73.86           C  
ATOM    710  CB  PRO A  92     -27.804  52.829 -31.510  1.00 73.86           C  
ATOM    711  O   PRO A  92     -28.427  50.025 -32.754  1.00 73.86           O  
ATOM    712  CG  PRO A  92     -27.483  52.877 -30.018  1.00 73.86           C  
ATOM    713  CD  PRO A  92     -28.014  51.550 -29.488  1.00 73.86           C  
ATOM    714  N   PRO A  93     -29.816  51.406 -33.870  1.00 72.44           N  
ATOM    715  CA  PRO A  93     -29.921  50.548 -35.039  1.00 72.44           C  
ATOM    716  C   PRO A  93     -28.524  50.197 -35.554  1.00 72.44           C  
ATOM    717  CB  PRO A  93     -30.767  51.322 -36.056  1.00 72.44           C  
ATOM    718  O   PRO A  93     -27.717  51.082 -35.851  1.00 72.44           O  
ATOM    719  CG  PRO A  93     -30.650  52.778 -35.603  1.00 72.44           C  
ATOM    720  CD  PRO A  93     -30.487  52.671 -34.091  1.00 72.44           C  
ATOM    721  N   ALA A  94     -28.250  48.892 -35.620  1.00 63.27           N  
ATOM    722  CA  ALA A  94     -27.003  48.358 -36.135  1.00 63.27           C  
ATOM    723  C   ALA A  94     -26.733  48.927 -37.541  1.00 63.27           C  
ATOM    724  CB  ALA A  94     -27.081  46.825 -36.149  1.00 63.27           C  
ATOM    725  O   ALA A  94     -27.654  48.974 -38.367  1.00 63.27           O  
ATOM    726  N   PRO A  95     -25.496  49.365 -37.837  1.00 73.69           N  
ATOM    727  CA  PRO A  95     -25.136  49.775 -39.183  1.00 73.69           C  
ATOM    728  C   PRO A  95     -25.338  48.598 -40.155  1.00 73.69           C  
ATOM    729  CB  PRO A  95     -23.687  50.262 -39.106  1.00 73.69           C  
ATOM    730  O   PRO A  95     -25.118  47.442 -39.780  1.00 73.69           O  
ATOM    731  CG  PRO A  95     -23.130  49.545 -37.878  1.00 73.69           C  
ATOM    732  CD  PRO A  95     -24.340  49.393 -36.960  1.00 73.69           C  
ATOM    733  N   PRO A  96     -25.791  48.871 -41.390  1.00 72.70           N  
ATOM    734  CA  PRO A  96     -26.148  47.840 -42.353  1.00 72.70           C  
ATOM    735  C   PRO A  96     -24.963  46.911 -42.664  1.00 72.70           C  
ATOM    736  CB  PRO A  96     -26.666  48.580 -43.591  1.00 72.70           C  
ATOM    737  O   PRO A  96     -23.809  47.350 -42.611  1.00 72.70           O  
ATOM    738  CG  PRO A  96     -26.060  49.976 -43.462  1.00 72.70           C  
ATOM    739  CD  PRO A  96     -25.983  50.192 -41.956  1.00 72.70           C  
ATOM    740  N   PRO A  97     -25.229  45.636 -43.009  1.00 66.24           N  
ATOM    741  CA  PRO A  97     -24.183  44.653 -43.245  1.00 66.24           C  
ATOM    742  C   PRO A  97     -23.315  45.107 -44.417  1.00 66.24           C  
ATOM    743  CB  PRO A  97     -24.884  43.318 -43.541  1.00 66.24           C  
ATOM    744  O   PRO A  97     -23.823  45.365 -45.512  1.00 66.24           O  
ATOM    745  CG  PRO A  97     -26.359  43.564 -43.227  1.00 66.24           C  
ATOM    746  CD  PRO A  97     -26.529  45.073 -43.332  1.00 66.24           C  
ATOM    747  N   ALA A  98     -22.004  45.192 -44.193  1.00 60.96           N  
ATOM    748  CA  ALA A  98     -21.055  45.345 -45.282  1.00 60.96           C  
ATOM    749  C   ALA A  98     -21.185  44.141 -46.243  1.00 60.96           C  
ATOM    750  CB  ALA A  98     -19.639  45.498 -44.718  1.00 60.96           C  
ATOM    751  O   ALA A  98     -21.422  43.020 -45.780  1.00 60.96           O  
ATOM    752  N   PRO A  99     -21.053  44.345 -47.565  1.00 63.22           N  
ATOM    753  CA  PRO A  99     -21.288  43.301 -48.556  1.00 63.22           C  
ATOM    754  C   PRO A  99     -20.369  42.097 -48.341  1.00 63.22           C  
ATOM    755  CB  PRO A  99     -21.057  43.952 -49.925  1.00 63.22           C  
ATOM    756  O   PRO A  99     -19.149  42.239 -48.250  1.00 63.22           O  
ATOM    757  CG  PRO A  99     -21.251  45.440 -49.649  1.00 63.22           C  
ATOM    758  CD  PRO A  99     -20.735  45.598 -48.226  1.00 63.22           C  
ATOM    759  N   ALA A 100     -20.975  40.911 -48.292  1.00 49.83           N  
ATOM    760  CA  ALA A 100     -20.283  39.635 -48.255  1.00 49.83           C  
ATOM    761  C   ALA A 100     -19.373  39.499 -49.484  1.00 49.83           C  
ATOM    762  CB  ALA A 100     -21.335  38.519 -48.194  1.00 49.83           C  
ATOM    763  O   ALA A 100     -19.846  39.437 -50.620  1.00 49.83           O  
ATOM    764  N   MET A 101     -18.063  39.453 -49.252  1.00 60.21           N  
ATOM    765  CA  MET A 101     -17.112  39.036 -50.272  1.00 60.21           C  
ATOM    766  C   MET A 101     -17.137  37.507 -50.425  1.00 60.21           C  
ATOM    767  CB  MET A 101     -15.705  39.543 -49.955  1.00 60.21           C  
ATOM    768  O   MET A 101     -17.357  36.801 -49.437  1.00 60.21           O  
ATOM    769  CG  MET A 101     -15.540  41.011 -50.362  1.00 60.21           C  
ATOM    770  SD  MET A 101     -13.927  41.747 -49.971  1.00 60.21           S  
ATOM    771  CE  MET A 101     -12.781  40.419 -50.439  1.00 60.21           C  
ATOM    772  N   PRO A 102     -16.921  36.980 -51.642  1.00 56.04           N  
ATOM    773  CA  PRO A 102     -17.101  35.566 -51.938  1.00 56.04           C  
ATOM    774  C   PRO A 102     -15.994  34.726 -51.300  1.00 56.04           C  
ATOM    775  CB  PRO A 102     -17.095  35.435 -53.469  1.00 56.04           C  
ATOM    776  O   PRO A 102     -14.811  35.047 -51.406  1.00 56.04           O  
ATOM    777  CG  PRO A 102     -17.125  36.873 -53.985  1.00 56.04           C  
ATOM    778  CD  PRO A 102     -16.506  37.673 -52.850  1.00 56.04           C  
ATOM    779  N   ILE A 103     -16.398  33.620 -50.680  1.00 53.47           N  
ATOM    780  CA  ILE A 103     -15.515  32.539 -50.248  1.00 53.47           C  
ATOM    781  C   ILE A 103     -14.888  31.921 -51.504  1.00 53.47           C  
ATOM    782  CB  ILE A 103     -16.329  31.506 -49.429  1.00 53.47           C  
ATOM    783  O   ILE A 103     -15.601  31.398 -52.359  1.00 53.47           O  
ATOM    784  CG1 ILE A 103     -16.866  32.155 -48.128  1.00 53.47           C  
ATOM    785  CG2 ILE A 103     -15.494  30.253 -49.102  1.00 53.47           C  
ATOM    786  CD1 ILE A 103     -17.915  31.310 -47.395  1.00 53.47           C  
ATOM    787  N   ALA A 104     -13.562  31.984 -51.600  1.00 47.60           N  
ATOM    788  CA  ALA A 104     -12.769  31.181 -52.519  1.00 47.60           C  
ATOM    789  C   ALA A 104     -12.057  30.083 -51.713  1.00 47.60           C  
ATOM    790  CB  ALA A 104     -11.807  32.084 -53.300  1.00 47.60           C  
ATOM    791  O   ALA A 104     -11.280  30.361 -50.801  1.00 47.60           O  
ATOM    792  N   GLU A 105     -12.372  28.838 -52.046  1.00 54.18           N  
ATOM    793  CA  GLU A 105     -11.722  27.600 -51.605  1.00 54.18           C  
ATOM    794  C   GLU A 105     -10.624  27.214 -52.634  1.00 54.18           C  
ATOM    795  CB  GLU A 105     -12.852  26.548 -51.517  1.00 54.18           C  
ATOM    796  O   GLU A 105     -10.609  27.758 -53.739  1.00 54.18           O  
ATOM    797  CG  GLU A 105     -12.665  25.475 -50.437  1.00 54.18           C  
ATOM    798  CD  GLU A 105     -13.734  24.370 -50.488  1.00 54.18           C  
ATOM    799  OE1 GLU A 105     -13.475  23.308 -49.879  1.00 54.18           O  
ATOM    800  OE2 GLU A 105     -14.791  24.585 -51.123  1.00 54.18           O  
ATOM    801  N   PRO A 106      -9.790  26.189 -52.395  1.00 43.60           N  
ATOM    802  CA  PRO A 106      -8.623  26.123 -51.519  1.00 43.60           C  
ATOM    803  C   PRO A 106      -7.303  26.009 -52.323  1.00 43.60           C  
ATOM    804  CB  PRO A 106      -8.864  24.831 -50.732  1.00 43.60           C  
ATOM    805  O   PRO A 106      -7.291  25.574 -53.473  1.00 43.60           O  
ATOM    806  CG  PRO A 106      -9.535  23.908 -51.763  1.00 43.60           C  
ATOM    807  CD  PRO A 106     -10.145  24.844 -52.811  1.00 43.60           C  
ATOM    808  N   ALA A 107      -6.154  26.293 -51.703  1.00 45.14           N  
ATOM    809  CA  ALA A 107      -4.859  25.847 -52.227  1.00 45.14           C  
ATOM    810  C   ALA A 107      -3.880  25.549 -51.088  1.00 45.14           C  
ATOM    811  CB  ALA A 107      -4.292  26.869 -53.220  1.00 45.14           C  
ATOM    812  O   ALA A 107      -3.561  26.404 -50.264  1.00 45.14           O  
ATOM    813  N   ALA A 108      -3.417  24.302 -51.063  1.00 38.82           N  
ATOM    814  CA  ALA A 108      -2.335  23.823 -50.227  1.00 38.82           C  
ATOM    815  C   ALA A 108      -1.051  24.622 -50.504  1.00 38.82           C  
ATOM    816  CB  ALA A 108      -2.152  22.335 -50.555  1.00 38.82           C  
ATOM    817  O   ALA A 108      -0.563  24.644 -51.632  1.00 38.82           O  
ATOM    818  N   ALA A 109      -0.481  25.242 -49.473  1.00 46.10           N  
ATOM    819  CA  ALA A 109       0.857  25.811 -49.528  1.00 46.10           C  
ATOM    820  C   ALA A 109       1.594  25.489 -48.228  1.00 46.10           C  
ATOM    821  CB  ALA A 109       0.792  27.308 -49.833  1.00 46.10           C  
ATOM    822  O   ALA A 109       1.076  25.659 -47.126  1.00 46.10           O  
ATOM    823  N   ALA A 110       2.789  24.942 -48.411  1.00 44.53           N  
ATOM    824  CA  ALA A 110       3.675  24.399 -47.405  1.00 44.53           C  
ATOM    825  C   ALA A 110       3.972  25.378 -46.259  1.00 44.53           C  
ATOM    826  CB  ALA A 110       4.960  24.012 -48.145  1.00 44.53           C  
ATOM    827  O   ALA A 110       4.301  26.542 -46.478  1.00 44.53           O  
ATOM    828  N   LEU A 111       3.939  24.858 -45.031  1.00 49.50           N  
ATOM    829  CA  LEU A 111       4.529  25.503 -43.863  1.00 49.50           C  
ATOM    830  C   LEU A 111       6.057  25.476 -44.005  1.00 49.50           C  
ATOM    831  CB  LEU A 111       4.058  24.769 -42.591  1.00 49.50           C  
ATOM    832  O   LEU A 111       6.707  24.482 -43.687  1.00 49.50           O  
ATOM    833  CG  LEU A 111       2.601  25.069 -42.193  1.00 49.50           C  
ATOM    834  CD1 LEU A 111       2.103  24.016 -41.201  1.00 49.50           C  
ATOM    835  CD2 LEU A 111       2.475  26.443 -41.531  1.00 49.50           C  
ATOM    836  N   SER A 112       6.628  26.572 -44.496  1.00 50.92           N  
ATOM    837  CA  SER A 112       8.048  26.884 -44.355  1.00 50.92           C  
ATOM    838  C   SER A 112       8.301  27.468 -42.961  1.00 50.92           C  
ATOM    839  CB  SER A 112       8.494  27.848 -45.460  1.00 50.92           C  
ATOM    840  O   SER A 112       7.768  28.523 -42.616  1.00 50.92           O  
ATOM    841  OG  SER A 112       7.615  28.952 -45.537  1.00 50.92           O  
ATOM    842  N   LEU A 113       9.106  26.757 -42.169  1.00 60.44           N  
ATOM    843  CA  LEU A 113       9.651  27.190 -40.879  1.00 60.44           C  
ATOM    844  C   LEU A 113      10.454  28.503 -41.022  1.00 60.44           C  
ATOM    845  CB  LEU A 113      10.588  26.076 -40.369  1.00 60.44           C  
ATOM    846  O   LEU A 113      11.182  28.648 -42.007  1.00 60.44           O  
ATOM    847  CG  LEU A 113       9.851  24.840 -39.814  1.00 60.44           C  
ATOM    848  CD1 LEU A 113      10.499  23.540 -40.294  1.00 60.44           C  
ATOM    849  CD2 LEU A 113       9.871  24.852 -38.285  1.00 60.44           C  
ATOM    850  N   PRO A 114      10.383  29.438 -40.055  1.00 69.48           N  
ATOM    851  CA  PRO A 114      11.273  30.596 -40.025  1.00 69.48           C  
ATOM    852  C   PRO A 114      12.715  30.183 -39.651  1.00 69.48           C  
ATOM    853  CB  PRO A 114      10.651  31.564 -39.016  1.00 69.48           C  
ATOM    854  O   PRO A 114      12.894  29.289 -38.819  1.00 69.48           O  
ATOM    855  CG  PRO A 114       9.905  30.640 -38.053  1.00 69.48           C  
ATOM    856  CD  PRO A 114       9.467  29.464 -38.926  1.00 69.48           C  
ATOM    857  N   PRO A 115      13.747  30.809 -40.251  1.00 60.33           N  
ATOM    858  CA  PRO A 115      15.147  30.449 -40.037  1.00 60.33           C  
ATOM    859  C   PRO A 115      15.680  30.964 -38.691  1.00 60.33           C  
ATOM    860  CB  PRO A 115      15.901  31.044 -41.231  1.00 60.33           C  
ATOM    861  O   PRO A 115      15.336  32.062 -38.252  1.00 60.33           O  
ATOM    862  CG  PRO A 115      15.076  32.281 -41.585  1.00 60.33           C  
ATOM    863  CD  PRO A 115      13.645  31.876 -41.237  1.00 60.33           C  
ATOM    864  N   LEU A 116      16.542  30.161 -38.054  1.00 58.74           N  
ATOM    865  CA  LEU A 116      17.331  30.555 -36.884  1.00 58.74           C  
ATOM    866  C   LEU A 116      18.350  31.654 -37.265  1.00 58.74           C  
ATOM    867  CB  LEU A 116      18.096  29.344 -36.308  1.00 58.74           C  
ATOM    868  O   LEU A 116      18.916  31.569 -38.356  1.00 58.74           O  
ATOM    869  CG  LEU A 116      17.241  28.305 -35.556  1.00 58.74           C  
ATOM    870  CD1 LEU A 116      16.834  27.125 -36.444  1.00 58.74           C  
ATOM    871  CD2 LEU A 116      18.027  27.740 -34.370  1.00 58.74           C  
ATOM    872  N   PRO A 117      18.630  32.646 -36.397  1.00 69.36           N  
ATOM    873  CA  PRO A 117      19.722  33.594 -36.602  1.00 69.36           C  
ATOM    874  C   PRO A 117      21.055  33.050 -36.061  1.00 69.36           C  
ATOM    875  CB  PRO A 117      19.300  34.889 -35.899  1.00 69.36           C  
ATOM    876  O   PRO A 117      21.125  32.604 -34.915  1.00 69.36           O  
ATOM    877  CG  PRO A 117      18.074  34.524 -35.055  1.00 69.36           C  
ATOM    878  CD  PRO A 117      17.898  33.013 -35.198  1.00 69.36           C  
ATOM    879  N   ASP A 118      22.084  33.126 -36.908  1.00 48.40           N  
ATOM    880  CA  ASP A 118      23.486  32.781 -36.652  1.00 48.40           C  
ATOM    881  C   ASP A 118      24.211  33.761 -35.710  1.00 48.40           C  
ATOM    882  CB  ASP A 118      24.256  32.717 -37.994  1.00 48.40           C  
ATOM    883  O   ASP A 118      23.904  34.955 -35.628  1.00 48.40           O  
ATOM    884  CG  ASP A 118      24.367  31.316 -38.604  1.00 48.40           C  
ATOM    885  OD1 ASP A 118      24.541  30.349 -37.831  1.00 48.40           O  
ATOM    886  OD2 ASP A 118      24.313  31.228 -39.852  1.00 48.40           O  
ATOM    887  N   ASP A 119      25.228  33.201 -35.056  1.00 42.52           N  
ATOM    888  CA  ASP A 119      26.205  33.795 -34.146  1.00 42.52           C  
ATOM    889  C   ASP A 119      26.871  35.088 -34.648  1.00 42.52           C  
ATOM    890  CB  ASP A 119      27.335  32.764 -33.951  1.00 42.52           C  
ATOM    891  O   ASP A 119      27.481  35.122 -35.714  1.00 42.52           O  
ATOM    892  CG  ASP A 119      26.975  31.610 -33.017  1.00 42.52           C  
ATOM    893  OD1 ASP A 119      26.569  31.921 -31.875  1.00 42.52           O  
ATOM    894  OD2 ASP A 119      27.190  30.442 -33.409  1.00 42.52           O  
ATOM    895  N   THR A 120      26.928  36.109 -33.786  1.00 52.54           N  
ATOM    896  CA  THR A 120      28.114  36.981 -33.653  1.00 52.54           C  
ATOM    897  C   THR A 120      28.234  37.516 -32.214  1.00 52.54           C  
ATOM    898  CB  THR A 120      28.150  38.175 -34.626  1.00 52.54           C  
ATOM    899  O   THR A 120      27.227  37.910 -31.625  1.00 52.54           O  
ATOM    900  CG2 THR A 120      28.747  37.857 -35.997  1.00 52.54           C  
ATOM    901  OG1 THR A 120      26.870  38.705 -34.842  1.00 52.54           O  
ATOM    902  N   PRO A 121      29.444  37.554 -31.613  1.00 40.98           N  
ATOM    903  CA  PRO A 121      29.637  38.010 -30.241  1.00 40.98           C  
ATOM    904  C   PRO A 121      30.100  39.477 -30.199  1.00 40.98           C  
ATOM    905  CB  PRO A 121      30.689  37.048 -29.683  1.00 40.98           C  
ATOM    906  O   PRO A 121      31.179  39.808 -30.684  1.00 40.98           O  
ATOM    907  CG  PRO A 121      31.597  36.774 -30.886  1.00 40.98           C  
ATOM    908  CD  PRO A 121      30.685  36.960 -32.102  1.00 40.98           C  
ATOM    909  N   ALA A 122      29.323  40.361 -29.577  1.00 45.32           N  
ATOM    910  CA  ALA A 122      29.760  41.692 -29.133  1.00 45.32           C  
ATOM    911  C   ALA A 122      28.742  42.199 -28.097  1.00 45.32           C  
ATOM    912  CB  ALA A 122      29.869  42.636 -30.340  1.00 45.32           C  
ATOM    913  O   ALA A 122      27.566  42.333 -28.404  1.00 45.32           O  
ATOM    914  N   LYS A 123      29.102  42.174 -26.811  1.00 41.18           N  
ATOM    915  CA  LYS A 123      29.556  43.331 -26.019  1.00 41.18           C  
ATOM    916  C   LYS A 123      28.455  44.355 -25.698  1.00 41.18           C  
ATOM    917  CB  LYS A 123      30.822  44.005 -26.579  1.00 41.18           C  
ATOM    918  O   LYS A 123      27.960  45.043 -26.577  1.00 41.18           O  
ATOM    919  CG  LYS A 123      32.097  43.381 -25.997  1.00 41.18           C  
ATOM    920  CD  LYS A 123      33.314  44.224 -26.377  1.00 41.18           C  
ATOM    921  CE  LYS A 123      34.567  43.625 -25.741  1.00 41.18           C  
ATOM    922  NZ  LYS A 123      35.758  44.420 -26.108  1.00 41.18           N  
ATOM    923  N   ASP A 124      28.232  44.458 -24.387  1.00 38.70           N  
ATOM    924  CA  ASP A 124      27.931  45.676 -23.630  1.00 38.70           C  
ATOM    925  C   ASP A 124      26.505  46.249 -23.748  1.00 38.70           C  
ATOM    926  CB  ASP A 124      29.068  46.705 -23.848  1.00 38.70           C  
ATOM    927  O   ASP A 124      26.215  47.049 -24.625  1.00 38.70           O  
ATOM    928  CG  ASP A 124      30.489  46.105 -23.751  1.00 38.70           C  
ATOM    929  OD1 ASP A 124      30.661  45.044 -23.100  1.00 38.70           O  
ATOM    930  OD2 ASP A 124      31.424  46.651 -24.385  1.00 38.70           O  
ATOM    931  N   ASP A 125      25.617  45.833 -22.833  1.00 39.78           N  
ATOM    932  CA  ASP A 125      24.831  46.717 -21.943  1.00 39.78           C  
ATOM    933  C   ASP A 125      23.725  45.908 -21.246  1.00 39.78           C  
ATOM    934  CB  ASP A 125      24.200  47.961 -22.627  1.00 39.78           C  
ATOM    935  O   ASP A 125      22.673  45.623 -21.820  1.00 39.78           O  
ATOM    936  CG  ASP A 125      24.968  49.271 -22.377  1.00 39.78           C  
ATOM    937  OD1 ASP A 125      25.743  49.326 -21.391  1.00 39.78           O  
ATOM    938  OD2 ASP A 125      24.670  50.262 -23.081  1.00 39.78           O  
ATOM    939  N   VAL A 126      23.941  45.538 -19.979  1.00 45.96           N  
ATOM    940  CA  VAL A 126      22.858  45.026 -19.127  1.00 45.96           C  
ATOM    941  C   VAL A 126      22.534  46.088 -18.091  1.00 45.96           C  
ATOM    942  CB  VAL A 126      23.092  43.632 -18.517  1.00 45.96           C  
ATOM    943  O   VAL A 126      23.220  46.269 -17.087  1.00 45.96           O  
ATOM    944  CG1 VAL A 126      21.729  42.961 -18.278  1.00 45.96           C  
ATOM    945  CG2 VAL A 126      23.908  42.707 -19.428  1.00 45.96           C  
ATOM    946  N   LEU A 127      21.473  46.817 -18.414  1.00 46.87           N  
ATOM    947  CA  LEU A 127      20.787  47.785 -17.583  1.00 46.87           C  
ATOM    948  C   LEU A 127      20.119  47.045 -16.413  1.00 46.87           C  
ATOM    949  CB  LEU A 127      19.795  48.505 -18.521  1.00 46.87           C  
ATOM    950  O   LEU A 127      18.991  46.565 -16.522  1.00 46.87           O  
ATOM    951  CG  LEU A 127      19.212  49.815 -17.978  1.00 46.87           C  
ATOM    952  CD1 LEU A 127      20.245  50.944 -18.021  1.00 46.87           C  
ATOM    953  CD2 LEU A 127      18.019  50.239 -18.838  1.00 46.87           C  
ATOM    954  N   ASP A 128      20.842  46.927 -15.302  1.00 41.74           N  
ATOM    955  CA  ASP A 128      20.345  46.356 -14.053  1.00 41.74           C  
ATOM    956  C   ASP A 128      19.457  47.388 -13.335  1.00 41.74           C  
ATOM    957  CB  ASP A 128      21.528  45.861 -13.203  1.00 41.74           C  
ATOM    958  O   ASP A 128      19.914  48.424 -12.843  1.00 41.74           O  
ATOM    959  CG  ASP A 128      21.122  44.816 -12.158  1.00 41.74           C  
ATOM    960  OD1 ASP A 128      19.897  44.613 -11.975  1.00 41.74           O  
ATOM    961  OD2 ASP A 128      22.045  44.234 -11.549  1.00 41.74           O  
ATOM    962  N   LYS A 129      18.144  47.144 -13.356  1.00 43.29           N  
ATOM    963  CA  LYS A 129      17.111  48.036 -12.816  1.00 43.29           C  
ATOM    964  C   LYS A 129      16.210  47.282 -11.845  1.00 43.29           C  
ATOM    965  CB  LYS A 129      16.347  48.725 -13.968  1.00 43.29           C  
ATOM    966  O   LYS A 129      15.003  47.268 -12.041  1.00 43.29           O  
ATOM    967  CG  LYS A 129      15.536  49.952 -13.502  1.00 43.29           C  
ATOM    968  CD  LYS A 129      14.697  50.519 -14.654  1.00 43.29           C  
ATOM    969  CE  LYS A 129      13.926  51.762 -14.197  1.00 43.29           C  
ATOM    970  NZ  LYS A 129      13.154  52.352 -15.319  1.00 43.29           N  
ATOM    971  N   SER A 130      16.766  46.680 -10.794  1.00 45.71           N  
ATOM    972  CA  SER A 130      15.978  46.291  -9.609  1.00 45.71           C  
ATOM    973  C   SER A 130      16.837  45.686  -8.494  1.00 45.71           C  
ATOM    974  CB  SER A 130      14.855  45.287  -9.958  1.00 45.71           C  
ATOM    975  O   SER A 130      16.845  44.473  -8.325  1.00 45.71           O  
ATOM    976  OG  SER A 130      15.340  44.224 -10.748  1.00 45.71           O  
ATOM    977  N   ALA A 131      17.505  46.513  -7.687  1.00 45.70           N  
ATOM    978  CA  ALA A 131      17.903  46.135  -6.323  1.00 45.70           C  
ATOM    979  C   ALA A 131      18.307  47.372  -5.503  1.00 45.70           C  
ATOM    980  CB  ALA A 131      19.024  45.082  -6.337  1.00 45.70           C  
ATOM    981  O   ALA A 131      19.474  47.603  -5.199  1.00 45.70           O  
ATOM    982  N   SER A 132      17.330  48.200  -5.134  1.00 40.77           N  
ATOM    983  CA  SER A 132      17.505  49.159  -4.042  1.00 40.77           C  
ATOM    984  C   SER A 132      17.256  48.449  -2.712  1.00 40.77           C  
ATOM    985  CB  SER A 132      16.543  50.346  -4.189  1.00 40.77           C  
ATOM    986  O   SER A 132      16.108  48.184  -2.374  1.00 40.77           O  
ATOM    987  OG  SER A 132      16.800  51.060  -5.383  1.00 40.77           O  
ATOM    988  N   ALA A 133      18.310  48.171  -1.943  1.00 49.69           N  
ATOM    989  CA  ALA A 133      18.224  48.039  -0.488  1.00 49.69           C  
ATOM    990  C   ALA A 133      19.599  48.295   0.151  1.00 49.69           C  
ATOM    991  CB  ALA A 133      17.651  46.678  -0.080  1.00 49.69           C  
ATOM    992  O   ALA A 133      20.593  47.653  -0.173  1.00 49.69           O  
ATOM    993  N   LEU A 134      19.613  49.298   1.028  1.00 44.00           N  
ATOM    994  CA  LEU A 134      20.733  49.910   1.739  1.00 44.00           C  
ATOM    995  C   LEU A 134      21.724  48.927   2.395  1.00 44.00           C  
ATOM    996  CB  LEU A 134      20.127  50.763   2.873  1.00 44.00           C  
ATOM    997  O   LEU A 134      21.344  48.100   3.219  1.00 44.00           O  
ATOM    998  CG  LEU A 134      19.712  52.208   2.556  1.00 44.00           C  
ATOM    999  CD1 LEU A 134      18.509  52.332   1.621  1.00 44.00           C  
ATOM   1000  CD2 LEU A 134      19.359  52.882   3.883  1.00 44.00           C  
ATOM   1001  N   MET A 135      23.017  49.176   2.168  1.00 39.03           N  
ATOM   1002  CA  MET A 135      24.121  48.787   3.051  1.00 39.03           C  
ATOM   1003  C   MET A 135      24.465  49.967   3.970  1.00 39.03           C  
ATOM   1004  CB  MET A 135      25.343  48.384   2.205  1.00 39.03           C  
ATOM   1005  O   MET A 135      24.940  51.001   3.503  1.00 39.03           O  
ATOM   1006  CG  MET A 135      25.311  46.906   1.798  1.00 39.03           C  
ATOM   1007  SD  MET A 135      26.181  45.807   2.953  1.00 39.03           S  
ATOM   1008  CE  MET A 135      27.888  46.030   2.377  1.00 39.03           C  
ATOM   1009  N   VAL A 136      24.250  49.810   5.277  1.00 49.57           N  
ATOM   1010  CA  VAL A 136      24.820  50.692   6.306  1.00 49.57           C  
ATOM   1011  C   VAL A 136      26.086  50.030   6.840  1.00 49.57           C  
ATOM   1012  CB  VAL A 136      23.803  51.020   7.419  1.00 49.57           C  
ATOM   1013  O   VAL A 136      26.041  48.978   7.471  1.00 49.57           O  
ATOM   1014  CG1 VAL A 136      24.449  51.754   8.602  1.00 49.57           C  
ATOM   1015  CG2 VAL A 136      22.688  51.921   6.871  1.00 49.57           C  
ATOM   1016  N   VAL A 137      27.226  50.664   6.574  1.00 38.89           N  
ATOM   1017  CA  VAL A 137      28.521  50.354   7.183  1.00 38.89           C  
ATOM   1018  C   VAL A 137      28.650  51.190   8.452  1.00 38.89           C  
ATOM   1019  CB  VAL A 137      29.666  50.661   6.190  1.00 38.89           C  
ATOM   1020  O   VAL A 137      28.645  52.416   8.378  1.00 38.89           O  
ATOM   1021  CG1 VAL A 137      31.060  50.585   6.831  1.00 38.89           C  
ATOM   1022  CG2 VAL A 137      29.635  49.682   5.009  1.00 38.89           C  
ATOM   1023  N   THR A 138      28.832  50.548   9.608  1.00 48.84           N  
ATOM   1024  CA  THR A 138      29.350  51.229  10.804  1.00 48.84           C  
ATOM   1025  C   THR A 138      30.625  50.540  11.266  1.00 48.84           C  
ATOM   1026  CB  THR A 138      28.339  51.391  11.952  1.00 48.84           C  
ATOM   1027  O   THR A 138      30.623  49.384  11.682  1.00 48.84           O  
ATOM   1028  CG2 THR A 138      26.943  51.783  11.477  1.00 48.84           C  
ATOM   1029  OG1 THR A 138      28.203  50.220  12.715  1.00 48.84           O  
ATOM   1030  N   LYS A 139      31.725  51.280  11.175  1.00 37.75           N  
ATOM   1031  CA  LYS A 139      33.050  50.960  11.696  1.00 37.75           C  
ATOM   1032  C   LYS A 139      33.175  51.624  13.066  1.00 37.75           C  
ATOM   1033  CB  LYS A 139      34.046  51.541  10.672  1.00 37.75           C  
ATOM   1034  O   LYS A 139      33.096  52.844  13.110  1.00 37.75           O  
ATOM   1035  CG  LYS A 139      35.539  51.357  10.979  1.00 37.75           C  
ATOM   1036  CD  LYS A 139      36.358  52.069   9.887  1.00 37.75           C  
ATOM   1037  CE  LYS A 139      37.858  51.800  10.041  1.00 37.75           C  
ATOM   1038  NZ  LYS A 139      38.635  52.413   8.933  1.00 37.75           N  
ATOM   1039  N   SER A 140      33.385  50.859  14.138  1.00 42.75           N  
ATOM   1040  CA  SER A 140      34.200  51.253  15.305  1.00 42.75           C  
ATOM   1041  C   SER A 140      34.104  50.201  16.418  1.00 42.75           C  
ATOM   1042  CB  SER A 140      33.824  52.622  15.900  1.00 42.75           C  
ATOM   1043  O   SER A 140      33.063  50.043  17.039  1.00 42.75           O  
ATOM   1044  OG  SER A 140      34.641  52.890  17.021  1.00 42.75           O  
ATOM   1045  N   SER A 141      35.224  49.510  16.627  1.00 36.92           N  
ATOM   1046  CA  SER A 141      35.910  49.291  17.908  1.00 36.92           C  
ATOM   1047  C   SER A 141      35.093  49.030  19.180  1.00 36.92           C  
ATOM   1048  CB  SER A 141      36.826  50.499  18.162  1.00 36.92           C  
ATOM   1049  O   SER A 141      34.419  49.920  19.684  1.00 36.92           O  
ATOM   1050  OG  SER A 141      37.491  50.888  16.967  1.00 36.92           O  
ATOM   1051  N   GLY A 142      35.367  47.878  19.800  1.00 35.53           N  
ATOM   1052  CA  GLY A 142      35.313  47.722  21.255  1.00 35.53           C  
ATOM   1053  C   GLY A 142      34.224  46.789  21.775  1.00 35.53           C  
ATOM   1054  O   GLY A 142      33.092  47.200  21.972  1.00 35.53           O  
ATOM   1055  N   ASP A 143      34.643  45.565  22.102  1.00 39.66           N  
ATOM   1056  CA  ASP A 143      34.335  44.959  23.402  1.00 39.66           C  
ATOM   1057  C   ASP A 143      32.870  44.575  23.692  1.00 39.66           C  
ATOM   1058  CB  ASP A 143      34.935  45.903  24.476  1.00 39.66           C  
ATOM   1059  O   ASP A 143      32.193  45.276  24.435  1.00 39.66           O  
ATOM   1060  CG  ASP A 143      35.283  45.217  25.789  1.00 39.66           C  
ATOM   1061  OD1 ASP A 143      35.430  43.973  25.760  1.00 39.66           O  
ATOM   1062  OD2 ASP A 143      35.489  45.951  26.778  1.00 39.66           O  
ATOM   1063  N   THR A 144      32.335  43.455  23.167  1.00 41.22           N  
ATOM   1064  CA  THR A 144      31.090  42.891  23.748  1.00 41.22           C  
ATOM   1065  C   THR A 144      30.814  41.415  23.417  1.00 41.22           C  
ATOM   1066  CB  THR A 144      29.819  43.749  23.476  1.00 41.22           C  
ATOM   1067  O   THR A 144      29.984  41.076  22.580  1.00 41.22           O  
ATOM   1068  CG2 THR A 144      29.018  43.869  24.773  1.00 41.22           C  
ATOM   1069  OG1 THR A 144      30.052  45.067  23.054  1.00 41.22           O  
ATOM   1070  N   VAL A 145      31.424  40.489  24.167  1.00 48.19           N  
ATOM   1071  CA  VAL A 145      30.994  39.066  24.204  1.00 48.19           C  
ATOM   1072  C   VAL A 145      29.682  38.881  25.005  1.00 48.19           C  
ATOM   1073  CB  VAL A 145      32.166  38.161  24.663  1.00 48.19           C  
ATOM   1074  O   VAL A 145      29.082  37.812  25.001  1.00 48.19           O  
ATOM   1075  CG1 VAL A 145      31.816  36.680  24.867  1.00 48.19           C  
ATOM   1076  CG2 VAL A 145      33.283  38.199  23.607  1.00 48.19           C  
ATOM   1077  N   VAL A 146      29.153  39.940  25.628  1.00 51.16           N  
ATOM   1078  CA  VAL A 146      27.957  39.890  26.497  1.00 51.16           C  
ATOM   1079  C   VAL A 146      26.657  40.328  25.783  1.00 51.16           C  
ATOM   1080  CB  VAL A 146      28.248  40.660  27.809  1.00 51.16           C  
ATOM   1081  O   VAL A 146      25.563  40.147  26.310  1.00 51.16           O  
ATOM   1082  CG1 VAL A 146      27.145  40.519  28.866  1.00 51.16           C  
ATOM   1083  CG2 VAL A 146      29.545  40.151  28.467  1.00 51.16           C  
ATOM   1084  N   GLN A 147      26.723  40.842  24.547  1.00 49.55           N  
ATOM   1085  CA  GLN A 147      25.541  41.348  23.820  1.00 49.55           C  
ATOM   1086  C   GLN A 147      24.740  40.274  23.061  1.00 49.55           C  
ATOM   1087  CB  GLN A 147      25.970  42.490  22.887  1.00 49.55           C  
ATOM   1088  O   GLN A 147      23.544  40.454  22.823  1.00 49.55           O  
ATOM   1089  CG  GLN A 147      25.712  43.865  23.527  1.00 49.55           C  
ATOM   1090  CD  GLN A 147      26.308  45.014  22.716  1.00 49.55           C  
ATOM   1091  NE2 GLN A 147      26.015  46.249  23.051  1.00 49.55           N  
ATOM   1092  OE1 GLN A 147      27.037  44.826  21.763  1.00 49.55           O  
ATOM   1093  N   THR A 148      25.345  39.133  22.722  1.00 52.48           N  
ATOM   1094  CA  THR A 148      24.706  38.104  21.875  1.00 52.48           C  
ATOM   1095  C   THR A 148      23.543  37.384  22.570  1.00 52.48           C  
ATOM   1096  CB  THR A 148      25.764  37.101  21.389  1.00 52.48           C  
ATOM   1097  O   THR A 148      22.594  36.951  21.912  1.00 52.48           O  
ATOM   1098  CG2 THR A 148      25.247  36.137  20.320  1.00 52.48           C  
ATOM   1099  OG1 THR A 148      26.825  37.818  20.805  1.00 52.48           O  
ATOM   1100  N   THR A 149      23.565  37.284  23.901  1.00 54.85           N  
ATOM   1101  CA  THR A 149      22.495  36.649  24.687  1.00 54.85           C  
ATOM   1102  C   THR A 149      21.278  37.563  24.831  1.00 54.85           C  
ATOM   1103  CB  THR A 149      22.991  36.189  26.074  1.00 54.85           C  
ATOM   1104  O   THR A 149      20.151  37.101  24.670  1.00 54.85           O  
ATOM   1105  CG2 THR A 149      22.694  34.707  26.293  1.00 54.85           C  
ATOM   1106  OG1 THR A 149      24.389  36.344  26.205  1.00 54.85           O  
ATOM   1107  N   ASN A 150      21.489  38.869  25.028  1.00 58.44           N  
ATOM   1108  CA  ASN A 150      20.392  39.835  25.150  1.00 58.44           C  
ATOM   1109  C   ASN A 150      19.708  40.098  23.800  1.00 58.44           C  
ATOM   1110  CB  ASN A 150      20.898  41.114  25.839  1.00 58.44           C  
ATOM   1111  O   ASN A 150      18.485  40.170  23.757  1.00 58.44           O  
ATOM   1112  CG  ASN A 150      21.189  40.906  27.319  1.00 58.44           C  
ATOM   1113  ND2 ASN A 150      21.792  41.872  27.971  1.00 58.44           N  
ATOM   1114  OD1 ASN A 150      20.894  39.882  27.912  1.00 58.44           O  
ATOM   1115  N   ALA A 151      20.450  40.105  22.686  1.00 60.42           N  
ATOM   1116  CA  ALA A 151      19.875  40.273  21.348  1.00 60.42           C  
ATOM   1117  C   ALA A 151      18.980  39.094  20.911  1.00 60.42           C  
ATOM   1118  CB  ALA A 151      21.025  40.503  20.362  1.00 60.42           C  
ATOM   1119  O   ALA A 151      17.951  39.304  20.271  1.00 60.42           O  
ATOM   1120  N   ARG A 152      19.316  37.849  21.290  1.00 60.73           N  
ATOM   1121  CA  ARG A 152      18.452  36.679  21.026  1.00 60.73           C  
ATOM   1122  C   ARG A 152      17.214  36.651  21.918  1.00 60.73           C  
ATOM   1123  CB  ARG A 152      19.241  35.369  21.155  1.00 60.73           C  
ATOM   1124  O   ARG A 152      16.154  36.246  21.453  1.00 60.73           O  
ATOM   1125  CG  ARG A 152      20.046  35.078  19.883  1.00 60.73           C  
ATOM   1126  CD  ARG A 152      20.773  33.736  20.018  1.00 60.73           C  
ATOM   1127  NE  ARG A 152      21.501  33.391  18.783  1.00 60.73           N  
ATOM   1128  NH1 ARG A 152      22.707  31.630  19.630  1.00 60.73           N  
ATOM   1129  NH2 ARG A 152      22.965  32.216  17.492  1.00 60.73           N  
ATOM   1130  CZ  ARG A 152      22.384  32.418  18.641  1.00 60.73           C  
ATOM   1131  N   ILE A 153      17.328  37.105  23.166  1.00 64.40           N  
ATOM   1132  CA  ILE A 153      16.180  37.220  24.072  1.00 64.40           C  
ATOM   1133  C   ILE A 153      15.241  38.338  23.588  1.00 64.40           C  
ATOM   1134  CB  ILE A 153      16.669  37.368  25.533  1.00 64.40           C  
ATOM   1135  O   ILE A 153      14.038  38.111  23.511  1.00 64.40           O  
ATOM   1136  CG1 ILE A 153      17.358  36.057  25.987  1.00 64.40           C  
ATOM   1137  CG2 ILE A 153      15.503  37.696  26.481  1.00 64.40           C  
ATOM   1138  CD1 ILE A 153      18.145  36.182  27.299  1.00 64.40           C  
ATOM   1139  N   GLN A 154      15.760  39.487  23.141  1.00 62.79           N  
ATOM   1140  CA  GLN A 154      14.939  40.557  22.557  1.00 62.79           C  
ATOM   1141  C   GLN A 154      14.279  40.150  21.229  1.00 62.79           C  
ATOM   1142  CB  GLN A 154      15.763  41.856  22.423  1.00 62.79           C  
ATOM   1143  O   GLN A 154      13.089  40.384  21.066  1.00 62.79           O  
ATOM   1144  CG  GLN A 154      15.204  43.012  23.281  1.00 62.79           C  
ATOM   1145  CD  GLN A 154      16.226  43.748  24.150  1.00 62.79           C  
ATOM   1146  NE2 GLN A 154      15.835  44.856  24.740  1.00 62.79           N  
ATOM   1147  OE1 GLN A 154      17.363  43.357  24.358  1.00 62.79           O  
ATOM   1148  N   ALA A 155      14.976  39.437  20.334  1.00 61.77           N  
ATOM   1149  CA  ALA A 155      14.387  38.949  19.079  1.00 61.77           C  
ATOM   1150  C   ALA A 155      13.275  37.895  19.287  1.00 61.77           C  
ATOM   1151  CB  ALA A 155      15.520  38.397  18.206  1.00 61.77           C  
ATOM   1152  O   ALA A 155      12.316  37.827  18.510  1.00 61.77           O  
ATOM   1153  N   LEU A 156      13.372  37.093  20.355  1.00 62.64           N  
ATOM   1154  CA  LEU A 156      12.323  36.152  20.760  1.00 62.64           C  
ATOM   1155  C   LEU A 156      11.143  36.857  21.454  1.00 62.64           C  
ATOM   1156  CB  LEU A 156      12.938  35.045  21.639  1.00 62.64           C  
ATOM   1157  O   LEU A 156      10.001  36.449  21.244  1.00 62.64           O  
ATOM   1158  CG  LEU A 156      13.826  34.046  20.869  1.00 62.64           C  
ATOM   1159  CD1 LEU A 156      14.581  33.152  21.856  1.00 62.64           C  
ATOM   1160  CD2 LEU A 156      13.012  33.137  19.943  1.00 62.64           C  
ATOM   1161  N   LEU A 157      11.380  37.936  22.213  1.00 62.26           N  
ATOM   1162  CA  LEU A 157      10.312  38.767  22.788  1.00 62.26           C  
ATOM   1163  C   LEU A 157       9.585  39.619  21.727  1.00 62.26           C  
ATOM   1164  CB  LEU A 157      10.855  39.652  23.932  1.00 62.26           C  
ATOM   1165  O   LEU A 157       8.363  39.765  21.802  1.00 62.26           O  
ATOM   1166  CG  LEU A 157      10.741  39.010  25.332  1.00 62.26           C  
ATOM   1167  CD1 LEU A 157      11.920  38.108  25.683  1.00 62.26           C  
ATOM   1168  CD2 LEU A 157      10.669  40.094  26.409  1.00 62.26           C  
ATOM   1169  N   ASP A 158      10.290  40.122  20.712  1.00 59.87           N  
ATOM   1170  CA  ASP A 158       9.703  40.907  19.615  1.00 59.87           C  
ATOM   1171  C   ASP A 158       8.895  40.029  18.643  1.00 59.87           C  
ATOM   1172  CB  ASP A 158      10.802  41.705  18.891  1.00 59.87           C  
ATOM   1173  O   ASP A 158       7.831  40.438  18.171  1.00 59.87           O  
ATOM   1174  CG  ASP A 158      11.329  42.894  19.712  1.00 59.87           C  
ATOM   1175  OD1 ASP A 158      10.582  43.388  20.593  1.00 59.87           O  
ATOM   1176  OD2 ASP A 158      12.469  43.324  19.432  1.00 59.87           O  
ATOM   1177  N   SER A 159       9.305  38.769  18.444  1.00 57.87           N  
ATOM   1178  CA  SER A 159       8.486  37.768  17.736  1.00 57.87           C  
ATOM   1179  C   SER A 159       7.211  37.392  18.508  1.00 57.87           C  
ATOM   1180  CB  SER A 159       9.299  36.505  17.445  1.00 57.87           C  
ATOM   1181  O   SER A 159       6.216  36.973  17.914  1.00 57.87           O  
ATOM   1182  OG  SER A 159      10.317  36.784  16.508  1.00 57.87           O  
ATOM   1183  N   GLN A 160       7.190  37.582  19.832  1.00 54.87           N  
ATOM   1184  CA  GLN A 160       6.003  37.335  20.654  1.00 54.87           C  
ATOM   1185  C   GLN A 160       5.051  38.539  20.737  1.00 54.87           C  
ATOM   1186  CB  GLN A 160       6.423  36.839  22.048  1.00 54.87           C  
ATOM   1187  O   GLN A 160       3.857  38.344  20.977  1.00 54.87           O  
ATOM   1188  CG  GLN A 160       5.791  35.469  22.332  1.00 54.87           C  
ATOM   1189  CD  GLN A 160       6.001  34.983  23.761  1.00 54.87           C  
ATOM   1190  NE2 GLN A 160       5.415  33.864  24.127  1.00 54.87           N  
ATOM   1191  OE1 GLN A 160       6.660  35.584  24.589  1.00 54.87           O  
ATOM   1192  N   LYS A 161       5.534  39.767  20.502  1.00 50.85           N  
ATOM   1193  CA  LYS A 161       4.707  40.988  20.538  1.00 50.85           C  
ATOM   1194  C   LYS A 161       3.930  41.268  19.249  1.00 50.85           C  
ATOM   1195  CB  LYS A 161       5.558  42.196  20.968  1.00 50.85           C  
ATOM   1196  O   LYS A 161       2.881  41.895  19.330  1.00 50.85           O  
ATOM   1197  CG  LYS A 161       5.257  42.577  22.424  1.00 50.85           C  
ATOM   1198  CD  LYS A 161       6.072  43.807  22.830  1.00 50.85           C  
ATOM   1199  CE  LYS A 161       5.691  44.269  24.238  1.00 50.85           C  
ATOM   1200  NZ  LYS A 161       6.474  45.470  24.616  1.00 50.85           N  
ATOM   1201  N   ASN A 162       4.362  40.743  18.102  1.00 50.98           N  
ATOM   1202  CA  ASN A 162       3.685  40.968  16.814  1.00 50.98           C  
ATOM   1203  C   ASN A 162       2.670  39.885  16.407  1.00 50.98           C  
ATOM   1204  CB  ASN A 162       4.746  41.251  15.738  1.00 50.98           C  
ATOM   1205  O   ASN A 162       2.088  39.968  15.332  1.00 50.98           O  
ATOM   1206  CG  ASN A 162       5.281  42.668  15.841  1.00 50.98           C  
ATOM   1207  ND2 ASN A 162       6.554  42.869  15.606  1.00 50.98           N  
ATOM   1208  OD1 ASN A 162       4.572  43.612  16.144  1.00 50.98           O  
ATOM   1209  N   THR A 163       2.399  38.895  17.263  1.00 52.07           N  
ATOM   1210  CA  THR A 163       1.549  37.741  16.894  1.00 52.07           C  
ATOM   1211  C   THR A 163       0.179  37.746  17.598  1.00 52.07           C  
ATOM   1212  CB  THR A 163       2.332  36.416  17.032  1.00 52.07           C  
ATOM   1213  O   THR A 163      -0.522  36.738  17.613  1.00 52.07           O  
ATOM   1214  CG2 THR A 163       1.756  35.283  16.176  1.00 52.07           C  
ATOM   1215  OG1 THR A 163       3.649  36.571  16.542  1.00 52.07           O  
ATOM   1216  N   LYS A 164      -0.233  38.867  18.216  1.00 52.48           N  
ATOM   1217  CA  LYS A 164      -1.471  38.928  19.028  1.00 52.48           C  
ATOM   1218  C   LYS A 164      -2.435  40.089  18.766  1.00 52.48           C  
ATOM   1219  CB  LYS A 164      -1.132  38.766  20.525  1.00 52.48           C  
ATOM   1220  O   LYS A 164      -3.451  40.163  19.452  1.00 52.48           O  
ATOM   1221  CG  LYS A 164      -1.371  37.316  20.967  1.00 52.48           C  
ATOM   1222  CD  LYS A 164      -1.155  37.155  22.474  1.00 52.48           C  
ATOM   1223  CE  LYS A 164      -1.426  35.702  22.874  1.00 52.48           C  
ATOM   1224  NZ  LYS A 164      -1.230  35.499  24.330  1.00 52.48           N  
ATOM   1225  N   GLN A 165      -2.199  40.944  17.777  1.00 50.15           N  
ATOM   1226  CA  GLN A 165      -3.153  41.987  17.386  1.00 50.15           C  
ATOM   1227  C   GLN A 165      -3.313  41.968  15.859  1.00 50.15           C  
ATOM   1228  CB  GLN A 165      -2.721  43.348  17.974  1.00 50.15           C  
ATOM   1229  O   GLN A 165      -2.324  41.897  15.144  1.00 50.15           O  
ATOM   1230  CG  GLN A 165      -3.029  43.416  19.485  1.00 50.15           C  
ATOM   1231  CD  GLN A 165      -2.533  44.685  20.170  1.00 50.15           C  
ATOM   1232  NE2 GLN A 165      -3.376  45.399  20.885  1.00 50.15           N  
ATOM   1233  OE1 GLN A 165      -1.368  45.036  20.135  1.00 50.15           O  
ATOM   1234  N   ASP A 166      -4.564  41.973  15.392  1.00 53.36           N  
ATOM   1235  CA  ASP A 166      -5.005  42.069  13.988  1.00 53.36           C  
ATOM   1236  C   ASP A 166      -5.097  40.802  13.117  1.00 53.36           C  
ATOM   1237  CB  ASP A 166      -4.411  43.300  13.281  1.00 53.36           C  
ATOM   1238  O   ASP A 166      -4.970  40.853  11.896  1.00 53.36           O  
ATOM   1239  CG  ASP A 166      -4.854  44.618  13.916  1.00 53.36           C  
ATOM   1240  OD1 ASP A 166      -5.767  44.588  14.776  1.00 53.36           O  
ATOM   1241  OD2 ASP A 166      -4.341  45.657  13.455  1.00 53.36           O  
ATOM   1242  N   ALA A 167      -5.543  39.679  13.687  1.00 57.04           N  
ATOM   1243  CA  ALA A 167      -6.106  38.564  12.901  1.00 57.04           C  
ATOM   1244  C   ALA A 167      -7.484  38.876  12.247  1.00 57.04           C  
ATOM   1245  CB  ALA A 167      -6.144  37.310  13.783  1.00 57.04           C  
ATOM   1246  O   ALA A 167      -8.167  37.972  11.774  1.00 57.04           O  
ATOM   1247  N   GLY A 168      -7.916  40.144  12.231  1.00 61.06           N  
ATOM   1248  CA  GLY A 168      -9.219  40.572  11.709  1.00 61.06           C  
ATOM   1249  C   GLY A 168      -9.256  41.985  11.121  1.00 61.06           C  
ATOM   1250  O   GLY A 168     -10.344  42.472  10.819  1.00 61.06           O  
ATOM   1251  N   SER A 169      -8.112  42.658  10.950  1.00 72.89           N  
ATOM   1252  CA  SER A 169      -8.088  43.943  10.247  1.00 72.89           C  
ATOM   1253  C   SER A 169      -8.001  43.697   8.737  1.00 72.89           C  
ATOM   1254  CB  SER A 169      -7.011  44.892  10.806  1.00 72.89           C  
ATOM   1255  O   SER A 169      -7.291  42.802   8.274  1.00 72.89           O  
ATOM   1256  OG  SER A 169      -5.816  44.875  10.055  1.00 72.89           O  
ATOM   1257  N   LEU A 170      -8.727  44.499   7.950  1.00 75.14           N  
ATOM   1258  CA  LEU A 170      -8.655  44.495   6.483  1.00 75.14           C  
ATOM   1259  C   LEU A 170      -7.198  44.592   5.984  1.00 75.14           C  
ATOM   1260  CB  LEU A 170      -9.519  45.671   5.979  1.00 75.14           C  
ATOM   1261  O   LEU A 170      -6.883  44.052   4.932  1.00 75.14           O  
ATOM   1262  CG  LEU A 170      -9.626  45.830   4.449  1.00 75.14           C  
ATOM   1263  CD1 LEU A 170     -10.383  44.672   3.798  1.00 75.14           C  
ATOM   1264  CD2 LEU A 170     -10.366  47.129   4.126  1.00 75.14           C  
ATOM   1265  N   GLY A 171      -6.294  45.200   6.765  1.00 74.60           N  
ATOM   1266  CA  GLY A 171      -4.860  45.276   6.477  1.00 74.60           C  
ATOM   1267  C   GLY A 171      -4.172  43.912   6.368  1.00 74.60           C  
ATOM   1268  O   GLY A 171      -3.335  43.720   5.490  1.00 74.60           O  
ATOM   1269  N   THR A 172      -4.560  42.929   7.181  1.00 70.07           N  
ATOM   1270  CA  THR A 172      -4.019  41.560   7.107  1.00 70.07           C  
ATOM   1271  C   THR A 172      -4.612  40.786   5.922  1.00 70.07           C  
ATOM   1272  CB  THR A 172      -4.238  40.812   8.436  1.00 70.07           C  
ATOM   1273  O   THR A 172      -3.939  39.937   5.351  1.00 70.07           O  
ATOM   1274  CG2 THR A 172      -3.274  39.639   8.609  1.00 70.07           C  
ATOM   1275  OG1 THR A 172      -4.000  41.694   9.510  1.00 70.07           O  
ATOM   1276  N   LEU A 173      -5.832  41.133   5.485  1.00 71.46           N  
ATOM   1277  CA  LEU A 173      -6.460  40.604   4.261  1.00 71.46           C  
ATOM   1278  C   LEU A 173      -5.914  41.244   2.971  1.00 71.46           C  
ATOM   1279  CB  LEU A 173      -7.987  40.803   4.334  1.00 71.46           C  
ATOM   1280  O   LEU A 173      -6.056  40.666   1.897  1.00 71.46           O  
ATOM   1281  CG  LEU A 173      -8.700  40.045   5.467  1.00 71.46           C  
ATOM   1282  CD1 LEU A 173     -10.174  40.456   5.510  1.00 71.46           C  
ATOM   1283  CD2 LEU A 173      -8.635  38.529   5.271  1.00 71.46           C  
ATOM   1284  N   LEU A 174      -5.298  42.427   3.064  1.00 78.79           N  
ATOM   1285  CA  LEU A 174      -4.661  43.122   1.938  1.00 78.79           C  
ATOM   1286  C   LEU A 174      -3.243  42.609   1.638  1.00 78.79           C  
ATOM   1287  CB  LEU A 174      -4.665  44.637   2.215  1.00 78.79           C  
ATOM   1288  O   LEU A 174      -2.703  42.903   0.572  1.00 78.79           O  
ATOM   1289  CG  LEU A 174      -6.048  45.302   2.074  1.00 78.79           C  
ATOM   1290  CD1 LEU A 174      -6.020  46.697   2.702  1.00 78.79           C  
ATOM   1291  CD2 LEU A 174      -6.474  45.449   0.613  1.00 78.79           C  
ATOM   1292  N   HIS A 175      -2.647  41.815   2.532  1.00 72.63           N  
ATOM   1293  CA  HIS A 175      -1.412  41.093   2.240  1.00 72.63           C  
ATOM   1294  C   HIS A 175      -1.760  39.802   1.498  1.00 72.63           C  
ATOM   1295  CB  HIS A 175      -0.610  40.855   3.524  1.00 72.63           C  
ATOM   1296  O   HIS A 175      -2.037  38.767   2.103  1.00 72.63           O  
ATOM   1297  CG  HIS A 175      -0.038  42.127   4.095  1.00 72.63           C  
ATOM   1298  CD2 HIS A 175       1.160  42.706   3.769  1.00 72.63           C  
ATOM   1299  ND1 HIS A 175      -0.643  42.949   5.016  1.00 72.63           N  
ATOM   1300  CE1 HIS A 175       0.174  43.985   5.252  1.00 72.63           C  
ATOM   1301  NE2 HIS A 175       1.287  43.884   4.511  1.00 72.63           N  
ATOM   1302  N   GLY A 176      -1.770  39.875   0.165  1.00 81.74           N  
ATOM   1303  CA  GLY A 176      -1.912  38.690  -0.676  1.00 81.74           C  
ATOM   1304  C   GLY A 176      -0.863  37.636  -0.313  1.00 81.74           C  
ATOM   1305  O   GLY A 176       0.262  37.970   0.063  1.00 81.74           O  
ATOM   1306  N   THR A 177      -1.230  36.358  -0.414  1.00 86.16           N  
ATOM   1307  CA  THR A 177      -0.298  35.248  -0.195  1.00 86.16           C  
ATOM   1308  C   THR A 177       0.890  35.400  -1.141  1.00 86.16           C  
ATOM   1309  CB  THR A 177      -0.995  33.899  -0.430  1.00 86.16           C  
ATOM   1310  O   THR A 177       0.758  35.200  -2.348  1.00 86.16           O  
ATOM   1311  CG2 THR A 177      -0.116  32.708  -0.049  1.00 86.16           C  
ATOM   1312  OG1 THR A 177      -2.165  33.825   0.356  1.00 86.16           O  
ATOM   1313  N   GLN A 178       2.050  35.777  -0.601  1.00 82.55           N  
ATOM   1314  CA  GLN A 178       3.277  35.814  -1.383  1.00 82.55           C  
ATOM   1315  C   GLN A 178       3.646  34.380  -1.752  1.00 82.55           C  
ATOM   1316  CB  GLN A 178       4.406  36.542  -0.641  1.00 82.55           C  
ATOM   1317  O   GLN A 178       3.710  33.499  -0.895  1.00 82.55           O  
ATOM   1318  CG  GLN A 178       4.106  38.044  -0.508  1.00 82.55           C  
ATOM   1319  CD  GLN A 178       5.350  38.840  -0.131  1.00 82.55           C  
ATOM   1320  NE2 GLN A 178       5.398  39.446   1.036  1.00 82.55           N  
ATOM   1321  OE1 GLN A 178       6.302  38.943  -0.882  1.00 82.55           O  
ATOM   1322  N   THR A 179       3.825  34.144  -3.046  1.00 86.87           N  
ATOM   1323  CA  THR A 179       4.252  32.856  -3.587  1.00 86.87           C  
ATOM   1324  C   THR A 179       5.602  33.066  -4.248  1.00 86.87           C  
ATOM   1325  CB  THR A 179       3.215  32.253  -4.552  1.00 86.87           C  
ATOM   1326  O   THR A 179       5.751  33.956  -5.084  1.00 86.87           O  
ATOM   1327  CG2 THR A 179       1.958  31.793  -3.812  1.00 86.87           C  
ATOM   1328  OG1 THR A 179       2.772  33.171  -5.523  1.00 86.87           O  
ATOM   1329  N   ASP A 180       6.601  32.288  -3.838  1.00 91.02           N  
ATOM   1330  CA  ASP A 180       7.942  32.388  -4.408  1.00 91.02           C  
ATOM   1331  C   ASP A 180       7.909  32.067  -5.906  1.00 91.02           C  
ATOM   1332  CB  ASP A 180       8.913  31.444  -3.684  1.00 91.02           C  
ATOM   1333  O   ASP A 180       7.247  31.115  -6.341  1.00 91.02           O  
ATOM   1334  CG  ASP A 180       9.078  31.787  -2.204  1.00 91.02           C  
ATOM   1335  OD1 ASP A 180       9.241  32.988  -1.903  1.00 91.02           O  
ATOM   1336  OD2 ASP A 180       9.023  30.833  -1.397  1.00 91.02           O  
ATOM   1337  N   ALA A 181       8.653  32.836  -6.704  1.00 89.77           N  
ATOM   1338  CA  ALA A 181       8.812  32.548  -8.123  1.00 89.77           C  
ATOM   1339  C   ALA A 181       9.438  31.154  -8.313  1.00 89.77           C  
ATOM   1340  CB  ALA A 181       9.641  33.655  -8.783  1.00 89.77           C  
ATOM   1341  O   ALA A 181      10.416  30.791  -7.655  1.00 89.77           O  
ATOM   1342  N   ARG A 182       8.884  30.358  -9.233  1.00 92.79           N  
ATOM   1343  CA  ARG A 182       9.392  29.022  -9.579  1.00 92.79           C  
ATOM   1344  C   ARG A 182       9.982  29.057 -10.982  1.00 92.79           C  
ATOM   1345  CB  ARG A 182       8.280  27.965  -9.436  1.00 92.79           C  
ATOM   1346  O   ARG A 182       9.336  29.530 -11.911  1.00 92.79           O  
ATOM   1347  CG  ARG A 182       7.714  27.858  -8.008  1.00 92.79           C  
ATOM   1348  CD  ARG A 182       8.709  27.278  -6.991  1.00 92.79           C  
ATOM   1349  NE  ARG A 182       8.711  25.798  -7.016  1.00 92.79           N  
ATOM   1350  NH1 ARG A 182       7.254  25.483  -5.267  1.00 92.79           N  
ATOM   1351  NH2 ARG A 182       8.068  23.712  -6.357  1.00 92.79           N  
ATOM   1352  CZ  ARG A 182       8.014  25.008  -6.216  1.00 92.79           C  
ATOM   1353  N   MET A 183      11.203  28.554 -11.133  1.00 92.42           N  
ATOM   1354  CA  MET A 183      11.866  28.450 -12.434  1.00 92.42           C  
ATOM   1355  C   MET A 183      11.423  27.176 -13.160  1.00 92.42           C  
ATOM   1356  CB  MET A 183      13.392  28.495 -12.265  1.00 92.42           C  
ATOM   1357  O   MET A 183      11.287  26.120 -12.540  1.00 92.42           O  
ATOM   1358  CG  MET A 183      13.864  29.830 -11.678  1.00 92.42           C  
ATOM   1359  SD  MET A 183      15.665  29.958 -11.541  1.00 92.42           S  
ATOM   1360  CE  MET A 183      15.809  31.657 -10.923  1.00 92.42           C  
ATOM   1361  N   ALA A 184      11.216  27.269 -14.473  1.00 92.48           N  
ATOM   1362  CA  ALA A 184      10.987  26.106 -15.322  1.00 92.48           C  
ATOM   1363  C   ALA A 184      12.283  25.293 -15.496  1.00 92.48           C  
ATOM   1364  CB  ALA A 184      10.413  26.577 -16.665  1.00 92.48           C  
ATOM   1365  O   ALA A 184      13.377  25.853 -15.562  1.00 92.48           O  
ATOM   1366  N   SER A 185      12.159  23.971 -15.612  1.00 91.36           N  
ATOM   1367  CA  SER A 185      13.256  23.065 -15.961  1.00 91.36           C  
ATOM   1368  C   SER A 185      12.814  22.102 -17.064  1.00 91.36           C  
ATOM   1369  CB  SER A 185      13.770  22.319 -14.723  1.00 91.36           C  
ATOM   1370  O   SER A 185      11.629  21.806 -17.216  1.00 91.36           O  
ATOM   1371  OG  SER A 185      12.770  21.483 -14.178  1.00 91.36           O  
ATOM   1372  N   LEU A 186      13.770  21.627 -17.866  1.00 91.29           N  
ATOM   1373  CA  LEU A 186      13.511  20.602 -18.874  1.00 91.29           C  
ATOM   1374  C   LEU A 186      13.577  19.216 -18.221  1.00 91.29           C  
ATOM   1375  CB  LEU A 186      14.529  20.730 -20.022  1.00 91.29           C  
ATOM   1376  O   LEU A 186      14.596  18.868 -17.619  1.00 91.29           O  
ATOM   1377  CG  LEU A 186      14.133  19.894 -21.256  1.00 91.29           C  
ATOM   1378  CD1 LEU A 186      13.235  20.700 -22.195  1.00 91.29           C  
ATOM   1379  CD2 LEU A 186      15.375  19.452 -22.027  1.00 91.29           C  
ATOM   1380  N   LEU A 187      12.531  18.408 -18.397  1.00 90.10           N  
ATOM   1381  CA  LEU A 187      12.528  17.007 -17.985  1.00 90.10           C  
ATOM   1382  C   LEU A 187      13.395  16.196 -18.958  1.00 90.10           C  
ATOM   1383  CB  LEU A 187      11.071  16.523 -17.894  1.00 90.10           C  
ATOM   1384  O   LEU A 187      13.021  15.961 -20.109  1.00 90.10           O  
ATOM   1385  CG  LEU A 187      10.862  15.199 -17.136  1.00 90.10           C  
ATOM   1386  CD1 LEU A 187      11.350  15.275 -15.686  1.00 90.10           C  
ATOM   1387  CD2 LEU A 187       9.361  14.905 -17.134  1.00 90.10           C  
ATOM   1388  N   ARG A 188      14.607  15.844 -18.522  1.00 87.89           N  
ATOM   1389  CA  ARG A 188      15.573  15.084 -19.329  1.00 87.89           C  
ATOM   1390  C   ARG A 188      15.174  13.605 -19.364  1.00 87.89           C  
ATOM   1391  CB  ARG A 188      17.000  15.297 -18.793  1.00 87.89           C  
ATOM   1392  O   ARG A 188      14.526  13.119 -18.449  1.00 87.89           O  
ATOM   1393  CG  ARG A 188      17.440  16.769 -18.882  1.00 87.89           C  
ATOM   1394  CD  ARG A 188      18.828  16.977 -18.269  1.00 87.89           C  
ATOM   1395  NE  ARG A 188      19.177  18.411 -18.214  1.00 87.89           N  
ATOM   1396  NH1 ARG A 188      21.379  18.170 -17.606  1.00 87.89           N  
ATOM   1397  NH2 ARG A 188      20.535  20.215 -17.896  1.00 87.89           N  
ATOM   1398  CZ  ARG A 188      20.357  18.923 -17.907  1.00 87.89           C  
ATOM   1399  N   ASN A 189      15.593  12.902 -20.416  1.00 88.65           N  
ATOM   1400  CA  ASN A 189      15.418  11.454 -20.570  1.00 88.65           C  
ATOM   1401  C   ASN A 189      13.957  10.944 -20.515  1.00 88.65           C  
ATOM   1402  CB  ASN A 189      16.368  10.722 -19.604  1.00 88.65           C  
ATOM   1403  O   ASN A 189      13.640   9.958 -19.854  1.00 88.65           O  
ATOM   1404  CG  ASN A 189      16.630   9.303 -20.060  1.00 88.65           C  
ATOM   1405  ND2 ASN A 189      17.395   8.552 -19.311  1.00 88.65           N  
ATOM   1406  OD1 ASN A 189      16.208   8.888 -21.125  1.00 88.65           O  
ATOM   1407  N   ARG A 190      13.053  11.604 -21.250  1.00 94.44           N  
ATOM   1408  CA  ARG A 190      11.620  11.244 -21.308  1.00 94.44           C  
ATOM   1409  C   ARG A 190      11.337   9.865 -21.919  1.00 94.44           C  
ATOM   1410  CB  ARG A 190      10.826  12.313 -22.075  1.00 94.44           C  
ATOM   1411  O   ARG A 190      10.204   9.404 -21.838  1.00 94.44           O  
ATOM   1412  CG  ARG A 190      10.939  13.716 -21.458  1.00 94.44           C  
ATOM   1413  CD  ARG A 190      10.115  14.746 -22.242  1.00 94.44           C  
ATOM   1414  NE  ARG A 190       8.674  14.482 -22.112  1.00 94.44           N  
ATOM   1415  NH1 ARG A 190       7.916  14.813 -24.256  1.00 94.44           N  
ATOM   1416  NH2 ARG A 190       6.524  14.107 -22.651  1.00 94.44           N  
ATOM   1417  CZ  ARG A 190       7.715  14.471 -23.014  1.00 94.44           C  
ATOM   1418  N   ASP A 191      12.330   9.238 -22.551  1.00 94.62           N  
ATOM   1419  CA  ASP A 191      12.220   7.893 -23.123  1.00 94.62           C  
ATOM   1420  C   ASP A 191      12.190   6.808 -22.038  1.00 94.62           C  
ATOM   1421  CB  ASP A 191      13.383   7.644 -24.100  1.00 94.62           C  
ATOM   1422  O   ASP A 191      11.476   5.828 -22.199  1.00 94.62           O  
ATOM   1423  CG  ASP A 191      13.290   8.502 -25.366  1.00 94.62           C  
ATOM   1424  OD1 ASP A 191      12.259   8.414 -26.068  1.00 94.62           O  
ATOM   1425  OD2 ASP A 191      14.198   9.311 -25.635  1.00 94.62           O  
ATOM   1426  N   PHE A 192      12.889   6.994 -20.913  1.00 95.72           N  
ATOM   1427  CA  PHE A 192      12.955   6.006 -19.824  1.00 95.72           C  
ATOM   1428  C   PHE A 192      12.305   6.481 -18.520  1.00 95.72           C  
ATOM   1429  CB  PHE A 192      14.402   5.551 -19.620  1.00 95.72           C  
ATOM   1430  O   PHE A 192      12.481   5.864 -17.474  1.00 95.72           O  
ATOM   1431  CG  PHE A 192      15.023   4.934 -20.855  1.00 95.72           C  
ATOM   1432  CD1 PHE A 192      14.556   3.699 -21.340  1.00 95.72           C  
ATOM   1433  CD2 PHE A 192      16.072   5.591 -21.521  1.00 95.72           C  
ATOM   1434  CE1 PHE A 192      15.149   3.120 -22.476  1.00 95.72           C  
ATOM   1435  CE2 PHE A 192      16.658   5.021 -22.661  1.00 95.72           C  
ATOM   1436  CZ  PHE A 192      16.204   3.779 -23.130  1.00 95.72           C  
ATOM   1437  N   LEU A 193      11.542   7.571 -18.577  1.00 95.38           N  
ATOM   1438  CA  LEU A 193      10.917   8.184 -17.411  1.00 95.38           C  
ATOM   1439  C   LEU A 193       9.401   7.982 -17.431  1.00 95.38           C  
ATOM   1440  CB  LEU A 193      11.308   9.666 -17.384  1.00 95.38           C  
ATOM   1441  O   LEU A 193       8.754   8.257 -18.441  1.00 95.38           O  
ATOM   1442  CG  LEU A 193      10.931  10.362 -16.061  1.00 95.38           C  
ATOM   1443  CD1 LEU A 193      12.189  10.803 -15.312  1.00 95.38           C  
ATOM   1444  CD2 LEU A 193      10.065  11.582 -16.347  1.00 95.38           C  
ATOM   1445  N   LEU A 194       8.829   7.562 -16.305  1.00 95.31           N  
ATOM   1446  CA  LEU A 194       7.395   7.630 -16.045  1.00 95.31           C  
ATOM   1447  C   LEU A 194       7.132   8.827 -15.128  1.00 95.31           C  
ATOM   1448  CB  LEU A 194       6.915   6.294 -15.453  1.00 95.31           C  
ATOM   1449  O   LEU A 194       7.512   8.817 -13.957  1.00 95.31           O  
ATOM   1450  CG  LEU A 194       5.391   6.132 -15.366  1.00 95.31           C  
ATOM   1451  CD1 LEU A 194       4.724   6.132 -16.739  1.00 95.31           C  
ATOM   1452  CD2 LEU A 194       5.059   4.781 -14.732  1.00 95.31           C  
ATOM   1453  N   ALA A 195       6.520   9.875 -15.677  1.00 95.08           N  
ATOM   1454  CA  ALA A 195       6.312  11.121 -14.954  1.00 95.08           C  
ATOM   1455  C   ALA A 195       5.284  10.977 -13.820  1.00 95.08           C  
ATOM   1456  CB  ALA A 195       5.920  12.222 -15.944  1.00 95.08           C  
ATOM   1457  O   ALA A 195       4.295  10.232 -13.913  1.00 95.08           O  
ATOM   1458  N   LYS A 196       5.496  11.760 -12.763  1.00 95.42           N  
ATOM   1459  CA  LYS A 196       4.550  11.982 -11.675  1.00 95.42           C  
ATOM   1460  C   LYS A 196       3.186  12.401 -12.224  1.00 95.42           C  
ATOM   1461  CB  LYS A 196       5.134  13.056 -10.750  1.00 95.42           C  
ATOM   1462  O   LYS A 196       3.082  13.271 -13.081  1.00 95.42           O  
ATOM   1463  CG  LYS A 196       4.157  13.444  -9.638  1.00 95.42           C  
ATOM   1464  CD  LYS A 196       4.797  14.454  -8.694  1.00 95.42           C  
ATOM   1465  CE  LYS A 196       3.802  14.763  -7.575  1.00 95.42           C  
ATOM   1466  NZ  LYS A 196       4.522  15.199  -6.362  1.00 95.42           N  
ATOM   1467  N   GLY A 197       2.129  11.833 -11.654  1.00 94.40           N  
ATOM   1468  CA  GLY A 197       0.740  12.118 -12.017  1.00 94.40           C  
ATOM   1469  C   GLY A 197       0.131  11.149 -13.025  1.00 94.40           C  
ATOM   1470  O   GLY A 197      -1.073  11.198 -13.266  1.00 94.40           O  
ATOM   1471  N   SER A 198       0.924  10.226 -13.567  1.00 94.39           N  
ATOM   1472  CA  SER A 198       0.394   9.085 -14.309  1.00 94.39           C  
ATOM   1473  C   SER A 198      -0.352   8.116 -13.377  1.00 94.39           C  
ATOM   1474  CB  SER A 198       1.505   8.407 -15.118  1.00 94.39           C  
ATOM   1475  O   SER A 198      -0.038   7.983 -12.191  1.00 94.39           O  
ATOM   1476  OG  SER A 198       2.614   8.090 -14.310  1.00 94.39           O  
ATOM   1477  N   ILE A 199      -1.384   7.457 -13.915  1.00 95.25           N  
ATOM   1478  CA  ILE A 199      -2.222   6.503 -13.179  1.00 95.25           C  
ATOM   1479  C   ILE A 199      -1.981   5.102 -13.734  1.00 95.25           C  
ATOM   1480  CB  ILE A 199      -3.719   6.896 -13.212  1.00 95.25           C  
ATOM   1481  O   ILE A 199      -2.219   4.853 -14.918  1.00 95.25           O  
ATOM   1482  CG1 ILE A 199      -3.927   8.272 -12.538  1.00 95.25           C  
ATOM   1483  CG2 ILE A 199      -4.574   5.819 -12.509  1.00 95.25           C  
ATOM   1484  CD1 ILE A 199      -5.357   8.819 -12.646  1.00 95.25           C  
ATOM   1485  N   ILE A 200      -1.558   4.182 -12.866  1.00 96.23           N  
ATOM   1486  CA  ILE A 200      -1.463   2.757 -13.193  1.00 96.23           C  
ATOM   1487  C   ILE A 200      -2.805   2.093 -12.883  1.00 96.23           C  
ATOM   1488  CB  ILE A 200      -0.300   2.061 -12.448  1.00 96.23           C  
ATOM   1489  O   ILE A 200      -3.237   2.075 -11.730  1.00 96.23           O  
ATOM   1490  CG1 ILE A 200       1.067   2.744 -12.691  1.00 96.23           C  
ATOM   1491  CG2 ILE A 200      -0.242   0.583 -12.882  1.00 96.23           C  
ATOM   1492  CD1 ILE A 200       2.178   2.228 -11.760  1.00 96.23           C  
ATOM   1493  N   ASN A 201      -3.447   1.511 -13.896  1.00 96.21           N  
ATOM   1494  CA  ASN A 201      -4.639   0.684 -13.708  1.00 96.21           C  
ATOM   1495  C   ASN A 201      -4.234  -0.723 -13.249  1.00 96.21           C  
ATOM   1496  CB  ASN A 201      -5.478   0.622 -14.991  1.00 96.21           C  
ATOM   1497  O   ASN A 201      -3.423  -1.398 -13.893  1.00 96.21           O  
ATOM   1498  CG  ASN A 201      -6.042   1.962 -15.423  1.00 96.21           C  
ATOM   1499  ND2 ASN A 201      -7.343   2.109 -15.400  1.00 96.21           N  
ATOM   1500  OD1 ASN A 201      -5.324   2.861 -15.847  1.00 96.21           O  
ATOM   1501  N   CYS A 202      -4.816  -1.166 -12.139  1.00 97.04           N  
ATOM   1502  CA  CYS A 202      -4.479  -2.421 -11.484  1.00 97.04           C  
ATOM   1503  C   CYS A 202      -5.756  -3.148 -11.047  1.00 97.04           C  
ATOM   1504  CB  CYS A 202      -3.570  -2.103 -10.290  1.00 97.04           C  
ATOM   1505  O   CYS A 202      -6.712  -2.514 -10.616  1.00 97.04           O  
ATOM   1506  SG  CYS A 202      -2.372  -3.380  -9.870  1.00 97.04           S  
ATOM   1507  N   ALA A 203      -5.781  -4.475 -11.120  1.00 97.21           N  
ATOM   1508  CA  ALA A 203      -6.856  -5.298 -10.572  1.00 97.21           C  
ATOM   1509  C   ALA A 203      -6.391  -5.928  -9.259  1.00 97.21           C  
ATOM   1510  CB  ALA A 203      -7.277  -6.345 -11.607  1.00 97.21           C  
ATOM   1511  O   ALA A 203      -5.326  -6.547  -9.207  1.00 97.21           O  
ATOM   1512  N   LEU A 204      -7.167  -5.773  -8.187  1.00 97.48           N  
ATOM   1513  CA  LEU A 204      -6.821  -6.330  -6.877  1.00 97.48           C  
ATOM   1514  C   LEU A 204      -6.735  -7.861  -6.926  1.00 97.48           C  
ATOM   1515  CB  LEU A 204      -7.856  -5.869  -5.838  1.00 97.48           C  
ATOM   1516  O   LEU A 204      -7.649  -8.525  -7.398  1.00 97.48           O  
ATOM   1517  CG  LEU A 204      -7.584  -4.449  -5.321  1.00 97.48           C  
ATOM   1518  CD1 LEU A 204      -8.813  -3.922  -4.591  1.00 97.48           C  
ATOM   1519  CD2 LEU A 204      -6.412  -4.421  -4.333  1.00 97.48           C  
ATOM   1520  N   GLN A 205      -5.664  -8.439  -6.387  1.00 96.55           N  
ATOM   1521  CA  GLN A 205      -5.563  -9.888  -6.172  1.00 96.55           C  
ATOM   1522  C   GLN A 205      -6.131 -10.285  -4.809  1.00 96.55           C  
ATOM   1523  CB  GLN A 205      -4.101 -10.335  -6.259  1.00 96.55           C  
ATOM   1524  O   GLN A 205      -6.760 -11.331  -4.668  1.00 96.55           O  
ATOM   1525  CG  GLN A 205      -3.533 -10.208  -7.672  1.00 96.55           C  
ATOM   1526  CD  GLN A 205      -2.131 -10.801  -7.736  1.00 96.55           C  
ATOM   1527  NE2 GLN A 205      -1.883 -11.763  -8.598  1.00 96.55           N  
ATOM   1528  OE1 GLN A 205      -1.230 -10.412  -7.017  1.00 96.55           O  
ATOM   1529  N   THR A 206      -5.914  -9.440  -3.805  1.00 95.23           N  
ATOM   1530  CA  THR A 206      -6.353  -9.656  -2.426  1.00 95.23           C  
ATOM   1531  C   THR A 206      -7.647  -8.903  -2.147  1.00 95.23           C  
ATOM   1532  CB  THR A 206      -5.263  -9.210  -1.441  1.00 95.23           C  
ATOM   1533  O   THR A 206      -7.794  -7.748  -2.550  1.00 95.23           O  
ATOM   1534  CG2 THR A 206      -4.020 -10.094  -1.554  1.00 95.23           C  
ATOM   1535  OG1 THR A 206      -4.869  -7.882  -1.724  1.00 95.23           O  
ATOM   1536  N   ARG A 207      -8.564  -9.518  -1.393  1.00 94.94           N  
ATOM   1537  CA  ARG A 207      -9.661  -8.783  -0.753  1.00 94.94           C  
ATOM   1538  C   ARG A 207      -9.063  -7.845   0.292  1.00 94.94           C  
ATOM   1539  CB  ARG A 207     -10.655  -9.766  -0.113  1.00 94.94           C  
ATOM   1540  O   ARG A 207      -8.257  -8.286   1.105  1.00 94.94           O  
ATOM   1541  CG  ARG A 207     -11.818  -9.060   0.604  1.00 94.94           C  
ATOM   1542  CD  ARG A 207     -12.716 -10.086   1.303  1.00 94.94           C  
ATOM   1543  NE  ARG A 207     -13.779  -9.442   2.102  1.00 94.94           N  
ATOM   1544  NH1 ARG A 207     -15.298  -9.180   0.415  1.00 94.94           N  
ATOM   1545  NH2 ARG A 207     -15.846  -8.557   2.488  1.00 94.94           N  
ATOM   1546  CZ  ARG A 207     -14.968  -9.061   1.669  1.00 94.94           C  
ATOM   1547  N   LEU A 208      -9.483  -6.586   0.288  1.00 95.15           N  
ATOM   1548  CA  LEU A 208      -9.141  -5.648   1.352  1.00 95.15           C  
ATOM   1549  C   LEU A 208     -10.217  -5.700   2.427  1.00 95.15           C  
ATOM   1550  CB  LEU A 208      -8.944  -4.227   0.806  1.00 95.15           C  
ATOM   1551  O   LEU A 208     -11.410  -5.678   2.113  1.00 95.15           O  
ATOM   1552  CG  LEU A 208      -7.959  -4.130  -0.371  1.00 95.15           C  
ATOM   1553  CD1 LEU A 208      -7.820  -2.669  -0.792  1.00 95.15           C  
ATOM   1554  CD2 LEU A 208      -6.573  -4.662  -0.018  1.00 95.15           C  
ATOM   1555  N   ASP A 209      -9.783  -5.762   3.676  1.00 94.92           N  
ATOM   1556  CA  ASP A 209     -10.635  -5.741   4.856  1.00 94.92           C  
ATOM   1557  C   ASP A 209     -10.003  -4.808   5.887  1.00 94.92           C  
ATOM   1558  CB  ASP A 209     -10.783  -7.172   5.390  1.00 94.92           C  
ATOM   1559  O   ASP A 209      -8.952  -5.118   6.445  1.00 94.92           O  
ATOM   1560  CG  ASP A 209     -11.683  -7.263   6.621  1.00 94.92           C  
ATOM   1561  OD1 ASP A 209     -12.032  -6.215   7.214  1.00 94.92           O  
ATOM   1562  OD2 ASP A 209     -12.099  -8.397   6.935  1.00 94.92           O  
ATOM   1563  N   SER A 210     -10.643  -3.663   6.132  1.00 94.91           N  
ATOM   1564  CA  SER A 210     -10.143  -2.642   7.053  1.00 94.91           C  
ATOM   1565  C   SER A 210     -10.333  -2.993   8.533  1.00 94.91           C  
ATOM   1566  CB  SER A 210     -10.770  -1.284   6.727  1.00 94.91           C  
ATOM   1567  O   SER A 210     -10.147  -2.118   9.375  1.00 94.91           O  
ATOM   1568  OG  SER A 210     -12.006  -1.117   7.391  1.00 94.91           O  
ATOM   1569  N   THR A 211     -10.766  -4.213   8.868  1.00 93.85           N  
ATOM   1570  CA  THR A 211     -10.862  -4.668  10.265  1.00 93.85           C  
ATOM   1571  C   THR A 211      -9.482  -4.730  10.921  1.00 93.85           C  
ATOM   1572  CB  THR A 211     -11.530  -6.052  10.365  1.00 93.85           C  
ATOM   1573  O   THR A 211      -9.357  -4.451  12.111  1.00 93.85           O  
ATOM   1574  CG2 THR A 211     -11.856  -6.443  11.810  1.00 93.85           C  
ATOM   1575  OG1 THR A 211     -12.760  -6.072   9.678  1.00 93.85           O  
ATOM   1576  N   VAL A 212      -8.446  -5.088  10.154  1.00 94.82           N  
ATOM   1577  CA  VAL A 212      -7.061  -5.222  10.627  1.00 94.82           C  
ATOM   1578  C   VAL A 212      -6.116  -4.617   9.580  1.00 94.82           C  
ATOM   1579  CB  VAL A 212      -6.708  -6.701  10.898  1.00 94.82           C  
ATOM   1580  O   VAL A 212      -6.367  -4.804   8.386  1.00 94.82           O  
ATOM   1581  CG1 VAL A 212      -5.309  -6.875  11.501  1.00 94.82           C  
ATOM   1582  CG2 VAL A 212      -7.682  -7.346  11.896  1.00 94.82           C  
ATOM   1583  N   PRO A 213      -5.045  -3.904   9.984  1.00 95.35           N  
ATOM   1584  CA  PRO A 213      -4.017  -3.441   9.056  1.00 95.35           C  
ATOM   1585  C   PRO A 213      -3.378  -4.627   8.334  1.00 95.35           C  
ATOM   1586  CB  PRO A 213      -2.984  -2.681   9.894  1.00 95.35           C  
ATOM   1587  O   PRO A 213      -3.161  -5.684   8.931  1.00 95.35           O  
ATOM   1588  CG  PRO A 213      -3.752  -2.314  11.162  1.00 95.35           C  
ATOM   1589  CD  PRO A 213      -4.705  -3.489  11.337  1.00 95.35           C  
ATOM   1590  N   GLY A 214      -3.076  -4.467   7.051  1.00 95.58           N  
ATOM   1591  CA  GLY A 214      -2.640  -5.594   6.241  1.00 95.58           C  
ATOM   1592  C   GLY A 214      -1.915  -5.203   4.967  1.00 95.58           C  
ATOM   1593  O   GLY A 214      -1.762  -4.031   4.626  1.00 95.58           O  
ATOM   1594  N   MET A 215      -1.474  -6.235   4.255  1.00 96.11           N  
ATOM   1595  CA  MET A 215      -0.827  -6.104   2.956  1.00 96.11           C  
ATOM   1596  C   MET A 215      -1.855  -6.269   1.838  1.00 96.11           C  
ATOM   1597  CB  MET A 215       0.319  -7.114   2.816  1.00 96.11           C  
ATOM   1598  O   MET A 215      -2.789  -7.066   1.940  1.00 96.11           O  
ATOM   1599  CG  MET A 215       1.404  -6.943   3.888  1.00 96.11           C  
ATOM   1600  SD  MET A 215       2.240  -5.336   3.916  1.00 96.11           S  
ATOM   1601  CE  MET A 215       3.228  -5.417   2.401  1.00 96.11           C  
ATOM   1602  N   ALA A 216      -1.648  -5.541   0.749  1.00 96.53           N  
ATOM   1603  CA  ALA A 216      -2.436  -5.616  -0.469  1.00 96.53           C  
ATOM   1604  C   ALA A 216      -1.554  -6.009  -1.655  1.00 96.53           C  
ATOM   1605  CB  ALA A 216      -3.115  -4.264  -0.703  1.00 96.53           C  
ATOM   1606  O   ALA A 216      -0.389  -5.617  -1.742  1.00 96.53           O  
ATOM   1607  N   ALA A 217      -2.128  -6.745  -2.603  1.00 97.42           N  
ATOM   1608  CA  ALA A 217      -1.500  -7.012  -3.890  1.00 97.42           C  
ATOM   1609  C   ALA A 217      -2.484  -6.753  -5.032  1.00 97.42           C  
ATOM   1610  CB  ALA A 217      -0.937  -8.436  -3.910  1.00 97.42           C  
ATOM   1611  O   ALA A 217      -3.681  -7.039  -4.918  1.00 97.42           O  
ATOM   1612  N   CYS A 218      -1.983  -6.227  -6.144  1.00 97.68           N  
ATOM   1613  CA  CYS A 218      -2.750  -6.031  -7.367  1.00 97.68           C  
ATOM   1614  C   CYS A 218      -1.898  -6.354  -8.605  1.00 97.68           C  
ATOM   1615  CB  CYS A 218      -3.342  -4.612  -7.363  1.00 97.68           C  
ATOM   1616  O   CYS A 218      -0.668  -6.364  -8.544  1.00 97.68           O  
ATOM   1617  SG  CYS A 218      -2.215  -3.294  -7.850  1.00 97.68           S  
ATOM   1618  N   VAL A 219      -2.548  -6.640  -9.734  1.00 97.92           N  
ATOM   1619  CA  VAL A 219      -1.890  -6.905 -11.023  1.00 97.92           C  
ATOM   1620  C   VAL A 219      -2.238  -5.821 -12.026  1.00 97.92           C  
ATOM   1621  CB  VAL A 219      -2.259  -8.290 -11.573  1.00 97.92           C  
ATOM   1622  O   VAL A 219      -3.410  -5.516 -12.239  1.00 97.92           O  
ATOM   1623  CG1 VAL A 219      -1.701  -8.543 -12.977  1.00 97.92           C  
ATOM   1624  CG2 VAL A 219      -1.657  -9.369 -10.683  1.00 97.92           C  
ATOM   1625  N   VAL A 220      -1.217  -5.264 -12.669  1.00 97.79           N  
ATOM   1626  CA  VAL A 220      -1.353  -4.226 -13.691  1.00 97.79           C  
ATOM   1627  C   VAL A 220      -2.136  -4.767 -14.885  1.00 97.79           C  
ATOM   1628  CB  VAL A 220       0.033  -3.709 -14.114  1.00 97.79           C  
ATOM   1629  O   VAL A 220      -1.748  -5.765 -15.496  1.00 97.79           O  
ATOM   1630  CG1 VAL A 220      -0.081  -2.671 -15.226  1.00 97.79           C  
ATOM   1631  CG2 VAL A 220       0.737  -3.046 -12.930  1.00 97.79           C  
ATOM   1632  N   THR A 221      -3.232  -4.099 -15.240  1.00 96.85           N  
ATOM   1633  CA  THR A 221      -4.154  -4.560 -16.294  1.00 96.85           C  
ATOM   1634  C   THR A 221      -3.735  -4.103 -17.688  1.00 96.85           C  
ATOM   1635  CB  THR A 221      -5.588  -4.088 -16.013  1.00 96.85           C  
ATOM   1636  O   THR A 221      -4.048  -4.763 -18.681  1.00 96.85           O  
ATOM   1637  CG2 THR A 221      -6.125  -4.675 -14.710  1.00 96.85           C  
ATOM   1638  OG1 THR A 221      -5.628  -2.684 -15.903  1.00 96.85           O  
ATOM   1639  N   ARG A 222      -2.991  -2.995 -17.779  1.00 95.89           N  
ATOM   1640  CA  ARG A 222      -2.585  -2.358 -19.037  1.00 95.89           C  
ATOM   1641  C   ARG A 222      -1.104  -1.999 -19.049  1.00 95.89           C  
ATOM   1642  CB  ARG A 222      -3.467  -1.126 -19.300  1.00 95.89           C  
ATOM   1643  O   ARG A 222      -0.536  -1.622 -18.035  1.00 95.89           O  
ATOM   1644  CG  ARG A 222      -3.236  -0.017 -18.263  1.00 95.89           C  
ATOM   1645  CD  ARG A 222      -4.228   1.133 -18.407  1.00 95.89           C  
ATOM   1646  NE  ARG A 222      -3.975   1.937 -19.617  1.00 95.89           N  
ATOM   1647  NH1 ARG A 222      -4.106   4.006 -18.611  1.00 95.89           N  
ATOM   1648  NH2 ARG A 222      -3.579   3.848 -20.778  1.00 95.89           N  
ATOM   1649  CZ  ARG A 222      -3.893   3.255 -19.659  1.00 95.89           C  
ATOM   1650  N   ASN A 223      -0.512  -2.055 -20.234  1.00 97.07           N  
ATOM   1651  CA  ASN A 223       0.848  -1.587 -20.475  1.00 97.07           C  
ATOM   1652  C   ASN A 223       0.980  -0.088 -20.164  1.00 97.07           C  
ATOM   1653  CB  ASN A 223       1.167  -1.867 -21.951  1.00 97.07           C  
ATOM   1654  O   ASN A 223       0.140   0.704 -20.601  1.00 97.07           O  
ATOM   1655  CG  ASN A 223       1.482  -3.322 -22.249  1.00 97.07           C  
ATOM   1656  ND2 ASN A 223       1.616  -3.658 -23.508  1.00 97.07           N  
ATOM   1657  OD1 ASN A 223       1.586  -4.180 -21.389  1.00 97.07           O  
ATOM   1658  N   MET A 224       2.048   0.289 -19.461  1.00 95.92           N  
ATOM   1659  CA  MET A 224       2.410   1.680 -19.197  1.00 95.92           C  
ATOM   1660  C   MET A 224       3.664   2.049 -19.977  1.00 95.92           C  
ATOM   1661  CB  MET A 224       2.615   1.946 -17.702  1.00 95.92           C  
ATOM   1662  O   MET A 224       4.684   1.358 -19.916  1.00 95.92           O  
ATOM   1663  CG  MET A 224       1.409   1.605 -16.817  1.00 95.92           C  
ATOM   1664  SD  MET A 224       0.189   2.933 -16.592  1.00 95.92           S  
ATOM   1665  CE  MET A 224      -0.496   3.166 -18.248  1.00 95.92           C  
ATOM   1666  N   TYR A 225       3.561   3.150 -20.709  1.00 96.43           N  
ATOM   1667  CA  TYR A 225       4.631   3.692 -21.529  1.00 96.43           C  
ATOM   1668  C   TYR A 225       5.294   4.875 -20.825  1.00 96.43           C  
ATOM   1669  CB  TYR A 225       4.082   4.065 -22.913  1.00 96.43           C  
ATOM   1670  O   TYR A 225       4.735   5.434 -19.883  1.00 96.43           O  
ATOM   1671  CG  TYR A 225       3.583   2.875 -23.713  1.00 96.43           C  
ATOM   1672  CD1 TYR A 225       4.448   2.238 -24.622  1.00 96.43           C  
ATOM   1673  CD2 TYR A 225       2.269   2.394 -23.539  1.00 96.43           C  
ATOM   1674  CE1 TYR A 225       4.008   1.121 -25.356  1.00 96.43           C  
ATOM   1675  CE2 TYR A 225       1.826   1.270 -24.264  1.00 96.43           C  
ATOM   1676  OH  TYR A 225       2.273  -0.457 -25.867  1.00 96.43           O  
ATOM   1677  CZ  TYR A 225       2.696   0.633 -25.173  1.00 96.43           C  
ATOM   1678  N   SER A 226       6.475   5.245 -21.300  1.00 96.25           N  
ATOM   1679  CA  SER A 226       7.220   6.430 -20.893  1.00 96.25           C  
ATOM   1680  C   SER A 226       6.424   7.726 -21.067  1.00 96.25           C  
ATOM   1681  CB  SER A 226       8.521   6.461 -21.699  1.00 96.25           C  
ATOM   1682  O   SER A 226       5.399   7.767 -21.746  1.00 96.25           O  
ATOM   1683  OG  SER A 226       8.254   6.521 -23.093  1.00 96.25           O  
ATOM   1684  N   ASP A 227       6.915   8.817 -20.484  1.00 95.29           N  
ATOM   1685  CA  ASP A 227       6.281  10.139 -20.520  1.00 95.29           C  
ATOM   1686  C   ASP A 227       6.067  10.664 -21.955  1.00 95.29           C  
ATOM   1687  CB  ASP A 227       7.165  11.088 -19.702  1.00 95.29           C  
ATOM   1688  O   ASP A 227       5.120  11.395 -22.244  1.00 95.29           O  
ATOM   1689  CG  ASP A 227       6.568  12.488 -19.633  1.00 95.29           C  
ATOM   1690  OD1 ASP A 227       5.425  12.624 -19.163  1.00 95.29           O  
ATOM   1691  OD2 ASP A 227       7.238  13.426 -20.121  1.00 95.29           O  
ATOM   1692  N   ASN A 228       6.923  10.259 -22.896  1.00 94.11           N  
ATOM   1693  CA  ASN A 228       6.747  10.546 -24.322  1.00 94.11           C  
ATOM   1694  C   ASN A 228       6.023   9.439 -25.118  1.00 94.11           C  
ATOM   1695  CB  ASN A 228       8.112  10.916 -24.908  1.00 94.11           C  
ATOM   1696  O   ASN A 228       5.870   9.573 -26.332  1.00 94.11           O  
ATOM   1697  CG  ASN A 228       9.074   9.751 -24.999  1.00 94.11           C  
ATOM   1698  ND2 ASN A 228      10.237  10.037 -25.512  1.00 94.11           N  
ATOM   1699  OD1 ASN A 228       8.797   8.613 -24.658  1.00 94.11           O  
ATOM   1700  N   GLY A 229       5.600   8.358 -24.461  1.00 94.70           N  
ATOM   1701  CA  GLY A 229       4.839   7.252 -25.040  1.00 94.70           C  
ATOM   1702  C   GLY A 229       5.636   6.275 -25.909  1.00 94.70           C  
ATOM   1703  O   GLY A 229       5.026   5.427 -26.557  1.00 94.70           O  
ATOM   1704  N   LYS A 230       6.970   6.379 -25.969  1.00 93.56           N  
ATOM   1705  CA  LYS A 230       7.791   5.590 -26.905  1.00 93.56           C  
ATOM   1706  C   LYS A 230       8.221   4.229 -26.366  1.00 93.56           C  
ATOM   1707  CB  LYS A 230       9.028   6.385 -27.327  1.00 93.56           C  
ATOM   1708  O   LYS A 230       8.235   3.262 -27.124  1.00 93.56           O  
ATOM   1709  CG  LYS A 230       8.674   7.640 -28.135  1.00 93.56           C  
ATOM   1710  CD  LYS A 230       9.973   8.210 -28.699  1.00 93.56           C  
ATOM   1711  CE  LYS A 230       9.786   9.575 -29.350  1.00 93.56           C  
ATOM   1712  NZ  LYS A 230      11.111  10.088 -29.769  1.00 93.56           N  
ATOM   1713  N   VAL A 231       8.583   4.148 -25.088  1.00 95.16           N  
ATOM   1714  CA  VAL A 231       9.142   2.931 -24.479  1.00 95.16           C  
ATOM   1715  C   VAL A 231       8.135   2.350 -23.498  1.00 95.16           C  
ATOM   1716  CB  VAL A 231      10.493   3.208 -23.797  1.00 95.16           C  
ATOM   1717  O   VAL A 231       7.516   3.076 -22.728  1.00 95.16           O  
ATOM   1718  CG1 VAL A 231      11.150   1.923 -23.278  1.00 95.16           C  
ATOM   1719  CG2 VAL A 231      11.486   3.875 -24.764  1.00 95.16           C  
ATOM   1720  N   LEU A 232       7.950   1.033 -23.529  1.00 95.62           N  
ATOM   1721  CA  LEU A 232       7.169   0.301 -22.536  1.00 95.62           C  
ATOM   1722  C   LEU A 232       7.997   0.171 -21.250  1.00 95.62           C  
ATOM   1723  CB  LEU A 232       6.856  -1.075 -23.138  1.00 95.62           C  
ATOM   1724  O   LEU A 232       9.062  -0.435 -21.290  1.00 95.62           O  
ATOM   1725  CG  LEU A 232       6.013  -1.980 -22.229  1.00 95.62           C  
ATOM   1726  CD1 LEU A 232       4.534  -1.650 -22.358  1.00 95.62           C  
ATOM   1727  CD2 LEU A 232       6.197  -3.429 -22.667  1.00 95.62           C  
ATOM   1728  N   LEU A 233       7.514   0.712 -20.130  1.00 95.85           N  
ATOM   1729  CA  LEU A 233       8.248   0.698 -18.857  1.00 95.85           C  
ATOM   1730  C   LEU A 233       7.702  -0.347 -17.878  1.00 95.85           C  
ATOM   1731  CB  LEU A 233       8.231   2.105 -18.231  1.00 95.85           C  
ATOM   1732  O   LEU A 233       8.472  -1.077 -17.255  1.00 95.85           O  
ATOM   1733  CG  LEU A 233       8.846   3.214 -19.104  1.00 95.85           C  
ATOM   1734  CD1 LEU A 233       8.768   4.543 -18.358  1.00 95.85           C  
ATOM   1735  CD2 LEU A 233      10.306   2.949 -19.464  1.00 95.85           C  
ATOM   1736  N   ILE A 234       6.372  -0.427 -17.759  1.00 96.76           N  
ATOM   1737  CA  ILE A 234       5.684  -1.400 -16.902  1.00 96.76           C  
ATOM   1738  C   ILE A 234       4.728  -2.213 -17.770  1.00 96.76           C  
ATOM   1739  CB  ILE A 234       4.961  -0.728 -15.707  1.00 96.76           C  
ATOM   1740  O   ILE A 234       3.759  -1.692 -18.331  1.00 96.76           O  
ATOM   1741  CG1 ILE A 234       5.918   0.159 -14.875  1.00 96.76           C  
ATOM   1742  CG2 ILE A 234       4.286  -1.795 -14.825  1.00 96.76           C  
ATOM   1743  CD1 ILE A 234       5.222   0.971 -13.774  1.00 96.76           C  
ATOM   1744  N   GLU A 235       4.992  -3.506 -17.883  1.00 97.00           N  
ATOM   1745  CA  GLU A 235       4.182  -4.432 -18.658  1.00 97.00           C  
ATOM   1746  C   GLU A 235       2.875  -4.773 -17.934  1.00 97.00           C  
ATOM   1747  CB  GLU A 235       4.967  -5.718 -18.981  1.00 97.00           C  
ATOM   1748  O   GLU A 235       2.812  -4.870 -16.702  1.00 97.00           O  
ATOM   1749  CG  GLU A 235       6.307  -5.475 -19.702  1.00 97.00           C  
ATOM   1750  CD  GLU A 235       7.520  -5.347 -18.770  1.00 97.00           C  
ATOM   1751  OE1 GLU A 235       8.633  -5.714 -19.203  1.00 97.00           O  
ATOM   1752  OE2 GLU A 235       7.319  -4.931 -17.610  1.00 97.00           O  
ATOM   1753  N   ARG A 236       1.820  -5.049 -18.706  1.00 97.38           N  
ATOM   1754  CA  ARG A 236       0.633  -5.734 -18.183  1.00 97.38           C  
ATOM   1755  C   ARG A 236       1.049  -7.054 -17.523  1.00 97.38           C  
ATOM   1756  CB  ARG A 236      -0.410  -5.946 -19.291  1.00 97.38           C  
ATOM   1757  O   ARG A 236       1.936  -7.749 -18.016  1.00 97.38           O  
ATOM   1758  CG  ARG A 236       0.018  -7.015 -20.310  1.00 97.38           C  
ATOM   1759  CD  ARG A 236      -1.011  -7.164 -21.427  1.00 97.38           C  
ATOM   1760  NE  ARG A 236      -0.653  -8.294 -22.303  1.00 97.38           N  
ATOM   1761  NH1 ARG A 236      -2.303  -7.993 -23.864  1.00 97.38           N  
ATOM   1762  NH2 ARG A 236      -0.845  -9.670 -24.106  1.00 97.38           N  
ATOM   1763  CZ  ARG A 236      -1.266  -8.647 -23.417  1.00 97.38           C  
ATOM   1764  N   GLY A 237       0.390  -7.421 -16.432  1.00 97.30           N  
ATOM   1765  CA  GLY A 237       0.766  -8.593 -15.639  1.00 97.30           C  
ATOM   1766  C   GLY A 237       1.832  -8.318 -14.574  1.00 97.30           C  
ATOM   1767  O   GLY A 237       2.120  -9.213 -13.784  1.00 97.30           O  
ATOM   1768  N   SER A 238       2.384  -7.101 -14.503  1.00 97.91           N  
ATOM   1769  CA  SER A 238       3.233  -6.689 -13.380  1.00 97.91           C  
ATOM   1770  C   SER A 238       2.459  -6.764 -12.064  1.00 97.91           C  
ATOM   1771  CB  SER A 238       3.771  -5.269 -13.576  1.00 97.91           C  
ATOM   1772  O   SER A 238       1.303  -6.351 -11.992  1.00 97.91           O  
ATOM   1773  OG  SER A 238       4.562  -5.193 -14.740  1.00 97.91           O  
ATOM   1774  N   THR A 239       3.088  -7.283 -11.015  1.00 97.85           N  
ATOM   1775  CA  THR A 239       2.499  -7.380  -9.674  1.00 97.85           C  
ATOM   1776  C   THR A 239       2.933  -6.186  -8.842  1.00 97.85           C  
ATOM   1777  CB  THR A 239       2.914  -8.674  -8.961  1.00 97.85           C  
ATOM   1778  O   THR A 239       4.128  -5.904  -8.763  1.00 97.85           O  
ATOM   1779  CG2 THR A 239       2.352  -9.919  -9.643  1.00 97.85           C  
ATOM   1780  OG1 THR A 239       4.321  -8.794  -8.933  1.00 97.85           O  
ATOM   1781  N   ILE A 240       1.990  -5.512  -8.196  1.00 97.93           N  
ATOM   1782  CA  ILE A 240       2.256  -4.388  -7.302  1.00 97.93           C  
ATOM   1783  C   ILE A 240       1.857  -4.791  -5.888  1.00 97.93           C  
ATOM   1784  CB  ILE A 240       1.550  -3.100  -7.773  1.00 97.93           C  
ATOM   1785  O   ILE A 240       0.744  -5.270  -5.665  1.00 97.93           O  
ATOM   1786  CG1 ILE A 240       1.847  -2.850  -9.268  1.00 97.93           C  
ATOM   1787  CG2 ILE A 240       2.013  -1.920  -6.900  1.00 97.93           C  
ATOM   1788  CD1 ILE A 240       1.308  -1.547  -9.860  1.00 97.93           C  
ATOM   1789  N   SER A 241       2.772  -4.607  -4.941  1.00 97.77           N  
ATOM   1790  CA  SER A 241       2.542  -4.820  -3.514  1.00 97.77           C  
ATOM   1791  C   SER A 241       2.364  -3.491  -2.791  1.00 97.77           C  
ATOM   1792  CB  SER A 241       3.682  -5.626  -2.888  1.00 97.77           C  
ATOM   1793  O   SER A 241       2.998  -2.490  -3.136  1.00 97.77           O  
ATOM   1794  OG  SER A 241       4.932  -4.991  -3.082  1.00 97.77           O  
ATOM   1795  N   GLY A 242       1.520  -3.490  -1.769  1.00 97.44           N  
ATOM   1796  CA  GLY A 242       1.253  -2.334  -0.931  1.00 97.44           C  
ATOM   1797  C   GLY A 242       0.749  -2.728   0.448  1.00 97.44           C  
ATOM   1798  O   GLY A 242       0.653  -3.908   0.783  1.00 97.44           O  
ATOM   1799  N   GLU A 243       0.406  -1.722   1.232  1.00 96.94           N  
ATOM   1800  CA  GLU A 243      -0.059  -1.838   2.608  1.00 96.94           C  
ATOM   1801  C   GLU A 243      -1.222  -0.878   2.862  1.00 96.94           C  
ATOM   1802  CB  GLU A 243       1.109  -1.620   3.582  1.00 96.94           C  
ATOM   1803  O   GLU A 243      -1.356   0.169   2.222  1.00 96.94           O  
ATOM   1804  CG  GLU A 243       1.777  -0.240   3.454  1.00 96.94           C  
ATOM   1805  CD  GLU A 243       3.031  -0.095   4.328  1.00 96.94           C  
ATOM   1806  OE1 GLU A 243       3.395   1.072   4.597  1.00 96.94           O  
ATOM   1807  OE2 GLU A 243       3.638  -1.129   4.687  1.00 96.94           O  
ATOM   1808  N   TYR A 244      -2.102  -1.255   3.780  1.00 95.79           N  
ATOM   1809  CA  TYR A 244      -3.244  -0.447   4.178  1.00 95.79           C  
ATOM   1810  C   TYR A 244      -3.460  -0.533   5.686  1.00 95.79           C  
ATOM   1811  CB  TYR A 244      -4.483  -0.878   3.387  1.00 95.79           C  
ATOM   1812  O   TYR A 244      -3.149  -1.541   6.321  1.00 95.79           O  
ATOM   1813  CG  TYR A 244      -5.024  -2.247   3.743  1.00 95.79           C  
ATOM   1814  CD1 TYR A 244      -4.619  -3.388   3.024  1.00 95.79           C  
ATOM   1815  CD2 TYR A 244      -5.902  -2.378   4.832  1.00 95.79           C  
ATOM   1816  CE1 TYR A 244      -5.131  -4.657   3.364  1.00 95.79           C  
ATOM   1817  CE2 TYR A 244      -6.389  -3.642   5.192  1.00 95.79           C  
ATOM   1818  OH  TYR A 244      -6.550  -5.985   4.792  1.00 95.79           O  
ATOM   1819  CZ  TYR A 244      -6.025  -4.781   4.450  1.00 95.79           C  
ATOM   1820  N   ASP A 245      -4.028   0.529   6.251  1.00 91.84           N  
ATOM   1821  CA  ASP A 245      -4.265   0.643   7.690  1.00 91.84           C  
ATOM   1822  C   ASP A 245      -5.762   0.524   8.035  1.00 91.84           C  
ATOM   1823  CB  ASP A 245      -3.617   1.939   8.207  1.00 91.84           C  
ATOM   1824  O   ASP A 245      -6.641   0.838   7.224  1.00 91.84           O  
ATOM   1825  CG  ASP A 245      -3.306   1.915   9.709  1.00 91.84           C  
ATOM   1826  OD1 ASP A 245      -3.705   0.941  10.382  1.00 91.84           O  
ATOM   1827  OD2 ASP A 245      -2.719   2.913  10.181  1.00 91.84           O  
ATOM   1828  N   ALA A 246      -6.067   0.105   9.261  1.00 88.34           N  
ATOM   1829  CA  ALA A 246      -7.417  -0.090   9.792  1.00 88.34           C  
ATOM   1830  C   ALA A 246      -8.009   1.202  10.390  1.00 88.34           C  
ATOM   1831  CB  ALA A 246      -7.399  -1.262  10.776  1.00 88.34           C  
ATOM   1832  O   ALA A 246      -8.574   1.211  11.482  1.00 88.34           O  
ATOM   1833  N   ASN A 247      -7.900   2.317   9.663  1.00 86.79           N  
ATOM   1834  CA  ASN A 247      -8.245   3.654  10.171  1.00 86.79           C  
ATOM   1835  C   ASN A 247      -9.585   4.203   9.655  1.00 86.79           C  
ATOM   1836  CB  ASN A 247      -7.068   4.606   9.910  1.00 86.79           C  
ATOM   1837  O   ASN A 247      -9.785   5.421   9.608  1.00 86.79           O  
ATOM   1838  CG  ASN A 247      -5.848   4.256  10.733  1.00 86.79           C  
ATOM   1839  ND2 ASN A 247      -4.701   4.692  10.286  1.00 86.79           N  
ATOM   1840  OD1 ASN A 247      -5.933   3.656  11.787  1.00 86.79           O  
ATOM   1841  N   VAL A 248     -10.511   3.338   9.236  1.00 89.77           N  
ATOM   1842  CA  VAL A 248     -11.799   3.775   8.679  1.00 89.77           C  
ATOM   1843  C   VAL A 248     -12.693   4.319   9.796  1.00 89.77           C  
ATOM   1844  CB  VAL A 248     -12.489   2.666   7.866  1.00 89.77           C  
ATOM   1845  O   VAL A 248     -13.070   3.615  10.730  1.00 89.77           O  
ATOM   1846  CG1 VAL A 248     -13.770   3.182   7.193  1.00 89.77           C  
ATOM   1847  CG2 VAL A 248     -11.566   2.177   6.741  1.00 89.77           C  
ATOM   1848  N   LYS A 249     -13.044   5.605   9.701  1.00 90.28           N  
ATOM   1849  CA  LYS A 249     -13.919   6.301  10.654  1.00 90.28           C  
ATOM   1850  C   LYS A 249     -15.328   6.463  10.094  1.00 90.28           C  
ATOM   1851  CB  LYS A 249     -13.302   7.650  11.061  1.00 90.28           C  
ATOM   1852  O   LYS A 249     -15.573   6.340   8.896  1.00 90.28           O  
ATOM   1853  CG  LYS A 249     -11.970   7.465  11.801  1.00 90.28           C  
ATOM   1854  CD  LYS A 249     -11.357   8.810  12.205  1.00 90.28           C  
ATOM   1855  CE  LYS A 249     -10.008   8.549  12.884  1.00 90.28           C  
ATOM   1856  NZ  LYS A 249      -9.313   9.808  13.250  1.00 90.28           N  
ATOM   1857  N   GLN A 250     -16.275   6.782  10.972  1.00 88.27           N  
ATOM   1858  CA  GLN A 250     -17.643   7.095  10.560  1.00 88.27           C  
ATOM   1859  C   GLN A 250     -17.661   8.271   9.573  1.00 88.27           C  
ATOM   1860  CB  GLN A 250     -18.511   7.393  11.785  1.00 88.27           C  
ATOM   1861  O   GLN A 250     -16.974   9.268   9.778  1.00 88.27           O  
ATOM   1862  CG  GLN A 250     -18.665   6.151  12.671  1.00 88.27           C  
ATOM   1863  CD  GLN A 250     -19.543   6.438  13.876  1.00 88.27           C  
ATOM   1864  NE2 GLN A 250     -19.066   6.186  15.073  1.00 88.27           N  
ATOM   1865  OE1 GLN A 250     -20.696   6.825  13.765  1.00 88.27           O  
ATOM   1866  N   GLY A 251     -18.438   8.131   8.497  1.00 89.53           N  
ATOM   1867  CA  GLY A 251     -18.485   9.089   7.388  1.00 89.53           C  
ATOM   1868  C   GLY A 251     -17.431   8.856   6.297  1.00 89.53           C  
ATOM   1869  O   GLY A 251     -17.553   9.434   5.221  1.00 89.53           O  
ATOM   1870  N   MET A 252     -16.434   7.989   6.519  1.00 91.30           N  
ATOM   1871  CA  MET A 252     -15.493   7.585   5.472  1.00 91.30           C  
ATOM   1872  C   MET A 252     -16.082   6.451   4.629  1.00 91.30           C  
ATOM   1873  CB  MET A 252     -14.136   7.167   6.058  1.00 91.30           C  
ATOM   1874  O   MET A 252     -16.566   5.457   5.164  1.00 91.30           O  
ATOM   1875  CG  MET A 252     -13.462   8.304   6.835  1.00 91.30           C  
ATOM   1876  SD  MET A 252     -11.843   7.886   7.541  1.00 91.30           S  
ATOM   1877  CE  MET A 252     -10.835   7.722   6.040  1.00 91.30           C  
ATOM   1878  N   ALA A 253     -15.993   6.589   3.305  1.00 92.30           N  
ATOM   1879  CA  ALA A 253     -16.416   5.576   2.330  1.00 92.30           C  
ATOM   1880  C   ALA A 253     -15.264   5.073   1.444  1.00 92.30           C  
ATOM   1881  CB  ALA A 253     -17.590   6.144   1.521  1.00 92.30           C  
ATOM   1882  O   ALA A 253     -15.480   4.500   0.376  1.00 92.30           O  
ATOM   1883  N   ARG A 254     -14.027   5.349   1.866  1.00 94.25           N  
ATOM   1884  CA  ARG A 254     -12.800   5.026   1.140  1.00 94.25           C  
ATOM   1885  C   ARG A 254     -11.703   4.635   2.122  1.00 94.25           C  
ATOM   1886  CB  ARG A 254     -12.355   6.216   0.270  1.00 94.25           C  
ATOM   1887  O   ARG A 254     -11.645   5.188   3.221  1.00 94.25           O  
ATOM   1888  CG  ARG A 254     -13.392   6.631  -0.789  1.00 94.25           C  
ATOM   1889  CD  ARG A 254     -12.821   7.729  -1.690  1.00 94.25           C  
ATOM   1890  NE  ARG A 254     -13.725   8.051  -2.814  1.00 94.25           N  
ATOM   1891  NH1 ARG A 254     -12.092   8.637  -4.337  1.00 94.25           N  
ATOM   1892  NH2 ARG A 254     -14.154   8.451  -5.031  1.00 94.25           N  
ATOM   1893  CZ  ARG A 254     -13.328   8.392  -4.030  1.00 94.25           C  
ATOM   1894  N   ILE A 255     -10.835   3.716   1.711  1.00 94.00           N  
ATOM   1895  CA  ILE A 255      -9.639   3.315   2.461  1.00 94.00           C  
ATOM   1896  C   ILE A 255      -8.382   3.859   1.780  1.00 94.00           C  
ATOM   1897  CB  ILE A 255      -9.610   1.789   2.691  1.00 94.00           C  
ATOM   1898  O   ILE A 255      -8.287   3.884   0.551  1.00 94.00           O  
ATOM   1899  CG1 ILE A 255      -8.501   1.407   3.693  1.00 94.00           C  
ATOM   1900  CG2 ILE A 255      -9.496   0.996   1.377  1.00 94.00           C  
ATOM   1901  CD1 ILE A 255      -8.530  -0.071   4.090  1.00 94.00           C  
ATOM   1902  N   TYR A 256      -7.423   4.317   2.582  1.00 94.87           N  
ATOM   1903  CA  TYR A 256      -6.103   4.694   2.092  1.00 94.87           C  
ATOM   1904  C   TYR A 256      -5.222   3.449   1.980  1.00 94.87           C  
ATOM   1905  CB  TYR A 256      -5.478   5.743   3.014  1.00 94.87           C  
ATOM   1906  O   TYR A 256      -5.124   2.670   2.927  1.00 94.87           O  
ATOM   1907  CG  TYR A 256      -4.107   6.183   2.548  1.00 94.87           C  
ATOM   1908  CD1 TYR A 256      -2.951   5.626   3.129  1.00 94.87           C  
ATOM   1909  CD2 TYR A 256      -3.989   7.124   1.507  1.00 94.87           C  
ATOM   1910  CE1 TYR A 256      -1.675   6.016   2.680  1.00 94.87           C  
ATOM   1911  CE2 TYR A 256      -2.715   7.520   1.061  1.00 94.87           C  
ATOM   1912  OH  TYR A 256      -0.332   7.354   1.200  1.00 94.87           O  
ATOM   1913  CZ  TYR A 256      -1.556   6.966   1.643  1.00 94.87           C  
ATOM   1914  N   VAL A 257      -4.586   3.283   0.825  1.00 96.20           N  
ATOM   1915  CA  VAL A 257      -3.636   2.200   0.556  1.00 96.20           C  
ATOM   1916  C   VAL A 257      -2.372   2.828  -0.002  1.00 96.20           C  
ATOM   1917  CB  VAL A 257      -4.221   1.159  -0.417  1.00 96.20           C  
ATOM   1918  O   VAL A 257      -2.453   3.644  -0.924  1.00 96.20           O  
ATOM   1919  CG1 VAL A 257      -3.272  -0.024  -0.642  1.00 96.20           C  
ATOM   1920  CG2 VAL A 257      -5.563   0.631   0.109  1.00 96.20           C  
ATOM   1921  N   LEU A 258      -1.223   2.461   0.555  1.00 97.21           N  
ATOM   1922  CA  LEU A 258       0.089   2.846   0.059  1.00 97.21           C  
ATOM   1923  C   LEU A 258       0.643   1.711  -0.799  1.00 97.21           C  
ATOM   1924  CB  LEU A 258       1.003   3.167   1.253  1.00 97.21           C  
ATOM   1925  O   LEU A 258       0.859   0.604  -0.313  1.00 97.21           O  
ATOM   1926  CG  LEU A 258       2.440   3.546   0.848  1.00 97.21           C  
ATOM   1927  CD1 LEU A 258       2.482   4.850   0.044  1.00 97.21           C  
ATOM   1928  CD2 LEU A 258       3.296   3.729   2.095  1.00 97.21           C  
ATOM   1929  N   TRP A 259       0.895   1.982  -2.074  1.00 97.75           N  
ATOM   1930  CA  TRP A 259       1.560   1.042  -2.969  1.00 97.75           C  
ATOM   1931  C   TRP A 259       3.061   1.282  -2.918  1.00 97.75           C  
ATOM   1932  CB  TRP A 259       0.978   1.174  -4.373  1.00 97.75           C  
ATOM   1933  O   TRP A 259       3.530   2.371  -3.249  1.00 97.75           O  
ATOM   1934  CG  TRP A 259      -0.468   0.803  -4.424  1.00 97.75           C  
ATOM   1935  CD1 TRP A 259      -1.509   1.663  -4.447  1.00 97.75           C  
ATOM   1936  CD2 TRP A 259      -1.052  -0.531  -4.358  1.00 97.75           C  
ATOM   1937  CE2 TRP A 259      -2.470  -0.404  -4.355  1.00 97.75           C  
ATOM   1938  CE3 TRP A 259      -0.523  -1.832  -4.246  1.00 97.75           C  
ATOM   1939  NE1 TRP A 259      -2.695   0.953  -4.439  1.00 97.75           N  
ATOM   1940  CH2 TRP A 259      -2.757  -2.803  -4.165  1.00 97.75           C  
ATOM   1941  CZ2 TRP A 259      -3.315  -1.516  -4.230  1.00 97.75           C  
ATOM   1942  CZ3 TRP A 259      -1.362  -2.959  -4.171  1.00 97.75           C  
ATOM   1943  N   THR A 260       3.805   0.271  -2.480  1.00 97.57           N  
ATOM   1944  CA  THR A 260       5.225   0.405  -2.141  1.00 97.57           C  
ATOM   1945  C   THR A 260       6.122  -0.018  -3.292  1.00 97.57           C  
ATOM   1946  CB  THR A 260       5.564  -0.388  -0.871  1.00 97.57           C  
ATOM   1947  O   THR A 260       7.082   0.681  -3.589  1.00 97.57           O  
ATOM   1948  CG2 THR A 260       4.836   0.170   0.353  1.00 97.57           C  
ATOM   1949  OG1 THR A 260       5.170  -1.741  -0.989  1.00 97.57           O  
ATOM   1950  N   ARG A 261       5.803  -1.109  -4.001  1.00 97.46           N  
ATOM   1951  CA  ARG A 261       6.700  -1.687  -5.016  1.00 97.46           C  
ATOM   1952  C   ARG A 261       5.962  -2.327  -6.184  1.00 97.46           C  
ATOM   1953  CB  ARG A 261       7.629  -2.687  -4.308  1.00 97.46           C  
ATOM   1954  O   ARG A 261       5.031  -3.101  -5.974  1.00 97.46           O  
ATOM   1955  CG  ARG A 261       8.616  -3.389  -5.255  1.00 97.46           C  
ATOM   1956  CD  ARG A 261       9.641  -4.214  -4.471  1.00 97.46           C  
ATOM   1957  NE  ARG A 261      10.542  -3.327  -3.727  1.00 97.46           N  
ATOM   1958  NH1 ARG A 261      11.603  -4.827  -2.354  1.00 97.46           N  
ATOM   1959  NH2 ARG A 261      12.092  -2.627  -2.278  1.00 97.46           N  
ATOM   1960  CZ  ARG A 261      11.410  -3.608  -2.785  1.00 97.46           C  
ATOM   1961  N   VAL A 262       6.438  -2.076  -7.406  1.00 97.44           N  
ATOM   1962  CA  VAL A 262       6.097  -2.856  -8.609  1.00 97.44           C  
ATOM   1963  C   VAL A 262       7.180  -3.886  -8.876  1.00 97.44           C  
ATOM   1964  CB  VAL A 262       5.933  -1.992  -9.877  1.00 97.44           C  
ATOM   1965  O   VAL A 262       8.368  -3.598  -8.751  1.00 97.44           O  
ATOM   1966  CG1 VAL A 262       5.447  -2.787 -11.098  1.00 97.44           C  
ATOM   1967  CG2 VAL A 262       4.960  -0.851  -9.645  1.00 97.44           C  
ATOM   1968  N   LYS A 263       6.759  -5.071  -9.309  1.00 97.71           N  
ATOM   1969  CA  LYS A 263       7.599  -6.100  -9.912  1.00 97.71           C  
ATOM   1970  C   LYS A 263       7.041  -6.460 -11.286  1.00 97.71           C  
ATOM   1971  CB  LYS A 263       7.662  -7.295  -8.956  1.00 97.71           C  
ATOM   1972  O   LYS A 263       5.907  -6.933 -11.387  1.00 97.71           O  
ATOM   1973  CG  LYS A 263       8.352  -8.508  -9.591  1.00 97.71           C  
ATOM   1974  CD  LYS A 263       8.335  -9.694  -8.626  1.00 97.71           C  
ATOM   1975  CE  LYS A 263       8.553 -10.974  -9.433  1.00 97.71           C  
ATOM   1976  NZ  LYS A 263       8.481 -12.173  -8.569  1.00 97.71           N  
ATOM   1977  N   THR A 264       7.841  -6.272 -12.327  1.00 97.66           N  
ATOM   1978  CA  THR A 264       7.477  -6.663 -13.690  1.00 97.66           C  
ATOM   1979  C   THR A 264       7.644  -8.170 -13.917  1.00 97.66           C  
ATOM   1980  CB  THR A 264       8.239  -5.869 -14.757  1.00 97.66           C  
ATOM   1981  O   THR A 264       8.386  -8.829 -13.176  1.00 97.66           O  
ATOM   1982  CG2 THR A 264       8.232  -4.355 -14.534  1.00 97.66           C  
ATOM   1983  OG1 THR A 264       9.572  -6.297 -14.886  1.00 97.66           O  
ATOM   1984  N   PRO A 265       6.994  -8.758 -14.943  1.00 96.69           N  
ATOM   1985  CA  PRO A 265       7.196 -10.162 -15.313  1.00 96.69           C  
ATOM   1986  C   PRO A 265       8.659 -10.506 -15.631  1.00 96.69           C  
ATOM   1987  CB  PRO A 265       6.298 -10.392 -16.534  1.00 96.69           C  
ATOM   1988  O   PRO A 265       9.082 -11.636 -15.407  1.00 96.69           O  
ATOM   1989  CG  PRO A 265       5.199  -9.344 -16.376  1.00 96.69           C  
ATOM   1990  CD  PRO A 265       5.963  -8.166 -15.785  1.00 96.69           C  
ATOM   1991  N   ASN A 266       9.438  -9.521 -16.089  1.00 94.97           N  
ATOM   1992  CA  ASN A 266      10.860  -9.655 -16.408  1.00 94.97           C  
ATOM   1993  C   ASN A 266      11.781  -9.532 -15.177  1.00 94.97           C  
ATOM   1994  CB  ASN A 266      11.188  -8.632 -17.512  1.00 94.97           C  
ATOM   1995  O   ASN A 266      13.000  -9.583 -15.309  1.00 94.97           O  
ATOM   1996  CG  ASN A 266      10.512  -8.975 -18.829  1.00 94.97           C  
ATOM   1997  ND2 ASN A 266      10.097  -8.008 -19.608  1.00 94.97           N  
ATOM   1998  OD1 ASN A 266      10.332 -10.128 -19.184  1.00 94.97           O  
ATOM   1999  N   GLY A 267      11.218  -9.376 -13.973  1.00 94.99           N  
ATOM   2000  CA  GLY A 267      11.979  -9.268 -12.728  1.00 94.99           C  
ATOM   2001  C   GLY A 267      12.507  -7.866 -12.422  1.00 94.99           C  
ATOM   2002  O   GLY A 267      13.256  -7.711 -11.460  1.00 94.99           O  
ATOM   2003  N   VAL A 268      12.099  -6.843 -13.181  1.00 96.47           N  
ATOM   2004  CA  VAL A 268      12.423  -5.447 -12.865  1.00 96.47           C  
ATOM   2005  C   VAL A 268      11.582  -5.015 -11.673  1.00 96.47           C  
ATOM   2006  CB  VAL A 268      12.224  -4.500 -14.065  1.00 96.47           C  
ATOM   2007  O   VAL A 268      10.364  -5.196 -11.662  1.00 96.47           O  
ATOM   2008  CG1 VAL A 268      12.648  -3.069 -13.714  1.00 96.47           C  
ATOM   2009  CG2 VAL A 268      13.025  -5.000 -15.273  1.00 96.47           C  
ATOM   2010  N   VAL A 269      12.233  -4.465 -10.654  1.00 97.15           N  
ATOM   2011  CA  VAL A 269      11.577  -3.973  -9.443  1.00 97.15           C  
ATOM   2012  C   VAL A 269      11.814  -2.482  -9.292  1.00 97.15           C  
ATOM   2013  CB  VAL A 269      11.988  -4.750  -8.180  1.00 97.15           C  
ATOM   2014  O   VAL A 269      12.924  -2.005  -9.515  1.00 97.15           O  
ATOM   2015  CG1 VAL A 269      11.505  -6.203  -8.263  1.00 97.15           C  
ATOM   2016  CG2 VAL A 269      13.499  -4.752  -7.912  1.00 97.15           C  
ATOM   2017  N   ILE A 270      10.770  -1.754  -8.912  1.00 96.71           N  
ATOM   2018  CA  ILE A 270      10.848  -0.319  -8.652  1.00 96.71           C  
ATOM   2019  C   ILE A 270       9.925   0.057  -7.498  1.00 96.71           C  
ATOM   2020  CB  ILE A 270      10.580   0.490  -9.941  1.00 96.71           C  
ATOM   2021  O   ILE A 270       8.789  -0.421  -7.414  1.00 96.71           O  
ATOM   2022  CG1 ILE A 270      10.874   1.984  -9.697  1.00 96.71           C  
ATOM   2023  CG2 ILE A 270       9.161   0.269 -10.502  1.00 96.71           C  
ATOM   2024  CD1 ILE A 270      11.091   2.758 -10.998  1.00 96.71           C  
ATOM   2025  N   ASP A 271      10.427   0.902  -6.604  1.00 97.01           N  
ATOM   2026  CA  ASP A 271       9.660   1.418  -5.475  1.00 97.01           C  
ATOM   2027  C   ASP A 271       8.787   2.593  -5.947  1.00 97.01           C  
ATOM   2028  CB  ASP A 271      10.597   1.761  -4.304  1.00 97.01           C  
ATOM   2029  O   ASP A 271       9.267   3.549  -6.559  1.00 97.01           O  
ATOM   2030  CG  ASP A 271      11.321   0.526  -3.733  1.00 97.01           C  
ATOM   2031  OD1 ASP A 271      10.773  -0.604  -3.777  1.00 97.01           O  
ATOM   2032  OD2 ASP A 271      12.464   0.652  -3.247  1.00 97.01           O  
ATOM   2033  N   LEU A 272       7.479   2.494  -5.711  1.00 95.31           N  
ATOM   2034  CA  LEU A 272       6.494   3.497  -6.120  1.00 95.31           C  
ATOM   2035  C   LEU A 272       6.267   4.555  -5.048  1.00 95.31           C  
ATOM   2036  CB  LEU A 272       5.137   2.828  -6.389  1.00 95.31           C  
ATOM   2037  O   LEU A 272       6.103   5.736  -5.374  1.00 95.31           O  
ATOM   2038  CG  LEU A 272       5.038   1.953  -7.634  1.00 95.31           C  
ATOM   2039  CD1 LEU A 272       3.595   1.445  -7.720  1.00 95.31           C  
ATOM   2040  CD2 LEU A 272       5.356   2.731  -8.910  1.00 95.31           C  
ATOM   2041  N   ASP A 273       6.146   4.107  -3.795  1.00 96.77           N  
ATOM   2042  CA  ASP A 273       5.704   4.894  -2.640  1.00 96.77           C  
ATOM   2043  C   ASP A 273       4.570   5.867  -3.002  1.00 96.77           C  
ATOM   2044  CB  ASP A 273       6.903   5.618  -2.041  1.00 96.77           C  
ATOM   2045  O   ASP A 273       4.700   7.093  -2.878  1.00 96.77           O  
ATOM   2046  CG  ASP A 273       7.998   4.702  -1.523  1.00 96.77           C  
ATOM   2047  OD1 ASP A 273       7.659   3.591  -1.060  1.00 96.77           O  
ATOM   2048  OD2 ASP A 273       9.150   5.191  -1.564  1.00 96.77           O  
ATOM   2049  N   SER A 274       3.494   5.312  -3.562  1.00 97.02           N  
ATOM   2050  CA  SER A 274       2.430   6.063  -4.229  1.00 97.02           C  
ATOM   2051  C   SER A 274       1.044   5.691  -3.689  1.00 97.02           C  
ATOM   2052  CB  SER A 274       2.508   5.834  -5.737  1.00 97.02           C  
ATOM   2053  O   SER A 274       0.783   4.519  -3.404  1.00 97.02           O  
ATOM   2054  OG  SER A 274       3.609   6.548  -6.280  1.00 97.02           O  
ATOM   2055  N   PRO A 275       0.129   6.663  -3.530  1.00 97.04           N  
ATOM   2056  CA  PRO A 275      -1.195   6.409  -2.978  1.00 97.04           C  
ATOM   2057  C   PRO A 275      -2.113   5.678  -3.968  1.00 97.04           C  
ATOM   2058  CB  PRO A 275      -1.737   7.789  -2.601  1.00 97.04           C  
ATOM   2059  O   PRO A 275      -2.082   5.897  -5.182  1.00 97.04           O  
ATOM   2060  CG  PRO A 275      -1.082   8.710  -3.629  1.00 97.04           C  
ATOM   2061  CD  PRO A 275       0.301   8.086  -3.790  1.00 97.04           C  
ATOM   2062  N   GLY A 276      -2.989   4.835  -3.425  1.00 95.76           N  
ATOM   2063  CA  GLY A 276      -4.107   4.253  -4.158  1.00 95.76           C  
ATOM   2064  C   GLY A 276      -5.162   5.298  -4.527  1.00 95.76           C  
ATOM   2065  O   GLY A 276      -5.460   6.215  -3.755  1.00 95.76           O  
ATOM   2066  N   ALA A 277      -5.754   5.120  -5.700  1.00 96.36           N  
ATOM   2067  CA  ALA A 277      -6.810   5.946  -6.258  1.00 96.36           C  
ATOM   2068  C   ALA A 277      -7.950   5.077  -6.815  1.00 96.36           C  
ATOM   2069  CB  ALA A 277      -6.197   6.863  -7.325  1.00 96.36           C  
ATOM   2070  O   ALA A 277      -7.797   3.879  -7.066  1.00 96.36           O  
ATOM   2071  N   ASP A 278      -9.118   5.672  -7.016  1.00 94.16           N  
ATOM   2072  CA  ASP A 278     -10.186   5.055  -7.795  1.00 94.16           C  
ATOM   2073  C   ASP A 278      -9.822   5.027  -9.301  1.00 94.16           C  
ATOM   2074  CB  ASP A 278     -11.537   5.711  -7.441  1.00 94.16           C  
ATOM   2075  O   ASP A 278      -8.854   5.673  -9.718  1.00 94.16           O  
ATOM   2076  CG  ASP A 278     -11.719   7.163  -7.877  1.00 94.16           C  
ATOM   2077  OD1 ASP A 278     -11.247   7.511  -8.975  1.00 94.16           O  
ATOM   2078  OD2 ASP A 278     -12.374   7.919  -7.112  1.00 94.16           O  
ATOM   2079  N   PRO A 279     -10.561   4.279 -10.143  1.00 90.86           N  
ATOM   2080  CA  PRO A 279     -10.285   4.208 -11.583  1.00 90.86           C  
ATOM   2081  C   PRO A 279     -10.327   5.558 -12.321  1.00 90.86           C  
ATOM   2082  CB  PRO A 279     -11.337   3.245 -12.145  1.00 90.86           C  
ATOM   2083  O   PRO A 279      -9.869   5.643 -13.457  1.00 90.86           O  
ATOM   2084  CG  PRO A 279     -11.659   2.344 -10.956  1.00 90.86           C  
ATOM   2085  CD  PRO A 279     -11.590   3.313  -9.782  1.00 90.86           C  
ATOM   2086  N   LEU A 280     -10.869   6.608 -11.694  1.00 92.13           N  
ATOM   2087  CA  LEU A 280     -10.962   7.967 -12.229  1.00 92.13           C  
ATOM   2088  C   LEU A 280      -9.947   8.931 -11.581  1.00 92.13           C  
ATOM   2089  CB  LEU A 280     -12.413   8.467 -12.078  1.00 92.13           C  
ATOM   2090  O   LEU A 280      -9.995  10.131 -11.841  1.00 92.13           O  
ATOM   2091  CG  LEU A 280     -13.475   7.618 -12.801  1.00 92.13           C  
ATOM   2092  CD1 LEU A 280     -14.865   8.192 -12.521  1.00 92.13           C  
ATOM   2093  CD2 LEU A 280     -13.265   7.594 -14.317  1.00 92.13           C  
ATOM   2094  N   GLY A 281      -9.024   8.432 -10.752  1.00 93.05           N  
ATOM   2095  CA  GLY A 281      -7.979   9.229 -10.103  1.00 93.05           C  
ATOM   2096  C   GLY A 281      -8.388   9.906  -8.790  1.00 93.05           C  
ATOM   2097  O   GLY A 281      -7.606  10.674  -8.232  1.00 93.05           O  
ATOM   2098  N   GLY A 282      -9.578   9.635  -8.255  1.00 94.98           N  
ATOM   2099  CA  GLY A 282      -9.976  10.122  -6.936  1.00 94.98           C  
ATOM   2100  C   GLY A 282      -9.187   9.433  -5.820  1.00 94.98           C  
ATOM   2101  O   GLY A 282      -8.967   8.227  -5.860  1.00 94.98           O  
ATOM   2102  N   ALA A 283      -8.778  10.180  -4.794  1.00 94.86           N  
ATOM   2103  CA  ALA A 283      -7.929   9.654  -3.725  1.00 94.86           C  
ATOM   2104  C   ALA A 283      -8.610   8.538  -2.907  1.00 94.86           C  
ATOM   2105  CB  ALA A 283      -7.486  10.815  -2.828  1.00 94.86           C  
ATOM   2106  O   ALA A 283      -9.784   8.650  -2.530  1.00 94.86           O  
ATOM   2107  N   GLY A 284      -7.844   7.493  -2.588  1.00 94.13           N  
ATOM   2108  CA  GLY A 284      -8.299   6.340  -1.814  1.00 94.13           C  
ATOM   2109  C   GLY A 284      -9.176   5.373  -2.611  1.00 94.13           C  
ATOM   2110  O   GLY A 284      -9.763   5.711  -3.637  1.00 94.13           O  
ATOM   2111  N   LEU A 285      -9.284   4.144  -2.111  1.00 95.23           N  
ATOM   2112  CA  LEU A 285     -10.048   3.082  -2.754  1.00 95.23           C  
ATOM   2113  C   LEU A 285     -11.488   3.061  -2.223  1.00 95.23           C  
ATOM   2114  CB  LEU A 285      -9.364   1.730  -2.513  1.00 95.23           C  
ATOM   2115  O   LEU A 285     -11.676   2.896  -1.014  1.00 95.23           O  
ATOM   2116  CG  LEU A 285      -7.910   1.637  -2.996  1.00 95.23           C  
ATOM   2117  CD1 LEU A 285      -7.368   0.254  -2.673  1.00 95.23           C  
ATOM   2118  CD2 LEU A 285      -7.800   1.843  -4.498  1.00 95.23           C  
ATOM   2119  N   PRO A 286     -12.514   3.185  -3.083  1.00 94.86           N  
ATOM   2120  CA  PRO A 286     -13.899   2.994  -2.671  1.00 94.86           C  
ATOM   2121  C   PRO A 286     -14.173   1.513  -2.393  1.00 94.86           C  
ATOM   2122  CB  PRO A 286     -14.741   3.540  -3.827  1.00 94.86           C  
ATOM   2123  O   PRO A 286     -13.628   0.636  -3.073  1.00 94.86           O  
ATOM   2124  CG  PRO A 286     -13.859   3.285  -5.051  1.00 94.86           C  
ATOM   2125  CD  PRO A 286     -12.443   3.474  -4.509  1.00 94.86           C  
ATOM   2126  N   GLY A 287     -15.040   1.243  -1.417  1.00 93.78           N  
ATOM   2127  CA  GLY A 287     -15.433  -0.111  -1.032  1.00 93.78           C  
ATOM   2128  C   GLY A 287     -16.794  -0.164  -0.339  1.00 93.78           C  
ATOM   2129  O   GLY A 287     -17.459   0.853  -0.145  1.00 93.78           O  
ATOM   2130  N   TYR A 288     -17.203  -1.372   0.030  1.00 94.70           N  
ATOM   2131  CA  TYR A 288     -18.438  -1.661   0.751  1.00 94.70           C  
ATOM   2132  C   TYR A 288     -18.239  -1.436   2.245  1.00 94.70           C  
ATOM   2133  CB  TYR A 288     -18.864  -3.110   0.489  1.00 94.70           C  
ATOM   2134  O   TYR A 288     -17.255  -1.905   2.808  1.00 94.70           O  
ATOM   2135  CG  TYR A 288     -19.122  -3.404  -0.972  1.00 94.70           C  
ATOM   2136  CD1 TYR A 288     -20.405  -3.201  -1.516  1.00 94.70           C  
ATOM   2137  CD2 TYR A 288     -18.063  -3.824  -1.799  1.00 94.70           C  
ATOM   2138  CE1 TYR A 288     -20.632  -3.433  -2.887  1.00 94.70           C  
ATOM   2139  CE2 TYR A 288     -18.282  -4.017  -3.173  1.00 94.70           C  
ATOM   2140  OH  TYR A 288     -19.780  -4.051  -5.042  1.00 94.70           O  
ATOM   2141  CZ  TYR A 288     -19.569  -3.839  -3.718  1.00 94.70           C  
ATOM   2142  N   ILE A 289     -19.179  -0.755   2.894  1.00 94.30           N  
ATOM   2143  CA  ILE A 289     -19.076  -0.392   4.309  1.00 94.30           C  
ATOM   2144  C   ILE A 289     -20.050  -1.246   5.118  1.00 94.30           C  
ATOM   2145  CB  ILE A 289     -19.355   1.113   4.510  1.00 94.30           C  
ATOM   2146  O   ILE A 289     -21.256  -1.194   4.877  1.00 94.30           O  
ATOM   2147  CG1 ILE A 289     -18.449   2.000   3.626  1.00 94.30           C  
ATOM   2148  CG2 ILE A 289     -19.192   1.507   5.991  1.00 94.30           C  
ATOM   2149  CD1 ILE A 289     -19.006   3.422   3.509  1.00 94.30           C  
ATOM   2150  N   ASP A 290     -19.546  -1.965   6.117  1.00 94.11           N  
ATOM   2151  CA  ASP A 290     -20.363  -2.451   7.225  1.00 94.11           C  
ATOM   2152  C   ASP A 290     -20.273  -1.436   8.368  1.00 94.11           C  
ATOM   2153  CB  ASP A 290     -19.974  -3.875   7.648  1.00 94.11           C  
ATOM   2154  O   ASP A 290     -19.240  -1.241   9.011  1.00 94.11           O  
ATOM   2155  CG  ASP A 290     -20.917  -4.469   8.708  1.00 94.11           C  
ATOM   2156  OD1 ASP A 290     -21.830  -3.743   9.179  1.00 94.11           O  
ATOM   2157  OD2 ASP A 290     -20.762  -5.664   9.041  1.00 94.11           O  
ATOM   2158  N   SER A 291     -21.381  -0.737   8.608  1.00 93.05           N  
ATOM   2159  CA  SER A 291     -21.482   0.244   9.689  1.00 93.05           C  
ATOM   2160  C   SER A 291     -21.586  -0.401  11.068  1.00 93.05           C  
ATOM   2161  CB  SER A 291     -22.686   1.154   9.449  1.00 93.05           C  
ATOM   2162  O   SER A 291     -21.571   0.320  12.068  1.00 93.05           O  
ATOM   2163  OG  SER A 291     -23.894   0.414   9.512  1.00 93.05           O  
ATOM   2164  N   HIS A 292     -21.747  -1.726  11.125  1.00 93.39           N  
ATOM   2165  CA  HIS A 292     -22.008  -2.502  12.323  1.00 93.39           C  
ATOM   2166  C   HIS A 292     -23.267  -2.056  13.083  1.00 93.39           C  
ATOM   2167  CB  HIS A 292     -20.724  -2.576  13.166  1.00 93.39           C  
ATOM   2168  O   HIS A 292     -23.358  -2.263  14.291  1.00 93.39           O  
ATOM   2169  CG  HIS A 292     -19.669  -3.429  12.523  1.00 93.39           C  
ATOM   2170  CD2 HIS A 292     -19.788  -4.767  12.288  1.00 93.39           C  
ATOM   2171  ND1 HIS A 292     -18.407  -3.058  12.123  1.00 93.39           N  
ATOM   2172  CE1 HIS A 292     -17.785  -4.170  11.694  1.00 93.39           C  
ATOM   2173  NE2 HIS A 292     -18.563  -5.258  11.852  1.00 93.39           N  
ATOM   2174  N   PHE A 293     -24.269  -1.483  12.398  1.00 91.68           N  
ATOM   2175  CA  PHE A 293     -25.462  -0.879  13.015  1.00 91.68           C  
ATOM   2176  C   PHE A 293     -26.123  -1.759  14.086  1.00 91.68           C  
ATOM   2177  CB  PHE A 293     -26.490  -0.528  11.928  1.00 91.68           C  
ATOM   2178  O   PHE A 293     -26.345  -1.307  15.206  1.00 91.68           O  
ATOM   2179  CG  PHE A 293     -27.762   0.089  12.485  1.00 91.68           C  
ATOM   2180  CD1 PHE A 293     -28.878  -0.719  12.785  1.00 91.68           C  
ATOM   2181  CD2 PHE A 293     -27.811   1.470  12.752  1.00 91.68           C  
ATOM   2182  CE1 PHE A 293     -30.028  -0.149  13.359  1.00 91.68           C  
ATOM   2183  CE2 PHE A 293     -28.960   2.038  13.329  1.00 91.68           C  
ATOM   2184  CZ  PHE A 293     -30.068   1.229  13.634  1.00 91.68           C  
ATOM   2185  N   TRP A 294     -26.385  -3.034  13.786  1.00 91.29           N  
ATOM   2186  CA  TRP A 294     -27.024  -3.944  14.742  1.00 91.29           C  
ATOM   2187  C   TRP A 294     -26.135  -4.292  15.941  1.00 91.29           C  
ATOM   2188  CB  TRP A 294     -27.494  -5.205  14.013  1.00 91.29           C  
ATOM   2189  O   TRP A 294     -26.655  -4.484  17.035  1.00 91.29           O  
ATOM   2190  CG  TRP A 294     -28.679  -4.979  13.130  1.00 91.29           C  
ATOM   2191  CD1 TRP A 294     -28.684  -4.967  11.777  1.00 91.29           C  
ATOM   2192  CD2 TRP A 294     -30.058  -4.720  13.540  1.00 91.29           C  
ATOM   2193  CE2 TRP A 294     -30.854  -4.563  12.367  1.00 91.29           C  
ATOM   2194  CE3 TRP A 294     -30.713  -4.606  14.786  1.00 91.29           C  
ATOM   2195  NE1 TRP A 294     -29.966  -4.718  11.324  1.00 91.29           N  
ATOM   2196  CH2 TRP A 294     -32.854  -4.202  13.678  1.00 91.29           C  
ATOM   2197  CZ2 TRP A 294     -32.231  -4.310  12.423  1.00 91.29           C  
ATOM   2198  CZ3 TRP A 294     -32.096  -4.349  14.854  1.00 91.29           C  
ATOM   2199  N   LYS A 295     -24.805  -4.307  15.779  1.00 90.22           N  
ATOM   2200  CA  LYS A 295     -23.866  -4.477  16.902  1.00 90.22           C  
ATOM   2201  C   LYS A 295     -23.755  -3.196  17.741  1.00 90.22           C  
ATOM   2202  CB  LYS A 295     -22.475  -4.907  16.400  1.00 90.22           C  
ATOM   2203  O   LYS A 295     -23.613  -3.276  18.953  1.00 90.22           O  
ATOM   2204  CG  LYS A 295     -22.449  -6.217  15.589  1.00 90.22           C  
ATOM   2205  CD  LYS A 295     -21.004  -6.564  15.185  1.00 90.22           C  
ATOM   2206  CE  LYS A 295     -20.933  -7.713  14.164  1.00 90.22           C  
ATOM   2207  NZ  LYS A 295     -19.603  -7.782  13.488  1.00 90.22           N  
ATOM   2208  N   ARG A 296     -23.852  -2.028  17.094  1.00 89.24           N  
ATOM   2209  CA  ARG A 296     -23.715  -0.696  17.708  1.00 89.24           C  
ATOM   2210  C   ARG A 296     -24.968  -0.227  18.440  1.00 89.24           C  
ATOM   2211  CB  ARG A 296     -23.332   0.324  16.628  1.00 89.24           C  
ATOM   2212  O   ARG A 296     -24.871   0.409  19.477  1.00 89.24           O  
ATOM   2213  CG  ARG A 296     -21.914   0.073  16.095  1.00 89.24           C  
ATOM   2214  CD  ARG A 296     -21.544   1.049  14.987  1.00 89.24           C  
ATOM   2215  NE  ARG A 296     -21.408   2.415  15.508  1.00 89.24           N  
ATOM   2216  NH1 ARG A 296     -21.562   3.508  13.502  1.00 89.24           N  
ATOM   2217  NH2 ARG A 296     -21.523   4.656  15.427  1.00 89.24           N  
ATOM   2218  CZ  ARG A 296     -21.495   3.518  14.805  1.00 89.24           C  
ATOM   2219  N   PHE A 297     -26.143  -0.519  17.892  1.00 87.88           N  
ATOM   2220  CA  PHE A 297     -27.413   0.023  18.380  1.00 87.88           C  
ATOM   2221  C   PHE A 297     -28.441  -1.055  18.724  1.00 87.88           C  
ATOM   2222  CB  PHE A 297     -27.964   1.014  17.346  1.00 87.88           C  
ATOM   2223  O   PHE A 297     -29.394  -0.764  19.440  1.00 87.88           O  
ATOM   2224  CG  PHE A 297     -27.027   2.170  17.041  1.00 87.88           C  
ATOM   2225  CD1 PHE A 297     -26.820   3.183  17.996  1.00 87.88           C  
ATOM   2226  CD2 PHE A 297     -26.342   2.223  15.813  1.00 87.88           C  
ATOM   2227  CE1 PHE A 297     -25.945   4.249  17.716  1.00 87.88           C  
ATOM   2228  CE2 PHE A 297     -25.470   3.290  15.530  1.00 87.88           C  
ATOM   2229  CZ  PHE A 297     -25.274   4.305  16.483  1.00 87.88           C  
ATOM   2230  N   GLY A 298     -28.265  -2.304  18.280  1.00 88.60           N  
ATOM   2231  CA  GLY A 298     -29.254  -3.365  18.491  1.00 88.60           C  
ATOM   2232  C   GLY A 298     -29.538  -3.654  19.967  1.00 88.60           C  
ATOM   2233  O   GLY A 298     -30.700  -3.775  20.343  1.00 88.60           O  
ATOM   2234  N   GLY A 299     -28.505  -3.686  20.819  1.00 84.80           N  
ATOM   2235  CA  GLY A 299     -28.671  -3.892  22.264  1.00 84.80           C  
ATOM   2236  C   GLY A 299     -29.433  -2.753  22.951  1.00 84.80           C  
ATOM   2237  O   GLY A 299     -30.361  -3.004  23.718  1.00 84.80           O  
ATOM   2238  N   ALA A 300     -29.100  -1.501  22.617  1.00 81.92           N  
ATOM   2239  CA  ALA A 300     -29.784  -0.320  23.147  1.00 81.92           C  
ATOM   2240  C   ALA A 300     -31.244  -0.237  22.669  1.00 81.92           C  
ATOM   2241  CB  ALA A 300     -28.983   0.925  22.744  1.00 81.92           C  
ATOM   2242  O   ALA A 300     -32.137   0.070  23.457  1.00 81.92           O  
ATOM   2243  N   LEU A 301     -31.504  -0.572  21.401  1.00 86.22           N  
ATOM   2244  CA  LEU A 301     -32.856  -0.640  20.847  1.00 86.22           C  
ATOM   2245  C   LEU A 301     -33.688  -1.730  21.531  1.00 86.22           C  
ATOM   2246  CB  LEU A 301     -32.786  -0.871  19.327  1.00 86.22           C  
ATOM   2247  O   LEU A 301     -34.828  -1.461  21.901  1.00 86.22           O  
ATOM   2248  CG  LEU A 301     -32.299   0.346  18.517  1.00 86.22           C  
ATOM   2249  CD1 LEU A 301     -32.071  -0.071  17.063  1.00 86.22           C  
ATOM   2250  CD2 LEU A 301     -33.308   1.496  18.536  1.00 86.22           C  
ATOM   2251  N   MET A 302     -33.117  -2.920  21.764  1.00 86.55           N  
ATOM   2252  CA  MET A 302     -33.796  -3.997  22.492  1.00 86.55           C  
ATOM   2253  C   MET A 302     -34.154  -3.585  23.923  1.00 86.55           C  
ATOM   2254  CB  MET A 302     -32.953  -5.280  22.504  1.00 86.55           C  
ATOM   2255  O   MET A 302     -35.302  -3.760  24.339  1.00 86.55           O  
ATOM   2256  CG  MET A 302     -33.113  -6.060  21.198  1.00 86.55           C  
ATOM   2257  SD  MET A 302     -32.469  -7.751  21.286  1.00 86.55           S  
ATOM   2258  CE  MET A 302     -33.474  -8.518  19.989  1.00 86.55           C  
ATOM   2259  N   LEU A 303     -33.213  -2.986  24.658  1.00 80.69           N  
ATOM   2260  CA  LEU A 303     -33.461  -2.496  26.015  1.00 80.69           C  
ATOM   2261  C   LEU A 303     -34.553  -1.413  26.032  1.00 80.69           C  
ATOM   2262  CB  LEU A 303     -32.128  -2.005  26.605  1.00 80.69           C  
ATOM   2263  O   LEU A 303     -35.498  -1.507  26.812  1.00 80.69           O  
ATOM   2264  CG  LEU A 303     -32.204  -1.566  28.079  1.00 80.69           C  
ATOM   2265  CD1 LEU A 303     -32.650  -2.703  29.003  1.00 80.69           C  
ATOM   2266  CD2 LEU A 303     -30.816  -1.104  28.525  1.00 80.69           C  
ATOM   2267  N   SER A 304     -34.496  -0.461  25.096  1.00 79.05           N  
ATOM   2268  CA  SER A 304     -35.517   0.580  24.934  1.00 79.05           C  
ATOM   2269  C   SER A 304     -36.905   0.004  24.618  1.00 79.05           C  
ATOM   2270  CB  SER A 304     -35.074   1.544  23.831  1.00 79.05           C  
ATOM   2271  O   SER A 304     -37.911   0.458  25.174  1.00 79.05           O  
ATOM   2272  OG  SER A 304     -36.018   2.581  23.664  1.00 79.05           O  
ATOM   2273  N   THR A 305     -36.992  -1.044  23.789  1.00 84.86           N  
ATOM   2274  CA  THR A 305     -38.265  -1.741  23.549  1.00 84.86           C  
ATOM   2275  C   THR A 305     -38.779  -2.480  24.782  1.00 84.86           C  
ATOM   2276  CB  THR A 305     -38.221  -2.712  22.359  1.00 84.86           C  
ATOM   2277  O   THR A 305     -39.981  -2.435  25.031  1.00 84.86           O  
ATOM   2278  CG2 THR A 305     -38.394  -1.979  21.032  1.00 84.86           C  
ATOM   2279  OG1 THR A 305     -37.021  -3.435  22.262  1.00 84.86           O  
ATOM   2280  N   ILE A 306     -37.912  -3.108  25.585  1.00 82.05           N  
ATOM   2281  CA  ILE A 306     -38.317  -3.781  26.833  1.00 82.05           C  
ATOM   2282  C   ILE A 306     -38.848  -2.758  27.841  1.00 82.05           C  
ATOM   2283  CB  ILE A 306     -37.153  -4.615  27.419  1.00 82.05           C  
ATOM   2284  O   ILE A 306     -39.897  -2.985  28.440  1.00 82.05           O  
ATOM   2285  CG1 ILE A 306     -36.837  -5.813  26.495  1.00 82.05           C  
ATOM   2286  CG2 ILE A 306     -37.488  -5.132  28.834  1.00 82.05           C  
ATOM   2287  CD1 ILE A 306     -35.477  -6.465  26.782  1.00 82.05           C  
ATOM   2288  N   GLU A 307     -38.187  -1.608  27.987  1.00 75.86           N  
ATOM   2289  CA  GLU A 307     -38.671  -0.517  28.838  1.00 75.86           C  
ATOM   2290  C   GLU A 307     -40.028   0.017  28.370  1.00 75.86           C  
ATOM   2291  CB  GLU A 307     -37.674   0.644  28.832  1.00 75.86           C  
ATOM   2292  O   GLU A 307     -40.935   0.212  29.180  1.00 75.86           O  
ATOM   2293  CG  GLU A 307     -36.399   0.362  29.631  1.00 75.86           C  
ATOM   2294  CD  GLU A 307     -35.447   1.563  29.571  1.00 75.86           C  
ATOM   2295  OE1 GLU A 307     -34.229   1.340  29.697  1.00 75.86           O  
ATOM   2296  OE2 GLU A 307     -35.946   2.705  29.427  1.00 75.86           O  
ATOM   2297  N   THR A 308     -40.191   0.221  27.061  1.00 79.01           N  
ATOM   2298  CA  THR A 308     -41.439   0.735  26.479  1.00 79.01           C  
ATOM   2299  C   THR A 308     -42.589  -0.259  26.657  1.00 79.01           C  
ATOM   2300  CB  THR A 308     -41.244   1.081  24.996  1.00 79.01           C  
ATOM   2301  O   THR A 308     -43.681   0.127  27.078  1.00 79.01           O  
ATOM   2302  CG2 THR A 308     -42.485   1.729  24.382  1.00 79.01           C  
ATOM   2303  OG1 THR A 308     -40.198   2.014  24.854  1.00 79.01           O  
ATOM   2304  N   LEU A 309     -42.348  -1.549  26.402  1.00 80.73           N  
ATOM   2305  CA  LEU A 309     -43.340  -2.612  26.586  1.00 80.73           C  
ATOM   2306  C   LEU A 309     -43.661  -2.849  28.067  1.00 80.73           C  
ATOM   2307  CB  LEU A 309     -42.843  -3.907  25.920  1.00 80.73           C  
ATOM   2308  O   LEU A 309     -44.827  -3.040  28.409  1.00 80.73           O  
ATOM   2309  CG  LEU A 309     -42.826  -3.875  24.379  1.00 80.73           C  
ATOM   2310  CD1 LEU A 309     -42.186  -5.161  23.853  1.00 80.73           C  
ATOM   2311  CD2 LEU A 309     -44.231  -3.762  23.782  1.00 80.73           C  
ATOM   2312  N   GLY A 310     -42.662  -2.778  28.950  1.00 78.13           N  
ATOM   2313  CA  GLY A 310     -42.840  -2.879  30.398  1.00 78.13           C  
ATOM   2314  C   GLY A 310     -43.708  -1.749  30.953  1.00 78.13           C  
ATOM   2315  O   GLY A 310     -44.665  -2.018  31.676  1.00 78.13           O  
ATOM   2316  N   ARG A 311     -43.444  -0.494  30.553  1.00 71.92           N  
ATOM   2317  CA  ARG A 311     -44.263   0.677  30.928  1.00 71.92           C  
ATOM   2318  C   ARG A 311     -45.687   0.594  30.375  1.00 71.92           C  
ATOM   2319  CB  ARG A 311     -43.589   1.973  30.449  1.00 71.92           C  
ATOM   2320  O   ARG A 311     -46.634   0.940  31.073  1.00 71.92           O  
ATOM   2321  CG  ARG A 311     -42.317   2.319  31.240  1.00 71.92           C  
ATOM   2322  CD  ARG A 311     -41.654   3.564  30.636  1.00 71.92           C  
ATOM   2323  NE  ARG A 311     -40.315   3.810  31.207  1.00 71.92           N  
ATOM   2324  NH1 ARG A 311     -40.189   6.072  30.812  1.00 71.92           N  
ATOM   2325  NH2 ARG A 311     -38.418   4.995  31.634  1.00 71.92           N  
ATOM   2326  CZ  ARG A 311     -39.653   4.955  31.221  1.00 71.92           C  
ATOM   2327  N   TYR A 312     -45.856   0.111  29.145  1.00 72.97           N  
ATOM   2328  CA  TYR A 312     -47.182  -0.087  28.557  1.00 72.97           C  
ATOM   2329  C   TYR A 312     -47.987  -1.167  29.297  1.00 72.97           C  
ATOM   2330  CB  TYR A 312     -47.019  -0.439  27.076  1.00 72.97           C  
ATOM   2331  O   TYR A 312     -49.175  -0.984  29.566  1.00 72.97           O  
ATOM   2332  CG  TYR A 312     -48.336  -0.633  26.354  1.00 72.97           C  
ATOM   2333  CD1 TYR A 312     -48.823  -1.930  26.098  1.00 72.97           C  
ATOM   2334  CD2 TYR A 312     -49.072   0.492  25.939  1.00 72.97           C  
ATOM   2335  CE1 TYR A 312     -50.033  -2.102  25.398  1.00 72.97           C  
ATOM   2336  CE2 TYR A 312     -50.279   0.327  25.236  1.00 72.97           C  
ATOM   2337  OH  TYR A 312     -51.895  -1.123  24.234  1.00 72.97           O  
ATOM   2338  CZ  TYR A 312     -50.752  -0.971  24.955  1.00 72.97           C  
ATOM   2339  N   ALA A 313     -47.343  -2.278  29.668  1.00 75.01           N  
ATOM   2340  CA  ALA A 313     -47.975  -3.352  30.426  1.00 75.01           C  
ATOM   2341  C   ALA A 313     -48.387  -2.894  31.835  1.00 75.01           C  
ATOM   2342  CB  ALA A 313     -47.026  -4.556  30.463  1.00 75.01           C  
ATOM   2343  O   ALA A 313     -49.517  -3.152  32.247  1.00 75.01           O  
ATOM   2344  N   THR A 314     -47.529  -2.158  32.554  1.00 68.64           N  
ATOM   2345  CA  THR A 314     -47.864  -1.643  33.893  1.00 68.64           C  
ATOM   2346  C   THR A 314     -48.956  -0.575  33.854  1.00 68.64           C  
ATOM   2347  CB  THR A 314     -46.636  -1.101  34.638  1.00 68.64           C  
ATOM   2348  O   THR A 314     -49.840  -0.590  34.708  1.00 68.64           O  
ATOM   2349  CG2 THR A 314     -45.613  -2.192  34.952  1.00 68.64           C  
ATOM   2350  OG1 THR A 314     -45.983  -0.105  33.893  1.00 68.64           O  
ATOM   2351  N   GLN A 315     -48.978   0.297  32.839  1.00 66.43           N  
ATOM   2352  CA  GLN A 315     -50.054   1.280  32.655  1.00 66.43           C  
ATOM   2353  C   GLN A 315     -51.407   0.629  32.337  1.00 66.43           C  
ATOM   2354  CB  GLN A 315     -49.673   2.275  31.551  1.00 66.43           C  
ATOM   2355  O   GLN A 315     -52.430   1.069  32.858  1.00 66.43           O  
ATOM   2356  CG  GLN A 315     -48.655   3.312  32.046  1.00 66.43           C  
ATOM   2357  CD  GLN A 315     -48.221   4.283  30.952  1.00 66.43           C  
ATOM   2358  NE2 GLN A 315     -47.625   5.399  31.314  1.00 66.43           N  
ATOM   2359  OE1 GLN A 315     -48.404   4.082  29.762  1.00 66.43           O  
ATOM   2360  N   LYS A 316     -51.435  -0.442  31.529  1.00 61.79           N  
ATOM   2361  CA  LYS A 316     -52.675  -1.188  31.250  1.00 61.79           C  
ATOM   2362  C   LYS A 316     -53.196  -1.964  32.458  1.00 61.79           C  
ATOM   2363  CB  LYS A 316     -52.486  -2.132  30.052  1.00 61.79           C  
ATOM   2364  O   LYS A 316     -54.406  -2.046  32.635  1.00 61.79           O  
ATOM   2365  CG  LYS A 316     -53.003  -1.487  28.762  1.00 61.79           C  
ATOM   2366  CD  LYS A 316     -53.020  -2.508  27.619  1.00 61.79           C  
ATOM   2367  CE  LYS A 316     -53.861  -1.960  26.466  1.00 61.79           C  
ATOM   2368  NZ  LYS A 316     -53.867  -2.881  25.304  1.00 61.79           N  
ATOM   2369  N   VAL A 317     -52.306  -2.519  33.280  1.00 60.45           N  
ATOM   2370  CA  VAL A 317     -52.684  -3.262  34.495  1.00 60.45           C  
ATOM   2371  C   VAL A 317     -53.117  -2.306  35.620  1.00 60.45           C  
ATOM   2372  CB  VAL A 317     -51.529  -4.195  34.916  1.00 60.45           C  
ATOM   2373  O   VAL A 317     -54.008  -2.641  36.394  1.00 60.45           O  
ATOM   2374  CG1 VAL A 317     -51.801  -4.932  36.232  1.00 60.45           C  
ATOM   2375  CG2 VAL A 317     -51.259  -5.278  33.856  1.00 60.45           C  
ATOM   2376  N   GLY A 318     -52.550  -1.095  35.684  1.00 57.32           N  
ATOM   2377  CA  GLY A 318     -52.876  -0.077  36.693  1.00 57.32           C  
ATOM   2378  C   GLY A 318     -54.120   0.779  36.412  1.00 57.32           C  
ATOM   2379  O   GLY A 318     -54.518   1.564  37.267  1.00 57.32           O  
ATOM   2380  N   GLY A 319     -54.756   0.649  35.242  1.00 55.64           N  
ATOM   2381  CA  GLY A 319     -55.888   1.490  34.818  1.00 55.64           C  
ATOM   2382  C   GLY A 319     -57.275   1.093  35.350  1.00 55.64           C  
ATOM   2383  O   GLY A 319     -58.266   1.625  34.859  1.00 55.64           O  
ATOM   2384  N   GLY A 320     -57.371   0.151  36.300  1.00 51.40           N  
ATOM   2385  CA  GLY A 320     -58.634  -0.515  36.670  1.00 51.40           C  
ATOM   2386  C   GLY A 320     -59.097  -0.424  38.131  1.00 51.40           C  
ATOM   2387  O   GLY A 320     -60.152  -0.961  38.451  1.00 51.40           O  
ATOM   2388  N   GLY A 321     -58.371   0.226  39.040  1.00 45.54           N  
ATOM   2389  CA  GLY A 321     -58.821   0.341  40.432  1.00 45.54           C  
ATOM   2390  C   GLY A 321     -57.788   1.001  41.331  1.00 45.54           C  
ATOM   2391  O   GLY A 321     -56.602   0.977  41.027  1.00 45.54           O  
ATOM   2392  N   SER A 322     -58.258   1.607  42.419  1.00 53.14           N  
ATOM   2393  CA  SER A 322     -57.603   2.568  43.324  1.00 53.14           C  
ATOM   2394  C   SER A 322     -56.281   2.167  44.008  1.00 53.14           C  
ATOM   2395  CB  SER A 322     -58.623   2.950  44.405  1.00 53.14           C  
ATOM   2396  O   SER A 322     -55.925   2.772  45.016  1.00 53.14           O  
ATOM   2397  OG  SER A 322     -58.859   1.843  45.252  1.00 53.14           O  
ATOM   2398  N   ASN A 323     -55.528   1.195  43.499  1.00 49.90           N  
ATOM   2399  CA  ASN A 323     -54.194   0.864  43.981  1.00 49.90           C  
ATOM   2400  C   ASN A 323     -53.165   1.378  42.978  1.00 49.90           C  
ATOM   2401  CB  ASN A 323     -54.103  -0.641  44.265  1.00 49.90           C  
ATOM   2402  O   ASN A 323     -52.757   0.670  42.058  1.00 49.90           O  
ATOM   2403  CG  ASN A 323     -54.909  -1.053  45.486  1.00 49.90           C  
ATOM   2404  ND2 ASN A 323     -54.996  -2.333  45.754  1.00 49.90           N  
ATOM   2405  OD1 ASN A 323     -55.458  -0.255  46.224  1.00 49.90           O  
ATOM   2406  N   GLN A 324     -52.744   2.628  43.175  1.00 43.76           N  
ATOM   2407  CA  GLN A 324     -51.580   3.219  42.525  1.00 43.76           C  
ATOM   2408  C   GLN A 324     -50.333   2.422  42.939  1.00 43.76           C  
ATOM   2409  CB  GLN A 324     -51.518   4.711  42.910  1.00 43.76           C  
ATOM   2410  O   GLN A 324     -49.587   2.815  43.834  1.00 43.76           O  
ATOM   2411  CG  GLN A 324     -50.406   5.513  42.207  1.00 43.76           C  
ATOM   2412  CD  GLN A 324     -50.415   6.993  42.596  1.00 43.76           C  
ATOM   2413  NE2 GLN A 324     -49.416   7.756  42.209  1.00 43.76           N  
ATOM   2414  OE1 GLN A 324     -51.310   7.506  43.242  1.00 43.76           O  
ATOM   2415  N   ILE A 325     -50.097   1.279  42.292  1.00 49.85           N  
ATOM   2416  CA  ILE A 325     -48.792   0.629  42.300  1.00 49.85           C  
ATOM   2417  C   ILE A 325     -47.919   1.519  41.428  1.00 49.85           C  
ATOM   2418  CB  ILE A 325     -48.837  -0.846  41.844  1.00 49.85           C  
ATOM   2419  O   ILE A 325     -47.792   1.338  40.217  1.00 49.85           O  
ATOM   2420  CG1 ILE A 325     -49.834  -1.657  42.702  1.00 49.85           C  
ATOM   2421  CG2 ILE A 325     -47.421  -1.445  41.956  1.00 49.85           C  
ATOM   2422  CD1 ILE A 325     -50.016  -3.108  42.242  1.00 49.85           C  
ATOM   2423  N   ASN A 326     -47.368   2.552  42.058  1.00 47.07           N  
ATOM   2424  CA  ASN A 326     -46.269   3.304  41.507  1.00 47.07           C  
ATOM   2425  C   ASN A 326     -45.087   2.333  41.467  1.00 47.07           C  
ATOM   2426  CB  ASN A 326     -46.048   4.570  42.360  1.00 47.07           C  
ATOM   2427  O   ASN A 326     -44.292   2.264  42.402  1.00 47.07           O  
ATOM   2428  CG  ASN A 326     -45.233   5.633  41.647  1.00 47.07           C  
ATOM   2429  ND2 ASN A 326     -45.150   6.818  42.206  1.00 47.07           N  
ATOM   2430  OD1 ASN A 326     -44.701   5.440  40.571  1.00 47.07           O  
ATOM   2431  N   LEU A 327     -44.986   1.552  40.386  1.00 49.10           N  
ATOM   2432  CA  LEU A 327     -43.731   0.944  39.965  1.00 49.10           C  
ATOM   2433  C   LEU A 327     -42.827   2.090  39.482  1.00 49.10           C  
ATOM   2434  CB  LEU A 327     -43.964  -0.201  38.944  1.00 49.10           C  
ATOM   2435  O   LEU A 327     -42.412   2.163  38.328  1.00 49.10           O  
ATOM   2436  CG  LEU A 327     -43.388  -1.552  39.416  1.00 49.10           C  
ATOM   2437  CD1 LEU A 327     -44.331  -2.229  40.410  1.00 49.10           C  
ATOM   2438  CD2 LEU A 327     -43.186  -2.507  38.239  1.00 49.10           C  
ATOM   2439  N   ASN A 328     -42.509   3.002  40.405  1.00 45.56           N  
ATOM   2440  CA  ASN A 328     -41.291   3.777  40.377  1.00 45.56           C  
ATOM   2441  C   ASN A 328     -40.184   2.776  40.696  1.00 45.56           C  
ATOM   2442  CB  ASN A 328     -41.376   4.951  41.372  1.00 45.56           C  
ATOM   2443  O   ASN A 328     -39.607   2.762  41.782  1.00 45.56           O  
ATOM   2444  CG  ASN A 328     -40.320   6.004  41.096  1.00 45.56           C  
ATOM   2445  ND2 ASN A 328     -39.942   6.783  42.082  1.00 45.56           N  
ATOM   2446  OD1 ASN A 328     -39.850   6.172  39.985  1.00 45.56           O  
ATOM   2447  N   THR A 329     -39.977   1.832  39.778  1.00 50.26           N  
ATOM   2448  CA  THR A 329     -38.808   0.982  39.791  1.00 50.26           C  
ATOM   2449  C   THR A 329     -37.661   1.972  39.716  1.00 50.26           C  
ATOM   2450  CB  THR A 329     -38.807   0.006  38.601  1.00 50.26           C  
ATOM   2451  O   THR A 329     -37.393   2.524  38.649  1.00 50.26           O  
ATOM   2452  CG2 THR A 329     -37.688  -1.029  38.705  1.00 50.26           C  
ATOM   2453  OG1 THR A 329     -40.015  -0.718  38.567  1.00 50.26           O  
ATOM   2454  N   GLY A 330     -36.993   2.211  40.847  1.00 45.99           N  
ATOM   2455  CA  GLY A 330     -35.793   3.047  40.960  1.00 45.99           C  
ATOM   2456  C   GLY A 330     -34.650   2.615  40.029  1.00 45.99           C  
ATOM   2457  O   GLY A 330     -33.578   3.198  40.053  1.00 45.99           O  
ATOM   2458  N   GLY A 331     -34.887   1.621  39.170  1.00 50.78           N  
ATOM   2459  CA  GLY A 331     -34.090   1.300  38.003  1.00 50.78           C  
ATOM   2460  C   GLY A 331     -34.204   2.294  36.844  1.00 50.78           C  
ATOM   2461  O   GLY A 331     -33.411   2.169  35.934  1.00 50.78           O  
ATOM   2462  N   GLY A 332     -35.094   3.295  36.828  1.00 53.82           N  
ATOM   2463  CA  GLY A 332     -35.124   4.282  35.729  1.00 53.82           C  
ATOM   2464  C   GLY A 332     -33.784   5.008  35.516  1.00 53.82           C  
ATOM   2465  O   GLY A 332     -33.299   5.092  34.390  1.00 53.82           O  
ATOM   2466  N   GLU A 333     -33.151   5.451  36.605  1.00 57.62           N  
ATOM   2467  CA  GLU A 333     -31.832   6.103  36.575  1.00 57.62           C  
ATOM   2468  C   GLU A 333     -30.686   5.089  36.412  1.00 57.62           C  
ATOM   2469  CB  GLU A 333     -31.636   6.917  37.863  1.00 57.62           C  
ATOM   2470  O   GLU A 333     -29.703   5.340  35.712  1.00 57.62           O  
ATOM   2471  CG  GLU A 333     -32.620   8.095  37.974  1.00 57.62           C  
ATOM   2472  CD  GLU A 333     -32.420   8.928  39.251  1.00 57.62           C  
ATOM   2473  OE1 GLU A 333     -32.884  10.090  39.247  1.00 57.62           O  
ATOM   2474  OE2 GLU A 333     -31.834   8.395  40.218  1.00 57.62           O  
ATOM   2475  N   SER A 334     -30.807   3.901  37.015  1.00 60.53           N  
ATOM   2476  CA  SER A 334     -29.796   2.842  36.883  1.00 60.53           C  
ATOM   2477  C   SER A 334     -29.758   2.252  35.470  1.00 60.53           C  
ATOM   2478  CB  SER A 334     -30.037   1.718  37.894  1.00 60.53           C  
ATOM   2479  O   SER A 334     -28.682   2.009  34.928  1.00 60.53           O  
ATOM   2480  OG  SER A 334     -30.284   2.227  39.189  1.00 60.53           O  
ATOM   2481  N   THR A 335     -30.917   2.063  34.841  1.00 61.27           N  
ATOM   2482  CA  THR A 335     -31.051   1.542  33.481  1.00 61.27           C  
ATOM   2483  C   THR A 335     -30.666   2.596  32.451  1.00 61.27           C  
ATOM   2484  CB  THR A 335     -32.461   0.992  33.207  1.00 61.27           C  
ATOM   2485  O   THR A 335     -29.987   2.241  31.494  1.00 61.27           O  
ATOM   2486  CG2 THR A 335     -32.511   0.231  31.889  1.00 61.27           C  
ATOM   2487  OG1 THR A 335     -32.808   0.019  34.167  1.00 61.27           O  
ATOM   2488  N   SER A 336     -30.958   3.889  32.659  1.00 67.32           N  
ATOM   2489  CA  SER A 336     -30.441   4.940  31.768  1.00 67.32           C  
ATOM   2490  C   SER A 336     -28.913   5.026  31.802  1.00 67.32           C  
ATOM   2491  CB  SER A 336     -31.057   6.306  32.087  1.00 67.32           C  
ATOM   2492  O   SER A 336     -28.285   5.212  30.759  1.00 67.32           O  
ATOM   2493  OG  SER A 336     -30.757   6.758  33.392  1.00 67.32           O  
ATOM   2494  N   ASN A 337     -28.300   4.838  32.976  1.00 71.93           N  
ATOM   2495  CA  ASN A 337     -26.843   4.784  33.122  1.00 71.93           C  
ATOM   2496  C   ASN A 337     -26.242   3.513  32.503  1.00 71.93           C  
ATOM   2497  CB  ASN A 337     -26.483   4.930  34.610  1.00 71.93           C  
ATOM   2498  O   ASN A 337     -25.175   3.566  31.892  1.00 71.93           O  
ATOM   2499  CG  ASN A 337     -26.727   6.335  35.134  1.00 71.93           C  
ATOM   2500  ND2 ASN A 337     -26.828   6.500  36.431  1.00 71.93           N  
ATOM   2501  OD1 ASN A 337     -26.809   7.301  34.391  1.00 71.93           O  
ATOM   2502  N   LEU A 338     -26.933   2.376  32.601  1.00 69.59           N  
ATOM   2503  CA  LEU A 338     -26.510   1.134  31.956  1.00 69.59           C  
ATOM   2504  C   LEU A 338     -26.638   1.218  30.431  1.00 69.59           C  
ATOM   2505  CB  LEU A 338     -27.333  -0.027  32.533  1.00 69.59           C  
ATOM   2506  O   LEU A 338     -25.718   0.832  29.720  1.00 69.59           O  
ATOM   2507  CG  LEU A 338     -26.822  -1.413  32.105  1.00 69.59           C  
ATOM   2508  CD1 LEU A 338     -25.455  -1.729  32.718  1.00 69.59           C  
ATOM   2509  CD2 LEU A 338     -27.814  -2.482  32.561  1.00 69.59           C  
ATOM   2510  N   ALA A 339     -27.743   1.770  29.928  1.00 71.03           N  
ATOM   2511  CA  ALA A 339     -27.972   2.003  28.509  1.00 71.03           C  
ATOM   2512  C   ALA A 339     -26.947   2.986  27.935  1.00 71.03           C  
ATOM   2513  CB  ALA A 339     -29.402   2.522  28.314  1.00 71.03           C  
ATOM   2514  O   ALA A 339     -26.421   2.744  26.853  1.00 71.03           O  
ATOM   2515  N   SER A 340     -26.614   4.060  28.659  1.00 75.40           N  
ATOM   2516  CA  SER A 340     -25.600   5.023  28.219  1.00 75.40           C  
ATOM   2517  C   SER A 340     -24.186   4.442  28.264  1.00 75.40           C  
ATOM   2518  CB  SER A 340     -25.696   6.323  29.020  1.00 75.40           C  
ATOM   2519  O   SER A 340     -23.415   4.697  27.343  1.00 75.40           O  
ATOM   2520  OG  SER A 340     -25.298   6.135  30.358  1.00 75.40           O  
ATOM   2521  N   THR A 341     -23.858   3.611  29.259  1.00 76.85           N  
ATOM   2522  CA  THR A 341     -22.565   2.908  29.343  1.00 76.85           C  
ATOM   2523  C   THR A 341     -22.436   1.858  28.238  1.00 76.85           C  
ATOM   2524  CB  THR A 341     -22.368   2.259  30.721  1.00 76.85           C  
ATOM   2525  O   THR A 341     -21.473   1.881  27.477  1.00 76.85           O  
ATOM   2526  CG2 THR A 341     -20.988   1.621  30.876  1.00 76.85           C  
ATOM   2527  OG1 THR A 341     -22.477   3.235  31.732  1.00 76.85           O  
ATOM   2528  N   ALA A 342     -23.447   1.003  28.065  1.00 73.85           N  
ATOM   2529  CA  ALA A 342     -23.474   0.003  27.002  1.00 73.85           C  
ATOM   2530  C   ALA A 342     -23.443   0.652  25.611  1.00 73.85           C  
ATOM   2531  CB  ALA A 342     -24.726  -0.865  27.180  1.00 73.85           C  
ATOM   2532  O   ALA A 342     -22.733   0.183  24.719  1.00 73.85           O  
ATOM   2533  N   LEU A 343     -24.168   1.760  25.417  1.00 78.77           N  
ATOM   2534  CA  LEU A 343     -24.102   2.541  24.186  1.00 78.77           C  
ATOM   2535  C   LEU A 343     -22.720   3.165  24.005  1.00 78.77           C  
ATOM   2536  CB  LEU A 343     -25.211   3.604  24.166  1.00 78.77           C  
ATOM   2537  O   LEU A 343     -22.221   3.167  22.892  1.00 78.77           O  
ATOM   2538  CG  LEU A 343     -25.268   4.432  22.869  1.00 78.77           C  
ATOM   2539  CD1 LEU A 343     -25.574   3.575  21.638  1.00 78.77           C  
ATOM   2540  CD2 LEU A 343     -26.364   5.492  22.993  1.00 78.77           C  
ATOM   2541  N   LYS A 344     -22.070   3.664  25.059  1.00 82.78           N  
ATOM   2542  CA  LYS A 344     -20.730   4.258  24.967  1.00 82.78           C  
ATOM   2543  C   LYS A 344     -19.673   3.247  24.523  1.00 82.78           C  
ATOM   2544  CB  LYS A 344     -20.383   4.914  26.306  1.00 82.78           C  
ATOM   2545  O   LYS A 344     -18.805   3.608  23.733  1.00 82.78           O  
ATOM   2546  CG  LYS A 344     -19.075   5.704  26.243  1.00 82.78           C  
ATOM   2547  CD  LYS A 344     -18.945   6.575  27.495  1.00 82.78           C  
ATOM   2548  CE  LYS A 344     -17.674   7.419  27.397  1.00 82.78           C  
ATOM   2549  NZ  LYS A 344     -17.708   8.543  28.362  1.00 82.78           N  
ATOM   2550  N   ASP A 345     -19.777   1.994  24.947  1.00 79.32           N  
ATOM   2551  CA  ASP A 345     -18.851   0.944  24.510  1.00 79.32           C  
ATOM   2552  C   ASP A 345     -19.160   0.474  23.081  1.00 79.32           C  
ATOM   2553  CB  ASP A 345     -18.890  -0.218  25.512  1.00 79.32           C  
ATOM   2554  O   ASP A 345     -18.260   0.299  22.259  1.00 79.32           O  
ATOM   2555  CG  ASP A 345     -18.316   0.154  26.886  1.00 79.32           C  
ATOM   2556  OD1 ASP A 345     -17.594   1.176  26.974  1.00 79.32           O  
ATOM   2557  OD2 ASP A 345     -18.605  -0.604  27.836  1.00 79.32           O  
ATOM   2558  N   THR A 346     -20.443   0.332  22.739  1.00 80.91           N  
ATOM   2559  CA  THR A 346     -20.872  -0.178  21.426  1.00 80.91           C  
ATOM   2560  C   THR A 346     -20.857   0.877  20.317  1.00 80.91           C  
ATOM   2561  CB  THR A 346     -22.253  -0.839  21.503  1.00 80.91           C  
ATOM   2562  O   THR A 346     -20.575   0.547  19.167  1.00 80.91           O  
ATOM   2563  CG2 THR A 346     -22.239  -2.121  22.332  1.00 80.91           C  
ATOM   2564  OG1 THR A 346     -23.192   0.029  22.081  1.00 80.91           O  
ATOM   2565  N   ILE A 347     -21.082   2.159  20.615  1.00 81.60           N  
ATOM   2566  CA  ILE A 347     -21.068   3.250  19.625  1.00 81.60           C  
ATOM   2567  C   ILE A 347     -19.678   3.466  19.022  1.00 81.60           C  
ATOM   2568  CB  ILE A 347     -21.622   4.562  20.232  1.00 81.60           C  
ATOM   2569  O   ILE A 347     -19.585   3.931  17.882  1.00 81.60           O  
ATOM   2570  CG1 ILE A 347     -22.033   5.556  19.128  1.00 81.60           C  
ATOM   2571  CG2 ILE A 347     -20.631   5.220  21.212  1.00 81.60           C  
ATOM   2572  CD1 ILE A 347     -22.846   6.742  19.663  1.00 81.60           C  
ATOM   2573  N   ASN A 348     -18.637   3.093  19.777  1.00 85.38           N  
ATOM   2574  CA  ASN A 348     -17.226   3.204  19.424  1.00 85.38           C  
ATOM   2575  C   ASN A 348     -16.721   2.056  18.536  1.00 85.38           C  
ATOM   2576  CB  ASN A 348     -16.404   3.311  20.721  1.00 85.38           C  
ATOM   2577  O   ASN A 348     -15.570   2.104  18.109  1.00 85.38           O  
ATOM   2578  CG  ASN A 348     -16.552   4.649  21.422  1.00 85.38           C  
ATOM   2579  ND2 ASN A 348     -16.360   4.681  22.716  1.00 85.38           N  
ATOM   2580  OD1 ASN A 348     -16.820   5.683  20.829  1.00 85.38           O  
ATOM   2581  N   ILE A 349     -17.550   1.050  18.221  1.00 87.15           N  
ATOM   2582  CA  ILE A 349     -17.188   0.018  17.238  1.00 87.15           C  
ATOM   2583  C   ILE A 349     -16.992   0.706  15.874  1.00 87.15           C  
ATOM   2584  CB  ILE A 349     -18.250  -1.103  17.166  1.00 87.15           C  
ATOM   2585  O   ILE A 349     -17.953   1.293  15.353  1.00 87.15           O  
ATOM   2586  CG1 ILE A 349     -18.389  -1.826  18.527  1.00 87.15           C  
ATOM   2587  CG2 ILE A 349     -17.905  -2.118  16.057  1.00 87.15           C  
ATOM   2588  CD1 ILE A 349     -19.617  -2.743  18.617  1.00 87.15           C  
ATOM   2589  N   PRO A 350     -15.780   0.666  15.287  1.00 91.03           N  
ATOM   2590  CA  PRO A 350     -15.522   1.321  14.015  1.00 91.03           C  
ATOM   2591  C   PRO A 350     -16.284   0.625  12.874  1.00 91.03           C  
ATOM   2592  CB  PRO A 350     -14.002   1.284  13.821  1.00 91.03           C  
ATOM   2593  O   PRO A 350     -16.539  -0.587  12.927  1.00 91.03           O  
ATOM   2594  CG  PRO A 350     -13.583   0.039  14.600  1.00 91.03           C  
ATOM   2595  CD  PRO A 350     -14.570   0.007  15.767  1.00 91.03           C  
ATOM   2596  N   PRO A 351     -16.673   1.372  11.827  1.00 93.99           N  
ATOM   2597  CA  PRO A 351     -17.138   0.751  10.597  1.00 93.99           C  
ATOM   2598  C   PRO A 351     -15.988  -0.018   9.938  1.00 93.99           C  
ATOM   2599  CB  PRO A 351     -17.625   1.907   9.724  1.00 93.99           C  
ATOM   2600  O   PRO A 351     -14.825   0.371  10.049  1.00 93.99           O  
ATOM   2601  CG  PRO A 351     -16.715   3.058  10.149  1.00 93.99           C  
ATOM   2602  CD  PRO A 351     -16.493   2.807  11.640  1.00 93.99           C  
ATOM   2603  N   THR A 352     -16.314  -1.081   9.215  1.00 94.33           N  
ATOM   2604  CA  THR A 352     -15.344  -1.816   8.399  1.00 94.33           C  
ATOM   2605  C   THR A 352     -15.621  -1.578   6.927  1.00 94.33           C  
ATOM   2606  CB  THR A 352     -15.307  -3.307   8.737  1.00 94.33           C  
ATOM   2607  O   THR A 352     -16.770  -1.524   6.488  1.00 94.33           O  
ATOM   2608  CG2 THR A 352     -14.666  -3.523  10.104  1.00 94.33           C  
ATOM   2609  OG1 THR A 352     -16.601  -3.845   8.788  1.00 94.33           O  
ATOM   2610  N   LEU A 353     -14.556  -1.395   6.155  1.00 95.23           N  
ATOM   2611  CA  LEU A 353     -14.603  -1.252   4.711  1.00 95.23           C  
ATOM   2612  C   LEU A 353     -13.992  -2.489   4.074  1.00 95.23           C  
ATOM   2613  CB  LEU A 353     -13.923   0.056   4.293  1.00 95.23           C  
ATOM   2614  O   LEU A 353     -12.876  -2.892   4.403  1.00 95.23           O  
ATOM   2615  CG  LEU A 353     -14.039   0.376   2.788  1.00 95.23           C  
ATOM   2616  CD1 LEU A 353     -13.982   1.890   2.594  1.00 95.23           C  
ATOM   2617  CD2 LEU A 353     -12.905  -0.243   1.961  1.00 95.23           C  
ATOM   2618  N   TYR A 354     -14.721  -3.049   3.120  1.00 94.35           N  
ATOM   2619  CA  TYR A 354     -14.291  -4.188   2.339  1.00 94.35           C  
ATOM   2620  C   TYR A 354     -14.223  -3.829   0.864  1.00 94.35           C  
ATOM   2621  CB  TYR A 354     -15.228  -5.370   2.559  1.00 94.35           C  
ATOM   2622  O   TYR A 354     -15.138  -3.208   0.322  1.00 94.35           O  
ATOM   2623  CG  TYR A 354     -15.462  -5.723   4.013  1.00 94.35           C  
ATOM   2624  CD1 TYR A 354     -14.603  -6.619   4.675  1.00 94.35           C  
ATOM   2625  CD2 TYR A 354     -16.540  -5.139   4.707  1.00 94.35           C  
ATOM   2626  CE1 TYR A 354     -14.845  -6.936   6.024  1.00 94.35           C  
ATOM   2627  CE2 TYR A 354     -16.743  -5.425   6.069  1.00 94.35           C  
ATOM   2628  OH  TYR A 354     -15.993  -6.532   8.076  1.00 94.35           O  
ATOM   2629  CZ  TYR A 354     -15.874  -6.306   6.740  1.00 94.35           C  
ATOM   2630  N   LYS A 355     -13.172  -4.277   0.186  1.00 95.57           N  
ATOM   2631  CA  LYS A 355     -13.057  -4.187  -1.271  1.00 95.57           C  
ATOM   2632  C   LYS A 355     -12.767  -5.569  -1.824  1.00 95.57           C  
ATOM   2633  CB  LYS A 355     -11.983  -3.161  -1.634  1.00 95.57           C  
ATOM   2634  O   LYS A 355     -11.868  -6.245  -1.324  1.00 95.57           O  
ATOM   2635  CG  LYS A 355     -12.080  -2.804  -3.114  1.00 95.57           C  
ATOM   2636  CD  LYS A 355     -11.175  -1.612  -3.422  1.00 95.57           C  
ATOM   2637  CE  LYS A 355     -11.202  -1.245  -4.905  1.00 95.57           C  
ATOM   2638  NZ  LYS A 355     -12.554  -0.858  -5.359  1.00 95.57           N  
ATOM   2639  N   ASN A 356     -13.559  -6.022  -2.790  1.00 96.21           N  
ATOM   2640  CA  ASN A 356     -13.430  -7.393  -3.268  1.00 96.21           C  
ATOM   2641  C   ASN A 356     -12.179  -7.558  -4.131  1.00 96.21           C  
ATOM   2642  CB  ASN A 356     -14.697  -7.846  -4.002  1.00 96.21           C  
ATOM   2643  O   ASN A 356     -11.709  -6.626  -4.784  1.00 96.21           O  
ATOM   2644  CG  ASN A 356     -15.942  -7.697  -3.154  1.00 96.21           C  
ATOM   2645  ND2 ASN A 356     -16.832  -6.832  -3.565  1.00 96.21           N  
ATOM   2646  OD1 ASN A 356     -16.097  -8.309  -2.105  1.00 96.21           O  
ATOM   2647  N   GLN A 357     -11.665  -8.781  -4.148  1.00 95.69           N  
ATOM   2648  CA  GLN A 357     -10.680  -9.208  -5.126  1.00 95.69           C  
ATOM   2649  C   GLN A 357     -11.243  -9.079  -6.551  1.00 95.69           C  
ATOM   2650  CB  GLN A 357     -10.202 -10.635  -4.808  1.00 95.69           C  
ATOM   2651  O   GLN A 357     -12.442  -9.241  -6.778  1.00 95.69           O  
ATOM   2652  CG  GLN A 357     -11.220 -11.776  -5.022  1.00 95.69           C  
ATOM   2653  CD  GLN A 357     -12.302 -11.948  -3.951  1.00 95.69           C  
ATOM   2654  NE2 GLN A 357     -13.086 -12.999  -4.044  1.00 95.69           N  
ATOM   2655  OE1 GLN A 357     -12.473 -11.182  -3.011  1.00 95.69           O  
ATOM   2656  N   GLY A 358     -10.371  -8.799  -7.512  1.00 95.90           N  
ATOM   2657  CA  GLY A 358     -10.695  -8.602  -8.923  1.00 95.90           C  
ATOM   2658  C   GLY A 358     -11.198  -7.201  -9.276  1.00 95.90           C  
ATOM   2659  O   GLY A 358     -11.254  -6.876 -10.457  1.00 95.90           O  
ATOM   2660  N   GLU A 359     -11.535  -6.357  -8.296  1.00 96.05           N  
ATOM   2661  CA  GLU A 359     -11.954  -4.982  -8.578  1.00 96.05           C  
ATOM   2662  C   GLU A 359     -10.795  -4.133  -9.117  1.00 96.05           C  
ATOM   2663  CB  GLU A 359     -12.577  -4.316  -7.343  1.00 96.05           C  
ATOM   2664  O   GLU A 359      -9.659  -4.222  -8.636  1.00 96.05           O  
ATOM   2665  CG  GLU A 359     -13.960  -4.895  -6.999  1.00 96.05           C  
ATOM   2666  CD  GLU A 359     -14.628  -4.176  -5.816  1.00 96.05           C  
ATOM   2667  OE1 GLU A 359     -15.540  -4.780  -5.195  1.00 96.05           O  
ATOM   2668  OE2 GLU A 359     -14.222  -3.030  -5.497  1.00 96.05           O  
ATOM   2669  N   GLU A 360     -11.102  -3.281 -10.097  1.00 95.62           N  
ATOM   2670  CA  GLU A 360     -10.145  -2.338 -10.666  1.00 95.62           C  
ATOM   2671  C   GLU A 360      -9.911  -1.150  -9.727  1.00 95.62           C  
ATOM   2672  CB  GLU A 360     -10.579  -1.891 -12.072  1.00 95.62           C  
ATOM   2673  O   GLU A 360     -10.826  -0.611  -9.091  1.00 95.62           O  
ATOM   2674  CG  GLU A 360      -9.470  -1.094 -12.786  1.00 95.62           C  
ATOM   2675  CD  GLU A 360      -9.791  -0.738 -14.245  1.00 95.62           C  
ATOM   2676  OE1 GLU A 360      -8.877  -0.178 -14.901  1.00 95.62           O  
ATOM   2677  OE2 GLU A 360     -10.918  -1.020 -14.703  1.00 95.62           O  
ATOM   2678  N   ILE A 361      -8.650  -0.748  -9.652  1.00 96.61           N  
ATOM   2679  CA  ILE A 361      -8.147   0.374  -8.879  1.00 96.61           C  
ATOM   2680  C   ILE A 361      -7.143   1.169  -9.711  1.00 96.61           C  
ATOM   2681  CB  ILE A 361      -7.521  -0.112  -7.555  1.00 96.61           C  
ATOM   2682  O   ILE A 361      -6.521   0.646 -10.638  1.00 96.61           O  
ATOM   2683  CG1 ILE A 361      -6.313  -1.043  -7.764  1.00 96.61           C  
ATOM   2684  CG2 ILE A 361      -8.591  -0.808  -6.701  1.00 96.61           C  
ATOM   2685  CD1 ILE A 361      -5.487  -1.232  -6.499  1.00 96.61           C  
ATOM   2686  N   GLY A 362      -6.966   2.433  -9.349  1.00 96.20           N  
ATOM   2687  CA  GLY A 362      -5.876   3.267  -9.827  1.00 96.20           C  
ATOM   2688  C   GLY A 362      -4.752   3.338  -8.797  1.00 96.20           C  
ATOM   2689  O   GLY A 362      -4.973   3.242  -7.590  1.00 96.20           O  
ATOM   2690  N   ILE A 363      -3.530   3.548  -9.263  1.00 97.20           N  
ATOM   2691  CA  ILE A 363      -2.399   3.949  -8.423  1.00 97.20           C  
ATOM   2692  C   ILE A 363      -1.878   5.254  -8.992  1.00 97.20           C  
ATOM   2693  CB  ILE A 363      -1.308   2.866  -8.377  1.00 97.20           C  
ATOM   2694  O   ILE A 363      -1.461   5.292 -10.149  1.00 97.20           O  
ATOM   2695  CG1 ILE A 363      -1.925   1.518  -7.948  1.00 97.20           C  
ATOM   2696  CG2 ILE A 363      -0.165   3.336  -7.455  1.00 97.20           C  
ATOM   2697  CD1 ILE A 363      -0.919   0.375  -7.915  1.00 97.20           C  
ATOM   2698  N   TYR A 364      -1.940   6.320  -8.199  1.00 97.05           N  
ATOM   2699  CA  TYR A 364      -1.519   7.644  -8.635  1.00 97.05           C  
ATOM   2700  C   TYR A 364      -0.036   7.830  -8.338  1.00 97.05           C  
ATOM   2701  CB  TYR A 364      -2.378   8.706  -7.946  1.00 97.05           C  
ATOM   2702  O   TYR A 364       0.356   7.917  -7.175  1.00 97.05           O  
ATOM   2703  CG  TYR A 364      -2.083  10.105  -8.441  1.00 97.05           C  
ATOM   2704  CD1 TYR A 364      -1.047  10.864  -7.861  1.00 97.05           C  
ATOM   2705  CD2 TYR A 364      -2.828  10.631  -9.512  1.00 97.05           C  
ATOM   2706  CE1 TYR A 364      -0.767  12.158  -8.342  1.00 97.05           C  
ATOM   2707  CE2 TYR A 364      -2.554  11.923  -9.993  1.00 97.05           C  
ATOM   2708  OH  TYR A 364      -1.267  13.935  -9.881  1.00 97.05           O  
ATOM   2709  CZ  TYR A 364      -1.535  12.693  -9.401  1.00 97.05           C  
ATOM   2710  N   ILE A 365       0.793   7.902  -9.375  1.00 96.67           N  
ATOM   2711  CA  ILE A 365       2.244   7.974  -9.218  1.00 96.67           C  
ATOM   2712  C   ILE A 365       2.639   9.330  -8.620  1.00 96.67           C  
ATOM   2713  CB  ILE A 365       2.932   7.648 -10.556  1.00 96.67           C  
ATOM   2714  O   ILE A 365       2.436  10.386  -9.220  1.00 96.67           O  
ATOM   2715  CG1 ILE A 365       2.712   6.158 -10.890  1.00 96.67           C  
ATOM   2716  CG2 ILE A 365       4.435   7.933 -10.454  1.00 96.67           C  
ATOM   2717  CD1 ILE A 365       3.042   5.814 -12.339  1.00 96.67           C  
ATOM   2718  N   ALA A 366       3.215   9.309  -7.417  1.00 96.48           N  
ATOM   2719  CA  ALA A 366       3.519  10.514  -6.641  1.00 96.48           C  
ATOM   2720  C   ALA A 366       4.893  11.141  -6.947  1.00 96.48           C  
ATOM   2721  CB  ALA A 366       3.375  10.168  -5.156  1.00 96.48           C  
ATOM   2722  O   ALA A 366       5.173  12.254  -6.478  1.00 96.48           O  
ATOM   2723  N   ARG A 367       5.736  10.452  -7.722  1.00 95.48           N  
ATOM   2724  CA  ARG A 367       7.131  10.803  -8.021  1.00 95.48           C  
ATOM   2725  C   ARG A 367       7.519  10.344  -9.423  1.00 95.48           C  
ATOM   2726  CB  ARG A 367       8.050  10.163  -6.963  1.00 95.48           C  
ATOM   2727  O   ARG A 367       6.940   9.387  -9.916  1.00 95.48           O  
ATOM   2728  CG  ARG A 367       8.041   8.619  -6.989  1.00 95.48           C  
ATOM   2729  CD  ARG A 367       8.793   8.015  -5.800  1.00 95.48           C  
ATOM   2730  NE  ARG A 367       8.067   8.240  -4.534  1.00 95.48           N  
ATOM   2731  NH1 ARG A 367       9.879   8.576  -3.161  1.00 95.48           N  
ATOM   2732  NH2 ARG A 367       7.816   8.663  -2.316  1.00 95.48           N  
ATOM   2733  CZ  ARG A 367       8.592   8.502  -3.350  1.00 95.48           C  
ATOM   2734  N   ASP A 368       8.498  10.998 -10.032  1.00 95.93           N  
ATOM   2735  CA  ASP A 368       9.036  10.528 -11.307  1.00 95.93           C  
ATOM   2736  C   ASP A 368       9.792   9.212 -11.091  1.00 95.93           C  
ATOM   2737  CB  ASP A 368       9.936  11.591 -11.949  1.00 95.93           C  
ATOM   2738  O   ASP A 368      10.573   9.085 -10.145  1.00 95.93           O  
ATOM   2739  CG  ASP A 368       9.213  12.910 -12.238  1.00 95.93           C  
ATOM   2740  OD1 ASP A 368       7.989  12.874 -12.496  1.00 95.93           O  
ATOM   2741  OD2 ASP A 368       9.874  13.966 -12.156  1.00 95.93           O  
ATOM   2742  N   LEU A 369       9.536   8.232 -11.953  1.00 95.45           N  
ATOM   2743  CA  LEU A 369      10.189   6.928 -11.922  1.00 95.45           C  
ATOM   2744  C   LEU A 369      11.133   6.820 -13.116  1.00 95.45           C  
ATOM   2745  CB  LEU A 369       9.137   5.813 -11.943  1.00 95.45           C  
ATOM   2746  O   LEU A 369      10.692   6.891 -14.263  1.00 95.45           O  
ATOM   2747  CG  LEU A 369       8.060   5.873 -10.850  1.00 95.45           C  
ATOM   2748  CD1 LEU A 369       7.088   4.718 -11.062  1.00 95.45           C  
ATOM   2749  CD2 LEU A 369       8.634   5.756  -9.439  1.00 95.45           C  
ATOM   2750  N   ASP A 370      12.422   6.651 -12.844  1.00 95.66           N  
ATOM   2751  CA  ASP A 370      13.463   6.539 -13.864  1.00 95.66           C  
ATOM   2752  C   ASP A 370      13.874   5.073 -14.058  1.00 95.66           C  
ATOM   2753  CB  ASP A 370      14.647   7.439 -13.480  1.00 95.66           C  
ATOM   2754  O   ASP A 370      14.276   4.395 -13.113  1.00 95.66           O  
ATOM   2755  CG  ASP A 370      15.749   7.476 -14.545  1.00 95.66           C  
ATOM   2756  OD1 ASP A 370      15.553   6.941 -15.659  1.00 95.66           O  
ATOM   2757  OD2 ASP A 370      16.827   8.034 -14.265  1.00 95.66           O  
ATOM   2758  N   PHE A 371      13.776   4.592 -15.295  1.00 95.91           N  
ATOM   2759  CA  PHE A 371      14.139   3.238 -15.710  1.00 95.91           C  
ATOM   2760  C   PHE A 371      15.414   3.198 -16.566  1.00 95.91           C  
ATOM   2761  CB  PHE A 371      12.966   2.603 -16.457  1.00 95.91           C  
ATOM   2762  O   PHE A 371      15.766   2.143 -17.100  1.00 95.91           O  
ATOM   2763  CG  PHE A 371      11.716   2.362 -15.636  1.00 95.91           C  
ATOM   2764  CD1 PHE A 371      11.464   1.078 -15.118  1.00 95.91           C  
ATOM   2765  CD2 PHE A 371      10.794   3.400 -15.405  1.00 95.91           C  
ATOM   2766  CE1 PHE A 371      10.286   0.825 -14.395  1.00 95.91           C  
ATOM   2767  CE2 PHE A 371       9.617   3.149 -14.679  1.00 95.91           C  
ATOM   2768  CZ  PHE A 371       9.359   1.860 -14.181  1.00 95.91           C  
ATOM   2769  N   SER A 372      16.119   4.323 -16.706  1.00 93.95           N  
ATOM   2770  CA  SER A 372      17.298   4.454 -17.572  1.00 93.95           C  
ATOM   2771  C   SER A 372      18.471   3.547 -17.196  1.00 93.95           C  
ATOM   2772  CB  SER A 372      17.765   5.907 -17.564  1.00 93.95           C  
ATOM   2773  O   SER A 372      19.329   3.276 -18.030  1.00 93.95           O  
ATOM   2774  OG  SER A 372      18.206   6.329 -16.288  1.00 93.95           O  
ATOM   2775  N   SER A 373      18.514   3.056 -15.955  1.00 93.33           N  
ATOM   2776  CA  SER A 373      19.536   2.118 -15.479  1.00 93.33           C  
ATOM   2777  C   SER A 373      19.259   0.657 -15.844  1.00 93.33           C  
ATOM   2778  CB  SER A 373      19.676   2.255 -13.962  1.00 93.33           C  
ATOM   2779  O   SER A 373      20.153  -0.178 -15.716  1.00 93.33           O  
ATOM   2780  OG  SER A 373      18.447   1.959 -13.321  1.00 93.33           O  
ATOM   2781  N   VAL A 374      18.033   0.335 -16.268  1.00 94.00           N  
ATOM   2782  CA  VAL A 374      17.581  -1.046 -16.497  1.00 94.00           C  
ATOM   2783  C   VAL A 374      17.249  -1.296 -17.961  1.00 94.00           C  
ATOM   2784  CB  VAL A 374      16.367  -1.377 -15.608  1.00 94.00           C  
ATOM   2785  O   VAL A 374      17.606  -2.344 -18.500  1.00 94.00           O  
ATOM   2786  CG1 VAL A 374      15.922  -2.831 -15.802  1.00 94.00           C  
ATOM   2787  CG2 VAL A 374      16.679  -1.185 -14.117  1.00 94.00           C  
ATOM   2788  N   TYR A 375      16.562  -0.355 -18.607  1.00 93.55           N  
ATOM   2789  CA  TYR A 375      16.169  -0.483 -20.004  1.00 93.55           C  
ATOM   2790  C   TYR A 375      17.123   0.272 -20.926  1.00 93.55           C  
ATOM   2791  CB  TYR A 375      14.711  -0.045 -20.192  1.00 93.55           C  
ATOM   2792  O   TYR A 375      17.639   1.330 -20.587  1.00 93.55           O  
ATOM   2793  CG  TYR A 375      13.684  -0.860 -19.421  1.00 93.55           C  
ATOM   2794  CD1 TYR A 375      13.704  -2.271 -19.445  1.00 93.55           C  
ATOM   2795  CD2 TYR A 375      12.673  -0.196 -18.705  1.00 93.55           C  
ATOM   2796  CE1 TYR A 375      12.732  -3.006 -18.736  1.00 93.55           C  
ATOM   2797  CE2 TYR A 375      11.706  -0.925 -17.989  1.00 93.55           C  
ATOM   2798  OH  TYR A 375      10.769  -3.035 -17.348  1.00 93.55           O  
ATOM   2799  CZ  TYR A 375      11.728  -2.334 -18.007  1.00 93.55           C  
ATOM   2800  N   ASP A 376      17.311  -0.280 -22.121  1.00 92.02           N  
ATOM   2801  CA  ASP A 376      18.059   0.328 -23.215  1.00 92.02           C  
ATOM   2802  C   ASP A 376      17.326   0.039 -24.533  1.00 92.02           C  
ATOM   2803  CB  ASP A 376      19.505  -0.199 -23.215  1.00 92.02           C  
ATOM   2804  O   ASP A 376      16.595  -0.952 -24.653  1.00 92.02           O  
ATOM   2805  CG  ASP A 376      20.413   0.507 -24.228  1.00 92.02           C  
ATOM   2806  OD1 ASP A 376      20.059   1.631 -24.654  1.00 92.02           O  
ATOM   2807  OD2 ASP A 376      21.429  -0.122 -24.606  1.00 92.02           O  
ATOM   2808  N   VAL A 377      17.500   0.906 -25.526  1.00 90.20           N  
ATOM   2809  CA  VAL A 377      16.874   0.780 -26.844  1.00 90.20           C  
ATOM   2810  C   VAL A 377      17.918   0.362 -27.871  1.00 90.20           C  
ATOM   2811  CB  VAL A 377      16.106   2.050 -27.263  1.00 90.20           C  
ATOM   2812  O   VAL A 377      18.884   1.072 -28.132  1.00 90.20           O  
ATOM   2813  CG1 VAL A 377      14.830   2.202 -26.425  1.00 90.20           C  
ATOM   2814  CG2 VAL A 377      16.918   3.350 -27.173  1.00 90.20           C  
ATOM   2815  N   LYS A 378      17.715  -0.798 -28.500  1.00 89.80           N  
ATOM   2816  CA  LYS A 378      18.569  -1.271 -29.597  1.00 89.80           C  
ATOM   2817  C   LYS A 378      17.883  -1.036 -30.943  1.00 89.80           C  
ATOM   2818  CB  LYS A 378      18.970  -2.738 -29.392  1.00 89.80           C  
ATOM   2819  O   LYS A 378      16.676  -1.280 -31.040  1.00 89.80           O  
ATOM   2820  CG  LYS A 378      19.910  -2.861 -28.186  1.00 89.80           C  
ATOM   2821  CD  LYS A 378      20.382  -4.301 -27.976  1.00 89.80           C  
ATOM   2822  CE  LYS A 378      21.296  -4.318 -26.747  1.00 89.80           C  
ATOM   2823  NZ  LYS A 378      21.762  -5.686 -26.426  1.00 89.80           N  
ATOM   2824  N   PRO A 379      18.615  -0.585 -31.979  1.00 87.88           N  
ATOM   2825  CA  PRO A 379      18.080  -0.567 -33.334  1.00 87.88           C  
ATOM   2826  C   PRO A 379      17.715  -2.000 -33.744  1.00 87.88           C  
ATOM   2827  CB  PRO A 379      19.174   0.049 -34.208  1.00 87.88           C  
ATOM   2828  O   PRO A 379      18.402  -2.950 -33.364  1.00 87.88           O  
ATOM   2829  CG  PRO A 379      20.460  -0.299 -33.461  1.00 87.88           C  
ATOM   2830  CD  PRO A 379      20.040  -0.275 -31.992  1.00 87.88           C  
ATOM   2831  N   LYS A 380      16.596  -2.137 -34.457  1.00 82.63           N  
ATOM   2832  CA  LYS A 380      16.068  -3.430 -34.900  1.00 82.63           C  
ATOM   2833  C   LYS A 380      16.906  -4.041 -36.017  1.00 82.63           C  
ATOM   2834  CB  LYS A 380      14.596  -3.277 -35.303  1.00 82.63           C  
ATOM   2835  O   LYS A 380      17.350  -3.266 -36.892  1.00 82.63           O  
ATOM   2836  CG  LYS A 380      13.998  -4.632 -35.704  1.00 82.63           C  
ATOM   2837  CD  LYS A 380      12.512  -4.516 -36.028  1.00 82.63           C  
ATOM   2838  CE  LYS A 380      12.025  -5.896 -36.473  1.00 82.63           C  
ATOM   2839  NZ  LYS A 380      10.598  -5.860 -36.865  1.00 82.63           N  
ATOM   2840  OXT LYS A 380      16.953  -5.291 -35.999  1.00 82.63           O  
TER    2841      LYS A 380                                                      
ENDMDL                                                                          
END                                                                             
