# Supplementary material for: Design of multi-epitope vaccine candidate against Brucella type IV secretion system (T4SS)
Source: PLoS One. 2023 Aug 10;18(8):e0286358. doi: 10.1371/journal.pone.0286358 (PMC10414599; doi:10.1371/journal.pone.0286358)
Supplement: S1 File — (ZIP) [file pone.0286358.s012.zip › S1 File/AF-VirB8-F1-model_v3.pdb]

HEADER                                            01-JUN-22                     
TITLE     ALPHAFOLD MONOMER V2.0 PREDICTION FOR TYPE IV SECRETION SYSTEM        
TITLE    2 PROTEIN VIRB8 (Q9RPX7)                                               
COMPND    MOL_ID: 1;                                                            
COMPND   2 MOLECULE: TYPE IV SECRETION SYSTEM PROTEIN VIRB8;                    
COMPND   3 CHAIN: A                                                             
SOURCE    MOL_ID: 1;                                                            
SOURCE   2 ORGANISM_SCIENTIFIC: BRUCELLA MELITENSIS BIOTYPE 1 (STRAIN 16M / ATCC
SOURCE   3 23456 / NCTC 10094);                                                 
SOURCE   4 ORGANISM_TAXID: 224914                                               
REMARK   1                                                                      
REMARK   1 REFERENCE 1                                                          
REMARK   1  AUTH   JOHN JUMPER, RICHARD EVANS, ALEXANDER PRITZEL, TIM GREEN,    
REMARK   1  AUTH 2 MICHAEL FIGURNOV, OLAF RONNEBERGER, KATHRYN TUNYASUVUNAKOOL, 
REMARK   1  AUTH 3 RUSS BATES, AUGUSTIN ZIDEK, ANNA POTAPENKO, ALEX BRIDGLAND,  
REMARK   1  AUTH 4 CLEMENS MEYER, SIMON A A KOHL, ANDREW J BALLARD,             
REMARK   1  AUTH 5 ANDREW COWIE, BERNARDINO ROMERA-PAREDES, STANISLAV NIKOLOV,  
REMARK   1  AUTH 6 RISHUB JAIN, JONAS ADLER, TREVOR BACK, STIG PETERSEN,        
REMARK   1  AUTH 7 DAVID REIMAN, ELLEN CLANCY, MICHAL ZIELINSKI,                
REMARK   1  AUTH 8 MARTIN STEINEGGER, MICHALINA PACHOLSKA, TAMAS BERGHAMMER,    
REMARK   1  AUTH 9 DAVID SILVER, ORIOL VINYALS, ANDREW W SENIOR,                
REMARK   1  AUTH10 KORAY KAVUKCUOGLU, PUSHMEET KOHLI, DEMIS HASSABIS            
REMARK   1  TITL   HIGHLY ACCURATE PROTEIN STRUCTURE PREDICTION WITH ALPHAFOLD  
REMARK   1  REF    NATURE                        V. 596   583 2021              
REMARK   1  REFN                   ISSN 0028-0836                               
REMARK   1  PMID   34265844                                                     
REMARK   1  DOI    10.1038/s41586-021-03819-2                                   
REMARK   1                                                                      
REMARK   1 DISCLAIMERS                                                          
REMARK   1 ALPHAFOLD DATA, COPYRIGHT (2021) DEEPMIND TECHNOLOGIES LIMITED. THE  
REMARK   1 INFORMATION PROVIDED IS THEORETICAL MODELLING ONLY AND CAUTION SHOULD
REMARK   1 BE EXERCISED IN ITS USE. IT IS PROVIDED "AS-IS" WITHOUT ANY WARRANTY 
REMARK   1 OF ANY KIND, WHETHER EXPRESSED OR IMPLIED. NO WARRANTY IS GIVEN THAT 
REMARK   1 USE OF THE INFORMATION SHALL NOT INFRINGE THE RIGHTS OF ANY THIRD    
REMARK   1 PARTY. THE INFORMATION IS NOT INTENDED TO BE A SUBSTITUTE FOR        
REMARK   1 PROFESSIONAL MEDICAL ADVICE, DIAGNOSIS, OR TREATMENT, AND DOES NOT   
REMARK   1 CONSTITUTE MEDICAL OR OTHER PROFESSIONAL ADVICE. IT IS AVAILABLE FOR 
REMARK   1 ACADEMIC AND COMMERCIAL PURPOSES, UNDER CC-BY 4.0 LICENCE.           
DBREF  XXXX A    1   239  UNP    Q9RPX7   VIRB8_BRUME      1    239             
SEQRES   1 A  239  MET PHE GLY ARG LYS GLN SER PRO GLN LYS SER VAL LYS          
SEQRES   2 A  239  ASN GLY GLN GLY ASN ALA PRO SER VAL TYR ASP GLU ALA          
SEQRES   3 A  239  LEU ASN TRP GLU ALA ALA HIS VAL ARG LEU VAL GLU LYS          
SEQRES   4 A  239  SER GLU ARG ARG ALA TRP LYS ILE ALA GLY ALA PHE GLY          
SEQRES   5 A  239  THR ILE THR VAL LEU LEU GLY ILE GLY ILE ALA GLY MET          
SEQRES   6 A  239  LEU PRO LEU LYS GLN HIS VAL PRO TYR LEU VAL ARG VAL          
SEQRES   7 A  239  ASN ALA GLN THR GLY ALA PRO ASP ILE LEU THR SER LEU          
SEQRES   8 A  239  ASP GLU LYS SER VAL SER TYR ASP THR VAL MET ASP LYS          
SEQRES   9 A  239  TYR TRP LEU SER GLN TYR VAL ILE ALA ARG GLU THR TYR          
SEQRES  10 A  239  ASP TRP TYR THR LEU GLN LYS ASP TYR GLU THR VAL GLY          
SEQRES  11 A  239  MET LEU SER SER PRO SER GLU GLY GLN SER TYR ALA SER          
SEQRES  12 A  239  GLN PHE GLN GLY ASP LYS ALA LEU ASP LYS GLN TYR GLY          
SEQRES  13 A  239  SER ASN VAL ARG THR SER VAL THR ILE VAL SER ILE VAL          
SEQRES  14 A  239  PRO ASN GLY LYS GLY ILE GLY THR VAL ARG PHE ALA LYS          
SEQRES  15 A  239  THR THR LYS ARG THR ASN GLU THR GLY ASP GLY GLU THR          
SEQRES  16 A  239  THR HIS TRP ILE ALA THR ILE GLY TYR GLN TYR VAL ASN          
SEQRES  17 A  239  PRO SER LEU MET SER GLU SER ALA ARG LEU THR ASN PRO          
SEQRES  18 A  239  LEU GLY PHE ASN VAL THR SER TYR ARG VAL ASP PRO GLU          
SEQRES  19 A  239  MET GLY VAL VAL GLN                                          
CRYST1    1.000    1.000    1.000  90.00  90.00  90.00 P 1           1          
ORIGX1      1.000000  0.000000  0.000000        0.00000                         
ORIGX2      0.000000  1.000000  0.000000        0.00000                         
ORIGX3      0.000000  0.000000  1.000000        0.00000                         
SCALE1      1.000000  0.000000  0.000000        0.00000                         
SCALE2      0.000000  1.000000  0.000000        0.00000                         
SCALE3      0.000000  0.000000  1.000000        0.00000                         
MODEL        1                                                                  
ATOM      1  N   MET A   1      25.481  -1.179-103.655  1.00 44.37           N  
ATOM      2  CA  MET A   1      25.196   0.170-104.199  1.00 44.37           C  
ATOM      3  C   MET A   1      26.216   1.117-103.582  1.00 44.37           C  
ATOM      4  CB  MET A   1      23.756   0.581-103.854  1.00 44.37           C  
ATOM      5  O   MET A   1      26.192   1.274-102.375  1.00 44.37           O  
ATOM      6  CG  MET A   1      22.728  -0.071-104.786  1.00 44.37           C  
ATOM      7  SD  MET A   1      21.023   0.273-104.291  1.00 44.37           S  
ATOM      8  CE  MET A   1      20.107  -0.376-105.716  1.00 44.37           C  
ATOM      9  N   PHE A   2      27.330   1.442-104.251  1.00 56.03           N  
ATOM     10  CA  PHE A   2      27.471   2.466-105.310  1.00 56.03           C  
ATOM     11  C   PHE A   2      26.937   3.838-104.843  1.00 56.03           C  
ATOM     12  CB  PHE A   2      26.836   2.051-106.653  1.00 56.03           C  
ATOM     13  O   PHE A   2      25.758   3.929-104.552  1.00 56.03           O  
ATOM     14  CG  PHE A   2      27.500   0.894-107.382  1.00 56.03           C  
ATOM     15  CD1 PHE A   2      28.748   1.084-108.009  1.00 56.03           C  
ATOM     16  CD2 PHE A   2      26.851  -0.351-107.496  1.00 56.03           C  
ATOM     17  CE1 PHE A   2      29.352   0.030-108.719  1.00 56.03           C  
ATOM     18  CE2 PHE A   2      27.461  -1.408-108.194  1.00 56.03           C  
ATOM     19  CZ  PHE A   2      28.712  -1.219-108.804  1.00 56.03           C  
ATOM     20  N   GLY A   3      27.702   4.929-104.774  1.00 50.18           N  
ATOM     21  CA  GLY A   3      29.099   5.124-105.134  1.00 50.18           C  
ATOM     22  C   GLY A   3      29.518   6.604-105.143  1.00 50.18           C  
ATOM     23  O   GLY A   3      28.715   7.489-104.887  1.00 50.18           O  
ATOM     24  N   ARG A   4      30.797   6.787-105.513  1.00 53.35           N  
ATOM     25  CA  ARG A   4      31.433   7.920-106.230  1.00 53.35           C  
ATOM     26  C   ARG A   4      31.325   9.315-105.591  1.00 53.35           C  
ATOM     27  CB  ARG A   4      30.955   7.915-107.693  1.00 53.35           C  
ATOM     28  O   ARG A   4      30.287   9.951-105.606  1.00 53.35           O  
ATOM     29  CG  ARG A   4      31.465   6.675-108.447  1.00 53.35           C  
ATOM     30  CD  ARG A   4      30.983   6.673-109.900  1.00 53.35           C  
ATOM     31  NE  ARG A   4      31.543   5.531-110.655  1.00 53.35           N  
ATOM     32  NH1 ARG A   4      30.113   5.640-112.451  1.00 53.35           N  
ATOM     33  NH2 ARG A   4      31.715   4.091-112.418  1.00 53.35           N  
ATOM     34  CZ  ARG A   4      31.123   5.094-111.832  1.00 53.35           C  
ATOM     35  N   LYS A   5      32.416   9.809-104.992  1.00 50.46           N  
ATOM     36  CA  LYS A   5      33.497  10.602-105.638  1.00 50.46           C  
ATOM     37  C   LYS A   5      32.989  11.801-106.447  1.00 50.46           C  
ATOM     38  CB  LYS A   5      34.478   9.793-106.526  1.00 50.46           C  
ATOM     39  O   LYS A   5      32.640  11.626-107.608  1.00 50.46           O  
ATOM     40  CG  LYS A   5      35.612   9.071-105.784  1.00 50.46           C  
ATOM     41  CD  LYS A   5      36.717   8.642-106.771  1.00 50.46           C  
ATOM     42  CE  LYS A   5      37.891   7.976-106.040  1.00 50.46           C  
ATOM     43  NZ  LYS A   5      39.029   7.679-106.952  1.00 50.46           N  
ATOM     44  N   GLN A   6      33.186  12.996-105.894  1.00 53.63           N  
ATOM     45  CA  GLN A   6      33.702  14.159-106.620  1.00 53.63           C  
ATOM     46  C   GLN A   6      34.652  14.937-105.695  1.00 53.63           C  
ATOM     47  CB  GLN A   6      32.574  15.061-107.151  1.00 53.63           C  
ATOM     48  O   GLN A   6      34.280  15.350-104.603  1.00 53.63           O  
ATOM     49  CG  GLN A   6      31.974  14.533-108.468  1.00 53.63           C  
ATOM     50  CD  GLN A   6      30.949  15.469-109.089  1.00 53.63           C  
ATOM     51  NE2 GLN A   6      30.571  15.252-110.330  1.00 53.63           N  
ATOM     52  OE1 GLN A   6      30.455  16.396-108.480  1.00 53.63           O  
ATOM     53  N   SER A   7      35.897  15.091-106.136  1.00 46.50           N  
ATOM     54  CA  SER A   7      36.831  16.129-105.685  1.00 46.50           C  
ATOM     55  C   SER A   7      36.961  17.118-106.844  1.00 46.50           C  
ATOM     56  CB  SER A   7      38.215  15.544-105.370  1.00 46.50           C  
ATOM     57  O   SER A   7      36.904  16.683-107.996  1.00 46.50           O  
ATOM     58  OG  SER A   7      38.129  14.373-104.578  1.00 46.50           O  
ATOM     59  N   PRO A   8      37.139  18.415-106.581  1.00 46.26           N  
ATOM     60  CA  PRO A   8      38.391  19.086-106.971  1.00 46.26           C  
ATOM     61  C   PRO A   8      38.755  20.153-105.901  1.00 46.26           C  
ATOM     62  CB  PRO A   8      38.054  19.639-108.360  1.00 46.26           C  
ATOM     63  O   PRO A   8      37.963  20.419-105.013  1.00 46.26           O  
ATOM     64  CG  PRO A   8      36.609  20.115-108.208  1.00 46.26           C  
ATOM     65  CD  PRO A   8      36.062  19.300-107.033  1.00 46.26           C  
ATOM     66  N   GLN A   9      39.905  20.812-105.809  1.00 45.23           N  
ATOM     67  CA  GLN A   9      41.011  21.095-106.711  1.00 45.23           C  
ATOM     68  C   GLN A   9      42.161  21.627-105.831  1.00 45.23           C  
ATOM     69  CB  GLN A   9      40.562  22.212-107.674  1.00 45.23           C  
ATOM     70  O   GLN A   9      41.923  22.285-104.821  1.00 45.23           O  
ATOM     71  CG  GLN A   9      41.157  22.101-109.086  1.00 45.23           C  
ATOM     72  CD  GLN A   9      40.358  22.903-110.116  1.00 45.23           C  
ATOM     73  NE2 GLN A   9      40.936  23.254-111.242  1.00 45.23           N  
ATOM     74  OE1 GLN A   9      39.188  23.195-109.955  1.00 45.23           O  
ATOM     75  N   LYS A  10      43.408  21.351-106.216  1.00 39.97           N  
ATOM     76  CA  LYS A  10      44.625  21.855-105.564  1.00 39.97           C  
ATOM     77  C   LYS A  10      44.712  23.387-105.620  1.00 39.97           C  
ATOM     78  CB  LYS A  10      45.854  21.296-106.306  1.00 39.97           C  
ATOM     79  O   LYS A  10      44.619  23.958-106.701  1.00 39.97           O  
ATOM     80  CG  LYS A  10      46.126  19.801-106.094  1.00 39.97           C  
ATOM     81  CD  LYS A  10      47.261  19.350-107.029  1.00 39.97           C  
ATOM     82  CE  LYS A  10      47.683  17.904-106.741  1.00 39.97           C  
ATOM     83  NZ  LYS A  10      48.760  17.455-107.661  1.00 39.97           N  
ATOM     84  N   SER A  11      45.102  24.005-104.511  1.00 40.55           N  
ATOM     85  CA  SER A  11      45.886  25.245-104.504  1.00 40.55           C  
ATOM     86  C   SER A  11      47.030  25.095-103.496  1.00 40.55           C  
ATOM     87  CB  SER A  11      45.011  26.486-104.277  1.00 40.55           C  
ATOM     88  O   SER A  11      46.923  25.408-102.316  1.00 40.55           O  
ATOM     89  OG  SER A  11      44.135  26.311-103.187  1.00 40.55           O  
ATOM     90  N   VAL A  12      48.149  24.549-103.979  1.00 40.46           N  
ATOM     91  CA  VAL A  12      49.425  24.534-103.255  1.00 40.46           C  
ATOM     92  C   VAL A  12      50.013  25.939-103.356  1.00 40.46           C  
ATOM     93  CB  VAL A  12      50.386  23.471-103.837  1.00 40.46           C  
ATOM     94  O   VAL A  12      50.523  26.323-104.406  1.00 40.46           O  
ATOM     95  CG1 VAL A  12      51.754  23.476-103.141  1.00 40.46           C  
ATOM     96  CG2 VAL A  12      49.794  22.061-103.697  1.00 40.46           C  
ATOM     97  N   LYS A  13      49.930  26.715-102.274  1.00 43.21           N  
ATOM     98  CA  LYS A  13      50.794  27.879-102.055  1.00 43.21           C  
ATOM     99  C   LYS A  13      51.838  27.494-101.014  1.00 43.21           C  
ATOM    100  CB  LYS A  13      49.990  29.133-101.657  1.00 43.21           C  
ATOM    101  O   LYS A  13      51.543  27.415 -99.828  1.00 43.21           O  
ATOM    102  CG  LYS A  13      49.757  30.068-102.857  1.00 43.21           C  
ATOM    103  CD  LYS A  13      49.139  31.401-102.407  1.00 43.21           C  
ATOM    104  CE  LYS A  13      49.033  32.381-103.583  1.00 43.21           C  
ATOM    105  NZ  LYS A  13      48.496  33.699-103.152  1.00 43.21           N  
ATOM    106  N   ASN A  14      53.055  27.251-101.495  1.00 35.76           N  
ATOM    107  CA  ASN A  14      54.262  27.264-100.679  1.00 35.76           C  
ATOM    108  C   ASN A  14      54.405  28.654-100.048  1.00 35.76           C  
ATOM    109  CB  ASN A  14      55.482  26.951-101.572  1.00 35.76           C  
ATOM    110  O   ASN A  14      54.584  29.641-100.758  1.00 35.76           O  
ATOM    111  CG  ASN A  14      55.706  25.473-101.827  1.00 35.76           C  
ATOM    112  ND2 ASN A  14      56.532  25.135-102.789  1.00 35.76           N  
ATOM    113  OD1 ASN A  14      55.168  24.607-101.165  1.00 35.76           O  
ATOM    114  N   GLY A  15      54.324  28.716 -98.724  1.00 41.91           N  
ATOM    115  CA  GLY A  15      54.584  29.909 -97.930  1.00 41.91           C  
ATOM    116  C   GLY A  15      54.993  29.474 -96.531  1.00 41.91           C  
ATOM    117  O   GLY A  15      54.133  29.132 -95.736  1.00 41.91           O  
ATOM    118  N   GLN A  16      56.309  29.408 -96.309  1.00 37.61           N  
ATOM    119  CA  GLN A  16      57.010  29.390 -95.016  1.00 37.61           C  
ATOM    120  C   GLN A  16      56.334  28.600 -93.880  1.00 37.61           C  
ATOM    121  CB  GLN A  16      57.314  30.845 -94.626  1.00 37.61           C  
ATOM    122  O   GLN A  16      55.496  29.107 -93.141  1.00 37.61           O  
ATOM    123  CG  GLN A  16      58.486  31.394 -95.462  1.00 37.61           C  
ATOM    124  CD  GLN A  16      58.570  32.917 -95.485  1.00 37.61           C  
ATOM    125  NE2 GLN A  16      59.725  33.477 -95.769  1.00 37.61           N  
ATOM    126  OE1 GLN A  16      57.602  33.633 -95.316  1.00 37.61           O  
ATOM    127  N   GLY A  17      56.772  27.350 -93.707  1.00 33.87           N  
ATOM    128  CA  GLY A  17      56.446  26.545 -92.536  1.00 33.87           C  
ATOM    129  C   GLY A  17      57.030  27.156 -91.264  1.00 33.87           C  
ATOM    130  O   GLY A  17      58.218  27.004 -90.996  1.00 33.87           O  
ATOM    131  N   ASN A  18      56.180  27.807 -90.472  1.00 48.63           N  
ATOM    132  CA  ASN A  18      56.397  27.935 -89.039  1.00 48.63           C  
ATOM    133  C   ASN A  18      55.943  26.618 -88.409  1.00 48.63           C  
ATOM    134  CB  ASN A  18      55.630  29.152 -88.476  1.00 48.63           C  
ATOM    135  O   ASN A  18      54.750  26.307 -88.409  1.00 48.63           O  
ATOM    136  CG  ASN A  18      56.484  30.400 -88.320  1.00 48.63           C  
ATOM    137  ND2 ASN A  18      55.881  31.510 -87.966  1.00 48.63           N  
ATOM    138  OD1 ASN A  18      57.692  30.406 -88.480  1.00 48.63           O  
ATOM    139  N   ALA A  19      56.896  25.829 -87.908  1.00 52.11           N  
ATOM    140  CA  ALA A  19      56.585  24.778 -86.950  1.00 52.11           C  
ATOM    141  C   ALA A  19      55.723  25.396 -85.832  1.00 52.11           C  
ATOM    142  CB  ALA A  19      57.900  24.204 -86.404  1.00 52.11           C  
ATOM    143  O   ALA A  19      56.033  26.523 -85.426  1.00 52.11           O  
ATOM    144  N   PRO A  20      54.647  24.727 -85.366  1.00 58.86           N  
ATOM    145  CA  PRO A  20      53.914  25.205 -84.200  1.00 58.86           C  
ATOM    146  C   PRO A  20      54.945  25.463 -83.108  1.00 58.86           C  
ATOM    147  CB  PRO A  20      52.909  24.110 -83.837  1.00 58.86           C  
ATOM    148  O   PRO A  20      55.807  24.619 -82.844  1.00 58.86           O  
ATOM    149  CG  PRO A  20      53.508  22.850 -84.461  1.00 58.86           C  
ATOM    150  CD  PRO A  20      54.245  23.369 -85.694  1.00 58.86           C  
ATOM    151  N   SER A  21      54.952  26.686 -82.588  1.00 68.67           N  
ATOM    152  CA  SER A  21      55.978  27.069 -81.634  1.00 68.67           C  
ATOM    153  C   SER A  21      55.809  26.184 -80.398  1.00 68.67           C  
ATOM    154  CB  SER A  21      55.894  28.570 -81.349  1.00 68.67           C  
ATOM    155  O   SER A  21      54.685  25.841 -80.036  1.00 68.67           O  
ATOM    156  OG  SER A  21      54.760  28.895 -80.576  1.00 68.67           O  
ATOM    157  N   VAL A  22      56.902  25.803 -79.732  1.00 74.15           N  
ATOM    158  CA  VAL A  22      56.858  25.031 -78.468  1.00 74.15           C  
ATOM    159  C   VAL A  22      55.886  25.668 -77.453  1.00 74.15           C  
ATOM    160  CB  VAL A  22      58.289  24.924 -77.896  1.00 74.15           C  
ATOM    161  O   VAL A  22      55.291  24.981 -76.625  1.00 74.15           O  
ATOM    162  CG1 VAL A  22      58.356  24.249 -76.523  1.00 74.15           C  
ATOM    163  CG2 VAL A  22      59.199  24.129 -78.847  1.00 74.15           C  
ATOM    164  N   TYR A  23      55.659  26.980 -77.571  1.00 79.36           N  
ATOM    165  CA  TYR A  23      54.676  27.743 -76.809  1.00 79.36           C  
ATOM    166  C   TYR A  23      53.212  27.383 -77.126  1.00 79.36           C  
ATOM    167  CB  TYR A  23      54.935  29.237 -77.050  1.00 79.36           C  
ATOM    168  O   TYR A  23      52.409  27.306 -76.202  1.00 79.36           O  
ATOM    169  CG  TYR A  23      56.351  29.677 -76.720  1.00 79.36           C  
ATOM    170  CD1 TYR A  23      56.717  29.856 -75.373  1.00 79.36           C  
ATOM    171  CD2 TYR A  23      57.299  29.890 -77.741  1.00 79.36           C  
ATOM    172  CE1 TYR A  23      58.025  30.252 -75.041  1.00 79.36           C  
ATOM    173  CE2 TYR A  23      58.614  30.277 -77.412  1.00 79.36           C  
ATOM    174  OH  TYR A  23      60.240  30.848 -75.745  1.00 79.36           O  
ATOM    175  CZ  TYR A  23      58.977  30.462 -76.062  1.00 79.36           C  
ATOM    176  N   ASP A  24      52.850  27.118 -78.384  1.00 80.22           N  
ATOM    177  CA  ASP A  24      51.479  26.742 -78.770  1.00 80.22           C  
ATOM    178  C   ASP A  24      51.102  25.352 -78.241  1.00 80.22           C  
ATOM    179  CB  ASP A  24      51.324  26.756 -80.301  1.00 80.22           C  
ATOM    180  O   ASP A  24      49.969  25.115 -77.818  1.00 80.22           O  
ATOM    181  CG  ASP A  24      51.546  28.140 -80.909  1.00 80.22           C  
ATOM    182  OD1 ASP A  24      50.897  29.095 -80.434  1.00 80.22           O  
ATOM    183  OD2 ASP A  24      52.382  28.234 -81.843  1.00 80.22           O  
ATOM    184  N   GLU A  25      52.057  24.419 -78.235  1.00 78.71           N  
ATOM    185  CA  GLU A  25      51.855  23.082 -77.675  1.00 78.71           C  
ATOM    186  C   GLU A  25      51.734  23.130 -76.146  1.00 78.71           C  
ATOM    187  CB  GLU A  25      52.970  22.149 -78.165  1.00 78.71           C  
ATOM    188  O   GLU A  25      50.824  22.515 -75.587  1.00 78.71           O  
ATOM    189  CG  GLU A  25      52.654  20.676 -77.865  1.00 78.71           C  
ATOM    190  CD  GLU A  25      53.559  19.696 -78.631  1.00 78.71           C  
ATOM    191  OE1 GLU A  25      53.149  18.518 -78.745  1.00 78.71           O  
ATOM    192  OE2 GLU A  25      54.633  20.120 -79.115  1.00 78.71           O  
ATOM    193  N   ALA A  26      52.562  23.943 -75.477  1.00 80.64           N  
ATOM    194  CA  ALA A  26      52.455  24.185 -74.039  1.00 80.64           C  
ATOM    195  C   ALA A  26      51.104  24.820 -73.653  1.00 80.64           C  
ATOM    196  CB  ALA A  26      53.641  25.052 -73.600  1.00 80.64           C  
ATOM    197  O   ALA A  26      50.466  24.370 -72.704  1.00 80.64           O  
ATOM    198  N   LEU A  27      50.616  25.806 -74.417  1.00 81.98           N  
ATOM    199  CA  LEU A  27      49.308  26.435 -74.185  1.00 81.98           C  
ATOM    200  C   LEU A  27      48.143  25.459 -74.391  1.00 81.98           C  
ATOM    201  CB  LEU A  27      49.153  27.648 -75.120  1.00 81.98           C  
ATOM    202  O   LEU A  27      47.186  25.460 -73.616  1.00 81.98           O  
ATOM    203  CG  LEU A  27      49.967  28.884 -74.699  1.00 81.98           C  
ATOM    204  CD1 LEU A  27      49.951  29.913 -75.830  1.00 81.98           C  
ATOM    205  CD2 LEU A  27      49.387  29.548 -73.446  1.00 81.98           C  
ATOM    206  N   ASN A  28      48.220  24.602 -75.412  1.00 82.13           N  
ATOM    207  CA  ASN A  28      47.207  23.574 -75.648  1.00 82.13           C  
ATOM    208  C   ASN A  28      47.215  22.497 -74.557  1.00 82.13           C  
ATOM    209  CB  ASN A  28      47.423  22.959 -77.037  1.00 82.13           C  
ATOM    210  O   ASN A  28      46.142  22.035 -74.160  1.00 82.13           O  
ATOM    211  CG  ASN A  28      46.921  23.855 -78.152  1.00 82.13           C  
ATOM    212  ND2 ASN A  28      47.606  23.889 -79.267  1.00 82.13           N  
ATOM    213  OD1 ASN A  28      45.882  24.491 -78.062  1.00 82.13           O  
ATOM    214  N   TRP A  29      48.393  22.113 -74.058  1.00 83.65           N  
ATOM    215  CA  TRP A  29      48.525  21.177 -72.944  1.00 83.65           C  
ATOM    216  C   TRP A  29      47.948  21.760 -71.652  1.00 83.65           C  
ATOM    217  CB  TRP A  29      49.989  20.768 -72.771  1.00 83.65           C  
ATOM    218  O   TRP A  29      47.131  21.099 -71.013  1.00 83.65           O  
ATOM    219  CG  TRP A  29      50.206  19.766 -71.680  1.00 83.65           C  
ATOM    220  CD1 TRP A  29      50.147  18.423 -71.821  1.00 83.65           C  
ATOM    221  CD2 TRP A  29      50.501  20.010 -70.270  1.00 83.65           C  
ATOM    222  CE2 TRP A  29      50.607  18.749 -69.609  1.00 83.65           C  
ATOM    223  CE3 TRP A  29      50.690  21.164 -69.480  1.00 83.65           C  
ATOM    224  NE1 TRP A  29      50.387  17.818 -70.603  1.00 83.65           N  
ATOM    225  CH2 TRP A  29      51.069  19.804 -67.484  1.00 83.65           C  
ATOM    226  CZ2 TRP A  29      50.890  18.633 -68.240  1.00 83.65           C  
ATOM    227  CZ3 TRP A  29      50.968  21.060 -68.105  1.00 83.65           C  
ATOM    228  N   GLU A  30      48.270  23.013 -71.325  1.00 85.31           N  
ATOM    229  CA  GLU A  30      47.742  23.705 -70.144  1.00 85.31           C  
ATOM    230  C   GLU A  30      46.212  23.835 -70.224  1.00 85.31           C  
ATOM    231  CB  GLU A  30      48.412  25.087 -70.033  1.00 85.31           C  
ATOM    232  O   GLU A  30      45.488  23.470 -69.297  1.00 85.31           O  
ATOM    233  CG  GLU A  30      48.268  25.717 -68.639  1.00 85.31           C  
ATOM    234  CD  GLU A  30      49.034  24.957 -67.542  1.00 85.31           C  
ATOM    235  OE1 GLU A  30      48.652  25.117 -66.363  1.00 85.31           O  
ATOM    236  OE2 GLU A  30      49.979  24.213 -67.886  1.00 85.31           O  
ATOM    237  N   ALA A  31      45.682  24.245 -71.384  1.00 83.69           N  
ATOM    238  CA  ALA A  31      44.240  24.336 -71.608  1.00 83.69           C  
ATOM    239  C   ALA A  31      43.543  22.964 -71.542  1.00 83.69           C  
ATOM    240  CB  ALA A  31      43.999  25.015 -72.961  1.00 83.69           C  
ATOM    241  O   ALA A  31      42.416  22.857 -71.047  1.00 83.69           O  
ATOM    242  N   ALA A  32      44.184  21.900 -72.034  1.00 82.84           N  
ATOM    243  CA  ALA A  32      43.670  20.539 -71.917  1.00 82.84           C  
ATOM    244  C   ALA A  32      43.699  20.047 -70.461  1.00 82.84           C  
ATOM    245  CB  ALA A  32      44.460  19.615 -72.850  1.00 82.84           C  
ATOM    246  O   ALA A  32      42.726  19.433 -70.017  1.00 82.84           O  
ATOM    247  N   HIS A  33      44.762  20.355 -69.714  1.00 84.34           N  
ATOM    248  CA  HIS A  33      44.915  20.003 -68.307  1.00 84.34           C  
ATOM    249  C   HIS A  33      43.845  20.685 -67.448  1.00 84.34           C  
ATOM    250  CB  HIS A  33      46.337  20.346 -67.837  1.00 84.34           C  
ATOM    251  O   HIS A  33      43.089  19.997 -66.761  1.00 84.34           O  
ATOM    252  CG  HIS A  33      46.636  19.754 -66.487  1.00 84.34           C  
ATOM    253  CD2 HIS A  33      46.534  20.373 -65.269  1.00 84.34           C  
ATOM    254  ND1 HIS A  33      47.036  18.459 -66.255  1.00 84.34           N  
ATOM    255  CE1 HIS A  33      47.166  18.297 -64.928  1.00 84.34           C  
ATOM    256  NE2 HIS A  33      46.852  19.429 -64.285  1.00 84.34           N  
ATOM    257  N   VAL A  34      43.674  22.006 -67.582  1.00 84.76           N  
ATOM    258  CA  VAL A  34      42.630  22.771 -66.876  1.00 84.76           C  
ATOM    259  C   VAL A  34      41.236  22.223 -67.197  1.00 84.76           C  
ATOM    260  CB  VAL A  34      42.739  24.275 -67.207  1.00 84.76           C  
ATOM    261  O   VAL A  34      40.449  21.962 -66.290  1.00 84.76           O  
ATOM    262  CG1 VAL A  34      41.576  25.086 -66.619  1.00 84.76           C  
ATOM    263  CG2 VAL A  34      44.035  24.867 -66.640  1.00 84.76           C  
ATOM    264  N   ARG A  35      40.936  21.921 -68.470  1.00 80.64           N  
ATOM    265  CA  ARG A  35      39.644  21.317 -68.856  1.00 80.64           C  
ATOM    266  C   ARG A  35      39.420  19.925 -68.262  1.00 80.64           C  
ATOM    267  CB  ARG A  35      39.542  21.232 -70.381  1.00 80.64           C  
ATOM    268  O   ARG A  35      38.269  19.548 -68.022  1.00 80.64           O  
ATOM    269  CG  ARG A  35      39.219  22.584 -71.023  1.00 80.64           C  
ATOM    270  CD  ARG A  35      39.263  22.413 -72.544  1.00 80.64           C  
ATOM    271  NE  ARG A  35      38.973  23.672 -73.245  1.00 80.64           N  
ATOM    272  NH1 ARG A  35      39.292  22.892 -75.382  1.00 80.64           N  
ATOM    273  NH2 ARG A  35      38.827  25.049 -75.052  1.00 80.64           N  
ATOM    274  CZ  ARG A  35      39.027  23.864 -74.551  1.00 80.64           C  
ATOM    275  N   LEU A  36      40.471  19.122 -68.084  1.00 83.34           N  
ATOM    276  CA  LEU A  36      40.371  17.813 -67.432  1.00 83.34           C  
ATOM    277  C   LEU A  36      40.115  17.967 -65.930  1.00 83.34           C  
ATOM    278  CB  LEU A  36      41.633  16.974 -67.704  1.00 83.34           C  
ATOM    279  O   LEU A  36      39.230  17.281 -65.412  1.00 83.34           O  
ATOM    280  CG  LEU A  36      41.715  16.383 -69.122  1.00 83.34           C  
ATOM    281  CD1 LEU A  36      43.088  15.749 -69.338  1.00 83.34           C  
ATOM    282  CD2 LEU A  36      40.653  15.300 -69.361  1.00 83.34           C  
ATOM    283  N   VAL A  37      40.808  18.900 -65.271  1.00 83.08           N  
ATOM    284  CA  VAL A  37      40.609  19.229 -63.852  1.00 83.08           C  
ATOM    285  C   VAL A  37      39.184  19.734 -63.619  1.00 83.08           C  
ATOM    286  CB  VAL A  37      41.676  20.222 -63.348  1.00 83.08           C  
ATOM    287  O   VAL A  37      38.455  19.113 -62.849  1.00 83.08           O  
ATOM    288  CG1 VAL A  37      41.410  20.666 -61.905  1.00 83.08           C  
ATOM    289  CG2 VAL A  37      43.067  19.572 -63.375  1.00 83.08           C  
ATOM    290  N   GLU A  38      38.703  20.718 -64.382  1.00 84.16           N  
ATOM    291  CA  GLU A  38      37.330  21.240 -64.265  1.00 84.16           C  
ATOM    292  C   GLU A  38      36.259  20.156 -64.486  1.00 84.16           C  
ATOM    293  CB  GLU A  38      37.100  22.316 -65.331  1.00 84.16           C  
ATOM    294  O   GLU A  38      35.236  20.095 -63.791  1.00 84.16           O  
ATOM    295  CG  GLU A  38      37.785  23.663 -65.065  1.00 84.16           C  
ATOM    296  CD  GLU A  38      37.484  24.667 -66.193  1.00 84.16           C  
ATOM    297  OE1 GLU A  38      37.804  25.859 -66.017  1.00 84.16           O  
ATOM    298  OE2 GLU A  38      36.891  24.250 -67.225  1.00 84.16           O  
ATOM    299  N   LYS A  39      36.474  19.259 -65.462  1.00 79.98           N  
ATOM    300  CA  LYS A  39      35.574  18.116 -65.692  1.00 79.98           C  
ATOM    301  C   LYS A  39      35.610  17.123 -64.533  1.00 79.98           C  
ATOM    302  CB  LYS A  39      35.917  17.404 -67.008  1.00 79.98           C  
ATOM    303  O   LYS A  39      34.572  16.528 -64.241  1.00 79.98           O  
ATOM    304  CG  LYS A  39      35.332  18.127 -68.228  1.00 79.98           C  
ATOM    305  CD  LYS A  39      35.727  17.396 -69.517  1.00 79.98           C  
ATOM    306  CE  LYS A  39      35.175  18.141 -70.735  1.00 79.98           C  
ATOM    307  NZ  LYS A  39      35.566  17.484 -72.009  1.00 79.98           N  
ATOM    308  N   SER A  40      36.769  16.915 -63.913  1.00 81.47           N  
ATOM    309  CA  SER A  40      36.937  16.014 -62.772  1.00 81.47           C  
ATOM    310  C   SER A  40      36.271  16.576 -61.516  1.00 81.47           C  
ATOM    311  CB  SER A  40      38.419  15.689 -62.551  1.00 81.47           C  
ATOM    312  O   SER A  40      35.501  15.860 -60.879  1.00 81.47           O  
ATOM    313  OG  SER A  40      39.126  16.706 -61.883  1.00 81.47           O  
ATOM    314  N   GLU A  41      36.427  17.873 -61.247  1.00 87.12           N  
ATOM    315  CA  GLU A  41      35.800  18.561 -60.119  1.00 87.12           C  
ATOM    316  C   GLU A  41      34.280  18.512 -60.238  1.00 87.12           C  
ATOM    317  CB  GLU A  41      36.252  20.023 -60.084  1.00 87.12           C  
ATOM    318  O   GLU A  41      33.580  18.134 -59.300  1.00 87.12           O  
ATOM    319  CG  GLU A  41      37.709  20.181 -59.632  1.00 87.12           C  
ATOM    320  CD  GLU A  41      38.127  21.655 -59.555  1.00 87.12           C  
ATOM    321  OE1 GLU A  41      39.223  21.899 -59.013  1.00 87.12           O  
ATOM    322  OE2 GLU A  41      37.336  22.509 -60.019  1.00 87.12           O  
ATOM    323  N   ARG A  42      33.740  18.783 -61.432  1.00 82.57           N  
ATOM    324  CA  ARG A  42      32.291  18.722 -61.653  1.00 82.57           C  
ATOM    325  C   ARG A  42      31.729  17.308 -61.476  1.00 82.57           C  
ATOM    326  CB  ARG A  42      31.972  19.321 -63.027  1.00 82.57           C  
ATOM    327  O   ARG A  42      30.580  17.159 -61.062  1.00 82.57           O  
ATOM    328  CG  ARG A  42      30.496  19.736 -63.121  1.00 82.57           C  
ATOM    329  CD  ARG A  42      30.163  20.405 -64.460  1.00 82.57           C  
ATOM    330  NE  ARG A  42      30.908  21.662 -64.656  1.00 82.57           N  
ATOM    331  NH1 ARG A  42      29.643  22.554 -66.360  1.00 82.57           N  
ATOM    332  NH2 ARG A  42      31.425  23.662 -65.607  1.00 82.57           N  
ATOM    333  CZ  ARG A  42      30.654  22.616 -65.536  1.00 82.57           C  
ATOM    334  N   ARG A  43      32.505  16.262 -61.788  1.00 84.33           N  
ATOM    335  CA  ARG A  43      32.118  14.868 -61.500  1.00 84.33           C  
ATOM    336  C   ARG A  43      32.214  14.566 -60.007  1.00 84.33           C  
ATOM    337  CB  ARG A  43      32.982  13.878 -62.288  1.00 84.33           C  
ATOM    338  O   ARG A  43      31.284  13.967 -59.477  1.00 84.33           O  
ATOM    339  CG  ARG A  43      32.692  13.885 -63.794  1.00 84.33           C  
ATOM    340  CD  ARG A  43      33.714  12.980 -64.490  1.00 84.33           C  
ATOM    341  NE  ARG A  43      33.888  13.322 -65.912  1.00 84.33           N  
ATOM    342  NH1 ARG A  43      35.392  11.651 -66.390  1.00 84.33           N  
ATOM    343  NH2 ARG A  43      34.862  13.136 -67.964  1.00 84.33           N  
ATOM    344  CZ  ARG A  43      34.708  12.704 -66.744  1.00 84.33           C  
ATOM    345  N   ALA A  44      33.276  15.014 -59.340  1.00 86.92           N  
ATOM    346  CA  ALA A  44      33.470  14.833 -57.906  1.00 86.92           C  
ATOM    347  C   ALA A  44      32.321  15.460 -57.103  1.00 86.92           C  
ATOM    348  CB  ALA A  44      34.835  15.410 -57.513  1.00 86.92           C  
ATOM    349  O   ALA A  44      31.732  14.781 -56.268  1.00 86.92           O  
ATOM    350  N   TRP A  45      31.905  16.687 -57.432  1.00 87.57           N  
ATOM    351  CA  TRP A  45      30.769  17.350 -56.780  1.00 87.57           C  
ATOM    352  C   TRP A  45      29.430  16.641 -57.016  1.00 87.57           C  
ATOM    353  CB  TRP A  45      30.706  18.812 -57.234  1.00 87.57           C  
ATOM    354  O   TRP A  45      28.617  16.545 -56.098  1.00 87.57           O  
ATOM    355  CG  TRP A  45      31.693  19.693 -56.537  1.00 87.57           C  
ATOM    356  CD1 TRP A  45      32.807  20.244 -57.069  1.00 87.57           C  
ATOM    357  CD2 TRP A  45      31.662  20.130 -55.144  1.00 87.57           C  
ATOM    358  CE2 TRP A  45      32.812  20.939 -54.900  1.00 87.57           C  
ATOM    359  CE3 TRP A  45      30.773  19.925 -54.065  1.00 87.57           C  
ATOM    360  NE1 TRP A  45      33.477  20.969 -56.105  1.00 87.57           N  
ATOM    361  CH2 TRP A  45      32.167  21.296 -52.598  1.00 87.57           C  
ATOM    362  CZ2 TRP A  45      33.071  21.516 -53.650  1.00 87.57           C  
ATOM    363  CZ3 TRP A  45      31.023  20.503 -52.806  1.00 87.57           C  
ATOM    364  N   LYS A  46      29.200  16.081 -58.213  1.00 90.18           N  
ATOM    365  CA  LYS A  46      28.003  15.261 -58.479  1.00 90.18           C  
ATOM    366  C   LYS A  46      27.988  13.986 -57.640  1.00 90.18           C  
ATOM    367  CB  LYS A  46      27.912  14.900 -59.965  1.00 90.18           C  
ATOM    368  O   LYS A  46      26.951  13.633 -57.089  1.00 90.18           O  
ATOM    369  CG  LYS A  46      27.436  16.080 -60.816  1.00 90.18           C  
ATOM    370  CD  LYS A  46      27.409  15.666 -62.289  1.00 90.18           C  
ATOM    371  CE  LYS A  46      26.922  16.836 -63.143  1.00 90.18           C  
ATOM    372  NZ  LYS A  46      26.657  16.406 -64.538  1.00 90.18           N  
ATOM    373  N   ILE A  47      29.132  13.311 -57.541  1.00 92.15           N  
ATOM    374  CA  ILE A  47      29.282  12.092 -56.743  1.00 92.15           C  
ATOM    375  C   ILE A  47      29.108  12.417 -55.253  1.00 92.15           C  
ATOM    376  CB  ILE A  47      30.627  11.408 -57.080  1.00 92.15           C  
ATOM    377  O   ILE A  47      28.324  11.753 -54.581  1.00 92.15           O  
ATOM    378  CG1 ILE A  47      30.594  10.853 -58.524  1.00 92.15           C  
ATOM    379  CG2 ILE A  47      30.920  10.268 -56.097  1.00 92.15           C  
ATOM    380  CD1 ILE A  47      31.965  10.408 -59.051  1.00 92.15           C  
ATOM    381  N   ALA A  48      29.745  13.478 -54.752  1.00 92.45           N  
ATOM    382  CA  ALA A  48      29.594  13.942 -53.374  1.00 92.45           C  
ATOM    383  C   ALA A  48      28.134  14.295 -53.039  1.00 92.45           C  
ATOM    384  CB  ALA A  48      30.531  15.136 -53.157  1.00 92.45           C  
ATOM    385  O   ALA A  48      27.630  13.882 -51.997  1.00 92.45           O  
ATOM    386  N   GLY A  49      27.419  14.975 -53.944  1.00 92.27           N  
ATOM    387  CA  GLY A  49      25.989  15.252 -53.785  1.00 92.27           C  
ATOM    388  C   GLY A  49      25.123  13.986 -53.766  1.00 92.27           C  
ATOM    389  O   GLY A  49      24.202  13.879 -52.955  1.00 92.27           O  
ATOM    390  N   ALA A  50      25.443  12.988 -54.597  1.00 93.75           N  
ATOM    391  CA  ALA A  50      24.748  11.700 -54.592  1.00 93.75           C  
ATOM    392  C   ALA A  50      24.966  10.938 -53.269  1.00 93.75           C  
ATOM    393  CB  ALA A  50      25.189  10.889 -55.818  1.00 93.75           C  
ATOM    394  O   ALA A  50      23.996  10.501 -52.650  1.00 93.75           O  
ATOM    395  N   PHE A  51      26.209  10.852 -52.783  1.00 94.61           N  
ATOM    396  CA  PHE A  51      26.525  10.242 -51.483  1.00 94.61           C  
ATOM    397  C   PHE A  51      25.912  11.003 -50.299  1.00 94.61           C  
ATOM    398  CB  PHE A  51      28.046  10.129 -51.309  1.00 94.61           C  
ATOM    399  O   PHE A  51      25.424  10.375 -49.357  1.00 94.61           O  
ATOM    400  CG  PHE A  51      28.650   8.902 -51.964  1.00 94.61           C  
ATOM    401  CD1 PHE A  51      28.454   7.635 -51.386  1.00 94.61           C  
ATOM    402  CD2 PHE A  51      29.434   9.018 -53.125  1.00 94.61           C  
ATOM    403  CE1 PHE A  51      29.025   6.493 -51.974  1.00 94.61           C  
ATOM    404  CE2 PHE A  51      30.004   7.876 -53.715  1.00 94.61           C  
ATOM    405  CZ  PHE A  51      29.796   6.612 -53.142  1.00 94.61           C  
ATOM    406  N   GLY A  52      25.877  12.339 -50.352  1.00 94.10           N  
ATOM    407  CA  GLY A  52      25.196  13.163 -49.351  1.00 94.10           C  
ATOM    408  C   GLY A  52      23.698  12.852 -49.281  1.00 94.10           C  
ATOM    409  O   GLY A  52      23.156  12.633 -48.201  1.00 94.10           O  
ATOM    410  N   THR A  53      23.048  12.724 -50.441  1.00 93.59           N  
ATOM    411  CA  THR A  53      21.618  12.383 -50.536  1.00 93.59           C  
ATOM    412  C   THR A  53      21.326  10.984 -49.981  1.00 93.59           C  
ATOM    413  CB  THR A  53      21.124  12.481 -51.989  1.00 93.59           C  
ATOM    414  O   THR A  53      20.381  10.807 -49.213  1.00 93.59           O  
ATOM    415  CG2 THR A  53      19.600  12.401 -52.067  1.00 93.59           C  
ATOM    416  OG1 THR A  53      21.486  13.718 -52.567  1.00 93.59           O  
ATOM    417  N   ILE A  54      22.165   9.994 -50.311  1.00 96.04           N  
ATOM    418  CA  ILE A  54      22.051   8.622 -49.789  1.00 96.04           C  
ATOM    419  C   ILE A  54      22.220   8.602 -48.262  1.00 96.04           C  
ATOM    420  CB  ILE A  54      23.066   7.695 -50.500  1.00 96.04           C  
ATOM    421  O   ILE A  54      21.437   7.955 -47.572  1.00 96.04           O  
ATOM    422  CG1 ILE A  54      22.673   7.509 -51.985  1.00 96.04           C  
ATOM    423  CG2 ILE A  54      23.160   6.318 -49.811  1.00 96.04           C  
ATOM    424  CD1 ILE A  54      23.787   6.903 -52.851  1.00 96.04           C  
ATOM    425  N   THR A  55      23.192   9.345 -47.722  1.00 95.06           N  
ATOM    426  CA  THR A  55      23.425   9.450 -46.270  1.00 95.06           C  
ATOM    427  C   THR A  55      22.203  10.008 -45.535  1.00 95.06           C  
ATOM    428  CB  THR A  55      24.654  10.325 -45.972  1.00 95.06           C  
ATOM    429  O   THR A  55      21.809   9.466 -44.504  1.00 95.06           O  
ATOM    430  CG2 THR A  55      24.956  10.422 -44.475  1.00 95.06           C  
ATOM    431  OG1 THR A  55      25.795   9.788 -46.605  1.00 95.06           O  
ATOM    432  N   VAL A  56      21.558  11.048 -46.076  1.00 95.11           N  
ATOM    433  CA  VAL A  56      20.334  11.621 -45.486  1.00 95.11           C  
ATOM    434  C   VAL A  56      19.178  10.615 -45.507  1.00 95.11           C  
ATOM    435  CB  VAL A  56      19.953  12.940 -46.188  1.00 95.11           C  
ATOM    436  O   VAL A  56      18.500  10.449 -44.495  1.00 95.11           O  
ATOM    437  CG1 VAL A  56      18.595  13.485 -45.728  1.00 95.11           C  
ATOM    438  CG2 VAL A  56      20.998  14.026 -45.897  1.00 95.11           C  
ATOM    439  N   LEU A  57      18.978   9.894 -46.616  1.00 94.90           N  
ATOM    440  CA  LEU A  57      17.940   8.859 -46.717  1.00 94.90           C  
ATOM    441  C   LEU A  57      18.167   7.705 -45.730  1.00 94.90           C  
ATOM    442  CB  LEU A  57      17.882   8.330 -48.161  1.00 94.90           C  
ATOM    443  O   LEU A  57      17.219   7.254 -45.088  1.00 94.90           O  
ATOM    444  CG  LEU A  57      17.241   9.301 -49.167  1.00 94.90           C  
ATOM    445  CD1 LEU A  57      17.462   8.780 -50.588  1.00 94.90           C  
ATOM    446  CD2 LEU A  57      15.733   9.444 -48.941  1.00 94.90           C  
ATOM    447  N   LEU A  58      19.417   7.262 -45.560  1.00 93.58           N  
ATOM    448  CA  LEU A  58      19.779   6.262 -44.552  1.00 93.58           C  
ATOM    449  C   LEU A  58      19.521   6.775 -43.130  1.00 93.58           C  
ATOM    450  CB  LEU A  58      21.254   5.858 -44.721  1.00 93.58           C  
ATOM    451  O   LEU A  58      18.969   6.040 -42.316  1.00 93.58           O  
ATOM    452  CG  LEU A  58      21.544   4.983 -45.953  1.00 93.58           C  
ATOM    453  CD1 LEU A  58      23.057   4.808 -46.102  1.00 93.58           C  
ATOM    454  CD2 LEU A  58      20.914   3.592 -45.837  1.00 93.58           C  
ATOM    455  N   GLY A  59      19.854   8.037 -42.842  1.00 92.02           N  
ATOM    456  CA  GLY A  59      19.571   8.670 -41.552  1.00 92.02           C  
ATOM    457  C   GLY A  59      18.077   8.694 -41.216  1.00 92.02           C  
ATOM    458  O   GLY A  59      17.698   8.350 -40.100  1.00 92.02           O  
ATOM    459  N   ILE A  60      17.221   9.016 -42.193  1.00 90.35           N  
ATOM    460  CA  ILE A  60      15.756   8.969 -42.040  1.00 90.35           C  
ATOM    461  C   ILE A  60      15.274   7.529 -41.817  1.00 90.35           C  
ATOM    462  CB  ILE A  60      15.061   9.622 -43.258  1.00 90.35           C  
ATOM    463  O   ILE A  60      14.424   7.298 -40.961  1.00 90.35           O  
ATOM    464  CG1 ILE A  60      15.371  11.136 -43.302  1.00 90.35           C  
ATOM    465  CG2 ILE A  60      13.533   9.406 -43.219  1.00 90.35           C  
ATOM    466  CD1 ILE A  60      14.990  11.809 -44.627  1.00 90.35           C  
ATOM    467  N   GLY A  61      15.833   6.554 -42.540  1.00 88.93           N  
ATOM    468  CA  GLY A  61      15.516   5.137 -42.343  1.00 88.93           C  
ATOM    469  C   GLY A  61      15.855   4.649 -40.932  1.00 88.93           C  
ATOM    470  O   GLY A  61      15.017   4.036 -40.275  1.00 88.93           O  
ATOM    471  N   ILE A  62      17.046   4.989 -40.430  1.00 87.46           N  
ATOM    472  CA  ILE A  62      17.478   4.663 -39.063  1.00 87.46           C  
ATOM    473  C   ILE A  62      16.582   5.369 -38.033  1.00 87.46           C  
ATOM    474  CB  ILE A  62      18.977   5.004 -38.877  1.00 87.46           C  
ATOM    475  O   ILE A  62      16.143   4.730 -37.080  1.00 87.46           O  
ATOM    476  CG1 ILE A  62      19.860   4.098 -39.769  1.00 87.46           C  
ATOM    477  CG2 ILE A  62      19.407   4.840 -37.407  1.00 87.46           C  
ATOM    478  CD1 ILE A  62      21.305   4.595 -39.916  1.00 87.46           C  
ATOM    479  N   ALA A  63      16.249   6.649 -38.243  1.00 85.86           N  
ATOM    480  CA  ALA A  63      15.321   7.399 -37.390  1.00 85.86           C  
ATOM    481  C   ALA A  63      13.908   6.788 -37.366  1.00 85.86           C  
ATOM    482  CB  ALA A  63      15.300   8.860 -37.850  1.00 85.86           C  
ATOM    483  O   ALA A  63      13.274   6.744 -36.315  1.00 85.86           O  
ATOM    484  N   GLY A  64      13.430   6.260 -38.496  1.00 82.88           N  
ATOM    485  CA  GLY A  64      12.164   5.528 -38.573  1.00 82.88           C  
ATOM    486  C   GLY A  64      12.201   4.174 -37.857  1.00 82.88           C  
ATOM    487  O   GLY A  64      11.201   3.754 -37.282  1.00 82.88           O  
ATOM    488  N   MET A  65      13.361   3.511 -37.831  1.00 82.31           N  
ATOM    489  CA  MET A  65      13.584   2.275 -37.070  1.00 82.31           C  
ATOM    490  C   MET A  65      13.841   2.521 -35.575  1.00 82.31           C  
ATOM    491  CB  MET A  65      14.746   1.481 -37.689  1.00 82.31           C  
ATOM    492  O   MET A  65      13.949   1.564 -34.814  1.00 82.31           O  
ATOM    493  CG  MET A  65      14.407   0.926 -39.074  1.00 82.31           C  
ATOM    494  SD  MET A  65      15.753  -0.040 -39.810  1.00 82.31           S  
ATOM    495  CE  MET A  65      14.982  -0.468 -41.391  1.00 82.31           C  
ATOM    496  N   LEU A  66      13.944   3.774 -35.123  1.00 74.90           N  
ATOM    497  CA  LEU A  66      14.396   4.115 -33.772  1.00 74.90           C  
ATOM    498  C   LEU A  66      13.381   3.984 -32.610  1.00 74.90           C  
ATOM    499  CB  LEU A  66      15.181   5.446 -33.809  1.00 74.90           C  
ATOM    500  O   LEU A  66      13.751   4.352 -31.498  1.00 74.90           O  
ATOM    501  CG  LEU A  66      16.705   5.238 -33.702  1.00 74.90           C  
ATOM    502  CD1 LEU A  66      17.475   6.375 -34.368  1.00 74.90           C  
ATOM    503  CD2 LEU A  66      17.152   5.193 -32.240  1.00 74.90           C  
ATOM    504  N   PRO A  67      12.191   3.362 -32.740  1.00 70.01           N  
ATOM    505  CA  PRO A  67      11.467   2.868 -31.565  1.00 70.01           C  
ATOM    506  C   PRO A  67      11.418   1.325 -31.510  1.00 70.01           C  
ATOM    507  CB  PRO A  67      10.112   3.570 -31.652  1.00 70.01           C  
ATOM    508  O   PRO A  67      10.356   0.743 -31.311  1.00 70.01           O  
ATOM    509  CG  PRO A  67       9.839   3.587 -33.157  1.00 70.01           C  
ATOM    510  CD  PRO A  67      11.226   3.591 -33.812  1.00 70.01           C  
ATOM    511  N   LEU A  68      12.550   0.624 -31.686  1.00 60.62           N  
ATOM    512  CA  LEU A  68      12.569  -0.843 -31.879  1.00 60.62           C  
ATOM    513  C   LEU A  68      12.672  -1.716 -30.618  1.00 60.62           C  
ATOM    514  CB  LEU A  68      13.626  -1.252 -32.920  1.00 60.62           C  
ATOM    515  O   LEU A  68      13.112  -2.865 -30.693  1.00 60.62           O  
ATOM    516  CG  LEU A  68      13.125  -2.376 -33.847  1.00 60.62           C  
ATOM    517  CD1 LEU A  68      12.121  -1.846 -34.876  1.00 60.62           C  
ATOM    518  CD2 LEU A  68      14.303  -2.986 -34.604  1.00 60.62           C  
ATOM    519  N   LYS A  69      12.280  -1.216 -29.446  1.00 56.25           N  
ATOM    520  CA  LYS A  69      12.116  -2.091 -28.278  1.00 56.25           C  
ATOM    521  C   LYS A  69      11.115  -1.513 -27.293  1.00 56.25           C  
ATOM    522  CB  LYS A  69      13.489  -2.443 -27.654  1.00 56.25           C  
ATOM    523  O   LYS A  69      11.462  -0.869 -26.309  1.00 56.25           O  
ATOM    524  CG  LYS A  69      13.682  -3.968 -27.614  1.00 56.25           C  
ATOM    525  CD  LYS A  69      15.073  -4.330 -27.089  1.00 56.25           C  
ATOM    526  CE  LYS A  69      15.272  -5.847 -27.152  1.00 56.25           C  
ATOM    527  NZ  LYS A  69      16.614  -6.237 -26.655  1.00 56.25           N  
ATOM    528  N   GLN A  70       9.843  -1.783 -27.552  1.00 59.01           N  
ATOM    529  CA  GLN A  70       8.871  -1.817 -26.471  1.00 59.01           C  
ATOM    530  C   GLN A  70       9.188  -3.060 -25.639  1.00 59.01           C  
ATOM    531  CB  GLN A  70       7.446  -1.816 -27.031  1.00 59.01           C  
ATOM    532  O   GLN A  70       9.032  -4.194 -26.090  1.00 59.01           O  
ATOM    533  CG  GLN A  70       7.110  -0.451 -27.655  1.00 59.01           C  
ATOM    534  CD  GLN A  70       5.687  -0.387 -28.197  1.00 59.01           C  
ATOM    535  NE2 GLN A  70       5.147   0.792 -28.407  1.00 59.01           N  
ATOM    536  OE1 GLN A  70       5.036  -1.382 -28.449  1.00 59.01           O  
ATOM    537  N   HIS A  71       9.722  -2.846 -24.441  1.00 56.54           N  
ATOM    538  CA  HIS A  71       9.830  -3.900 -23.448  1.00 56.54           C  
ATOM    539  C   HIS A  71       8.407  -4.232 -22.998  1.00 56.54           C  
ATOM    540  CB  HIS A  71      10.716  -3.421 -22.289  1.00 56.54           C  
ATOM    541  O   HIS A  71       7.844  -3.517 -22.178  1.00 56.54           O  
ATOM    542  CG  HIS A  71      12.151  -3.196 -22.693  1.00 56.54           C  
ATOM    543  CD2 HIS A  71      12.720  -2.022 -23.112  1.00 56.54           C  
ATOM    544  ND1 HIS A  71      13.142  -4.148 -22.685  1.00 56.54           N  
ATOM    545  CE1 HIS A  71      14.284  -3.559 -23.072  1.00 56.54           C  
ATOM    546  NE2 HIS A  71      14.075  -2.270 -23.364  1.00 56.54           N  
ATOM    547  N   VAL A  72       7.802  -5.271 -23.571  1.00 59.84           N  
ATOM    548  CA  VAL A  72       6.559  -5.837 -23.040  1.00 59.84           C  
ATOM    549  C   VAL A  72       6.970  -6.783 -21.908  1.00 59.84           C  
ATOM    550  CB  VAL A  72       5.734  -6.553 -24.128  1.00 59.84           C  
ATOM    551  O   VAL A  72       7.583  -7.815 -22.196  1.00 59.84           O  
ATOM    552  CG1 VAL A  72       4.380  -6.998 -23.561  1.00 59.84           C  
ATOM    553  CG2 VAL A  72       5.467  -5.634 -25.329  1.00 59.84           C  
ATOM    554  N   PRO A  73       6.745  -6.446 -20.624  1.00 57.88           N  
ATOM    555  CA  PRO A  73       7.023  -7.378 -19.543  1.00 57.88           C  
ATOM    556  C   PRO A  73       6.044  -8.554 -19.639  1.00 57.88           C  
ATOM    557  CB  PRO A  73       6.874  -6.569 -18.250  1.00 57.88           C  
ATOM    558  O   PRO A  73       4.831  -8.369 -19.583  1.00 57.88           O  
ATOM    559  CG  PRO A  73       5.875  -5.473 -18.622  1.00 57.88           C  
ATOM    560  CD  PRO A  73       6.171  -5.212 -20.098  1.00 57.88           C  
ATOM    561  N   TYR A  74       6.569  -9.771 -19.780  1.00 56.95           N  
ATOM    562  CA  TYR A  74       5.773 -10.993 -19.684  1.00 56.95           C  
ATOM    563  C   TYR A  74       5.742 -11.446 -18.221  1.00 56.95           C  
ATOM    564  CB  TYR A  74       6.334 -12.081 -20.612  1.00 56.95           C  
ATOM    565  O   TYR A  74       6.783 -11.737 -17.633  1.00 56.95           O  
ATOM    566  CG  TYR A  74       6.285 -11.727 -22.089  1.00 56.95           C  
ATOM    567  CD1 TYR A  74       5.118 -11.979 -22.839  1.00 56.95           C  
ATOM    568  CD2 TYR A  74       7.401 -11.132 -22.709  1.00 56.95           C  
ATOM    569  CE1 TYR A  74       5.069 -11.636 -24.204  1.00 56.95           C  
ATOM    570  CE2 TYR A  74       7.354 -10.783 -24.072  1.00 56.95           C  
ATOM    571  OH  TYR A  74       6.131 -10.699 -26.136  1.00 56.95           O  
ATOM    572  CZ  TYR A  74       6.185 -11.035 -24.822  1.00 56.95           C  
ATOM    573  N   LEU A  75       4.550 -11.515 -17.627  1.00 50.86           N  
ATOM    574  CA  LEU A  75       4.337 -12.172 -16.339  1.00 50.86           C  
ATOM    575  C   LEU A  75       4.207 -13.676 -16.585  1.00 50.86           C  
ATOM    576  CB  LEU A  75       3.102 -11.566 -15.639  1.00 50.86           C  
ATOM    577  O   LEU A  75       3.188 -14.150 -17.082  1.00 50.86           O  
ATOM    578  CG  LEU A  75       3.478 -10.602 -14.500  1.00 50.86           C  
ATOM    579  CD1 LEU A  75       2.322  -9.646 -14.215  1.00 50.86           C  
ATOM    580  CD2 LEU A  75       3.795 -11.368 -13.212  1.00 50.86           C  
ATOM    581  N   VAL A  76       5.253 -14.427 -16.248  1.00 54.33           N  
ATOM    582  CA  VAL A  76       5.221 -15.891 -16.299  1.00 54.33           C  
ATOM    583  C   VAL A  76       4.627 -16.401 -14.991  1.00 54.33           C  
ATOM    584  CB  VAL A  76       6.612 -16.489 -16.580  1.00 54.33           C  
ATOM    585  O   VAL A  76       5.249 -16.317 -13.933  1.00 54.33           O  
ATOM    586  CG1 VAL A  76       6.540 -18.019 -16.692  1.00 54.33           C  
ATOM    587  CG2 VAL A  76       7.186 -15.945 -17.896  1.00 54.33           C  
ATOM    588  N   ARG A  77       3.412 -16.946 -15.061  1.00 54.62           N  
ATOM    589  CA  ARG A  77       2.817 -17.741 -13.986  1.00 54.62           C  
ATOM    590  C   ARG A  77       3.219 -19.199 -14.186  1.00 54.62           C  
ATOM    591  CB  ARG A  77       1.294 -17.543 -14.008  1.00 54.62           C  
ATOM    592  O   ARG A  77       2.951 -19.779 -15.233  1.00 54.62           O  
ATOM    593  CG  ARG A  77       0.541 -18.573 -13.156  1.00 54.62           C  
ATOM    594  CD  ARG A  77      -0.964 -18.331 -13.231  1.00 54.62           C  
ATOM    595  NE  ARG A  77      -1.684 -19.308 -12.397  1.00 54.62           N  
ATOM    596  NH1 ARG A  77      -3.808 -18.658 -12.968  1.00 54.62           N  
ATOM    597  NH2 ARG A  77      -3.518 -20.347 -11.538  1.00 54.62           N  
ATOM    598  CZ  ARG A  77      -2.995 -19.432 -12.306  1.00 54.62           C  
ATOM    599  N   VAL A  78       3.786 -19.819 -13.156  1.00 54.02           N  
ATOM    600  CA  VAL A  78       3.952 -21.278 -13.119  1.00 54.02           C  
ATOM    601  C   VAL A  78       2.653 -21.889 -12.592  1.00 54.02           C  
ATOM    602  CB  VAL A  78       5.184 -21.688 -12.290  1.00 54.02           C  
ATOM    603  O   VAL A  78       2.178 -21.518 -11.515  1.00 54.02           O  
ATOM    604  CG1 VAL A  78       5.401 -23.205 -12.340  1.00 54.02           C  
ATOM    605  CG2 VAL A  78       6.456 -21.012 -12.826  1.00 54.02           C  
ATOM    606  N   ASN A  79       2.039 -22.799 -13.351  1.00 54.07           N  
ATOM    607  CA  ASN A  79       0.900 -23.569 -12.860  1.00 54.07           C  
ATOM    608  C   ASN A  79       1.386 -24.553 -11.781  1.00 54.07           C  
ATOM    609  CB  ASN A  79       0.192 -24.253 -14.044  1.00 54.07           C  
ATOM    610  O   ASN A  79       2.149 -25.474 -12.069  1.00 54.07           O  
ATOM    611  CG  ASN A  79      -1.065 -25.006 -13.632  1.00 54.07           C  
ATOM    612  ND2 ASN A  79      -1.998 -25.191 -14.534  1.00 54.07           N  
ATOM    613  OD1 ASN A  79      -1.240 -25.405 -12.489  1.00 54.07           O  
ATOM    614  N   ALA A  80       0.927 -24.363 -10.541  1.00 60.51           N  
ATOM    615  CA  ALA A  80       1.340 -25.149  -9.377  1.00 60.51           C  
ATOM    616  C   ALA A  80       0.972 -26.647  -9.449  1.00 60.51           C  
ATOM    617  CB  ALA A  80       0.736 -24.486  -8.131  1.00 60.51           C  
ATOM    618  O   ALA A  80       1.480 -27.425  -8.651  1.00 60.51           O  
ATOM    619  N   GLN A  81       0.106 -27.063 -10.380  1.00 64.33           N  
ATOM    620  CA  GLN A  81      -0.330 -28.459 -10.512  1.00 64.33           C  
ATOM    621  C   GLN A  81       0.427 -29.236 -11.597  1.00 64.33           C  
ATOM    622  CB  GLN A  81      -1.842 -28.481 -10.775  1.00 64.33           C  
ATOM    623  O   GLN A  81       0.530 -30.455 -11.503  1.00 64.33           O  
ATOM    624  CG  GLN A  81      -2.638 -27.971  -9.561  1.00 64.33           C  
ATOM    625  CD  GLN A  81      -4.130 -27.828  -9.839  1.00 64.33           C  
ATOM    626  NE2 GLN A  81      -4.933 -27.597  -8.823  1.00 64.33           N  
ATOM    627  OE1 GLN A  81      -4.610 -27.889 -10.957  1.00 64.33           O  
ATOM    628  N   THR A  82       0.964 -28.560 -12.617  1.00 69.52           N  
ATOM    629  CA  THR A  82       1.598 -29.217 -13.778  1.00 69.52           C  
ATOM    630  C   THR A  82       3.041 -28.784 -14.029  1.00 69.52           C  
ATOM    631  CB  THR A  82       0.771 -29.003 -15.055  1.00 69.52           C  
ATOM    632  O   THR A  82       3.726 -29.423 -14.822  1.00 69.52           O  
ATOM    633  CG2 THR A  82      -0.643 -29.577 -14.943  1.00 69.52           C  
ATOM    634  OG1 THR A  82       0.648 -27.625 -15.328  1.00 69.52           O  
ATOM    635  N   GLY A  83       3.524 -27.707 -13.395  1.00 63.56           N  
ATOM    636  CA  GLY A  83       4.883 -27.187 -13.592  1.00 63.56           C  
ATOM    637  C   GLY A  83       5.155 -26.608 -14.988  1.00 63.56           C  
ATOM    638  O   GLY A  83       6.254 -26.118 -15.239  1.00 63.56           O  
ATOM    639  N   ALA A  84       4.173 -26.631 -15.892  1.00 51.82           N  
ATOM    640  CA  ALA A  84       4.291 -26.032 -17.211  1.00 51.82           C  
ATOM    641  C   ALA A  84       4.141 -24.500 -17.109  1.00 51.82           C  
ATOM    642  CB  ALA A  84       3.257 -26.666 -18.148  1.00 51.82           C  
ATOM    643  O   ALA A  84       3.225 -24.023 -16.424  1.00 51.82           O  
ATOM    644  N   PRO A  85       5.015 -23.715 -17.768  1.00 52.87           N  
ATOM    645  CA  PRO A  85       4.791 -22.288 -17.937  1.00 52.87           C  
ATOM    646  C   PRO A  85       3.570 -22.099 -18.840  1.00 52.87           C  
ATOM    647  CB  PRO A  85       6.085 -21.738 -18.549  1.00 52.87           C  
ATOM    648  O   PRO A  85       3.587 -22.502 -20.001  1.00 52.87           O  
ATOM    649  CG  PRO A  85       6.678 -22.933 -19.296  1.00 52.87           C  
ATOM    650  CD  PRO A  85       6.204 -24.142 -18.492  1.00 52.87           C  
ATOM    651  N   ASP A  86       2.507 -21.510 -18.299  1.00 51.13           N  
ATOM    652  CA  ASP A  86       1.346 -21.116 -19.089  1.00 51.13           C  
ATOM    653  C   ASP A  86       1.543 -19.658 -19.505  1.00 51.13           C  
ATOM    654  CB  ASP A  86       0.049 -21.373 -18.308  1.00 51.13           C  
ATOM    655  O   ASP A  86       1.545 -18.743 -18.672  1.00 51.13           O  
ATOM    656  CG  ASP A  86      -1.206 -21.322 -19.188  1.00 51.13           C  
ATOM    657  OD1 ASP A  86      -1.060 -21.177 -20.421  1.00 51.13           O  
ATOM    658  OD2 ASP A  86      -2.300 -21.464 -18.595  1.00 51.13           O  
ATOM    659  N   ILE A  87       1.809 -19.449 -20.793  1.00 49.49           N  
ATOM    660  CA  ILE A  87       1.882 -18.112 -21.371  1.00 49.49           C  
ATOM    661  C   ILE A  87       0.437 -17.702 -21.611  1.00 49.49           C  
ATOM    662  CB  ILE A  87       2.749 -18.071 -22.653  1.00 49.49           C  
ATOM    663  O   ILE A  87      -0.148 -18.052 -22.634  1.00 49.49           O  
ATOM    664  CG1 ILE A  87       4.183 -18.572 -22.361  1.00 49.49           C  
ATOM    665  CG2 ILE A  87       2.783 -16.635 -23.219  1.00 49.49           C  
ATOM    666  CD1 ILE A  87       5.068 -18.702 -23.608  1.00 49.49           C  
ATOM    667  N   LEU A  88      -0.131 -16.947 -20.668  1.00 52.10           N  
ATOM    668  CA  LEU A  88      -1.358 -16.203 -20.921  1.00 52.10           C  
ATOM    669  C   LEU A  88      -1.061 -15.238 -22.069  1.00 52.10           C  
ATOM    670  CB  LEU A  88      -1.849 -15.497 -19.646  1.00 52.10           C  
ATOM    671  O   LEU A  88      -0.383 -14.222 -21.913  1.00 52.10           O  
ATOM    672  CG  LEU A  88      -2.452 -16.463 -18.608  1.00 52.10           C  
ATOM    673  CD1 LEU A  88      -2.667 -15.723 -17.285  1.00 52.10           C  
ATOM    674  CD2 LEU A  88      -3.805 -17.029 -19.051  1.00 52.10           C  
ATOM    675  N   THR A  89      -1.503 -15.649 -23.251  1.00 44.94           N  
ATOM    676  CA  THR A  89      -1.439 -14.914 -24.503  1.00 44.94           C  
ATOM    677  C   THR A  89      -1.969 -13.508 -24.287  1.00 44.94           C  
ATOM    678  CB  THR A  89      -2.281 -15.627 -25.574  1.00 44.94           C  
ATOM    679  O   THR A  89      -3.122 -13.346 -23.898  1.00 44.94           O  
ATOM    680  CG2 THR A  89      -1.506 -16.779 -26.209  1.00 44.94           C  
ATOM    681  OG1 THR A  89      -3.450 -16.172 -24.998  1.00 44.94           O  
ATOM    682  N   SER A  90      -1.077 -12.540 -24.518  1.00 39.55           N  
ATOM    683  CA  SER A  90      -1.340 -11.148 -24.891  1.00 39.55           C  
ATOM    684  C   SER A  90      -2.601 -10.532 -24.286  1.00 39.55           C  
ATOM    685  CB  SER A  90      -1.363 -11.031 -26.423  1.00 39.55           C  
ATOM    686  O   SER A  90      -3.708 -10.746 -24.780  1.00 39.55           O  
ATOM    687  OG  SER A  90      -2.270 -11.959 -26.981  1.00 39.55           O  
ATOM    688  N   LEU A  91      -2.403  -9.663 -23.289  1.00 41.26           N  
ATOM    689  CA  LEU A  91      -3.354  -8.599 -22.980  1.00 41.26           C  
ATOM    690  C   LEU A  91      -3.364  -7.626 -24.173  1.00 41.26           C  
ATOM    691  CB  LEU A  91      -2.984  -7.947 -21.629  1.00 41.26           C  
ATOM    692  O   LEU A  91      -2.700  -6.591 -24.173  1.00 41.26           O  
ATOM    693  CG  LEU A  91      -4.205  -7.358 -20.899  1.00 41.26           C  
ATOM    694  CD1 LEU A  91      -4.989  -8.466 -20.184  1.00 41.26           C  
ATOM    695  CD2 LEU A  91      -3.761  -6.350 -19.837  1.00 41.26           C  
ATOM    696  N   ASP A  92      -4.019  -8.060 -25.241  1.00 38.42           N  
ATOM    697  CA  ASP A  92      -4.391  -7.235 -26.371  1.00 38.42           C  
ATOM    698  C   ASP A  92      -5.533  -6.316 -25.904  1.00 38.42           C  
ATOM    699  CB  ASP A  92      -4.755  -8.136 -27.576  1.00 38.42           C  
ATOM    700  O   ASP A  92      -6.391  -6.728 -25.126  1.00 38.42           O  
ATOM    701  CG  ASP A  92      -4.207  -7.632 -28.919  1.00 38.42           C  
ATOM    702  OD1 ASP A  92      -3.763  -6.460 -28.973  1.00 38.42           O  
ATOM    703  OD2 ASP A  92      -4.194  -8.442 -29.873  1.00 38.42           O  
ATOM    704  N   GLU A  93      -5.506  -5.069 -26.369  1.00 37.69           N  
ATOM    705  CA  GLU A  93      -6.450  -3.971 -26.087  1.00 37.69           C  
ATOM    706  C   GLU A  93      -6.240  -3.144 -24.790  1.00 37.69           C  
ATOM    707  CB  GLU A  93      -7.915  -4.367 -26.335  1.00 37.69           C  
ATOM    708  O   GLU A  93      -6.705  -3.453 -23.696  1.00 37.69           O  
ATOM    709  CG  GLU A  93      -8.120  -4.917 -27.758  1.00 37.69           C  
ATOM    710  CD  GLU A  93      -9.597  -5.107 -28.122  1.00 37.69           C  
ATOM    711  OE1 GLU A  93      -9.883  -5.128 -29.341  1.00 37.69           O  
ATOM    712  OE2 GLU A  93     -10.446  -5.150 -27.201  1.00 37.69           O  
ATOM    713  N   LYS A  94      -5.625  -1.964 -24.999  1.00 44.75           N  
ATOM    714  CA  LYS A  94      -5.233  -0.887 -24.060  1.00 44.75           C  
ATOM    715  C   LYS A  94      -3.997  -1.203 -23.221  1.00 44.75           C  
ATOM    716  CB  LYS A  94      -6.400  -0.383 -23.189  1.00 44.75           C  
ATOM    717  O   LYS A  94      -4.071  -1.819 -22.168  1.00 44.75           O  
ATOM    718  CG  LYS A  94      -7.445   0.392 -23.999  1.00 44.75           C  
ATOM    719  CD  LYS A  94      -8.569   0.889 -23.085  1.00 44.75           C  
ATOM    720  CE  LYS A  94      -9.556   1.724 -23.904  1.00 44.75           C  
ATOM    721  NZ  LYS A  94     -10.760   2.077 -23.113  1.00 44.75           N  
ATOM    722  N   SER A  95      -2.864  -0.646 -23.651  1.00 45.31           N  
ATOM    723  CA  SER A  95      -1.595  -0.589 -22.921  1.00 45.31           C  
ATOM    724  C   SER A  95      -1.745   0.123 -21.565  1.00 45.31           C  
ATOM    725  CB  SER A  95      -0.562   0.127 -23.805  1.00 45.31           C  
ATOM    726  O   SER A  95      -1.406   1.299 -21.415  1.00 45.31           O  
ATOM    727  OG  SER A  95      -1.010   1.440 -24.098  1.00 45.31           O  
ATOM    728  N   VAL A  96      -2.289  -0.563 -20.565  1.00 56.31           N  
ATOM    729  CA  VAL A  96      -2.215  -0.126 -19.173  1.00 56.31           C  
ATOM    730  C   VAL A  96      -0.787  -0.412 -18.721  1.00 56.31           C  
ATOM    731  CB  VAL A  96      -3.269  -0.831 -18.296  1.00 56.31           C  
ATOM    732  O   VAL A  96      -0.371  -1.568 -18.706  1.00 56.31           O  
ATOM    733  CG1 VAL A  96      -3.216  -0.306 -16.857  1.00 56.31           C  
ATOM    734  CG2 VAL A  96      -4.695  -0.572 -18.808  1.00 56.31           C  
ATOM    735  N   SER A  97      -0.018   0.637 -18.405  1.00 67.08           N  
ATOM    736  CA  SER A  97       1.347   0.475 -17.888  1.00 67.08           C  
ATOM    737  C   SER A  97       1.332  -0.447 -16.665  1.00 67.08           C  
ATOM    738  CB  SER A  97       1.978   1.826 -17.512  1.00 67.08           C  
ATOM    739  O   SER A  97       0.424  -0.348 -15.834  1.00 67.08           O  
ATOM    740  OG  SER A  97       3.295   1.581 -17.057  1.00 67.08           O  
ATOM    741  N   TYR A  98       2.340  -1.314 -16.533  1.00 67.30           N  
ATOM    742  CA  TYR A  98       2.537  -2.152 -15.345  1.00 67.30           C  
ATOM    743  C   TYR A  98       2.481  -1.311 -14.057  1.00 67.30           C  
ATOM    744  CB  TYR A  98       3.882  -2.878 -15.479  1.00 67.30           C  
ATOM    745  O   TYR A  98       1.835  -1.710 -13.088  1.00 67.30           O  
ATOM    746  CG  TYR A  98       4.225  -3.773 -14.305  1.00 67.30           C  
ATOM    747  CD1 TYR A  98       5.056  -3.290 -13.274  1.00 67.30           C  
ATOM    748  CD2 TYR A  98       3.706  -5.081 -14.239  1.00 67.30           C  
ATOM    749  CE1 TYR A  98       5.383  -4.120 -12.185  1.00 67.30           C  
ATOM    750  CE2 TYR A  98       4.029  -5.911 -13.149  1.00 67.30           C  
ATOM    751  OH  TYR A  98       5.195  -6.247 -11.085  1.00 67.30           O  
ATOM    752  CZ  TYR A  98       4.872  -5.434 -12.124  1.00 67.30           C  
ATOM    753  N   ASP A  99       3.031  -0.094 -14.103  1.00 79.75           N  
ATOM    754  CA  ASP A  99       2.986   0.876 -13.004  1.00 79.75           C  
ATOM    755  C   ASP A  99       1.547   1.227 -12.615  1.00 79.75           C  
ATOM    756  CB  ASP A  99       3.721   2.163 -13.413  1.00 79.75           C  
ATOM    757  O   ASP A  99       1.196   1.239 -11.443  1.00 79.75           O  
ATOM    758  CG  ASP A  99       5.150   1.925 -13.901  1.00 79.75           C  
ATOM    759  OD1 ASP A  99       5.801   0.983 -13.398  1.00 79.75           O  
ATOM    760  OD2 ASP A  99       5.533   2.649 -14.846  1.00 79.75           O  
ATOM    761  N   THR A 100       0.660   1.425 -13.594  1.00 85.84           N  
ATOM    762  CA  THR A 100      -0.754   1.738 -13.341  1.00 85.84           C  
ATOM    763  C   THR A 100      -1.499   0.567 -12.706  1.00 85.84           C  
ATOM    764  CB  THR A 100      -1.452   2.128 -14.650  1.00 85.84           C  
ATOM    765  O   THR A 100      -2.369   0.781 -11.862  1.00 85.84           O  
ATOM    766  CG2 THR A 100      -2.925   2.500 -14.474  1.00 85.84           C  
ATOM    767  OG1 THR A 100      -0.812   3.242 -15.223  1.00 85.84           O  
ATOM    768  N   VAL A 101      -1.199  -0.673 -13.106  1.00 88.22           N  
ATOM    769  CA  VAL A 101      -1.804  -1.867 -12.489  1.00 88.22           C  
ATOM    770  C   VAL A 101      -1.339  -2.002 -11.041  1.00 88.22           C  
ATOM    771  CB  VAL A 101      -1.470  -3.146 -13.281  1.00 88.22           C  
ATOM    772  O   VAL A 101      -2.153  -2.249 -10.152  1.00 88.22           O  
ATOM    773  CG1 VAL A 101      -2.089  -4.392 -12.635  1.00 88.22           C  
ATOM    774  CG2 VAL A 101      -2.001  -3.052 -14.717  1.00 88.22           C  
ATOM    775  N   MET A 102      -0.047  -1.789 -10.806  1.00 90.56           N  
ATOM    776  CA  MET A 102       0.554  -1.861  -9.482  1.00 90.56           C  
ATOM    777  C   MET A 102       0.037  -0.757  -8.553  1.00 90.56           C  
ATOM    778  CB  MET A 102       2.071  -1.796  -9.661  1.00 90.56           C  
ATOM    779  O   MET A 102      -0.352  -1.035  -7.420  1.00 90.56           O  
ATOM    780  CG  MET A 102       2.805  -2.149  -8.375  1.00 90.56           C  
ATOM    781  SD  MET A 102       2.427  -3.781  -7.657  1.00 90.56           S  
ATOM    782  CE  MET A 102       3.073  -4.867  -8.954  1.00 90.56           C  
ATOM    783  N   ASP A 103      -0.075   0.472  -9.057  1.00 93.26           N  
ATOM    784  CA  ASP A 103      -0.670   1.596  -8.336  1.00 93.26           C  
ATOM    785  C   ASP A 103      -2.104   1.278  -7.915  1.00 93.26           C  
ATOM    786  CB  ASP A 103      -0.671   2.846  -9.230  1.00 93.26           C  
ATOM    787  O   ASP A 103      -2.472   1.461  -6.756  1.00 93.26           O  
ATOM    788  CG  ASP A 103       0.706   3.478  -9.429  1.00 93.26           C  
ATOM    789  OD1 ASP A 103       1.666   3.059  -8.747  1.00 93.26           O  
ATOM    790  OD2 ASP A 103       0.759   4.482 -10.175  1.00 93.26           O  
ATOM    791  N   LYS A 104      -2.916   0.736  -8.832  1.00 95.46           N  
ATOM    792  CA  LYS A 104      -4.286   0.311  -8.516  1.00 95.46           C  
ATOM    793  C   LYS A 104      -4.316  -0.764  -7.435  1.00 95.46           C  
ATOM    794  CB  LYS A 104      -4.998  -0.194  -9.773  1.00 95.46           C  
ATOM    795  O   LYS A 104      -5.157  -0.685  -6.543  1.00 95.46           O  
ATOM    796  CG  LYS A 104      -5.393   0.952 -10.707  1.00 95.46           C  
ATOM    797  CD  LYS A 104      -6.009   0.380 -11.983  1.00 95.46           C  
ATOM    798  CE  LYS A 104      -6.447   1.526 -12.892  1.00 95.46           C  
ATOM    799  NZ  LYS A 104      -7.167   1.013 -14.080  1.00 95.46           N  
ATOM    800  N   TYR A 105      -3.416  -1.743  -7.501  1.00 95.27           N  
ATOM    801  CA  TYR A 105      -3.313  -2.791  -6.490  1.00 95.27           C  
ATOM    802  C   TYR A 105      -3.033  -2.201  -5.102  1.00 95.27           C  
ATOM    803  CB  TYR A 105      -2.247  -3.811  -6.909  1.00 95.27           C  
ATOM    804  O   TYR A 105      -3.795  -2.456  -4.169  1.00 95.27           O  
ATOM    805  CG  TYR A 105      -1.927  -4.815  -5.823  1.00 95.27           C  
ATOM    806  CD1 TYR A 105      -0.825  -4.599  -4.971  1.00 95.27           C  
ATOM    807  CD2 TYR A 105      -2.758  -5.935  -5.635  1.00 95.27           C  
ATOM    808  CE1 TYR A 105      -0.555  -5.500  -3.926  1.00 95.27           C  
ATOM    809  CE2 TYR A 105      -2.484  -6.845  -4.597  1.00 95.27           C  
ATOM    810  OH  TYR A 105      -1.132  -7.506  -2.738  1.00 95.27           O  
ATOM    811  CZ  TYR A 105      -1.383  -6.628  -3.743  1.00 95.27           C  
ATOM    812  N   TRP A 106      -2.002  -1.364  -4.964  1.00 96.19           N  
ATOM    813  CA  TRP A 106      -1.633  -0.790  -3.669  1.00 96.19           C  
ATOM    814  C   TRP A 106      -2.670   0.189  -3.126  1.00 96.19           C  
ATOM    815  CB  TRP A 106      -0.270  -0.116  -3.767  1.00 96.19           C  
ATOM    816  O   TRP A 106      -3.014   0.115  -1.947  1.00 96.19           O  
ATOM    817  CG  TRP A 106       0.864  -1.073  -3.885  1.00 96.19           C  
ATOM    818  CD1 TRP A 106       1.684  -1.200  -4.947  1.00 96.19           C  
ATOM    819  CD2 TRP A 106       1.288  -2.079  -2.921  1.00 96.19           C  
ATOM    820  CE2 TRP A 106       2.362  -2.823  -3.493  1.00 96.19           C  
ATOM    821  CE3 TRP A 106       0.852  -2.454  -1.632  1.00 96.19           C  
ATOM    822  NE1 TRP A 106       2.557  -2.246  -4.729  1.00 96.19           N  
ATOM    823  CH2 TRP A 106       2.486  -4.264  -1.557  1.00 96.19           C  
ATOM    824  CZ2 TRP A 106       2.956  -3.907  -2.834  1.00 96.19           C  
ATOM    825  CZ3 TRP A 106       1.448  -3.534  -0.956  1.00 96.19           C  
ATOM    826  N   LEU A 107      -3.231   1.048  -3.982  1.00 97.75           N  
ATOM    827  CA  LEU A 107      -4.336   1.934  -3.606  1.00 97.75           C  
ATOM    828  C   LEU A 107      -5.548   1.129  -3.113  1.00 97.75           C  
ATOM    829  CB  LEU A 107      -4.721   2.813  -4.811  1.00 97.75           C  
ATOM    830  O   LEU A 107      -6.150   1.488  -2.103  1.00 97.75           O  
ATOM    831  CG  LEU A 107      -3.685   3.890  -5.185  1.00 97.75           C  
ATOM    832  CD1 LEU A 107      -4.038   4.481  -6.555  1.00 97.75           C  
ATOM    833  CD2 LEU A 107      -3.662   5.041  -4.181  1.00 97.75           C  
ATOM    834  N   SER A 108      -5.879   0.018  -3.783  1.00 97.62           N  
ATOM    835  CA  SER A 108      -6.955  -0.885  -3.358  1.00 97.62           C  
ATOM    836  C   SER A 108      -6.677  -1.489  -1.987  1.00 97.62           C  
ATOM    837  CB  SER A 108      -7.132  -2.036  -4.352  1.00 97.62           C  
ATOM    838  O   SER A 108      -7.548  -1.447  -1.123  1.00 97.62           O  
ATOM    839  OG  SER A 108      -8.288  -2.786  -4.035  1.00 97.62           O  
ATOM    840  N   GLN A 109      -5.487  -2.066  -1.788  1.00 97.04           N  
ATOM    841  CA  GLN A 109      -5.106  -2.699  -0.522  1.00 97.04           C  
ATOM    842  C   GLN A 109      -5.148  -1.694   0.630  1.00 97.04           C  
ATOM    843  CB  GLN A 109      -3.696  -3.304  -0.638  1.00 97.04           C  
ATOM    844  O   GLN A 109      -5.695  -1.991   1.688  1.00 97.04           O  
ATOM    845  CG  GLN A 109      -3.637  -4.561  -1.519  1.00 97.04           C  
ATOM    846  CD  GLN A 109      -4.487  -5.704  -0.979  1.00 97.04           C  
ATOM    847  NE2 GLN A 109      -5.284  -6.342  -1.806  1.00 97.04           N  
ATOM    848  OE1 GLN A 109      -4.467  -6.042   0.190  1.00 97.04           O  
ATOM    849  N   TYR A 110      -4.636  -0.485   0.396  1.00 98.08           N  
ATOM    850  CA  TYR A 110      -4.628   0.575   1.392  1.00 98.08           C  
ATOM    851  C   TYR A 110      -6.042   1.002   1.800  1.00 98.08           C  
ATOM    852  CB  TYR A 110      -3.837   1.766   0.848  1.00 98.08           C  
ATOM    853  O   TYR A 110      -6.335   1.076   2.990  1.00 98.08           O  
ATOM    854  CG  TYR A 110      -3.575   2.797   1.918  1.00 98.08           C  
ATOM    855  CD1 TYR A 110      -4.457   3.876   2.117  1.00 98.08           C  
ATOM    856  CD2 TYR A 110      -2.460   2.633   2.753  1.00 98.08           C  
ATOM    857  CE1 TYR A 110      -4.202   4.801   3.145  1.00 98.08           C  
ATOM    858  CE2 TYR A 110      -2.197   3.556   3.778  1.00 98.08           C  
ATOM    859  OH  TYR A 110      -2.839   5.553   4.956  1.00 98.08           O  
ATOM    860  CZ  TYR A 110      -3.070   4.646   3.973  1.00 98.08           C  
ATOM    861  N   VAL A 111      -6.934   1.249   0.832  1.00 98.49           N  
ATOM    862  CA  VAL A 111      -8.322   1.650   1.121  1.00 98.49           C  
ATOM    863  C   VAL A 111      -9.082   0.534   1.828  1.00 98.49           C  
ATOM    864  CB  VAL A 111      -9.055   2.093  -0.158  1.00 98.49           C  
ATOM    865  O   VAL A 111      -9.771   0.806   2.804  1.00 98.49           O  
ATOM    866  CG1 VAL A 111     -10.558   2.330   0.045  1.00 98.49           C  
ATOM    867  CG2 VAL A 111      -8.465   3.419  -0.636  1.00 98.49           C  
ATOM    868  N   ILE A 112      -8.936  -0.720   1.389  1.00 98.16           N  
ATOM    869  CA  ILE A 112      -9.598  -1.854   2.045  1.00 98.16           C  
ATOM    870  C   ILE A 112      -9.134  -1.965   3.499  1.00 98.16           C  
ATOM    871  CB  ILE A 112      -9.385  -3.162   1.252  1.00 98.16           C  
ATOM    872  O   ILE A 112      -9.987  -2.002   4.379  1.00 98.16           O  
ATOM    873  CG1 ILE A 112     -10.158  -3.090  -0.087  1.00 98.16           C  
ATOM    874  CG2 ILE A 112      -9.856  -4.389   2.058  1.00 98.16           C  
ATOM    875  CD1 ILE A 112      -9.769  -4.191  -1.082  1.00 98.16           C  
ATOM    876  N   ALA A 113      -7.825  -1.955   3.765  1.00 97.89           N  
ATOM    877  CA  ALA A 113      -7.302  -2.063   5.127  1.00 97.89           C  
ATOM    878  C   ALA A 113      -7.677  -0.853   6.005  1.00 97.89           C  
ATOM    879  CB  ALA A 113      -5.783  -2.250   5.045  1.00 97.89           C  
ATOM    880  O   ALA A 113      -7.991  -1.016   7.176  1.00 97.89           O  
ATOM    881  N   ARG A 114      -7.676   0.369   5.457  1.00 98.07           N  
ATOM    882  CA  ARG A 114      -7.975   1.591   6.225  1.00 98.07           C  
ATOM    883  C   ARG A 114      -9.453   1.768   6.549  1.00 98.07           C  
ATOM    884  CB  ARG A 114      -7.392   2.806   5.482  1.00 98.07           C  
ATOM    885  O   ARG A 114      -9.776   2.347   7.581  1.00 98.07           O  
ATOM    886  CG  ARG A 114      -7.507   4.106   6.291  1.00 98.07           C  
ATOM    887  CD  ARG A 114      -6.610   5.198   5.698  1.00 98.07           C  
ATOM    888  NE  ARG A 114      -6.755   6.475   6.424  1.00 98.07           N  
ATOM    889  NH1 ARG A 114      -4.745   7.481   5.835  1.00 98.07           N  
ATOM    890  NH2 ARG A 114      -6.201   8.616   7.014  1.00 98.07           N  
ATOM    891  CZ  ARG A 114      -5.908   7.496   6.419  1.00 98.07           C  
ATOM    892  N   GLU A 115     -10.334   1.332   5.656  1.00 97.75           N  
ATOM    893  CA  GLU A 115     -11.770   1.620   5.737  1.00 97.75           C  
ATOM    894  C   GLU A 115     -12.611   0.421   6.196  1.00 97.75           C  
ATOM    895  CB  GLU A 115     -12.245   2.153   4.375  1.00 97.75           C  
ATOM    896  O   GLU A 115     -13.781   0.594   6.550  1.00 97.75           O  
ATOM    897  CG  GLU A 115     -11.525   3.429   3.914  1.00 97.75           C  
ATOM    898  CD  GLU A 115     -11.740   4.634   4.832  1.00 97.75           C  
ATOM    899  OE1 GLU A 115     -10.969   5.609   4.717  1.00 97.75           O  
ATOM    900  OE2 GLU A 115     -12.733   4.662   5.586  1.00 97.75           O  
ATOM    901  N   THR A 116     -12.037  -0.786   6.188  1.00 97.52           N  
ATOM    902  CA  THR A 116     -12.668  -1.977   6.766  1.00 97.52           C  
ATOM    903  C   THR A 116     -12.570  -1.903   8.280  1.00 97.52           C  
ATOM    904  CB  THR A 116     -12.040  -3.281   6.250  1.00 97.52           C  
ATOM    905  O   THR A 116     -11.532  -1.567   8.841  1.00 97.52           O  
ATOM    906  CG2 THR A 116     -12.638  -4.564   6.828  1.00 97.52           C  
ATOM    907  OG1 THR A 116     -12.232  -3.340   4.854  1.00 97.52           O  
ATOM    908  N   TYR A 117     -13.660  -2.257   8.950  1.00 97.60           N  
ATOM    909  CA  TYR A 117     -13.649  -2.493  10.383  1.00 97.60           C  
ATOM    910  C   TYR A 117     -14.219  -3.879  10.643  1.00 97.60           C  
ATOM    911  CB  TYR A 117     -14.401  -1.384  11.126  1.00 97.60           C  
ATOM    912  O   TYR A 117     -15.404  -4.131  10.426  1.00 97.60           O  
ATOM    913  CG  TYR A 117     -14.343  -1.567  12.628  1.00 97.60           C  
ATOM    914  CD1 TYR A 117     -15.272  -2.417  13.257  1.00 97.60           C  
ATOM    915  CD2 TYR A 117     -13.324  -0.954  13.383  1.00 97.60           C  
ATOM    916  CE1 TYR A 117     -15.165  -2.683  14.630  1.00 97.60           C  
ATOM    917  CE2 TYR A 117     -13.225  -1.204  14.766  1.00 97.60           C  
ATOM    918  OH  TYR A 117     -14.031  -2.383  16.701  1.00 97.60           O  
ATOM    919  CZ  TYR A 117     -14.138  -2.087  15.384  1.00 97.60           C  
ATOM    920  N   ASP A 118     -13.375  -4.784  11.110  1.00 96.74           N  
ATOM    921  CA  ASP A 118     -13.770  -6.105  11.574  1.00 96.74           C  
ATOM    922  C   ASP A 118     -12.897  -6.461  12.768  1.00 96.74           C  
ATOM    923  CB  ASP A 118     -13.620  -7.111  10.429  1.00 96.74           C  
ATOM    924  O   ASP A 118     -11.675  -6.524  12.654  1.00 96.74           O  
ATOM    925  CG  ASP A 118     -14.024  -8.539  10.797  1.00 96.74           C  
ATOM    926  OD1 ASP A 118     -14.067  -8.903  11.993  1.00 96.74           O  
ATOM    927  OD2 ASP A 118     -14.386  -9.272   9.850  1.00 96.74           O  
ATOM    928  N   TRP A 119     -13.527  -6.704  13.916  1.00 96.43           N  
ATOM    929  CA  TRP A 119     -12.836  -7.015  15.163  1.00 96.43           C  
ATOM    930  C   TRP A 119     -11.788  -8.128  15.019  1.00 96.43           C  
ATOM    931  CB  TRP A 119     -13.893  -7.415  16.192  1.00 96.43           C  
ATOM    932  O   TRP A 119     -10.734  -8.070  15.649  1.00 96.43           O  
ATOM    933  CG  TRP A 119     -13.330  -7.722  17.538  1.00 96.43           C  
ATOM    934  CD1 TRP A 119     -13.132  -8.953  18.060  1.00 96.43           C  
ATOM    935  CD2 TRP A 119     -12.781  -6.779  18.501  1.00 96.43           C  
ATOM    936  CE2 TRP A 119     -12.250  -7.516  19.600  1.00 96.43           C  
ATOM    937  CE3 TRP A 119     -12.664  -5.374  18.541  1.00 96.43           C  
ATOM    938  NE1 TRP A 119     -12.506  -8.835  19.286  1.00 96.43           N  
ATOM    939  CH2 TRP A 119     -11.520  -5.489  20.698  1.00 96.43           C  
ATOM    940  CZ2 TRP A 119     -11.622  -6.891  20.687  1.00 96.43           C  
ATOM    941  CZ3 TRP A 119     -12.047  -4.737  19.634  1.00 96.43           C  
ATOM    942  N   TYR A 120     -12.045  -9.123  14.169  1.00 96.12           N  
ATOM    943  CA  TYR A 120     -11.168 -10.282  14.018  1.00 96.12           C  
ATOM    944  C   TYR A 120      -9.973 -10.039  13.084  1.00 96.12           C  
ATOM    945  CB  TYR A 120     -12.009 -11.479  13.564  1.00 96.12           C  
ATOM    946  O   TYR A 120      -8.993 -10.780  13.165  1.00 96.12           O  
ATOM    947  CG  TYR A 120     -13.128 -11.840  14.525  1.00 96.12           C  
ATOM    948  CD1 TYR A 120     -12.839 -12.543  15.710  1.00 96.12           C  
ATOM    949  CD2 TYR A 120     -14.453 -11.456  14.242  1.00 96.12           C  
ATOM    950  CE1 TYR A 120     -13.874 -12.878  16.606  1.00 96.12           C  
ATOM    951  CE2 TYR A 120     -15.490 -11.786  15.133  1.00 96.12           C  
ATOM    952  OH  TYR A 120     -16.210 -12.827  17.166  1.00 96.12           O  
ATOM    953  CZ  TYR A 120     -15.204 -12.503  16.312  1.00 96.12           C  
ATOM    954  N   THR A 121     -10.020  -9.021  12.216  1.00 96.71           N  
ATOM    955  CA  THR A 121      -8.908  -8.653  11.312  1.00 96.71           C  
ATOM    956  C   THR A 121      -8.275  -7.306  11.641  1.00 96.71           C  
ATOM    957  CB  THR A 121      -9.301  -8.690   9.828  1.00 96.71           C  
ATOM    958  O   THR A 121      -7.216  -6.993  11.098  1.00 96.71           O  
ATOM    959  CG2 THR A 121      -9.890 -10.051   9.440  1.00 96.71           C  
ATOM    960  OG1 THR A 121     -10.246  -7.702   9.514  1.00 96.71           O  
ATOM    961  N   LEU A 122      -8.851  -6.557  12.587  1.00 97.04           N  
ATOM    962  CA  LEU A 122      -8.482  -5.178  12.896  1.00 97.04           C  
ATOM    963  C   LEU A 122      -6.983  -4.985  13.134  1.00 97.04           C  
ATOM    964  CB  LEU A 122      -9.290  -4.723  14.127  1.00 97.04           C  
ATOM    965  O   LEU A 122      -6.412  -4.017  12.647  1.00 97.04           O  
ATOM    966  CG  LEU A 122      -9.059  -3.253  14.512  1.00 97.04           C  
ATOM    967  CD1 LEU A 122      -9.487  -2.306  13.390  1.00 97.04           C  
ATOM    968  CD2 LEU A 122      -9.870  -2.917  15.764  1.00 97.04           C  
ATOM    969  N   GLN A 123      -6.326  -5.910  13.840  1.00 95.94           N  
ATOM    970  CA  GLN A 123      -4.885  -5.819  14.099  1.00 95.94           C  
ATOM    971  C   GLN A 123      -4.065  -5.861  12.801  1.00 95.94           C  
ATOM    972  CB  GLN A 123      -4.471  -6.955  15.049  1.00 95.94           C  
ATOM    973  O   GLN A 123      -3.164  -5.048  12.602  1.00 95.94           O  
ATOM    974  CG  GLN A 123      -2.991  -6.875  15.459  1.00 95.94           C  
ATOM    975  CD  GLN A 123      -2.651  -5.587  16.201  1.00 95.94           C  
ATOM    976  NE2 GLN A 123      -1.492  -5.019  15.975  1.00 95.94           N  
ATOM    977  OE1 GLN A 123      -3.416  -5.079  17.004  1.00 95.94           O  
ATOM    978  N   LYS A 124      -4.404  -6.782  11.893  1.00 96.29           N  
ATOM    979  CA  LYS A 124      -3.738  -6.914  10.593  1.00 96.29           C  
ATOM    980  C   LYS A 124      -3.966  -5.672   9.736  1.00 96.29           C  
ATOM    981  CB  LYS A 124      -4.251  -8.183   9.897  1.00 96.29           C  
ATOM    982  O   LYS A 124      -3.035  -5.191   9.089  1.00 96.29           O  
ATOM    983  CG  LYS A 124      -3.770  -8.254   8.445  1.00 96.29           C  
ATOM    984  CD  LYS A 124      -4.181  -9.561   7.777  1.00 96.29           C  
ATOM    985  CE  LYS A 124      -3.766  -9.450   6.310  1.00 96.29           C  
ATOM    986  NZ  LYS A 124      -3.624 -10.782   5.686  1.00 96.29           N  
ATOM    987  N   ASP A 125      -5.194  -5.173   9.726  1.00 97.05           N  
ATOM    988  CA  ASP A 125      -5.568  -3.987   8.963  1.00 97.05           C  
ATOM    989  C   ASP A 125      -4.836  -2.748   9.508  1.00 97.05           C  
ATOM    990  CB  ASP A 125      -7.100  -3.862   8.988  1.00 97.05           C  
ATOM    991  O   ASP A 125      -4.206  -2.010   8.750  1.00 97.05           O  
ATOM    992  CG  ASP A 125      -7.797  -5.011   8.238  1.00 97.05           C  
ATOM    993  OD1 ASP A 125      -7.224  -5.486   7.227  1.00 97.05           O  
ATOM    994  OD2 ASP A 125      -8.868  -5.469   8.705  1.00 97.05           O  
ATOM    995  N   TYR A 126      -4.779  -2.596  10.836  1.00 97.02           N  
ATOM    996  CA  TYR A 126      -4.034  -1.540  11.518  1.00 97.02           C  
ATOM    997  C   TYR A 126      -2.535  -1.553  11.180  1.00 97.02           C  
ATOM    998  CB  TYR A 126      -4.276  -1.653  13.032  1.00 97.02           C  
ATOM    999  O   TYR A 126      -1.970  -0.519  10.816  1.00 97.02           O  
ATOM   1000  CG  TYR A 126      -3.613  -0.563  13.849  1.00 97.02           C  
ATOM   1001  CD1 TYR A 126      -2.271  -0.702  14.255  1.00 97.02           C  
ATOM   1002  CD2 TYR A 126      -4.341   0.590  14.204  1.00 97.02           C  
ATOM   1003  CE1 TYR A 126      -1.646   0.319  14.994  1.00 97.02           C  
ATOM   1004  CE2 TYR A 126      -3.722   1.608  14.952  1.00 97.02           C  
ATOM   1005  OH  TYR A 126      -1.776   2.461  16.064  1.00 97.02           O  
ATOM   1006  CZ  TYR A 126      -2.374   1.478  15.342  1.00 97.02           C  
ATOM   1007  N   GLU A 127      -1.893  -2.722  11.246  1.00 94.88           N  
ATOM   1008  CA  GLU A 127      -0.481  -2.893  10.885  1.00 94.88           C  
ATOM   1009  C   GLU A 127      -0.224  -2.603   9.403  1.00 94.88           C  
ATOM   1010  CB  GLU A 127      -0.042  -4.327  11.203  1.00 94.88           C  
ATOM   1011  O   GLU A 127       0.763  -1.948   9.059  1.00 94.88           O  
ATOM   1012  CG  GLU A 127       0.126  -4.554  12.711  1.00 94.88           C  
ATOM   1013  CD  GLU A 127       0.356  -6.028  13.073  1.00 94.88           C  
ATOM   1014  OE1 GLU A 127       0.301  -6.315  14.292  1.00 94.88           O  
ATOM   1015  OE2 GLU A 127       0.594  -6.855  12.163  1.00 94.88           O  
ATOM   1016  N   THR A 128      -1.131  -3.042   8.525  1.00 95.54           N  
ATOM   1017  CA  THR A 128      -1.039  -2.812   7.077  1.00 95.54           C  
ATOM   1018  C   THR A 128      -1.097  -1.320   6.763  1.00 95.54           C  
ATOM   1019  CB  THR A 128      -2.152  -3.561   6.326  1.00 95.54           C  
ATOM   1020  O   THR A 128      -0.237  -0.806   6.046  1.00 95.54           O  
ATOM   1021  CG2 THR A 128      -2.069  -3.368   4.811  1.00 95.54           C  
ATOM   1022  OG1 THR A 128      -2.041  -4.945   6.573  1.00 95.54           O  
ATOM   1023  N   VAL A 129      -2.059  -0.592   7.336  1.00 97.25           N  
ATOM   1024  CA  VAL A 129      -2.176   0.859   7.133  1.00 97.25           C  
ATOM   1025  C   VAL A 129      -0.954   1.580   7.684  1.00 97.25           C  
ATOM   1026  CB  VAL A 129      -3.453   1.415   7.775  1.00 97.25           C  
ATOM   1027  O   VAL A 129      -0.401   2.432   6.992  1.00 97.25           O  
ATOM   1028  CG1 VAL A 129      -3.562   2.939   7.610  1.00 97.25           C  
ATOM   1029  CG2 VAL A 129      -4.689   0.812   7.114  1.00 97.25           C  
ATOM   1030  N   GLY A 130      -0.490   1.224   8.885  1.00 95.26           N  
ATOM   1031  CA  GLY A 130       0.712   1.815   9.475  1.00 95.26           C  
ATOM   1032  C   GLY A 130       1.952   1.624   8.597  1.00 95.26           C  
ATOM   1033  O   GLY A 130       2.685   2.576   8.348  1.00 95.26           O  
ATOM   1034  N   MET A 131       2.148   0.417   8.064  1.00 93.21           N  
ATOM   1035  CA  MET A 131       3.280   0.076   7.199  1.00 93.21           C  
ATOM   1036  C   MET A 131       3.253   0.798   5.848  1.00 93.21           C  
ATOM   1037  CB  MET A 131       3.242  -1.436   6.980  1.00 93.21           C  
ATOM   1038  O   MET A 131       4.300   1.176   5.322  1.00 93.21           O  
ATOM   1039  CG  MET A 131       4.429  -1.951   6.166  1.00 93.21           C  
ATOM   1040  SD  MET A 131       4.236  -3.669   5.664  1.00 93.21           S  
ATOM   1041  CE  MET A 131       3.986  -4.479   7.273  1.00 93.21           C  
ATOM   1042  N   LEU A 132       2.064   0.968   5.271  1.00 95.74           N  
ATOM   1043  CA  LEU A 132       1.879   1.609   3.972  1.00 95.74           C  
ATOM   1044  C   LEU A 132       1.718   3.133   4.075  1.00 95.74           C  
ATOM   1045  CB  LEU A 132       0.686   0.956   3.256  1.00 95.74           C  
ATOM   1046  O   LEU A 132       1.506   3.776   3.053  1.00 95.74           O  
ATOM   1047  CG  LEU A 132       0.816  -0.543   2.924  1.00 95.74           C  
ATOM   1048  CD1 LEU A 132      -0.425  -0.986   2.145  1.00 95.74           C  
ATOM   1049  CD2 LEU A 132       2.059  -0.878   2.100  1.00 95.74           C  
ATOM   1050  N   SER A 133       1.810   3.729   5.266  1.00 96.89           N  
ATOM   1051  CA  SER A 133       1.647   5.173   5.480  1.00 96.89           C  
ATOM   1052  C   SER A 133       2.969   5.870   5.781  1.00 96.89           C  
ATOM   1053  CB  SER A 133       0.669   5.460   6.618  1.00 96.89           C  
ATOM   1054  O   SER A 133       3.899   5.298   6.349  1.00 96.89           O  
ATOM   1055  OG  SER A 133      -0.602   4.927   6.326  1.00 96.89           O  
ATOM   1056  N   SER A 134       3.065   7.147   5.427  1.00 95.61           N  
ATOM   1057  CA  SER A 134       4.084   8.039   5.974  1.00 95.61           C  
ATOM   1058  C   SER A 134       3.897   8.177   7.496  1.00 95.61           C  
ATOM   1059  CB  SER A 134       3.998   9.404   5.282  1.00 95.61           C  
ATOM   1060  O   SER A 134       2.796   7.936   7.999  1.00 95.61           O  
ATOM   1061  OG  SER A 134       2.865  10.117   5.745  1.00 95.61           O  
ATOM   1062  N   PRO A 135       4.919   8.608   8.260  1.00 94.72           N  
ATOM   1063  CA  PRO A 135       4.774   8.794   9.705  1.00 94.72           C  
ATOM   1064  C   PRO A 135       3.611   9.719  10.098  1.00 94.72           C  
ATOM   1065  CB  PRO A 135       6.124   9.349  10.170  1.00 94.72           C  
ATOM   1066  O   PRO A 135       2.921   9.454  11.080  1.00 94.72           O  
ATOM   1067  CG  PRO A 135       7.107   8.774   9.152  1.00 94.72           C  
ATOM   1068  CD  PRO A 135       6.304   8.792   7.853  1.00 94.72           C  
ATOM   1069  N   SER A 136       3.352  10.777   9.320  1.00 96.04           N  
ATOM   1070  CA  SER A 136       2.245  11.705   9.577  1.00 96.04           C  
ATOM   1071  C   SER A 136       0.878  11.071   9.318  1.00 96.04           C  
ATOM   1072  CB  SER A 136       2.411  12.981   8.743  1.00 96.04           C  
ATOM   1073  O   SER A 136      -0.024  11.204  10.144  1.00 96.04           O  
ATOM   1074  OG  SER A 136       2.540  12.696   7.361  1.00 96.04           O  
ATOM   1075  N   GLU A 137       0.721  10.351   8.204  1.00 97.53           N  
ATOM   1076  CA  GLU A 137      -0.540   9.676   7.866  1.00 97.53           C  
ATOM   1077  C   GLU A 137      -0.816   8.484   8.783  1.00 97.53           C  
ATOM   1078  CB  GLU A 137      -0.518   9.216   6.401  1.00 97.53           C  
ATOM   1079  O   GLU A 137      -1.947   8.298   9.231  1.00 97.53           O  
ATOM   1080  CG  GLU A 137      -0.742  10.377   5.430  1.00 97.53           C  
ATOM   1081  CD  GLU A 137      -2.094  11.068   5.663  1.00 97.53           C  
ATOM   1082  OE1 GLU A 137      -2.104  12.317   5.716  1.00 97.53           O  
ATOM   1083  OE2 GLU A 137      -3.118  10.348   5.792  1.00 97.53           O  
ATOM   1084  N   GLY A 138       0.224   7.723   9.130  1.00 97.11           N  
ATOM   1085  CA  GLY A 138       0.136   6.618  10.077  1.00 97.11           C  
ATOM   1086  C   GLY A 138      -0.303   7.096  11.459  1.00 97.11           C  
ATOM   1087  O   GLY A 138      -1.193   6.495  12.054  1.00 97.11           O  
ATOM   1088  N   GLN A 139       0.240   8.220  11.942  1.00 96.55           N  
ATOM   1089  CA  GLN A 139      -0.186   8.825  13.207  1.00 96.55           C  
ATOM   1090  C   GLN A 139      -1.628   9.351  13.145  1.00 96.55           C  
ATOM   1091  CB  GLN A 139       0.791   9.949  13.585  1.00 96.55           C  
ATOM   1092  O   GLN A 139      -2.390   9.168  14.096  1.00 96.55           O  
ATOM   1093  CG  GLN A 139       0.489  10.563  14.963  1.00 96.55           C  
ATOM   1094  CD  GLN A 139       0.639   9.572  16.116  1.00 96.55           C  
ATOM   1095  NE2 GLN A 139      -0.107   9.728  17.187  1.00 96.55           N  
ATOM   1096  OE1 GLN A 139       1.445   8.659  16.098  1.00 96.55           O  
ATOM   1097  N   SER A 140      -2.013   9.987  12.033  1.00 96.51           N  
ATOM   1098  CA  SER A 140      -3.386  10.456  11.803  1.00 96.51           C  
ATOM   1099  C   SER A 140      -4.386   9.298  11.882  1.00 96.51           C  
ATOM   1100  CB  SER A 140      -3.465  11.152  10.441  1.00 96.51           C  
ATOM   1101  O   SER A 140      -5.374   9.376  12.612  1.00 96.51           O  
ATOM   1102  OG  SER A 140      -4.763  11.651  10.199  1.00 96.51           O  
ATOM   1103  N   TYR A 141      -4.088   8.178  11.221  1.00 97.41           N  
ATOM   1104  CA  TYR A 141      -4.888   6.957  11.308  1.00 97.41           C  
ATOM   1105  C   TYR A 141      -4.894   6.354  12.723  1.00 97.41           C  
ATOM   1106  CB  TYR A 141      -4.360   5.962  10.272  1.00 97.41           C  
ATOM   1107  O   TYR A 141      -5.962   6.100  13.280  1.00 97.41           O  
ATOM   1108  CG  TYR A 141      -4.988   4.593  10.393  1.00 97.41           C  
ATOM   1109  CD1 TYR A 141      -4.240   3.527  10.927  1.00 97.41           C  
ATOM   1110  CD2 TYR A 141      -6.326   4.393  10.004  1.00 97.41           C  
ATOM   1111  CE1 TYR A 141      -4.822   2.254  11.052  1.00 97.41           C  
ATOM   1112  CE2 TYR A 141      -6.906   3.116  10.114  1.00 97.41           C  
ATOM   1113  OH  TYR A 141      -6.743   0.824  10.746  1.00 97.41           O  
ATOM   1114  CZ  TYR A 141      -6.155   2.041  10.633  1.00 97.41           C  
ATOM   1115  N   ALA A 142      -3.722   6.197  13.346  1.00 97.03           N  
ATOM   1116  CA  ALA A 142      -3.584   5.618  14.683  1.00 97.03           C  
ATOM   1117  C   ALA A 142      -4.364   6.389  15.760  1.00 97.03           C  
ATOM   1118  CB  ALA A 142      -2.094   5.564  15.034  1.00 97.03           C  
ATOM   1119  O   ALA A 142      -4.821   5.793  16.736  1.00 97.03           O  
ATOM   1120  N   SER A 143      -4.555   7.701  15.584  1.00 96.60           N  
ATOM   1121  CA  SER A 143      -5.318   8.537  16.518  1.00 96.60           C  
ATOM   1122  C   SER A 143      -6.782   8.103  16.683  1.00 96.60           C  
ATOM   1123  CB  SER A 143      -5.240  10.008  16.097  1.00 96.60           C  
ATOM   1124  O   SER A 143      -7.369   8.333  17.738  1.00 96.60           O  
ATOM   1125  OG  SER A 143      -6.084  10.309  15.002  1.00 96.60           O  
ATOM   1126  N   GLN A 144      -7.356   7.410  15.691  1.00 95.85           N  
ATOM   1127  CA  GLN A 144      -8.730   6.893  15.742  1.00 95.85           C  
ATOM   1128  C   GLN A 144      -8.899   5.742  16.749  1.00 95.85           C  
ATOM   1129  CB  GLN A 144      -9.157   6.427  14.343  1.00 95.85           C  
ATOM   1130  O   GLN A 144     -10.014   5.448  17.181  1.00 95.85           O  
ATOM   1131  CG  GLN A 144      -9.052   7.523  13.271  1.00 95.85           C  
ATOM   1132  CD  GLN A 144      -9.496   7.046  11.893  1.00 95.85           C  
ATOM   1133  NE2 GLN A 144      -9.078   7.710  10.838  1.00 95.85           N  
ATOM   1134  OE1 GLN A 144     -10.253   6.110  11.718  1.00 95.85           O  
ATOM   1135  N   PHE A 145      -7.793   5.111  17.151  1.00 96.61           N  
ATOM   1136  CA  PHE A 145      -7.743   3.975  18.075  1.00 96.61           C  
ATOM   1137  C   PHE A 145      -7.165   4.360  19.447  1.00 96.61           C  
ATOM   1138  CB  PHE A 145      -6.980   2.826  17.407  1.00 96.61           C  
ATOM   1139  O   PHE A 145      -6.766   3.502  20.230  1.00 96.61           O  
ATOM   1140  CG  PHE A 145      -7.626   2.368  16.116  1.00 96.61           C  
ATOM   1141  CD1 PHE A 145      -8.702   1.464  16.159  1.00 96.61           C  
ATOM   1142  CD2 PHE A 145      -7.198   2.889  14.882  1.00 96.61           C  
ATOM   1143  CE1 PHE A 145      -9.340   1.071  14.971  1.00 96.61           C  
ATOM   1144  CE2 PHE A 145      -7.832   2.491  13.695  1.00 96.61           C  
ATOM   1145  CZ  PHE A 145      -8.894   1.573  13.735  1.00 96.61           C  
ATOM   1146  N   GLN A 146      -7.097   5.658  19.758  1.00 94.87           N  
ATOM   1147  CA  GLN A 146      -6.547   6.166  21.016  1.00 94.87           C  
ATOM   1148  C   GLN A 146      -7.618   6.850  21.876  1.00 94.87           C  
ATOM   1149  CB  GLN A 146      -5.351   7.088  20.731  1.00 94.87           C  
ATOM   1150  O   GLN A 146      -8.583   7.432  21.383  1.00 94.87           O  
ATOM   1151  CG  GLN A 146      -4.160   6.303  20.158  1.00 94.87           C  
ATOM   1152  CD  GLN A 146      -3.001   7.196  19.730  1.00 94.87           C  
ATOM   1153  NE2 GLN A 146      -2.254   6.787  18.728  1.00 94.87           N  
ATOM   1154  OE1 GLN A 146      -2.740   8.257  20.276  1.00 94.87           O  
ATOM   1155  N   GLY A 147      -7.427   6.801  23.198  1.00 94.19           N  
ATOM   1156  CA  GLY A 147      -8.310   7.437  24.180  1.00 94.19           C  
ATOM   1157  C   GLY A 147      -9.580   6.642  24.504  1.00 94.19           C  
ATOM   1158  O   GLY A 147      -9.705   5.459  24.184  1.00 94.19           O  
ATOM   1159  N   ASP A 148     -10.521   7.281  25.198  1.00 91.79           N  
ATOM   1160  CA  ASP A 148     -11.771   6.640  25.649  1.00 91.79           C  
ATOM   1161  C   ASP A 148     -12.796   6.482  24.522  1.00 91.79           C  
ATOM   1162  CB  ASP A 148     -12.374   7.451  26.803  1.00 91.79           C  
ATOM   1163  O   ASP A 148     -13.646   5.598  24.568  1.00 91.79           O  
ATOM   1164  CG  ASP A 148     -11.467   7.476  28.033  1.00 91.79           C  
ATOM   1165  OD1 ASP A 148     -10.680   6.513  28.194  1.00 91.79           O  
ATOM   1166  OD2 ASP A 148     -11.546   8.487  28.761  1.00 91.79           O  
ATOM   1167  N   LYS A 149     -12.679   7.314  23.482  1.00 92.48           N  
ATOM   1168  CA  LYS A 149     -13.502   7.278  22.266  1.00 92.48           C  
ATOM   1169  C   LYS A 149     -12.800   6.550  21.114  1.00 92.48           C  
ATOM   1170  CB  LYS A 149     -13.949   8.698  21.880  1.00 92.48           C  
ATOM   1171  O   LYS A 149     -13.102   6.818  19.956  1.00 92.48           O  
ATOM   1172  CG  LYS A 149     -14.811   9.367  22.959  1.00 92.48           C  
ATOM   1173  CD  LYS A 149     -15.315  10.722  22.453  1.00 92.48           C  
ATOM   1174  CE  LYS A 149     -16.165  11.401  23.529  1.00 92.48           C  
ATOM   1175  NZ  LYS A 149     -16.658  12.722  23.069  1.00 92.48           N  
ATOM   1176  N   ALA A 150     -11.870   5.649  21.412  1.00 95.62           N  
ATOM   1177  CA  ALA A 150     -11.224   4.831  20.395  1.00 95.62           C  
ATOM   1178  C   ALA A 150     -12.260   3.955  19.656  1.00 95.62           C  
ATOM   1179  CB  ALA A 150     -10.135   4.013  21.084  1.00 95.62           C  
ATOM   1180  O   ALA A 150     -13.194   3.439  20.280  1.00 95.62           O  
ATOM   1181  N   LEU A 151     -12.133   3.819  18.332  1.00 94.27           N  
ATOM   1182  CA  LEU A 151     -13.095   3.083  17.498  1.00 94.27           C  
ATOM   1183  C   LEU A 151     -13.259   1.626  17.943  1.00 94.27           C  
ATOM   1184  CB  LEU A 151     -12.639   3.110  16.026  1.00 94.27           C  
ATOM   1185  O   LEU A 151     -14.378   1.127  18.023  1.00 94.27           O  
ATOM   1186  CG  LEU A 151     -12.847   4.441  15.285  1.00 94.27           C  
ATOM   1187  CD1 LEU A 151     -12.276   4.310  13.873  1.00 94.27           C  
ATOM   1188  CD2 LEU A 151     -14.329   4.810  15.159  1.00 94.27           C  
ATOM   1189  N   ASP A 152     -12.158   0.963  18.289  1.00 95.19           N  
ATOM   1190  CA  ASP A 152     -12.125  -0.410  18.795  1.00 95.19           C  
ATOM   1191  C   ASP A 152     -12.911  -0.582  20.102  1.00 95.19           C  
ATOM   1192  CB  ASP A 152     -10.665  -0.873  18.930  1.00 95.19           C  
ATOM   1193  O   ASP A 152     -13.647  -1.555  20.247  1.00 95.19           O  
ATOM   1194  CG  ASP A 152      -9.881  -0.102  19.995  1.00 95.19           C  
ATOM   1195  OD1 ASP A 152     -10.108   1.125  20.093  1.00 95.19           O  
ATOM   1196  OD2 ASP A 152      -9.106  -0.736  20.735  1.00 95.19           O  
ATOM   1197  N   LYS A 153     -12.839   0.398  21.008  1.00 94.85           N  
ATOM   1198  CA  LYS A 153     -13.627   0.416  22.251  1.00 94.85           C  
ATOM   1199  C   LYS A 153     -15.109   0.688  22.009  1.00 94.85           C  
ATOM   1200  CB  LYS A 153     -13.073   1.473  23.211  1.00 94.85           C  
ATOM   1201  O   LYS A 153     -15.951   0.116  22.696  1.00 94.85           O  
ATOM   1202  CG  LYS A 153     -11.648   1.164  23.682  1.00 94.85           C  
ATOM   1203  CD  LYS A 153     -11.201   2.273  24.635  1.00 94.85           C  
ATOM   1204  CE  LYS A 153      -9.753   2.055  25.064  1.00 94.85           C  
ATOM   1205  NZ  LYS A 153      -9.275   3.220  25.845  1.00 94.85           N  
ATOM   1206  N   GLN A 154     -15.433   1.579  21.071  1.00 93.58           N  
ATOM   1207  CA  GLN A 154     -16.819   1.952  20.775  1.00 93.58           C  
ATOM   1208  C   GLN A 154     -17.572   0.851  20.023  1.00 93.58           C  
ATOM   1209  CB  GLN A 154     -16.857   3.241  19.942  1.00 93.58           C  
ATOM   1210  O   GLN A 154     -18.751   0.616  20.282  1.00 93.58           O  
ATOM   1211  CG  GLN A 154     -16.475   4.493  20.739  1.00 93.58           C  
ATOM   1212  CD  GLN A 154     -16.757   5.746  19.921  1.00 93.58           C  
ATOM   1213  NE2 GLN A 154     -15.780   6.533  19.552  1.00 93.58           N  
ATOM   1214  OE1 GLN A 154     -17.882   6.059  19.575  1.00 93.58           O  
ATOM   1215  N   TYR A 155     -16.913   0.211  19.061  1.00 94.84           N  
ATOM   1216  CA  TYR A 155     -17.541  -0.763  18.174  1.00 94.84           C  
ATOM   1217  C   TYR A 155     -17.391  -2.191  18.697  1.00 94.84           C  
ATOM   1218  CB  TYR A 155     -16.940  -0.594  16.775  1.00 94.84           C  
ATOM   1219  O   TYR A 155     -18.365  -2.951  18.685  1.00 94.84           O  
ATOM   1220  CG  TYR A 155     -17.315   0.660  15.993  1.00 94.84           C  
ATOM   1221  CD1 TYR A 155     -18.180   1.647  16.517  1.00 94.84           C  
ATOM   1222  CD2 TYR A 155     -16.758   0.842  14.712  1.00 94.84           C  
ATOM   1223  CE1 TYR A 155     -18.467   2.808  15.779  1.00 94.84           C  
ATOM   1224  CE2 TYR A 155     -17.056   1.995  13.962  1.00 94.84           C  
ATOM   1225  OH  TYR A 155     -18.179   4.106  13.785  1.00 94.84           O  
ATOM   1226  CZ  TYR A 155     -17.905   2.983  14.498  1.00 94.84           C  
ATOM   1227  N   GLY A 156     -16.202  -2.552  19.188  1.00 94.39           N  
ATOM   1228  CA  GLY A 156     -15.865  -3.922  19.560  1.00 94.39           C  
ATOM   1229  C   GLY A 156     -16.219  -4.921  18.455  1.00 94.39           C  
ATOM   1230  O   GLY A 156     -16.198  -4.614  17.266  1.00 94.39           O  
ATOM   1231  N   SER A 157     -16.653  -6.116  18.846  1.00 94.87           N  
ATOM   1232  CA  SER A 157     -17.179  -7.120  17.912  1.00 94.87           C  
ATOM   1233  C   SER A 157     -18.607  -6.839  17.426  1.00 94.87           C  
ATOM   1234  CB  SER A 157     -17.087  -8.501  18.562  1.00 94.87           C  
ATOM   1235  O   SER A 157     -19.164  -7.654  16.696  1.00 94.87           O  
ATOM   1236  OG  SER A 157     -17.894  -8.549  19.726  1.00 94.87           O  
ATOM   1237  N   ASN A 158     -19.237  -5.734  17.847  1.00 94.93           N  
ATOM   1238  CA  ASN A 158     -20.659  -5.490  17.591  1.00 94.93           C  
ATOM   1239  C   ASN A 158     -20.930  -4.817  16.245  1.00 94.93           C  
ATOM   1240  CB  ASN A 158     -21.272  -4.664  18.728  1.00 94.93           C  
ATOM   1241  O   ASN A 158     -22.081  -4.809  15.807  1.00 94.93           O  
ATOM   1242  CG  ASN A 158     -21.211  -5.387  20.053  1.00 94.93           C  
ATOM   1243  ND2 ASN A 158     -20.696  -4.748  21.075  1.00 94.93           N  
ATOM   1244  OD1 ASN A 158     -21.626  -6.524  20.187  1.00 94.93           O  
ATOM   1245  N   VAL A 159     -19.910  -4.245  15.607  1.00 95.49           N  
ATOM   1246  CA  VAL A 159     -20.015  -3.529  14.332  1.00 95.49           C  
ATOM   1247  C   VAL A 159     -19.034  -4.141  13.345  1.00 95.49           C  
ATOM   1248  CB  VAL A 159     -19.731  -2.023  14.498  1.00 95.49           C  
ATOM   1249  O   VAL A 159     -17.894  -4.430  13.699  1.00 95.49           O  
ATOM   1250  CG1 VAL A 159     -20.015  -1.244  13.209  1.00 95.49           C  
ATOM   1251  CG2 VAL A 159     -20.562  -1.398  15.630  1.00 95.49           C  
ATOM   1252  N   ARG A 160     -19.470  -4.308  12.098  1.00 96.28           N  
ATOM   1253  CA  ARG A 160     -18.609  -4.694  10.983  1.00 96.28           C  
ATOM   1254  C   ARG A 160     -18.836  -3.754   9.811  1.00 96.28           C  
ATOM   1255  CB  ARG A 160     -18.885  -6.155  10.613  1.00 96.28           C  
ATOM   1256  O   ARG A 160     -19.974  -3.586   9.384  1.00 96.28           O  
ATOM   1257  CG  ARG A 160     -17.798  -6.725   9.693  1.00 96.28           C  
ATOM   1258  CD  ARG A 160     -18.143  -8.175   9.344  1.00 96.28           C  
ATOM   1259  NE  ARG A 160     -16.964  -8.915   8.872  1.00 96.28           N  
ATOM   1260  NH1 ARG A 160     -18.021 -10.808   8.128  1.00 96.28           N  
ATOM   1261  NH2 ARG A 160     -15.795 -10.687   8.104  1.00 96.28           N  
ATOM   1262  CZ  ARG A 160     -16.935 -10.128   8.363  1.00 96.28           C  
ATOM   1263  N   THR A 161     -17.763  -3.202   9.264  1.00 97.11           N  
ATOM   1264  CA  THR A 161     -17.779  -2.367   8.063  1.00 97.11           C  
ATOM   1265  C   THR A 161     -16.993  -3.068   6.973  1.00 97.11           C  
ATOM   1266  CB  THR A 161     -17.214  -0.969   8.332  1.00 97.11           C  
ATOM   1267  O   THR A 161     -15.794  -3.278   7.120  1.00 97.11           O  
ATOM   1268  CG2 THR A 161     -17.338  -0.059   7.110  1.00 97.11           C  
ATOM   1269  OG1 THR A 161     -17.956  -0.378   9.371  1.00 97.11           O  
ATOM   1270  N   SER A 162     -17.665  -3.441   5.885  1.00 96.52           N  
ATOM   1271  CA  SER A 162     -17.041  -4.066   4.713  1.00 96.52           C  
ATOM   1272  C   SER A 162     -16.875  -3.052   3.587  1.00 96.52           C  
ATOM   1273  CB  SER A 162     -17.871  -5.257   4.233  1.00 96.52           C  
ATOM   1274  O   SER A 162     -17.779  -2.253   3.336  1.00 96.52           O  
ATOM   1275  OG  SER A 162     -17.988  -6.199   5.280  1.00 96.52           O  
ATOM   1276  N   VAL A 163     -15.740  -3.104   2.891  1.00 97.89           N  
ATOM   1277  CA  VAL A 163     -15.385  -2.159   1.825  1.00 97.89           C  
ATOM   1278  C   VAL A 163     -15.421  -2.849   0.469  1.00 97.89           C  
ATOM   1279  CB  VAL A 163     -14.000  -1.548   2.085  1.00 97.89           C  
ATOM   1280  O   VAL A 163     -14.765  -3.867   0.265  1.00 97.89           O  
ATOM   1281  CG1 VAL A 163     -13.543  -0.618   0.954  1.00 97.89           C  
ATOM   1282  CG2 VAL A 163     -14.015  -0.738   3.380  1.00 97.89           C  
ATOM   1283  N   THR A 164     -16.148  -2.266  -0.483  1.00 97.26           N  
ATOM   1284  CA  THR A 164     -16.141  -2.698  -1.888  1.00 97.26           C  
ATOM   1285  C   THR A 164     -15.594  -1.584  -2.765  1.00 97.26           C  
ATOM   1286  CB  THR A 164     -17.540  -3.114  -2.356  1.00 97.26           C  
ATOM   1287  O   THR A 164     -16.155  -0.491  -2.812  1.00 97.26           O  
ATOM   1288  CG2 THR A 164     -17.546  -3.622  -3.799  1.00 97.26           C  
ATOM   1289  OG1 THR A 164     -17.994  -4.174  -1.553  1.00 97.26           O  
ATOM   1290  N   ILE A 165     -14.504  -1.855  -3.481  1.00 97.80           N  
ATOM   1291  CA  ILE A 165     -13.930  -0.901  -4.432  1.00 97.80           C  
ATOM   1292  C   ILE A 165     -14.804  -0.841  -5.688  1.00 97.80           C  
ATOM   1293  CB  ILE A 165     -12.474  -1.273  -4.768  1.00 97.80           C  
ATOM   1294  O   ILE A 165     -15.043  -1.856  -6.335  1.00 97.80           O  
ATOM   1295  CG1 ILE A 165     -11.567  -1.361  -3.518  1.00 97.80           C  
ATOM   1296  CG2 ILE A 165     -11.894  -0.281  -5.789  1.00 97.80           C  
ATOM   1297  CD1 ILE A 165     -11.528  -0.114  -2.626  1.00 97.80           C  
ATOM   1298  N   VAL A 166     -15.243   0.363  -6.051  1.00 96.97           N  
ATOM   1299  CA  VAL A 166     -16.024   0.635  -7.266  1.00 96.97           C  
ATOM   1300  C   VAL A 166     -15.095   0.974  -8.428  1.00 96.97           C  
ATOM   1301  CB  VAL A 166     -17.033   1.777  -7.022  1.00 96.97           C  
ATOM   1302  O   VAL A 166     -15.244   0.450  -9.528  1.00 96.97           O  
ATOM   1303  CG1 VAL A 166     -17.841   2.115  -8.282  1.00 96.97           C  
ATOM   1304  CG2 VAL A 166     -18.023   1.427  -5.904  1.00 96.97           C  
ATOM   1305  N   SER A 167     -14.122   1.863  -8.207  1.00 96.56           N  
ATOM   1306  CA  SER A 167     -13.151   2.235  -9.242  1.00 96.56           C  
ATOM   1307  C   SER A 167     -11.887   2.849  -8.649  1.00 96.56           C  
ATOM   1308  CB  SER A 167     -13.783   3.204 -10.252  1.00 96.56           C  
ATOM   1309  O   SER A 167     -11.928   3.439  -7.571  1.00 96.56           O  
ATOM   1310  OG  SER A 167     -14.056   4.449  -9.648  1.00 96.56           O  
ATOM   1311  N   ILE A 168     -10.772   2.737  -9.375  1.00 97.12           N  
ATOM   1312  CA  ILE A 168      -9.487   3.341  -9.008  1.00 97.12           C  
ATOM   1313  C   ILE A 168      -8.901   4.063 -10.219  1.00 97.12           C  
ATOM   1314  CB  ILE A 168      -8.488   2.301  -8.454  1.00 97.12           C  
ATOM   1315  O   ILE A 168      -8.731   3.465 -11.288  1.00 97.12           O  
ATOM   1316  CG1 ILE A 168      -9.104   1.481  -7.302  1.00 97.12           C  
ATOM   1317  CG2 ILE A 168      -7.207   3.040  -8.014  1.00 97.12           C  
ATOM   1318  CD1 ILE A 168      -8.180   0.400  -6.743  1.00 97.12           C  
ATOM   1319  N   VAL A 169      -8.559   5.336 -10.033  1.00 95.72           N  
ATOM   1320  CA  VAL A 169      -7.995   6.223 -11.054  1.00 95.72           C  
ATOM   1321  C   VAL A 169      -6.709   6.867 -10.518  1.00 95.72           C  
ATOM   1322  CB  VAL A 169      -9.028   7.284 -11.495  1.00 95.72           C  
ATOM   1323  O   VAL A 169      -6.775   7.908  -9.865  1.00 95.72           O  
ATOM   1324  CG1 VAL A 169      -8.480   8.114 -12.664  1.00 95.72           C  
ATOM   1325  CG2 VAL A 169     -10.345   6.642 -11.961  1.00 95.72           C  
ATOM   1326  N   PRO A 170      -5.528   6.267 -10.757  1.00 93.94           N  
ATOM   1327  CA  PRO A 170      -4.252   6.944 -10.545  1.00 93.94           C  
ATOM   1328  C   PRO A 170      -4.018   7.985 -11.650  1.00 93.94           C  
ATOM   1329  CB  PRO A 170      -3.202   5.834 -10.532  1.00 93.94           C  
ATOM   1330  O   PRO A 170      -4.312   7.737 -12.819  1.00 93.94           O  
ATOM   1331  CG  PRO A 170      -3.793   4.799 -11.485  1.00 93.94           C  
ATOM   1332  CD  PRO A 170      -5.306   4.937 -11.309  1.00 93.94           C  
ATOM   1333  N   ASN A 171      -3.475   9.151 -11.299  1.00 90.82           N  
ATOM   1334  CA  ASN A 171      -3.191  10.232 -12.249  1.00 90.82           C  
ATOM   1335  C   ASN A 171      -1.766  10.183 -12.842  1.00 90.82           C  
ATOM   1336  CB  ASN A 171      -3.514  11.585 -11.587  1.00 90.82           C  
ATOM   1337  O   ASN A 171      -1.397  11.068 -13.615  1.00 90.82           O  
ATOM   1338  CG  ASN A 171      -2.452  12.077 -10.618  1.00 90.82           C  
ATOM   1339  ND2 ASN A 171      -2.531  13.325 -10.223  1.00 90.82           N  
ATOM   1340  OD1 ASN A 171      -1.526  11.388 -10.224  1.00 90.82           O  
ATOM   1341  N   GLY A 172      -0.953   9.198 -12.440  1.00 82.92           N  
ATOM   1342  CA  GLY A 172       0.445   9.035 -12.863  1.00 82.92           C  
ATOM   1343  C   GLY A 172       1.440  10.020 -12.232  1.00 82.92           C  
ATOM   1344  O   GLY A 172       2.607  10.035 -12.608  1.00 82.92           O  
ATOM   1345  N   LYS A 173       1.002  10.854 -11.285  1.00 89.85           N  
ATOM   1346  CA  LYS A 173       1.810  11.863 -10.576  1.00 89.85           C  
ATOM   1347  C   LYS A 173       1.774  11.659  -9.056  1.00 89.85           C  
ATOM   1348  CB  LYS A 173       1.368  13.283 -10.974  1.00 89.85           C  
ATOM   1349  O   LYS A 173       1.790  12.633  -8.309  1.00 89.85           O  
ATOM   1350  CG  LYS A 173       1.507  13.577 -12.473  1.00 89.85           C  
ATOM   1351  CD  LYS A 173       1.127  15.036 -12.750  1.00 89.85           C  
ATOM   1352  CE  LYS A 173       1.275  15.333 -14.243  1.00 89.85           C  
ATOM   1353  NZ  LYS A 173       0.926  16.742 -14.549  1.00 89.85           N  
ATOM   1354  N   GLY A 174       1.667  10.407  -8.604  1.00 92.47           N  
ATOM   1355  CA  GLY A 174       1.595  10.071  -7.177  1.00 92.47           C  
ATOM   1356  C   GLY A 174       0.287  10.491  -6.504  1.00 92.47           C  
ATOM   1357  O   GLY A 174       0.266  10.720  -5.299  1.00 92.47           O  
ATOM   1358  N   ILE A 175      -0.806  10.641  -7.262  1.00 95.98           N  
ATOM   1359  CA  ILE A 175      -2.143  10.866  -6.702  1.00 95.98           C  
ATOM   1360  C   ILE A 175      -3.117   9.865  -7.319  1.00 95.98           C  
ATOM   1361  CB  ILE A 175      -2.627  12.322  -6.870  1.00 95.98           C  
ATOM   1362  O   ILE A 175      -3.162   9.687  -8.536  1.00 95.98           O  
ATOM   1363  CG1 ILE A 175      -1.608  13.343  -6.313  1.00 95.98           C  
ATOM   1364  CG2 ILE A 175      -4.017  12.516  -6.232  1.00 95.98           C  
ATOM   1365  CD1 ILE A 175      -1.946  14.808  -6.618  1.00 95.98           C  
ATOM   1366  N   GLY A 176      -3.912   9.212  -6.478  1.00 96.78           N  
ATOM   1367  CA  GLY A 176      -4.963   8.291  -6.883  1.00 96.78           C  
ATOM   1368  C   GLY A 176      -6.313   8.679  -6.307  1.00 96.78           C  
ATOM   1369  O   GLY A 176      -6.410   9.138  -5.171  1.00 96.78           O  
ATOM   1370  N   THR A 177      -7.363   8.472  -7.094  1.00 97.74           N  
ATOM   1371  CA  THR A 177      -8.749   8.583  -6.642  1.00 97.74           C  
ATOM   1372  C   THR A 177      -9.369   7.196  -6.583  1.00 97.74           C  
ATOM   1373  CB  THR A 177      -9.562   9.520  -7.540  1.00 97.74           C  
ATOM   1374  O   THR A 177      -9.340   6.464  -7.573  1.00 97.74           O  
ATOM   1375  CG2 THR A 177     -10.966   9.759  -6.993  1.00 97.74           C  
ATOM   1376  OG1 THR A 177      -8.940  10.783  -7.608  1.00 97.74           O  
ATOM   1377  N   VAL A 178      -9.937   6.829  -5.438  1.00 98.15           N  
ATOM   1378  CA  VAL A 178     -10.596   5.536  -5.224  1.00 98.15           C  
ATOM   1379  C   VAL A 178     -12.050   5.783  -4.855  1.00 98.15           C  
ATOM   1380  CB  VAL A 178      -9.884   4.705  -4.140  1.00 98.15           C  
ATOM   1381  O   VAL A 178     -12.327   6.428  -3.850  1.00 98.15           O  
ATOM   1382  CG1 VAL A 178     -10.581   3.352  -3.957  1.00 98.15           C  
ATOM   1383  CG2 VAL A 178      -8.409   4.456  -4.477  1.00 98.15           C  
ATOM   1384  N   ARG A 179     -12.984   5.263  -5.651  1.00 98.10           N  
ATOM   1385  CA  ARG A 179     -14.411   5.224  -5.301  1.00 98.10           C  
ATOM   1386  C   ARG A 179     -14.710   3.883  -4.664  1.00 98.10           C  
ATOM   1387  CB  ARG A 179     -15.311   5.471  -6.518  1.00 98.10           C  
ATOM   1388  O   ARG A 179     -14.311   2.852  -5.212  1.00 98.10           O  
ATOM   1389  CG  ARG A 179     -15.114   6.886  -7.070  1.00 98.10           C  
ATOM   1390  CD  ARG A 179     -15.855   7.140  -8.381  1.00 98.10           C  
ATOM   1391  NE  ARG A 179     -17.325   7.095  -8.268  1.00 98.10           N  
ATOM   1392  NH1 ARG A 179     -17.712   7.592 -10.474  1.00 98.10           N  
ATOM   1393  NH2 ARG A 179     -19.420   7.094  -9.178  1.00 98.10           N  
ATOM   1394  CZ  ARG A 179     -18.145   7.260  -9.290  1.00 98.10           C  
ATOM   1395  N   PHE A 180     -15.407   3.885  -3.541  1.00 98.19           N  
ATOM   1396  CA  PHE A 180     -15.717   2.672  -2.797  1.00 98.19           C  
ATOM   1397  C   PHE A 180     -17.033   2.809  -2.032  1.00 98.19           C  
ATOM   1398  CB  PHE A 180     -14.539   2.314  -1.880  1.00 98.19           C  
ATOM   1399  O   PHE A 180     -17.492   3.911  -1.734  1.00 98.19           O  
ATOM   1400  CG  PHE A 180     -14.256   3.316  -0.781  1.00 98.19           C  
ATOM   1401  CD1 PHE A 180     -13.549   4.504  -1.053  1.00 98.19           C  
ATOM   1402  CD2 PHE A 180     -14.683   3.047   0.528  1.00 98.19           C  
ATOM   1403  CE1 PHE A 180     -13.276   5.416  -0.021  1.00 98.19           C  
ATOM   1404  CE2 PHE A 180     -14.357   3.933   1.562  1.00 98.19           C  
ATOM   1405  CZ  PHE A 180     -13.662   5.124   1.296  1.00 98.19           C  
ATOM   1406  N   ALA A 181     -17.649   1.672  -1.731  1.00 97.21           N  
ATOM   1407  CA  ALA A 181     -18.823   1.576  -0.880  1.00 97.21           C  
ATOM   1408  C   ALA A 181     -18.426   0.981   0.475  1.00 97.21           C  
ATOM   1409  CB  ALA A 181     -19.894   0.749  -1.597  1.00 97.21           C  
ATOM   1410  O   ALA A 181     -17.649   0.024   0.523  1.00 97.21           O  
ATOM   1411  N   LYS A 182     -18.969   1.535   1.560  1.00 96.98           N  
ATOM   1412  CA  LYS A 182     -18.890   0.968   2.910  1.00 96.98           C  
ATOM   1413  C   LYS A 182     -20.248   0.404   3.281  1.00 96.98           C  
ATOM   1414  CB  LYS A 182     -18.513   2.035   3.942  1.00 96.98           C  
ATOM   1415  O   LYS A 182     -21.209   1.168   3.316  1.00 96.98           O  
ATOM   1416  CG  LYS A 182     -17.107   2.613   3.782  1.00 96.98           C  
ATOM   1417  CD  LYS A 182     -16.865   3.574   4.952  1.00 96.98           C  
ATOM   1418  CE  LYS A 182     -15.554   4.321   4.770  1.00 96.98           C  
ATOM   1419  NZ  LYS A 182     -15.241   5.191   5.917  1.00 96.98           N  
ATOM   1420  N   THR A 183     -20.312  -0.878   3.614  1.00 96.41           N  
ATOM   1421  CA  THR A 183     -21.507  -1.500   4.196  1.00 96.41           C  
ATOM   1422  C   THR A 183     -21.251  -1.761   5.671  1.00 96.41           C  
ATOM   1423  CB  THR A 183     -21.901  -2.779   3.451  1.00 96.41           C  
ATOM   1424  O   THR A 183     -20.426  -2.612   6.007  1.00 96.41           O  
ATOM   1425  CG2 THR A 183     -23.186  -3.390   4.002  1.00 96.41           C  
ATOM   1426  OG1 THR A 183     -22.154  -2.463   2.100  1.00 96.41           O  
ATOM   1427  N   THR A 184     -21.927  -1.010   6.539  1.00 96.17           N  
ATOM   1428  CA  THR A 184     -21.808  -1.131   7.996  1.00 96.17           C  
ATOM   1429  C   THR A 184     -22.991  -1.913   8.541  1.00 96.17           C  
ATOM   1430  CB  THR A 184     -21.734   0.235   8.691  1.00 96.17           C  
ATOM   1431  O   THR A 184     -24.135  -1.520   8.335  1.00 96.17           O  
ATOM   1432  CG2 THR A 184     -21.428   0.099  10.184  1.00 96.17           C  
ATOM   1433  OG1 THR A 184     -20.712   1.021   8.120  1.00 96.17           O  
ATOM   1434  N   LYS A 185     -22.725  -2.994   9.271  1.00 95.37           N  
ATOM   1435  CA  LYS A 185     -23.746  -3.831   9.903  1.00 95.37           C  
ATOM   1436  C   LYS A 185     -23.471  -3.973  11.391  1.00 95.37           C  
ATOM   1437  CB  LYS A 185     -23.791  -5.180   9.175  1.00 95.37           C  
ATOM   1438  O   LYS A 185     -22.347  -4.286  11.790  1.00 95.37           O  
ATOM   1439  CG  LYS A 185     -24.830  -6.123   9.793  1.00 95.37           C  
ATOM   1440  CD  LYS A 185     -25.052  -7.339   8.895  1.00 95.37           C  
ATOM   1441  CE  LYS A 185     -26.046  -8.285   9.569  1.00 95.37           C  
ATOM   1442  NZ  LYS A 185     -26.585  -9.255   8.592  1.00 95.37           N  
ATOM   1443  N   ARG A 186     -24.501  -3.781  12.219  1.00 93.89           N  
ATOM   1444  CA  ARG A 186     -24.430  -4.092  13.656  1.00 93.89           C  
ATOM   1445  C   ARG A 186     -24.924  -5.512  13.937  1.00 93.89           C  
ATOM   1446  CB  ARG A 186     -25.166  -3.029  14.482  1.00 93.89           C  
ATOM   1447  O   ARG A 186     -25.789  -6.026  13.240  1.00 93.89           O  
ATOM   1448  CG  ARG A 186     -24.575  -1.627  14.265  1.00 93.89           C  
ATOM   1449  CD  ARG A 186     -25.131  -0.641  15.298  1.00 93.89           C  
ATOM   1450  NE  ARG A 186     -24.532   0.701  15.160  1.00 93.89           N  
ATOM   1451  NH1 ARG A 186     -25.996   1.556  13.596  1.00 93.89           N  
ATOM   1452  NH2 ARG A 186     -24.350   2.833  14.381  1.00 93.89           N  
ATOM   1453  CZ  ARG A 186     -24.966   1.684  14.386  1.00 93.89           C  
ATOM   1454  N   THR A 187     -24.414  -6.143  14.992  1.00 88.03           N  
ATOM   1455  CA  THR A 187     -24.754  -7.537  15.357  1.00 88.03           C  
ATOM   1456  C   THR A 187     -26.247  -7.730  15.643  1.00 88.03           C  
ATOM   1457  CB  THR A 187     -23.915  -7.986  16.563  1.00 88.03           C  
ATOM   1458  O   THR A 187     -26.800  -8.782  15.343  1.00 88.03           O  
ATOM   1459  CG2 THR A 187     -24.179  -9.423  17.010  1.00 88.03           C  
ATOM   1460  OG1 THR A 187     -22.559  -7.940  16.195  1.00 88.03           O  
ATOM   1461  N   ASN A 188     -26.916  -6.695  16.158  1.00 86.66           N  
ATOM   1462  CA  ASN A 188     -28.345  -6.729  16.492  1.00 86.66           C  
ATOM   1463  C   ASN A 188     -29.254  -6.279  15.335  1.00 86.66           C  
ATOM   1464  CB  ASN A 188     -28.570  -5.875  17.751  1.00 86.66           C  
ATOM   1465  O   ASN A 188     -30.466  -6.185  15.510  1.00 86.66           O  
ATOM   1466  CG  ASN A 188     -27.804  -6.372  18.963  1.00 86.66           C  
ATOM   1467  ND2 ASN A 188     -27.593  -5.526  19.942  1.00 86.66           N  
ATOM   1468  OD1 ASN A 188     -27.369  -7.504  19.056  1.00 86.66           O  
ATOM   1469  N   GLU A 189     -28.685  -5.939  14.180  1.00 87.27           N  
ATOM   1470  CA  GLU A 189     -29.424  -5.404  13.043  1.00 87.27           C  
ATOM   1471  C   GLU A 189     -29.880  -6.529  12.109  1.00 87.27           C  
ATOM   1472  CB  GLU A 189     -28.544  -4.372  12.339  1.00 87.27           C  
ATOM   1473  O   GLU A 189     -29.087  -7.346  11.632  1.00 87.27           O  
ATOM   1474  CG  GLU A 189     -29.275  -3.562  11.265  1.00 87.27           C  
ATOM   1475  CD  GLU A 189     -28.363  -2.478  10.669  1.00 87.27           C  
ATOM   1476  OE1 GLU A 189     -28.858  -1.754   9.784  1.00 87.27           O  
ATOM   1477  OE2 GLU A 189     -27.185  -2.375  11.110  1.00 87.27           O  
ATOM   1478  N   THR A 190     -31.181  -6.564  11.831  1.00 82.87           N  
ATOM   1479  CA  THR A 190     -31.756  -7.420  10.792  1.00 82.87           C  
ATOM   1480  C   THR A 190     -31.588  -6.758   9.427  1.00 82.87           C  
ATOM   1481  CB  THR A 190     -33.244  -7.683  11.057  1.00 82.87           C  
ATOM   1482  O   THR A 190     -31.999  -5.614   9.256  1.00 82.87           O  
ATOM   1483  CG2 THR A 190     -33.450  -8.599  12.263  1.00 82.87           C  
ATOM   1484  OG1 THR A 190     -33.918  -6.472  11.314  1.00 82.87           O  
ATOM   1485  N   GLY A 191     -31.039  -7.484   8.452  1.00 87.45           N  
ATOM   1486  CA  GLY A 191     -30.791  -6.990   7.093  1.00 87.45           C  
ATOM   1487  C   GLY A 191     -29.308  -6.996   6.714  1.00 87.45           C  
ATOM   1488  O   GLY A 191     -28.476  -7.601   7.402  1.00 87.45           O  
ATOM   1489  N   ASP A 192     -28.989  -6.330   5.607  1.00 85.50           N  
ATOM   1490  CA  ASP A 192     -27.636  -6.287   5.032  1.00 85.50           C  
ATOM   1491  C   ASP A 192     -26.766  -5.150   5.600  1.00 85.50           C  
ATOM   1492  CB  ASP A 192     -27.741  -6.255   3.497  1.00 85.50           C  
ATOM   1493  O   ASP A 192     -25.559  -5.122   5.362  1.00 85.50           O  
ATOM   1494  CG  ASP A 192     -28.362  -7.540   2.929  1.00 85.50           C  
ATOM   1495  OD1 ASP A 192     -28.155  -8.613   3.546  1.00 85.50           O  
ATOM   1496  OD2 ASP A 192     -29.056  -7.439   1.895  1.00 85.50           O  
ATOM   1497  N   GLY A 193     -27.349  -4.275   6.427  1.00 91.44           N  
ATOM   1498  CA  GLY A 193     -26.705  -3.087   6.988  1.00 91.44           C  
ATOM   1499  C   GLY A 193     -26.895  -1.839   6.122  1.00 91.44           C  
ATOM   1500  O   GLY A 193     -27.621  -1.847   5.128  1.00 91.44           O  
ATOM   1501  N   GLU A 194     -26.230  -0.755   6.507  1.00 93.68           N  
ATOM   1502  CA  GLU A 194     -26.286   0.537   5.823  1.00 93.68           C  
ATOM   1503  C   GLU A 194     -25.107   0.684   4.849  1.00 93.68           C  
ATOM   1504  CB  GLU A 194     -26.309   1.657   6.875  1.00 93.68           C  
ATOM   1505  O   GLU A 194     -23.941   0.613   5.257  1.00 93.68           O  
ATOM   1506  CG  GLU A 194     -26.535   3.048   6.262  1.00 93.68           C  
ATOM   1507  CD  GLU A 194     -26.471   4.186   7.299  1.00 93.68           C  
ATOM   1508  OE1 GLU A 194     -26.484   5.357   6.856  1.00 93.68           O  
ATOM   1509  OE2 GLU A 194     -26.372   3.904   8.518  1.00 93.68           O  
ATOM   1510  N   THR A 195     -25.400   0.913   3.564  1.00 95.01           N  
ATOM   1511  CA  THR A 195     -24.387   1.161   2.527  1.00 95.01           C  
ATOM   1512  C   THR A 195     -24.252   2.651   2.223  1.00 95.01           C  
ATOM   1513  CB  THR A 195     -24.640   0.358   1.245  1.00 95.01           C  
ATOM   1514  O   THR A 195     -25.225   3.325   1.900  1.00 95.01           O  
ATOM   1515  CG2 THR A 195     -23.551   0.574   0.191  1.00 95.01           C  
ATOM   1516  OG1 THR A 195     -24.621  -1.022   1.530  1.00 95.01           O  
ATOM   1517  N   THR A 196     -23.019   3.157   2.264  1.00 95.68           N  
ATOM   1518  CA  THR A 196     -22.663   4.546   1.930  1.00 95.68           C  
ATOM   1519  C   THR A 196     -21.547   4.583   0.886  1.00 95.68           C  
ATOM   1520  CB  THR A 196     -22.255   5.336   3.183  1.00 95.68           C  
ATOM   1521  O   THR A 196     -20.688   3.699   0.858  1.00 95.68           O  
ATOM   1522  CG2 THR A 196     -23.422   5.558   4.141  1.00 95.68           C  
ATOM   1523  OG1 THR A 196     -21.273   4.629   3.910  1.00 95.68           O  
ATOM   1524  N   HIS A 197     -21.543   5.602   0.025  1.00 96.39           N  
ATOM   1525  CA  HIS A 197     -20.575   5.752  -1.066  1.00 96.39           C  
ATOM   1526  C   HIS A 197     -19.575   6.870  -0.784  1.00 96.39           C  
ATOM   1527  CB  HIS A 197     -21.303   5.982  -2.393  1.00 96.39           C  
ATOM   1528  O   HIS A 197     -19.942   7.949  -0.318  1.00 96.39           O  
ATOM   1529  CG  HIS A 197     -22.103   4.785  -2.822  1.00 96.39           C  
ATOM   1530  CD2 HIS A 197     -23.448   4.592  -2.658  1.00 96.39           C  
ATOM   1531  ND1 HIS A 197     -21.597   3.657  -3.424  1.00 96.39           N  
ATOM   1532  CE1 HIS A 197     -22.615   2.804  -3.623  1.00 96.39           C  
ATOM   1533  NE2 HIS A 197     -23.760   3.330  -3.171  1.00 96.39           N  
ATOM   1534  N   TRP A 198     -18.308   6.606  -1.087  1.00 97.53           N  
ATOM   1535  CA  TRP A 198     -17.188   7.453  -0.702  1.00 97.53           C  
ATOM   1536  C   TRP A 198     -16.159   7.566  -1.819  1.00 97.53           C  
ATOM   1537  CB  TRP A 198     -16.534   6.870   0.552  1.00 97.53           C  
ATOM   1538  O   TRP A 198     -15.954   6.641  -2.612  1.00 97.53           O  
ATOM   1539  CG  TRP A 198     -17.419   6.785   1.755  1.00 97.53           C  
ATOM   1540  CD1 TRP A 198     -18.199   5.730   2.073  1.00 97.53           C  
ATOM   1541  CD2 TRP A 198     -17.679   7.796   2.775  1.00 97.53           C  
ATOM   1542  CE2 TRP A 198     -18.613   7.262   3.710  1.00 97.53           C  
ATOM   1543  CE3 TRP A 198     -17.240   9.116   2.997  1.00 97.53           C  
ATOM   1544  NE1 TRP A 198     -18.909   6.012   3.221  1.00 97.53           N  
ATOM   1545  CH2 TRP A 198     -18.569   9.285   5.038  1.00 97.53           C  
ATOM   1546  CZ2 TRP A 198     -19.060   7.984   4.825  1.00 97.53           C  
ATOM   1547  CZ3 TRP A 198     -17.662   9.849   4.122  1.00 97.53           C  
ATOM   1548  N   ILE A 199     -15.460   8.698  -1.828  1.00 97.73           N  
ATOM   1549  CA  ILE A 199     -14.324   8.963  -2.702  1.00 97.73           C  
ATOM   1550  C   ILE A 199     -13.105   9.260  -1.832  1.00 97.73           C  
ATOM   1551  CB  ILE A 199     -14.628  10.122  -3.677  1.00 97.73           C  
ATOM   1552  O   ILE A 199     -13.079  10.260  -1.120  1.00 97.73           O  
ATOM   1553  CG1 ILE A 199     -15.989   9.918  -4.385  1.00 97.73           C  
ATOM   1554  CG2 ILE A 199     -13.460  10.241  -4.674  1.00 97.73           C  
ATOM   1555  CD1 ILE A 199     -16.270  10.875  -5.548  1.00 97.73           C  
ATOM   1556  N   ALA A 200     -12.074   8.422  -1.920  1.00 98.16           N  
ATOM   1557  CA  ALA A 200     -10.760   8.710  -1.360  1.00 98.16           C  
ATOM   1558  C   ALA A 200      -9.885   9.422  -2.398  1.00 98.16           C  
ATOM   1559  CB  ALA A 200     -10.087   7.434  -0.844  1.00 98.16           C  
ATOM   1560  O   ALA A 200      -9.774   8.976  -3.540  1.00 98.16           O  
ATOM   1561  N   THR A 201      -9.219  10.502  -1.992  1.00 97.88           N  
ATOM   1562  CA  THR A 201      -8.089  11.097  -2.719  1.00 97.88           C  
ATOM   1563  C   THR A 201      -6.815  10.805  -1.939  1.00 97.88           C  
ATOM   1564  CB  THR A 201      -8.248  12.609  -2.900  1.00 97.88           C  
ATOM   1565  O   THR A 201      -6.715  11.156  -0.763  1.00 97.88           O  
ATOM   1566  CG2 THR A 201      -7.201  13.203  -3.840  1.00 97.88           C  
ATOM   1567  OG1 THR A 201      -9.518  12.925  -3.417  1.00 97.88           O  
ATOM   1568  N   ILE A 202      -5.857  10.152  -2.590  1.00 98.41           N  
ATOM   1569  CA  ILE A 202      -4.698   9.540  -1.941  1.00 98.41           C  
ATOM   1570  C   ILE A 202      -3.430  10.053  -2.613  1.00 98.41           C  
ATOM   1571  CB  ILE A 202      -4.788   7.996  -2.016  1.00 98.41           C  
ATOM   1572  O   ILE A 202      -3.239   9.817  -3.804  1.00 98.41           O  
ATOM   1573  CG1 ILE A 202      -6.189   7.497  -1.591  1.00 98.41           C  
ATOM   1574  CG2 ILE A 202      -3.670   7.381  -1.155  1.00 98.41           C  
ATOM   1575  CD1 ILE A 202      -6.374   5.979  -1.582  1.00 98.41           C  
ATOM   1576  N   GLY A 203      -2.567  10.736  -1.867  1.00 97.76           N  
ATOM   1577  CA  GLY A 203      -1.190  11.000  -2.276  1.00 97.76           C  
ATOM   1578  C   GLY A 203      -0.309   9.806  -1.922  1.00 97.76           C  
ATOM   1579  O   GLY A 203      -0.375   9.311  -0.799  1.00 97.76           O  
ATOM   1580  N   TYR A 204       0.504   9.326  -2.859  1.00 97.23           N  
ATOM   1581  CA  TYR A 204       1.392   8.185  -2.657  1.00 97.23           C  
ATOM   1582  C   TYR A 204       2.722   8.353  -3.389  1.00 97.23           C  
ATOM   1583  CB  TYR A 204       0.705   6.872  -3.070  1.00 97.23           C  
ATOM   1584  O   TYR A 204       2.848   9.094  -4.363  1.00 97.23           O  
ATOM   1585  CG  TYR A 204       0.475   6.718  -4.565  1.00 97.23           C  
ATOM   1586  CD1 TYR A 204      -0.655   7.311  -5.157  1.00 97.23           C  
ATOM   1587  CD2 TYR A 204       1.383   5.989  -5.364  1.00 97.23           C  
ATOM   1588  CE1 TYR A 204      -0.872   7.179  -6.541  1.00 97.23           C  
ATOM   1589  CE2 TYR A 204       1.161   5.853  -6.751  1.00 97.23           C  
ATOM   1590  OH  TYR A 204      -0.210   6.397  -8.681  1.00 97.23           O  
ATOM   1591  CZ  TYR A 204       0.034   6.461  -7.344  1.00 97.23           C  
ATOM   1592  N   GLN A 205       3.723   7.626  -2.912  1.00 93.81           N  
ATOM   1593  CA  GLN A 205       5.044   7.518  -3.515  1.00 93.81           C  
ATOM   1594  C   GLN A 205       5.595   6.104  -3.312  1.00 93.81           C  
ATOM   1595  CB  GLN A 205       5.966   8.597  -2.919  1.00 93.81           C  
ATOM   1596  O   GLN A 205       5.063   5.332  -2.515  1.00 93.81           O  
ATOM   1597  CG  GLN A 205       6.259   8.392  -1.422  1.00 93.81           C  
ATOM   1598  CD  GLN A 205       7.076   9.520  -0.804  1.00 93.81           C  
ATOM   1599  NE2 GLN A 205       7.532   9.351   0.417  1.00 93.81           N  
ATOM   1600  OE1 GLN A 205       7.314  10.570  -1.378  1.00 93.81           O  
ATOM   1601  N   TYR A 206       6.692   5.785  -3.995  1.00 91.27           N  
ATOM   1602  CA  TYR A 206       7.469   4.575  -3.743  1.00 91.27           C  
ATOM   1603  C   TYR A 206       8.814   4.963  -3.135  1.00 91.27           C  
ATOM   1604  CB  TYR A 206       7.614   3.754  -5.025  1.00 91.27           C  
ATOM   1605  O   TYR A 206       9.601   5.695  -3.738  1.00 91.27           O  
ATOM   1606  CG  TYR A 206       6.302   3.173  -5.516  1.00 91.27           C  
ATOM   1607  CD1 TYR A 206       5.845   1.938  -5.017  1.00 91.27           C  
ATOM   1608  CD2 TYR A 206       5.534   3.866  -6.469  1.00 91.27           C  
ATOM   1609  CE1 TYR A 206       4.648   1.373  -5.497  1.00 91.27           C  
ATOM   1610  CE2 TYR A 206       4.332   3.309  -6.945  1.00 91.27           C  
ATOM   1611  OH  TYR A 206       2.745   1.507  -6.949  1.00 91.27           O  
ATOM   1612  CZ  TYR A 206       3.892   2.056  -6.471  1.00 91.27           C  
ATOM   1613  N   VAL A 207       9.061   4.502  -1.914  1.00 84.54           N  
ATOM   1614  CA  VAL A 207      10.335   4.667  -1.217  1.00 84.54           C  
ATOM   1615  C   VAL A 207      11.271   3.548  -1.656  1.00 84.54           C  
ATOM   1616  CB  VAL A 207      10.131   4.679   0.310  1.00 84.54           C  
ATOM   1617  O   VAL A 207      10.846   2.410  -1.826  1.00 84.54           O  
ATOM   1618  CG1 VAL A 207      11.458   4.881   1.057  1.00 84.54           C  
ATOM   1619  CG2 VAL A 207       9.183   5.815   0.723  1.00 84.54           C  
ATOM   1620  N   ASN A 208      12.558   3.853  -1.830  1.00 79.29           N  
ATOM   1621  CA  ASN A 208      13.551   2.856  -2.225  1.00 79.29           C  
ATOM   1622  C   ASN A 208      13.530   1.644  -1.259  1.00 79.29           C  
ATOM   1623  CB  ASN A 208      14.930   3.535  -2.287  1.00 79.29           C  
ATOM   1624  O   ASN A 208      13.874   1.820  -0.084  1.00 79.29           O  
ATOM   1625  CG  ASN A 208      16.033   2.621  -2.801  1.00 79.29           C  
ATOM   1626  ND2 ASN A 208      17.079   3.185  -3.355  1.00 79.29           N  
ATOM   1627  OD1 ASN A 208      15.998   1.402  -2.710  1.00 79.29           O  
ATOM   1628  N   PRO A 209      13.210   0.419  -1.733  1.00 74.05           N  
ATOM   1629  CA  PRO A 209      13.116  -0.772  -0.881  1.00 74.05           C  
ATOM   1630  C   PRO A 209      14.414  -1.122  -0.141  1.00 74.05           C  
ATOM   1631  CB  PRO A 209      12.702  -1.915  -1.816  1.00 74.05           C  
ATOM   1632  O   PRO A 209      14.386  -1.810   0.880  1.00 74.05           O  
ATOM   1633  CG  PRO A 209      11.965  -1.203  -2.945  1.00 74.05           C  
ATOM   1634  CD  PRO A 209      12.733   0.106  -3.076  1.00 74.05           C  
ATOM   1635  N   SER A 210      15.561  -0.629  -0.618  1.00 74.54           N  
ATOM   1636  CA  SER A 210      16.868  -0.812   0.031  1.00 74.54           C  
ATOM   1637  C   SER A 210      16.947  -0.149   1.410  1.00 74.54           C  
ATOM   1638  CB  SER A 210      17.996  -0.240  -0.836  1.00 74.54           C  
ATOM   1639  O   SER A 210      17.787  -0.526   2.219  1.00 74.54           O  
ATOM   1640  OG  SER A 210      17.867  -0.644  -2.186  1.00 74.54           O  
ATOM   1641  N   LEU A 211      16.075   0.828   1.685  1.00 75.61           N  
ATOM   1642  CA  LEU A 211      15.972   1.500   2.983  1.00 75.61           C  
ATOM   1643  C   LEU A 211      15.058   0.753   3.970  1.00 75.61           C  
ATOM   1644  CB  LEU A 211      15.477   2.943   2.763  1.00 75.61           C  
ATOM   1645  O   LEU A 211      14.968   1.134   5.134  1.00 75.61           O  
ATOM   1646  CG  LEU A 211      16.357   3.801   1.836  1.00 75.61           C  
ATOM   1647  CD1 LEU A 211      15.717   5.176   1.654  1.00 75.61           C  
ATOM   1648  CD2 LEU A 211      17.771   3.992   2.390  1.00 75.61           C  
ATOM   1649  N   MET A 212      14.365  -0.293   3.515  1.00 75.85           N  
ATOM   1650  CA  MET A 212      13.431  -1.075   4.323  1.00 75.85           C  
ATOM   1651  C   MET A 212      14.130  -2.289   4.936  1.00 75.85           C  
ATOM   1652  CB  MET A 212      12.223  -1.496   3.474  1.00 75.85           C  
ATOM   1653  O   MET A 212      15.055  -2.856   4.350  1.00 75.85           O  
ATOM   1654  CG  MET A 212      11.491  -0.288   2.881  1.00 75.85           C  
ATOM   1655  SD  MET A 212      10.143  -0.718   1.761  1.00 75.85           S  
ATOM   1656  CE  MET A 212       8.942  -1.402   2.925  1.00 75.85           C  
ATOM   1657  N   SER A 213      13.661  -2.734   6.103  1.00 82.76           N  
ATOM   1658  CA  SER A 213      14.083  -4.022   6.656  1.00 82.76           C  
ATOM   1659  C   SER A 213      13.619  -5.173   5.755  1.00 82.76           C  
ATOM   1660  CB  SER A 213      13.575  -4.193   8.091  1.00 82.76           C  
ATOM   1661  O   SER A 213      12.663  -5.040   4.989  1.00 82.76           O  
ATOM   1662  OG  SER A 213      12.171  -4.371   8.117  1.00 82.76           O  
ATOM   1663  N   GLU A 214      14.282  -6.325   5.843  1.00 81.64           N  
ATOM   1664  CA  GLU A 214      13.911  -7.500   5.046  1.00 81.64           C  
ATOM   1665  C   GLU A 214      12.471  -7.954   5.306  1.00 81.64           C  
ATOM   1666  CB  GLU A 214      14.924  -8.610   5.331  1.00 81.64           C  
ATOM   1667  O   GLU A 214      11.728  -8.190   4.357  1.00 81.64           O  
ATOM   1668  CG  GLU A 214      14.719  -9.834   4.430  1.00 81.64           C  
ATOM   1669  CD  GLU A 214      15.839 -10.872   4.591  1.00 81.64           C  
ATOM   1670  OE1 GLU A 214      15.753 -11.900   3.889  1.00 81.64           O  
ATOM   1671  OE2 GLU A 214      16.789 -10.596   5.357  1.00 81.64           O  
ATOM   1672  N   SER A 215      12.047  -7.960   6.573  1.00 84.46           N  
ATOM   1673  CA  SER A 215      10.668  -8.278   6.957  1.00 84.46           C  
ATOM   1674  C   SER A 215       9.654  -7.324   6.311  1.00 84.46           C  
ATOM   1675  CB  SER A 215      10.554  -8.250   8.484  1.00 84.46           C  
ATOM   1676  O   SER A 215       8.672  -7.773   5.726  1.00 84.46           O  
ATOM   1677  OG  SER A 215       9.258  -8.633   8.880  1.00 84.46           O  
ATOM   1678  N   ALA A 216       9.929  -6.012   6.311  1.00 82.25           N  
ATOM   1679  CA  ALA A 216       9.038  -5.024   5.701  1.00 82.25           C  
ATOM   1680  C   ALA A 216       8.937  -5.169   4.171  1.00 82.25           C  
ATOM   1681  CB  ALA A 216       9.521  -3.626   6.102  1.00 82.25           C  
ATOM   1682  O   ALA A 216       7.896  -4.864   3.590  1.00 82.25           O  
ATOM   1683  N   ARG A 217       9.990  -5.657   3.500  1.00 83.96           N  
ATOM   1684  CA  ARG A 217       9.953  -5.915   2.050  1.00 83.96           C  
ATOM   1685  C   ARG A 217       9.081  -7.110   1.671  1.00 83.96           C  
ATOM   1686  CB  ARG A 217      11.361  -6.135   1.492  1.00 83.96           C  
ATOM   1687  O   ARG A 217       8.588  -7.141   0.549  1.00 83.96           O  
ATOM   1688  CG  ARG A 217      12.199  -4.853   1.432  1.00 83.96           C  
ATOM   1689  CD  ARG A 217      13.443  -5.088   0.564  1.00 83.96           C  
ATOM   1690  NE  ARG A 217      14.322  -6.141   1.114  1.00 83.96           N  
ATOM   1691  NH1 ARG A 217      15.643  -4.782   2.400  1.00 83.96           N  
ATOM   1692  NH2 ARG A 217      16.018  -6.985   2.376  1.00 83.96           N  
ATOM   1693  CZ  ARG A 217      15.323  -5.963   1.957  1.00 83.96           C  
ATOM   1694  N   LEU A 218       8.878  -8.082   2.562  1.00 86.36           N  
ATOM   1695  CA  LEU A 218       8.014  -9.234   2.269  1.00 86.36           C  
ATOM   1696  C   LEU A 218       6.541  -8.829   2.125  1.00 86.36           C  
ATOM   1697  CB  LEU A 218       8.175 -10.305   3.361  1.00 86.36           C  
ATOM   1698  O   LEU A 218       5.798  -9.455   1.374  1.00 86.36           O  
ATOM   1699  CG  LEU A 218       9.558 -10.978   3.403  1.00 86.36           C  
ATOM   1700  CD1 LEU A 218       9.618 -11.944   4.586  1.00 86.36           C  
ATOM   1701  CD2 LEU A 218       9.858 -11.766   2.125  1.00 86.36           C  
ATOM   1702  N   THR A 219       6.129  -7.772   2.819  1.00 86.65           N  
ATOM   1703  CA  THR A 219       4.756  -7.251   2.819  1.00 86.65           C  
ATOM   1704  C   THR A 219       4.589  -6.008   1.944  1.00 86.65           C  
ATOM   1705  CB  THR A 219       4.339  -6.945   4.260  1.00 86.65           C  
ATOM   1706  O   THR A 219       3.505  -5.782   1.414  1.00 86.65           O  
ATOM   1707  CG2 THR A 219       4.129  -8.222   5.072  1.00 86.65           C  
ATOM   1708  OG1 THR A 219       5.379  -6.241   4.897  1.00 86.65           O  
ATOM   1709  N   ASN A 220       5.652  -5.225   1.744  1.00 90.88           N  
ATOM   1710  CA  ASN A 220       5.669  -4.045   0.881  1.00 90.88           C  
ATOM   1711  C   ASN A 220       6.932  -4.038  -0.015  1.00 90.88           C  
ATOM   1712  CB  ASN A 220       5.511  -2.806   1.772  1.00 90.88           C  
ATOM   1713  O   ASN A 220       7.861  -3.258   0.212  1.00 90.88           O  
ATOM   1714  CG  ASN A 220       5.443  -1.514   0.977  1.00 90.88           C  
ATOM   1715  ND2 ASN A 220       5.486  -0.392   1.656  1.00 90.88           N  
ATOM   1716  OD1 ASN A 220       5.334  -1.502  -0.243  1.00 90.88           O  
ATOM   1717  N   PRO A 221       6.996  -4.913  -1.038  1.00 88.12           N  
ATOM   1718  CA  PRO A 221       8.199  -5.135  -1.849  1.00 88.12           C  
ATOM   1719  C   PRO A 221       8.632  -3.924  -2.679  1.00 88.12           C  
ATOM   1720  CB  PRO A 221       7.859  -6.331  -2.749  1.00 88.12           C  
ATOM   1721  O   PRO A 221       9.799  -3.829  -3.055  1.00 88.12           O  
ATOM   1722  CG  PRO A 221       6.334  -6.314  -2.830  1.00 88.12           C  
ATOM   1723  CD  PRO A 221       5.946  -5.837  -1.437  1.00 88.12           C  
ATOM   1724  N   LEU A 222       7.709  -3.004  -2.971  1.00 88.26           N  
ATOM   1725  CA  LEU A 222       7.978  -1.813  -3.779  1.00 88.26           C  
ATOM   1726  C   LEU A 222       8.164  -0.546  -2.940  1.00 88.26           C  
ATOM   1727  CB  LEU A 222       6.866  -1.648  -4.827  1.00 88.26           C  
ATOM   1728  O   LEU A 222       8.487   0.499  -3.495  1.00 88.26           O  
ATOM   1729  CG  LEU A 222       6.710  -2.848  -5.776  1.00 88.26           C  
ATOM   1730  CD1 LEU A 222       5.649  -2.515  -6.811  1.00 88.26           C  
ATOM   1731  CD2 LEU A 222       7.991  -3.202  -6.533  1.00 88.26           C  
ATOM   1732  N   GLY A 223       7.961  -0.621  -1.622  1.00 90.01           N  
ATOM   1733  CA  GLY A 223       8.021   0.545  -0.746  1.00 90.01           C  
ATOM   1734  C   GLY A 223       6.895   1.548  -0.993  1.00 90.01           C  
ATOM   1735  O   GLY A 223       7.113   2.751  -0.862  1.00 90.01           O  
ATOM   1736  N   PHE A 224       5.698   1.076  -1.355  1.00 94.37           N  
ATOM   1737  CA  PHE A 224       4.510   1.921  -1.476  1.00 94.37           C  
ATOM   1738  C   PHE A 224       4.253   2.663  -0.161  1.00 94.37           C  
ATOM   1739  CB  PHE A 224       3.291   1.073  -1.854  1.00 94.37           C  
ATOM   1740  O   PHE A 224       4.254   2.059   0.914  1.00 94.37           O  
ATOM   1741  CG  PHE A 224       2.013   1.883  -1.976  1.00 94.37           C  
ATOM   1742  CD1 PHE A 224       1.106   1.949  -0.900  1.00 94.37           C  
ATOM   1743  CD2 PHE A 224       1.721   2.565  -3.173  1.00 94.37           C  
ATOM   1744  CE1 PHE A 224      -0.097   2.662  -1.031  1.00 94.37           C  
ATOM   1745  CE2 PHE A 224       0.519   3.284  -3.299  1.00 94.37           C  
ATOM   1746  CZ  PHE A 224      -0.389   3.336  -2.228  1.00 94.37           C  
ATOM   1747  N   ASN A 225       4.056   3.974  -0.247  1.00 94.41           N  
ATOM   1748  CA  ASN A 225       3.914   4.841   0.910  1.00 94.41           C  
ATOM   1749  C   ASN A 225       2.890   5.948   0.637  1.00 94.41           C  
ATOM   1750  CB  ASN A 225       5.306   5.402   1.245  1.00 94.41           C  
ATOM   1751  O   ASN A 225       3.089   6.779  -0.247  1.00 94.41           O  
ATOM   1752  CG  ASN A 225       5.307   6.139   2.564  1.00 94.41           C  
ATOM   1753  ND2 ASN A 225       5.171   5.403   3.643  1.00 94.41           N  
ATOM   1754  OD1 ASN A 225       5.444   7.352   2.632  1.00 94.41           O  
ATOM   1755  N   VAL A 226       1.807   5.970   1.411  1.00 97.97           N  
ATOM   1756  CA  VAL A 226       0.763   6.997   1.372  1.00 97.97           C  
ATOM   1757  C   VAL A 226       1.220   8.218   2.152  1.00 97.97           C  
ATOM   1758  CB  VAL A 226      -0.577   6.458   1.903  1.00 97.97           C  
ATOM   1759  O   VAL A 226       1.513   8.141   3.342  1.00 97.97           O  
ATOM   1760  CG1 VAL A 226      -1.649   7.550   1.996  1.00 97.97           C  
ATOM   1761  CG2 VAL A 226      -1.077   5.366   0.955  1.00 97.97           C  
ATOM   1762  N   THR A 227       1.273   9.358   1.474  1.00 97.18           N  
ATOM   1763  CA  THR A 227       1.727  10.637   2.025  1.00 97.18           C  
ATOM   1764  C   THR A 227       0.577  11.548   2.430  1.00 97.18           C  
ATOM   1765  CB  THR A 227       2.624  11.371   1.023  1.00 97.18           C  
ATOM   1766  O   THR A 227       0.775  12.398   3.294  1.00 97.18           O  
ATOM   1767  CG2 THR A 227       3.904  10.589   0.733  1.00 97.18           C  
ATOM   1768  OG1 THR A 227       1.955  11.548  -0.206  1.00 97.18           O  
ATOM   1769  N   SER A 228      -0.605  11.368   1.834  1.00 97.55           N  
ATOM   1770  CA  SER A 228      -1.830  12.068   2.215  1.00 97.55           C  
ATOM   1771  C   SER A 228      -3.065  11.222   1.925  1.00 97.55           C  
ATOM   1772  CB  SER A 228      -1.930  13.425   1.512  1.00 97.55           C  
ATOM   1773  O   SER A 228      -3.111  10.480   0.941  1.00 97.55           O  
ATOM   1774  OG  SER A 228      -2.075  13.297   0.109  1.00 97.55           O  
ATOM   1775  N   TYR A 229      -4.088  11.349   2.766  1.00 98.24           N  
ATOM   1776  CA  TYR A 229      -5.347  10.641   2.584  1.00 98.24           C  
ATOM   1777  C   TYR A 229      -6.530  11.492   3.034  1.00 98.24           C  
ATOM   1778  CB  TYR A 229      -5.293   9.348   3.384  1.00 98.24           C  
ATOM   1779  O   TYR A 229      -6.581  11.979   4.163  1.00 98.24           O  
ATOM   1780  CG  TYR A 229      -6.467   8.427   3.150  1.00 98.24           C  
ATOM   1781  CD1 TYR A 229      -7.609   8.509   3.968  1.00 98.24           C  
ATOM   1782  CD2 TYR A 229      -6.397   7.466   2.127  1.00 98.24           C  
ATOM   1783  CE1 TYR A 229      -8.652   7.580   3.806  1.00 98.24           C  
ATOM   1784  CE2 TYR A 229      -7.466   6.578   1.924  1.00 98.24           C  
ATOM   1785  OH  TYR A 229      -9.591   5.739   2.575  1.00 98.24           O  
ATOM   1786  CZ  TYR A 229      -8.590   6.627   2.766  1.00 98.24           C  
ATOM   1787  N   ARG A 230      -7.515  11.641   2.152  1.00 97.13           N  
ATOM   1788  CA  ARG A 230      -8.779  12.326   2.442  1.00 97.13           C  
ATOM   1789  C   ARG A 230      -9.934  11.556   1.825  1.00 97.13           C  
ATOM   1790  CB  ARG A 230      -8.723  13.791   1.972  1.00 97.13           C  
ATOM   1791  O   ARG A 230      -9.795  11.041   0.719  1.00 97.13           O  
ATOM   1792  CG  ARG A 230      -8.481  13.929   0.460  1.00 97.13           C  
ATOM   1793  CD  ARG A 230      -8.270  15.374  -0.017  1.00 97.13           C  
ATOM   1794  NE  ARG A 230      -9.475  16.206   0.143  1.00 97.13           N  
ATOM   1795  NH1 ARG A 230     -10.678  15.475  -1.690  1.00 97.13           N  
ATOM   1796  NH2 ARG A 230     -11.642  16.767  -0.183  1.00 97.13           N  
ATOM   1797  CZ  ARG A 230     -10.571  16.162  -0.590  1.00 97.13           C  
ATOM   1798  N   VAL A 231     -11.057  11.509   2.529  1.00 97.30           N  
ATOM   1799  CA  VAL A 231     -12.273  10.815   2.104  1.00 97.30           C  
ATOM   1800  C   VAL A 231     -13.441  11.783   2.171  1.00 97.30           C  
ATOM   1801  CB  VAL A 231     -12.511   9.561   2.964  1.00 97.30           C  
ATOM   1802  O   VAL A 231     -13.641  12.434   3.192  1.00 97.30           O  
ATOM   1803  CG1 VAL A 231     -13.905   8.965   2.790  1.00 97.30           C  
ATOM   1804  CG2 VAL A 231     -11.521   8.475   2.565  1.00 97.30           C  
ATOM   1805  N   ASP A 232     -14.207  11.850   1.088  1.00 96.34           N  
ATOM   1806  CA  ASP A 232     -15.419  12.657   0.976  1.00 96.34           C  
ATOM   1807  C   ASP A 232     -16.612  11.752   0.621  1.00 96.34           C  
ATOM   1808  CB  ASP A 232     -15.246  13.738  -0.099  1.00 96.34           C  
ATOM   1809  O   ASP A 232     -16.429  10.764  -0.102  1.00 96.34           O  
ATOM   1810  CG  ASP A 232     -14.014  14.624   0.091  1.00 96.34           C  
ATOM   1811  OD1 ASP A 232     -13.990  15.494   0.987  1.00 96.34           O  
ATOM   1812  OD2 ASP A 232     -13.082  14.531  -0.745  1.00 96.34           O  
ATOM   1813  N   PRO A 233     -17.833  12.055   1.099  1.00 94.43           N  
ATOM   1814  CA  PRO A 233     -19.025  11.346   0.654  1.00 94.43           C  
ATOM   1815  C   PRO A 233     -19.252  11.594  -0.840  1.00 94.43           C  
ATOM   1816  CB  PRO A 233     -20.170  11.879   1.519  1.00 94.43           C  
ATOM   1817  O   PRO A 233     -19.152  12.723  -1.328  1.00 94.43           O  
ATOM   1818  CG  PRO A 233     -19.708  13.289   1.887  1.00 94.43           C  
ATOM   1819  CD  PRO A 233     -18.189  13.152   1.987  1.00 94.43           C  
ATOM   1820  N   GLU A 234     -19.576  10.537  -1.579  1.00 87.20           N  
ATOM   1821  CA  GLU A 234     -20.005  10.681  -2.963  1.00 87.20           C  
ATOM   1822  C   GLU A 234     -21.435  11.236  -2.960  1.00 87.20           C  
ATOM   1823  CB  GLU A 234     -19.870   9.338  -3.701  1.00 87.20           C  
ATOM   1824  O   GLU A 234     -22.359  10.573  -2.490  1.00 87.20           O  
ATOM   1825  CG  GLU A 234     -20.093   9.543  -5.201  1.00 87.20           C  
ATOM   1826  CD  GLU A 234     -19.818   8.302  -6.059  1.00 87.20           C  
ATOM   1827  OE1 GLU A 234     -20.493   8.186  -7.098  1.00 87.20           O  
ATOM   1828  OE2 GLU A 234     -18.867   7.517  -5.829  1.00 87.20           O  
ATOM   1829  N   MET A 235     -21.630  12.468  -3.445  1.00 75.83           N  
ATOM   1830  CA  MET A 235     -22.971  13.045  -3.568  1.00 75.83           C  
ATOM   1831  C   MET A 235     -23.759  12.284  -4.639  1.00 75.83           C  
ATOM   1832  CB  MET A 235     -22.926  14.553  -3.863  1.00 75.83           C  
ATOM   1833  O   MET A 235     -23.690  12.595  -5.827  1.00 75.83           O  
ATOM   1834  CG  MET A 235     -22.390  15.372  -2.683  1.00 75.83           C  
ATOM   1835  SD  MET A 235     -22.744  17.153  -2.775  1.00 75.83           S  
ATOM   1836  CE  MET A 235     -21.830  17.617  -4.269  1.00 75.83           C  
ATOM   1837  N   GLY A 236     -24.497  11.267  -4.203  1.00 60.16           N  
ATOM   1838  CA  GLY A 236     -25.516  10.600  -4.996  1.00 60.16           C  
ATOM   1839  C   GLY A 236     -26.792  11.433  -5.014  1.00 60.16           C  
ATOM   1840  O   GLY A 236     -27.279  11.870  -3.972  1.00 60.16           O  
ATOM   1841  N   VAL A 237     -27.336  11.654  -6.208  1.00 40.73           N  
ATOM   1842  CA  VAL A 237     -28.705  12.141  -6.386  1.00 40.73           C  
ATOM   1843  C   VAL A 237     -29.621  11.101  -5.745  1.00 40.73           C  
ATOM   1844  CB  VAL A 237     -29.032  12.314  -7.888  1.00 40.73           C  
ATOM   1845  O   VAL A 237     -29.608   9.948  -6.170  1.00 40.73           O  
ATOM   1846  CG1 VAL A 237     -30.358  13.055  -8.092  1.00 40.73           C  
ATOM   1847  CG2 VAL A 237     -27.941  13.105  -8.629  1.00 40.73           C  
ATOM   1848  N   VAL A 238     -30.370  11.479  -4.708  1.00 34.90           N  
ATOM   1849  CA  VAL A 238     -31.476  10.658  -4.198  1.00 34.90           C  
ATOM   1850  C   VAL A 238     -32.410  10.407  -5.388  1.00 34.90           C  
ATOM   1851  CB  VAL A 238     -32.225  11.370  -3.047  1.00 34.90           C  
ATOM   1852  O   VAL A 238     -32.956  11.368  -5.932  1.00 34.90           O  
ATOM   1853  CG1 VAL A 238     -33.220  10.428  -2.362  1.00 34.90           C  
ATOM   1854  CG2 VAL A 238     -31.270  11.904  -1.966  1.00 34.90           C  
ATOM   1855  N   GLN A 239     -32.518   9.157  -5.842  1.00 33.65           N  
ATOM   1856  CA  GLN A 239     -33.646   8.707  -6.661  1.00 33.65           C  
ATOM   1857  C   GLN A 239     -34.688   8.081  -5.748  1.00 33.65           C  
ATOM   1858  CB  GLN A 239     -33.223   7.740  -7.779  1.00 33.65           C  
ATOM   1859  O   GLN A 239     -34.275   7.355  -4.815  1.00 33.65           O  
ATOM   1860  CG  GLN A 239     -32.700   8.484  -9.015  1.00 33.65           C  
ATOM   1861  CD  GLN A 239     -32.535   7.593 -10.251  1.00 33.65           C  
ATOM   1862  NE2 GLN A 239     -31.976   8.116 -11.321  1.00 33.65           N  
ATOM   1863  OE1 GLN A 239     -32.899   6.431 -10.322  1.00 33.65           O  
ATOM   1864  OXT GLN A 239     -35.870   8.378  -6.008  1.00 33.65           O  
TER    1865      GLN A 239                                                      
ENDMDL                                                                          
END                                                                             
