# Supplementary material for: Design of multi-epitope vaccine candidate against Brucella type IV secretion system (T4SS)
Source: PLoS One. 2023 Aug 10;18(8):e0286358. doi: 10.1371/journal.pone.0286358 (PMC10414599; doi:10.1371/journal.pone.0286358)
Supplement: S1 File — (ZIP) [file pone.0286358.s012.zip › S1 File/MEV full_model_409033_2.pdb]

PFRMAT TS
TARGET MEV
AUTHOR BAKER-ROBETTA
METHOD    ROSETTA provides both ab initio and
METHOD    comparative models of protein domains.
METHOD    Comparative models are built from structures
METHOD    detected and aligned by HHSEARCH, SPARKS, and
METHOD    Raptor. Loop regions are assembled from fragments and 
METHOD    optimized to fit the aligned template structures.
METHOD    De novo models are built using the Rosetta de
METHOD    novo protocol.  The procedure is fully automated.
MODEL     2
PARENT N/A
REMARK PARENT    N/A
REMARK PARSRC    RoseTTAFold
REMARK SCORE     0.00
ATOM      1  N   GLU A   1      -1.795   0.500  -4.577  1.00  9.04           N  
ATOM      2  CA  GLU A   1      -0.500   1.155  -4.736  1.00  9.04           C  
ATOM      3  C   GLU A   1      -0.229   2.233  -3.688  1.00  9.04           C  
ATOM      4  O   GLU A   1       0.608   2.057  -2.799  1.00  9.04           O  
ATOM      5  CB  GLU A   1      -0.390   1.775  -6.137  1.00  9.04           C  
ATOM      6  CG  GLU A   1       0.940   2.481  -6.413  1.00  9.04           C  
ATOM      7  CD  GLU A   1       1.076   3.025  -7.816  1.00  9.04           C  
ATOM      8  OE1 GLU A   1       0.196   2.821  -8.618  1.00  9.04           O  
ATOM      9  OE2 GLU A   1       2.072   3.678  -8.070  1.00  9.04           O  
ATOM     10 1H   GLU A   1      -2.120   0.185  -5.481  1.00  9.04           H  
ATOM     11 2H   GLU A   1      -1.699  -0.294  -3.961  1.00  9.04           H  
ATOM     12 3H   GLU A   1      -2.462   1.149  -4.190  1.00  9.04           H  
ATOM     13  HA  GLU A   1       0.276   0.395  -4.637  1.00  9.04           H  
ATOM     14 1HB  GLU A   1      -0.509   0.993  -6.888  1.00  9.04           H  
ATOM     15 2HB  GLU A   1      -1.193   2.492  -6.288  1.00  9.04           H  
ATOM     16 1HG  GLU A   1       1.046   3.310  -5.719  1.00  9.04           H  
ATOM     17 2HG  GLU A   1       1.750   1.781  -6.221  1.00  9.04           H  
ATOM     18  N   ALA A   2      -0.935   3.357  -3.783  1.00  8.59           N  
ATOM     19  CA  ALA A   2      -0.668   4.477  -2.882  1.00  8.59           C  
ATOM     20  C   ALA A   2      -0.855   4.124  -1.412  1.00  8.59           C  
ATOM     21  O   ALA A   2      -0.113   4.615  -0.557  1.00  8.59           O  
ATOM     22  CB  ALA A   2      -1.553   5.630  -3.246  1.00  8.59           C  
ATOM     23  H   ALA A   2      -1.621   3.474  -4.515  1.00  8.59           H  
ATOM     24  HA  ALA A   2       0.368   4.777  -3.025  1.00  8.59           H  
ATOM     25 1HB  ALA A   2      -1.323   6.485  -2.620  1.00  8.59           H  
ATOM     26 2HB  ALA A   2      -1.374   5.880  -4.270  1.00  8.59           H  
ATOM     27 3HB  ALA A   2      -2.583   5.341  -3.115  1.00  8.59           H  
ATOM     28  N   ALA A   3      -1.842   3.286  -1.093  1.00  8.14           N  
ATOM     29  CA  ALA A   3      -2.022   2.934   0.305  1.00  8.14           C  
ATOM     30  C   ALA A   3      -0.777   2.234   0.824  1.00  8.14           C  
ATOM     31  O   ALA A   3      -0.316   2.527   1.929  1.00  8.14           O  
ATOM     32  CB  ALA A   3      -3.250   2.062   0.482  1.00  8.14           C  
ATOM     33  H   ALA A   3      -2.449   2.909  -1.803  1.00  8.14           H  
ATOM     34  HA  ALA A   3      -2.149   3.844   0.881  1.00  8.14           H  
ATOM     35 1HB  ALA A   3      -3.375   1.824   1.540  1.00  8.14           H  
ATOM     36 2HB  ALA A   3      -4.130   2.595   0.123  1.00  8.14           H  
ATOM     37 3HB  ALA A   3      -3.128   1.140  -0.084  1.00  8.14           H  
ATOM     38  N   ALA A   4      -0.195   1.345   0.005  1.00  7.74           N  
ATOM     39  CA  ALA A   4       1.007   0.641   0.419  1.00  7.74           C  
ATOM     40  C   ALA A   4       2.122   1.629   0.635  1.00  7.74           C  
ATOM     41  O   ALA A   4       2.864   1.507   1.597  1.00  7.74           O  
ATOM     42  CB  ALA A   4       1.434  -0.391  -0.605  1.00  7.74           C  
ATOM     43  H   ALA A   4      -0.585   1.169  -0.907  1.00  7.74           H  
ATOM     44  HA  ALA A   4       0.801   0.142   1.366  1.00  7.74           H  
ATOM     45 1HB  ALA A   4       2.330  -0.902  -0.248  1.00  7.74           H  
ATOM     46 2HB  ALA A   4       0.637  -1.115  -0.746  1.00  7.74           H  
ATOM     47 3HB  ALA A   4       1.653   0.099  -1.550  1.00  7.74           H  
ATOM     48  N   LYS A   5       2.221   2.640  -0.233  1.00  7.41           N  
ATOM     49  CA  LYS A   5       3.294   3.623  -0.114  1.00  7.41           C  
ATOM     50  C   LYS A   5       3.188   4.387   1.198  1.00  7.41           C  
ATOM     51  O   LYS A   5       4.199   4.672   1.854  1.00  7.41           O  
ATOM     52  CB  LYS A   5       3.287   4.580  -1.306  1.00  7.41           C  
ATOM     53  CG  LYS A   5       3.719   3.927  -2.617  1.00  7.41           C  
ATOM     54  CD  LYS A   5       3.684   4.910  -3.781  1.00  7.41           C  
ATOM     55  CE  LYS A   5       4.107   4.230  -5.083  1.00  7.41           C  
ATOM     56  NZ  LYS A   5       4.044   5.153  -6.254  1.00  7.41           N  
ATOM     57  H   LYS A   5       1.563   2.687  -1.013  1.00  7.41           H  
ATOM     58  HA  LYS A   5       4.244   3.103  -0.118  1.00  7.41           H  
ATOM     59 1HB  LYS A   5       2.287   4.980  -1.445  1.00  7.41           H  
ATOM     60 2HB  LYS A   5       3.950   5.419  -1.109  1.00  7.41           H  
ATOM     61 1HG  LYS A   5       4.726   3.526  -2.510  1.00  7.41           H  
ATOM     62 2HG  LYS A   5       3.039   3.102  -2.834  1.00  7.41           H  
ATOM     63 1HD  LYS A   5       2.671   5.296  -3.895  1.00  7.41           H  
ATOM     64 2HD  LYS A   5       4.354   5.746  -3.579  1.00  7.41           H  
ATOM     65 1HE  LYS A   5       5.126   3.864  -4.977  1.00  7.41           H  
ATOM     66 2HE  LYS A   5       3.450   3.388  -5.267  1.00  7.41           H  
ATOM     67 1HZ  LYS A   5       4.327   4.655  -7.094  1.00  7.41           H  
ATOM     68 2HZ  LYS A   5       3.094   5.487  -6.372  1.00  7.41           H  
ATOM     69 3HZ  LYS A   5       4.661   5.935  -6.104  1.00  7.41           H  
ATOM     70  N   GLY A   6       1.957   4.682   1.620  1.00  7.14           N  
ATOM     71  CA  GLY A   6       1.749   5.367   2.890  1.00  7.14           C  
ATOM     72  C   GLY A   6       2.281   4.518   4.044  1.00  7.14           C  
ATOM     73  O   GLY A   6       2.935   5.030   4.969  1.00  7.14           O  
ATOM     74  H   GLY A   6       1.159   4.445   1.026  1.00  7.14           H  
ATOM     75 1HA  GLY A   6       2.244   6.336   2.874  1.00  7.14           H  
ATOM     76 2HA  GLY A   6       0.684   5.538   3.024  1.00  7.14           H  
ATOM     77  N   ILE A   7       2.052   3.208   3.950  1.00  6.93           N  
ATOM     78  CA  ILE A   7       2.471   2.266   4.974  1.00  6.93           C  
ATOM     79  C   ILE A   7       3.978   2.063   4.921  1.00  6.93           C  
ATOM     80  O   ILE A   7       4.636   1.981   5.958  1.00  6.93           O  
ATOM     81  CB  ILE A   7       1.762   0.930   4.823  1.00  6.93           C  
ATOM     82  CG1 ILE A   7       0.291   1.125   4.923  1.00  6.93           C  
ATOM     83  CG2 ILE A   7       2.217   0.031   5.959  1.00  6.93           C  
ATOM     84  CD1 ILE A   7      -0.151   1.699   6.191  1.00  6.93           C  
ATOM     85  H   ILE A   7       1.508   2.866   3.150  1.00  6.93           H  
ATOM     86  HA  ILE A   7       2.210   2.677   5.948  1.00  6.93           H  
ATOM     87  HB  ILE A   7       1.986   0.493   3.853  1.00  6.93           H  
ATOM     88 1HG1 ILE A   7      -0.025   1.783   4.145  1.00  6.93           H  
ATOM     89 2HG1 ILE A   7      -0.180   0.196   4.778  1.00  6.93           H  
ATOM     90 1HG2 ILE A   7       1.720  -0.936   5.901  1.00  6.93           H  
ATOM     91 2HG2 ILE A   7       3.284  -0.104   5.902  1.00  6.93           H  
ATOM     92 3HG2 ILE A   7       1.971   0.508   6.888  1.00  6.93           H  
ATOM     93 1HD1 ILE A   7      -1.233   1.794   6.166  1.00  6.93           H  
ATOM     94 2HD1 ILE A   7       0.134   1.043   7.002  1.00  6.93           H  
ATOM     95 3HD1 ILE A   7       0.303   2.678   6.340  1.00  6.93           H  
ATOM     96  N   ILE A   8       4.531   1.993   3.715  1.00  6.78           N  
ATOM     97  CA  ILE A   8       5.958   1.833   3.540  1.00  6.78           C  
ATOM     98  C   ILE A   8       6.690   2.975   4.188  1.00  6.78           C  
ATOM     99  O   ILE A   8       7.590   2.754   4.982  1.00  6.78           O  
ATOM    100  CB  ILE A   8       6.338   1.738   2.044  1.00  6.78           C  
ATOM    101  CG1 ILE A   8       5.809   0.416   1.423  1.00  6.78           C  
ATOM    102  CG2 ILE A   8       7.828   1.851   1.885  1.00  6.78           C  
ATOM    103  CD1 ILE A   8       5.808   0.342  -0.085  1.00  6.78           C  
ATOM    104  H   ILE A   8       3.937   2.053   2.896  1.00  6.78           H  
ATOM    105  HA  ILE A   8       6.273   0.931   4.045  1.00  6.78           H  
ATOM    106  HB  ILE A   8       5.866   2.558   1.513  1.00  6.78           H  
ATOM    107 1HG1 ILE A   8       6.446  -0.393   1.758  1.00  6.78           H  
ATOM    108 2HG1 ILE A   8       4.823   0.248   1.781  1.00  6.78           H  
ATOM    109 1HG2 ILE A   8       8.089   1.810   0.830  1.00  6.78           H  
ATOM    110 2HG2 ILE A   8       8.164   2.801   2.303  1.00  6.78           H  
ATOM    111 3HG2 ILE A   8       8.312   1.028   2.411  1.00  6.78           H  
ATOM    112 1HD1 ILE A   8       5.434  -0.630  -0.388  1.00  6.78           H  
ATOM    113 2HD1 ILE A   8       5.168   1.109  -0.498  1.00  6.78           H  
ATOM    114 3HD1 ILE A   8       6.819   0.475  -0.458  1.00  6.78           H  
ATOM    115  N   ASN A   9       6.267   4.208   3.933  1.00  6.72           N  
ATOM    116  CA  ASN A   9       6.950   5.320   4.574  1.00  6.72           C  
ATOM    117  C   ASN A   9       6.776   5.283   6.102  1.00  6.72           C  
ATOM    118  O   ASN A   9       7.735   5.502   6.853  1.00  6.72           O  
ATOM    119  CB  ASN A   9       6.437   6.619   4.001  1.00  6.72           C  
ATOM    120  CG  ASN A   9       6.925   6.856   2.597  1.00  6.72           C  
ATOM    121  OD1 ASN A   9       7.931   6.288   2.153  1.00  6.72           O  
ATOM    122  ND2 ASN A   9       6.224   7.693   1.878  1.00  6.72           N  
ATOM    123  H   ASN A   9       5.502   4.370   3.275  1.00  6.72           H  
ATOM    124  HA  ASN A   9       8.018   5.237   4.361  1.00  6.72           H  
ATOM    125 1HB  ASN A   9       5.342   6.601   3.995  1.00  6.72           H  
ATOM    126 2HB  ASN A   9       6.753   7.447   4.631  1.00  6.72           H  
ATOM    127 1HD2 ASN A   9       6.495   7.893   0.937  1.00  6.72           H  
ATOM    128 2HD2 ASN A   9       5.413   8.125   2.269  1.00  6.72           H  
ATOM    129  N   THR A  10       5.570   4.921   6.566  1.00  6.78           N  
ATOM    130  CA  THR A  10       5.275   4.862   7.996  1.00  6.78           C  
ATOM    131  C   THR A  10       6.190   3.874   8.702  1.00  6.78           C  
ATOM    132  O   THR A  10       6.701   4.151   9.790  1.00  6.78           O  
ATOM    133  CB  THR A  10       3.807   4.441   8.249  1.00  6.78           C  
ATOM    134  OG1 THR A  10       2.923   5.409   7.659  1.00  6.78           O  
ATOM    135  CG2 THR A  10       3.502   4.315   9.762  1.00  6.78           C  
ATOM    136  H   THR A  10       4.805   4.740   5.914  1.00  6.78           H  
ATOM    137  HA  THR A  10       5.440   5.849   8.426  1.00  6.78           H  
ATOM    138  HB  THR A  10       3.630   3.477   7.784  1.00  6.78           H  
ATOM    139  HG1 THR A  10       3.068   5.439   6.683  1.00  6.78           H  
ATOM    140 1HG2 THR A  10       2.465   4.010   9.902  1.00  6.78           H  
ATOM    141 2HG2 THR A  10       4.159   3.568  10.203  1.00  6.78           H  
ATOM    142 3HG2 THR A  10       3.662   5.273  10.256  1.00  6.78           H  
ATOM    143  N   LEU A  11       6.395   2.716   8.082  1.00  6.96           N  
ATOM    144  CA  LEU A  11       7.212   1.702   8.709  1.00  6.96           C  
ATOM    145  C   LEU A  11       8.714   1.852   8.397  1.00  6.96           C  
ATOM    146  O   LEU A  11       9.531   1.519   9.238  1.00  6.96           O  
ATOM    147  CB  LEU A  11       6.663   0.326   8.348  1.00  6.96           C  
ATOM    148  CG  LEU A  11       5.189   0.119   8.842  1.00  6.96           C  
ATOM    149  CD1 LEU A  11       4.719  -1.274   8.480  1.00  6.96           C  
ATOM    150  CD2 LEU A  11       5.084   0.392  10.341  1.00  6.96           C  
ATOM    151  H   LEU A  11       5.941   2.532   7.188  1.00  6.96           H  
ATOM    152  HA  LEU A  11       7.093   1.805   9.782  1.00  6.96           H  
ATOM    153 1HB  LEU A  11       6.664   0.226   7.261  1.00  6.96           H  
ATOM    154 2HB  LEU A  11       7.298  -0.443   8.770  1.00  6.96           H  
ATOM    155  HG  LEU A  11       4.545   0.826   8.315  1.00  6.96           H  
ATOM    156 1HD1 LEU A  11       3.682  -1.408   8.789  1.00  6.96           H  
ATOM    157 2HD1 LEU A  11       4.796  -1.400   7.425  1.00  6.96           H  
ATOM    158 3HD1 LEU A  11       5.339  -2.012   8.982  1.00  6.96           H  
ATOM    159 1HD2 LEU A  11       4.079   0.266  10.657  1.00  6.96           H  
ATOM    160 2HD2 LEU A  11       5.678  -0.291  10.870  1.00  6.96           H  
ATOM    161 3HD2 LEU A  11       5.407   1.411  10.561  1.00  6.96           H  
ATOM    162  N   GLN A  12       9.133   2.416   7.263  1.00  7.28           N  
ATOM    163  CA  GLN A  12      10.588   2.580   7.049  1.00  7.28           C  
ATOM    164  C   GLN A  12      11.167   3.482   8.136  1.00  7.28           C  
ATOM    165  O   GLN A  12      12.280   3.267   8.636  1.00  7.28           O  
ATOM    166  CB  GLN A  12      10.922   3.163   5.672  1.00  7.28           C  
ATOM    167  CG  GLN A  12      10.725   2.217   4.499  1.00  7.28           C  
ATOM    168  CD  GLN A  12      10.967   2.896   3.163  1.00  7.28           C  
ATOM    169  OE1 GLN A  12      10.859   4.120   3.031  1.00  7.28           O  
ATOM    170  NE2 GLN A  12      11.302   2.098   2.154  1.00  7.28           N  
ATOM    171  H   GLN A  12       8.477   2.703   6.544  1.00  7.28           H  
ATOM    172  HA  GLN A  12      11.064   1.603   7.132  1.00  7.28           H  
ATOM    173 1HB  GLN A  12      10.282   4.032   5.495  1.00  7.28           H  
ATOM    174 2HB  GLN A  12      11.952   3.508   5.663  1.00  7.28           H  
ATOM    175 1HG  GLN A  12      11.447   1.410   4.596  1.00  7.28           H  
ATOM    176 2HG  GLN A  12       9.727   1.810   4.512  1.00  7.28           H  
ATOM    177 1HE2 GLN A  12      11.475   2.484   1.247  1.00  7.28           H  
ATOM    178 2HE2 GLN A  12      11.379   1.114   2.303  1.00  7.28           H  
ATOM    179  N   LYS A  13      10.371   4.461   8.555  1.00  7.73           N  
ATOM    180  CA  LYS A  13      10.750   5.372   9.620  1.00  7.73           C  
ATOM    181  C   LYS A  13      10.977   4.664  10.954  1.00  7.73           C  
ATOM    182  O   LYS A  13      11.566   5.249  11.873  1.00  7.73           O  
ATOM    183  CB  LYS A  13       9.699   6.470   9.784  1.00  7.73           C  
ATOM    184  CG  LYS A  13       9.682   7.477   8.640  1.00  7.73           C  
ATOM    185  CD  LYS A  13       8.606   8.534   8.820  1.00  7.73           C  
ATOM    186  CE  LYS A  13       8.622   9.513   7.649  1.00  7.73           C  
ATOM    187  NZ  LYS A  13       7.587  10.575   7.782  1.00  7.73           N  
ATOM    188  H   LYS A  13       9.472   4.607   8.086  1.00  7.73           H  
ATOM    189  HA  LYS A  13      11.685   5.847   9.335  1.00  7.73           H  
ATOM    190 1HB  LYS A  13       8.710   6.007   9.824  1.00  7.73           H  
ATOM    191 2HB  LYS A  13       9.857   6.997  10.722  1.00  7.73           H  
ATOM    192 1HG  LYS A  13      10.649   7.973   8.595  1.00  7.73           H  
ATOM    193 2HG  LYS A  13       9.523   6.959   7.702  1.00  7.73           H  
ATOM    194 1HD  LYS A  13       7.628   8.044   8.865  1.00  7.73           H  
ATOM    195 2HD  LYS A  13       8.768   9.075   9.750  1.00  7.73           H  
ATOM    196 1HE  LYS A  13       9.603   9.981   7.593  1.00  7.73           H  
ATOM    197 2HE  LYS A  13       8.440   8.958   6.726  1.00  7.73           H  
ATOM    198 1HZ  LYS A  13       7.636  11.195   6.985  1.00  7.73           H  
ATOM    199 2HZ  LYS A  13       6.673  10.150   7.823  1.00  7.73           H  
ATOM    200 3HZ  LYS A  13       7.751  11.102   8.628  1.00  7.73           H  
ATOM    201  N   TYR A  14      10.493   3.424  11.123  1.00  8.29           N  
ATOM    202  CA  TYR A  14      10.673   2.804  12.411  1.00  8.29           C  
ATOM    203  C   TYR A  14      11.997   2.035  12.503  1.00  8.29           C  
ATOM    204  O   TYR A  14      12.166   1.263  13.436  1.00  8.29           O  
ATOM    205  CB  TYR A  14       9.547   1.822  12.804  1.00  8.29           C  
ATOM    206  CG  TYR A  14       9.406   0.516  12.021  1.00  8.29           C  
ATOM    207  CD1 TYR A  14      10.517  -0.088  11.422  1.00  8.29           C  
ATOM    208  CD2 TYR A  14       8.201  -0.143  11.981  1.00  8.29           C  
ATOM    209  CE1 TYR A  14      10.417  -1.271  10.783  1.00  8.29           C  
ATOM    210  CE2 TYR A  14       8.115  -1.373  11.329  1.00  8.29           C  
ATOM    211  CZ  TYR A  14       9.225  -1.908  10.733  1.00  8.29           C  
ATOM    212  OH  TYR A  14       9.170  -3.091  10.088  1.00  8.29           O  
ATOM    213  H   TYR A  14      10.040   2.916  10.371  1.00  8.29           H  
ATOM    214  HA  TYR A  14      10.685   3.575  13.145  1.00  8.29           H  
ATOM    215 1HB  TYR A  14       9.646   1.581  13.859  1.00  8.29           H  
ATOM    216 2HB  TYR A  14       8.598   2.350  12.704  1.00  8.29           H  
ATOM    217  HD1 TYR A  14      11.452   0.362  11.454  1.00  8.29           H  
ATOM    218  HD2 TYR A  14       7.326   0.293  12.463  1.00  8.29           H  
ATOM    219  HE1 TYR A  14      11.295  -1.717  10.318  1.00  8.29           H  
ATOM    220  HE2 TYR A  14       7.168  -1.917  11.287  1.00  8.29           H  
ATOM    221  HH  TYR A  14       9.945  -3.190   9.527  1.00  8.29           H  
ATOM    222  N   TYR A  15      12.967   2.235  11.609  1.00  8.85           N  
ATOM    223  CA  TYR A  15      14.146   1.378  11.723  1.00  8.85           C  
ATOM    224  C   TYR A  15      15.126   1.702  12.857  1.00  8.85           C  
ATOM    225  O   TYR A  15      16.132   2.371  12.646  1.00  8.85           O  
ATOM    226  CB  TYR A  15      14.917   1.316  10.426  1.00  8.85           C  
ATOM    227  CG  TYR A  15      16.001   0.299  10.546  1.00  8.85           C  
ATOM    228  CD1 TYR A  15      15.663  -1.047  10.596  1.00  8.85           C  
ATOM    229  CD2 TYR A  15      17.320   0.693  10.640  1.00  8.85           C  
ATOM    230  CE1 TYR A  15      16.652  -1.996  10.729  1.00  8.85           C  
ATOM    231  CE2 TYR A  15      18.310  -0.255  10.773  1.00  8.85           C  
ATOM    232  CZ  TYR A  15      17.982  -1.594  10.819  1.00  8.85           C  
ATOM    233  OH  TYR A  15      18.972  -2.541  10.950  1.00  8.85           O  
ATOM    234  H   TYR A  15      12.839   2.874  10.816  1.00  8.85           H  
ATOM    235  HA  TYR A  15      13.792   0.368  11.901  1.00  8.85           H  
ATOM    236 1HB  TYR A  15      14.255   1.034   9.606  1.00  8.85           H  
ATOM    237 2HB  TYR A  15      15.363   2.283  10.199  1.00  8.85           H  
ATOM    238  HD1 TYR A  15      14.617  -1.349  10.531  1.00  8.85           H  
ATOM    239  HD2 TYR A  15      17.575   1.751  10.612  1.00  8.85           H  
ATOM    240  HE1 TYR A  15      16.391  -3.053  10.768  1.00  8.85           H  
ATOM    241  HE2 TYR A  15      19.353   0.056  10.847  1.00  8.85           H  
ATOM    242  HH  TYR A  15      18.578  -3.416  10.938  1.00  8.85           H  
ATOM    243  N   CYS A  16      14.812   1.144  14.042  1.00  9.31           N  
ATOM    244  CA  CYS A  16      15.555   1.347  15.303  1.00  9.31           C  
ATOM    245  C   CYS A  16      15.488   2.823  15.614  1.00  9.31           C  
ATOM    246  O   CYS A  16      16.465   3.551  15.393  1.00  9.31           O  
ATOM    247  CB  CYS A  16      16.994   0.866  15.190  1.00  9.31           C  
ATOM    248  SG  CYS A  16      17.841   0.586  16.813  1.00  9.31           S  
ATOM    249  H   CYS A  16      13.951   0.642  14.063  1.00  9.31           H  
ATOM    250  HA  CYS A  16      15.088   0.782  16.100  1.00  9.31           H  
ATOM    251 1HB  CYS A  16      17.023  -0.069  14.627  1.00  9.31           H  
ATOM    252 2HB  CYS A  16      17.576   1.596  14.631  1.00  9.31           H  
ATOM    253  N   ARG A  17      14.294   3.349  15.970  1.00  9.64           N  
ATOM    254  CA  ARG A  17      13.077   2.827  16.689  1.00  9.64           C  
ATOM    255  C   ARG A  17      12.665   1.299  16.905  1.00  9.64           C  
ATOM    256  O   ARG A  17      12.432   0.935  18.061  1.00  9.64           O  
ATOM    257  CB  ARG A  17      11.926   3.525  15.925  1.00  9.64           C  
ATOM    258  CG  ARG A  17      11.770   5.087  16.041  1.00  9.64           C  
ATOM    259  CD  ARG A  17      10.581   5.604  15.249  1.00  9.64           C  
ATOM    260  NE  ARG A  17      10.377   7.049  15.375  1.00  9.64           N  
ATOM    261  CZ  ARG A  17      10.775   7.996  14.493  1.00  9.64           C  
ATOM    262  NH1 ARG A  17      11.391   7.689  13.368  1.00  9.64           N  
ATOM    263  NH2 ARG A  17      10.524   9.268  14.764  1.00  9.64           N  
ATOM    264  H   ARG A  17      14.264   4.347  15.843  1.00  9.64           H  
ATOM    265  HA  ARG A  17      13.124   3.230  17.682  1.00  9.64           H  
ATOM    266 1HB  ARG A  17      12.098   3.357  14.895  1.00  9.64           H  
ATOM    267 2HB  ARG A  17      10.996   3.117  16.160  1.00  9.64           H  
ATOM    268 1HG  ARG A  17      11.599   5.369  17.060  1.00  9.64           H  
ATOM    269 2HG  ARG A  17      12.672   5.575  15.670  1.00  9.64           H  
ATOM    270 1HD  ARG A  17      10.756   5.417  14.215  1.00  9.64           H  
ATOM    271 2HD  ARG A  17       9.666   5.097  15.561  1.00  9.64           H  
ATOM    272  HE  ARG A  17       9.909   7.371  16.202  1.00  9.64           H  
ATOM    273 1HH1 ARG A  17      11.576   6.712  13.102  1.00  9.64           H  
ATOM    274 2HH1 ARG A  17      11.667   8.420  12.734  1.00  9.64           H  
ATOM    275 1HH2 ARG A  17      10.040   9.516  15.616  1.00  9.64           H  
ATOM    276 2HH2 ARG A  17      10.805   9.987  14.113  1.00  9.64           H  
ATOM    277  N   VAL A  18      12.634   0.389  15.932  1.00  9.84           N  
ATOM    278  CA  VAL A  18      12.353  -1.038  16.258  1.00  9.84           C  
ATOM    279  C   VAL A  18      13.530  -1.706  16.974  1.00  9.84           C  
ATOM    280  O   VAL A  18      14.392  -1.027  17.523  1.00  9.84           O  
ATOM    281  CB  VAL A  18      11.883  -1.903  15.062  1.00  9.84           C  
ATOM    282  CG1 VAL A  18      10.595  -1.388  14.580  1.00  9.84           C  
ATOM    283  CG2 VAL A  18      12.920  -1.910  13.957  1.00  9.84           C  
ATOM    284  H   VAL A  18      12.781   0.671  14.971  1.00  9.84           H  
ATOM    285  HA  VAL A  18      11.511  -1.045  16.950  1.00  9.84           H  
ATOM    286  HB  VAL A  18      11.705  -2.912  15.386  1.00  9.84           H  
ATOM    287 1HG1 VAL A  18      10.247  -1.996  13.749  1.00  9.84           H  
ATOM    288 2HG1 VAL A  18       9.870  -1.420  15.382  1.00  9.84           H  
ATOM    289 3HG1 VAL A  18      10.724  -0.399  14.273  1.00  9.84           H  
ATOM    290 1HG2 VAL A  18      12.561  -2.524  13.135  1.00  9.84           H  
ATOM    291 2HG2 VAL A  18      13.079  -0.937  13.614  1.00  9.84           H  
ATOM    292 3HG2 VAL A  18      13.845  -2.311  14.328  1.00  9.84           H  
ATOM    293  N   ARG A  19      13.475  -3.041  17.127  1.00  9.93           N  
ATOM    294  CA  ARG A  19      14.473  -3.837  17.856  1.00  9.93           C  
ATOM    295  C   ARG A  19      14.365  -3.610  19.350  1.00  9.93           C  
ATOM    296  O   ARG A  19      15.294  -3.886  20.107  1.00  9.93           O  
ATOM    297  CB  ARG A  19      15.913  -3.494  17.451  1.00  9.93           C  
ATOM    298  CG  ARG A  19      16.302  -3.700  15.998  1.00  9.93           C  
ATOM    299  CD  ARG A  19      17.713  -3.269  15.775  1.00  9.93           C  
ATOM    300  NE  ARG A  19      18.664  -4.087  16.513  1.00  9.93           N  
ATOM    301  CZ  ARG A  19      19.911  -3.691  16.849  1.00  9.93           C  
ATOM    302  NH1 ARG A  19      20.333  -2.495  16.514  1.00  9.93           N  
ATOM    303  NH2 ARG A  19      20.709  -4.506  17.518  1.00  9.93           N  
ATOM    304  H   ARG A  19      12.723  -3.544  16.683  1.00  9.93           H  
ATOM    305  HA  ARG A  19      14.292  -4.891  17.645  1.00  9.93           H  
ATOM    306 1HB  ARG A  19      16.189  -2.483  17.741  1.00  9.93           H  
ATOM    307 2HB  ARG A  19      16.574  -4.149  18.020  1.00  9.93           H  
ATOM    308 1HG  ARG A  19      16.203  -4.753  15.733  1.00  9.93           H  
ATOM    309 2HG  ARG A  19      15.676  -3.102  15.359  1.00  9.93           H  
ATOM    310 1HD  ARG A  19      17.956  -3.330  14.715  1.00  9.93           H  
ATOM    311 2HD  ARG A  19      17.828  -2.246  16.108  1.00  9.93           H  
ATOM    312  HE  ARG A  19      18.374  -5.013  16.788  1.00  9.93           H  
ATOM    313 1HH1 ARG A  19      19.719  -1.864  16.014  1.00  9.93           H  
ATOM    314 2HH1 ARG A  19      21.262  -2.201  16.763  1.00  9.93           H  
ATOM    315 1HH2 ARG A  19      20.389  -5.427  17.777  1.00  9.93           H  
ATOM    316 2HH2 ARG A  19      21.640  -4.204  17.769  1.00  9.93           H  
ATOM    317  N   GLY A  20      13.248  -3.049  19.775  1.00 10.03           N  
ATOM    318  CA  GLY A  20      13.007  -2.819  21.181  1.00 10.03           C  
ATOM    319  C   GLY A  20      13.787  -1.608  21.663  1.00 10.03           C  
ATOM    320  O   GLY A  20      13.860  -1.354  22.863  1.00 10.03           O  
ATOM    321  H   GLY A  20      12.536  -2.803  19.104  1.00 10.03           H  
ATOM    322 1HA  GLY A  20      11.942  -2.664  21.344  1.00 10.03           H  
ATOM    323 2HA  GLY A  20      13.295  -3.698  21.756  1.00 10.03           H  
ATOM    324  N   GLY A  21      14.395  -0.866  20.733  1.00 10.24           N  
ATOM    325  CA  GLY A  21      15.226   0.255  21.106  1.00 10.24           C  
ATOM    326  C   GLY A  21      16.680  -0.191  21.330  1.00 10.24           C  
ATOM    327  O   GLY A  21      17.565   0.637  21.574  1.00 10.24           O  
ATOM    328  H   GLY A  21      14.306  -1.073  19.737  1.00 10.24           H  
ATOM    329 1HA  GLY A  21      15.161   1.024  20.344  1.00 10.24           H  
ATOM    330 2HA  GLY A  21      14.837   0.694  22.018  1.00 10.24           H  
ATOM    331  N   ARG A  22      16.940  -1.505  21.217  1.00 10.63           N  
ATOM    332  CA  ARG A  22      18.272  -2.044  21.447  1.00 10.63           C  
ATOM    333  C   ARG A  22      19.253  -1.425  20.491  1.00 10.63           C  
ATOM    334  O   ARG A  22      18.944  -1.199  19.322  1.00 10.63           O  
ATOM    335  CB  ARG A  22      18.264  -3.552  21.332  1.00 10.63           C  
ATOM    336  CG  ARG A  22      17.539  -4.240  22.483  1.00 10.63           C  
ATOM    337  CD  ARG A  22      17.457  -5.726  22.324  1.00 10.63           C  
ATOM    338  NE  ARG A  22      16.543  -6.125  21.258  1.00 10.63           N  
ATOM    339  CZ  ARG A  22      16.368  -7.406  20.854  1.00 10.63           C  
ATOM    340  NH1 ARG A  22      17.057  -8.372  21.429  1.00 10.63           N  
ATOM    341  NH2 ARG A  22      15.511  -7.709  19.893  1.00 10.63           N  
ATOM    342  H   ARG A  22      16.202  -2.163  20.966  1.00 10.63           H  
ATOM    343  HA  ARG A  22      18.579  -1.784  22.461  1.00 10.63           H  
ATOM    344 1HB  ARG A  22      17.767  -3.834  20.412  1.00 10.63           H  
ATOM    345 2HB  ARG A  22      19.282  -3.925  21.284  1.00 10.63           H  
ATOM    346 1HG  ARG A  22      18.047  -4.013  23.419  1.00 10.63           H  
ATOM    347 2HG  ARG A  22      16.518  -3.847  22.523  1.00 10.63           H  
ATOM    348 1HD  ARG A  22      18.444  -6.115  22.083  1.00 10.63           H  
ATOM    349 2HD  ARG A  22      17.108  -6.173  23.251  1.00 10.63           H  
ATOM    350  HE  ARG A  22      15.995  -5.380  20.794  1.00 10.63           H  
ATOM    351 1HH1 ARG A  22      17.713  -8.154  22.164  1.00 10.63           H  
ATOM    352 2HH1 ARG A  22      16.928  -9.328  21.133  1.00 10.63           H  
ATOM    353 1HH2 ARG A  22      14.961  -6.991  19.447  1.00 10.63           H  
ATOM    354 2HH2 ARG A  22      15.395  -8.669  19.612  1.00 10.63           H  
ATOM    355  N   CYS A  23      20.460  -1.165  20.957  1.00 11.17           N  
ATOM    356  CA  CYS A  23      21.378  -0.417  20.157  1.00 11.17           C  
ATOM    357  C   CYS A  23      22.828  -0.876  20.325  1.00 11.17           C  
ATOM    358  O   CYS A  23      23.094  -1.819  21.068  1.00 11.17           O  
ATOM    359  CB  CYS A  23      21.310   1.049  20.534  1.00 11.17           C  
ATOM    360  SG  CYS A  23      21.982   1.408  22.174  1.00 11.17           S  
ATOM    361  H   CYS A  23      20.699  -1.408  21.918  1.00 11.17           H  
ATOM    362  HA  CYS A  23      21.108  -0.525  19.102  1.00 11.17           H  
ATOM    363 1HB  CYS A  23      21.842   1.628  19.819  1.00 11.17           H  
ATOM    364 2HB  CYS A  23      20.272   1.375  20.519  1.00 11.17           H  
ATOM    365  N   ALA A  24      23.731  -0.241  19.584  1.00 11.79           N  
ATOM    366  CA  ALA A  24      25.132  -0.632  19.598  1.00 11.79           C  
ATOM    367  C   ALA A  24      26.003   0.276  20.448  1.00 11.79           C  
ATOM    368  O   ALA A  24      25.788   1.481  20.480  1.00 11.79           O  
ATOM    369  CB  ALA A  24      25.671  -0.618  18.180  1.00 11.79           C  
ATOM    370  H   ALA A  24      23.452   0.564  19.016  1.00 11.79           H  
ATOM    371  HA  ALA A  24      25.196  -1.641  20.003  1.00 11.79           H  
ATOM    372 1HB  ALA A  24      26.707  -0.945  18.181  1.00 11.79           H  
ATOM    373 2HB  ALA A  24      25.081  -1.285  17.555  1.00 11.79           H  
ATOM    374 3HB  ALA A  24      25.612   0.394  17.790  1.00 11.79           H  
ATOM    375  N   VAL A  25      27.044  -0.326  21.037  1.00 12.33           N  
ATOM    376  CA  VAL A  25      28.119   0.355  21.767  1.00 12.33           C  
ATOM    377  C   VAL A  25      27.720   1.224  22.977  1.00 12.33           C  
ATOM    378  O   VAL A  25      27.118   2.281  22.840  1.00 12.33           O  
ATOM    379  CB  VAL A  25      28.926   1.189  20.751  1.00 12.33           C  
ATOM    380  CG1 VAL A  25      29.984   2.020  21.444  1.00 12.33           C  
ATOM    381  CG2 VAL A  25      29.562   0.262  19.748  1.00 12.33           C  
ATOM    382  H   VAL A  25      27.099  -1.332  20.958  1.00 12.33           H  
ATOM    383  HA  VAL A  25      28.786  -0.422  22.139  1.00 12.33           H  
ATOM    384  HB  VAL A  25      28.281   1.828  20.243  1.00 12.33           H  
ATOM    385 1HG1 VAL A  25      30.529   2.603  20.710  1.00 12.33           H  
ATOM    386 2HG1 VAL A  25      29.503   2.694  22.149  1.00 12.33           H  
ATOM    387 3HG1 VAL A  25      30.671   1.364  21.972  1.00 12.33           H  
ATOM    388 1HG2 VAL A  25      30.107   0.841  19.020  1.00 12.33           H  
ATOM    389 2HG2 VAL A  25      30.243  -0.413  20.263  1.00 12.33           H  
ATOM    390 3HG2 VAL A  25      28.795  -0.314  19.244  1.00 12.33           H  
ATOM    391  N   LEU A  26      28.144   0.778  24.167  1.00 12.65           N  
ATOM    392  CA  LEU A  26      27.938   1.481  25.447  1.00 12.65           C  
ATOM    393  C   LEU A  26      26.479   1.741  25.870  1.00 12.65           C  
ATOM    394  O   LEU A  26      26.168   2.794  26.431  1.00 12.65           O  
ATOM    395  CB  LEU A  26      28.709   2.806  25.430  1.00 12.65           C  
ATOM    396  CG  LEU A  26      30.228   2.676  25.206  1.00 12.65           C  
ATOM    397  CD1 LEU A  26      30.840   4.054  25.132  1.00 12.65           C  
ATOM    398  CD2 LEU A  26      30.836   1.868  26.338  1.00 12.65           C  
ATOM    399  H   LEU A  26      28.641  -0.099  24.184  1.00 12.65           H  
ATOM    400  HA  LEU A  26      28.385   0.861  26.222  1.00 12.65           H  
ATOM    401 1HB  LEU A  26      28.305   3.453  24.655  1.00 12.65           H  
ATOM    402 2HB  LEU A  26      28.558   3.298  26.387  1.00 12.65           H  
ATOM    403  HG  LEU A  26      30.421   2.171  24.276  1.00 12.65           H  
ATOM    404 1HD1 LEU A  26      31.915   3.968  24.968  1.00 12.65           H  
ATOM    405 2HD1 LEU A  26      30.390   4.606  24.307  1.00 12.65           H  
ATOM    406 3HD1 LEU A  26      30.658   4.582  26.067  1.00 12.65           H  
ATOM    407 1HD2 LEU A  26      31.912   1.771  26.181  1.00 12.65           H  
ATOM    408 2HD2 LEU A  26      30.654   2.372  27.287  1.00 12.65           H  
ATOM    409 3HD2 LEU A  26      30.384   0.877  26.362  1.00 12.65           H  
ATOM    410  N   SER A  27      25.623   0.738  25.673  1.00 12.65           N  
ATOM    411  CA  SER A  27      24.202   0.767  26.041  1.00 12.65           C  
ATOM    412  C   SER A  27      23.439   1.917  25.380  1.00 12.65           C  
ATOM    413  O   SER A  27      23.902   2.488  24.398  1.00 12.65           O  
ATOM    414  CB  SER A  27      24.058   0.813  27.564  1.00 12.65           C  
ATOM    415  OG  SER A  27      22.724   0.610  27.953  1.00 12.65           O  
ATOM    416  H   SER A  27      25.973  -0.086  25.212  1.00 12.65           H  
ATOM    417  HA  SER A  27      23.748  -0.163  25.693  1.00 12.65           H  
ATOM    418 1HB  SER A  27      24.685   0.041  28.003  1.00 12.65           H  
ATOM    419 2HB  SER A  27      24.406   1.773  27.948  1.00 12.65           H  
ATOM    420  HG  SER A  27      22.752   0.395  28.892  1.00 12.65           H  
ATOM    421  N   CYS A  28      22.252   2.236  25.901  1.00 12.35           N  
ATOM    422  CA  CYS A  28      21.343   3.101  25.155  1.00 12.35           C  
ATOM    423  C   CYS A  28      20.717   4.220  25.985  1.00 12.35           C  
ATOM    424  O   CYS A  28      19.620   4.058  26.516  1.00 12.35           O  
ATOM    425  CB  CYS A  28      20.183   2.264  24.591  1.00 12.35           C  
ATOM    426  SG  CYS A  28      20.660   0.793  23.601  1.00 12.35           S  
ATOM    427  H   CYS A  28      21.977   1.775  26.755  1.00 12.35           H  
ATOM    428  HA  CYS A  28      21.898   3.551  24.343  1.00 12.35           H  
ATOM    429 1HB  CYS A  28      19.549   1.926  25.409  1.00 12.35           H  
ATOM    430 2HB  CYS A  28      19.580   2.897  23.952  1.00 12.35           H  
ATOM    431  N   LEU A  29      21.406   5.352  26.103  1.00 11.86           N  
ATOM    432  CA  LEU A  29      20.898   6.463  26.905  1.00 11.86           C  
ATOM    433  C   LEU A  29      19.685   7.141  26.244  1.00 11.86           C  
ATOM    434  O   LEU A  29      19.752   7.491  25.066  1.00 11.86           O  
ATOM    435  CB  LEU A  29      21.983   7.528  27.066  1.00 11.86           C  
ATOM    436  CG  LEU A  29      23.193   7.114  27.857  1.00 11.86           C  
ATOM    437  CD1 LEU A  29      24.232   8.218  27.789  1.00 11.86           C  
ATOM    438  CD2 LEU A  29      22.766   6.850  29.286  1.00 11.86           C  
ATOM    439  H   LEU A  29      22.310   5.422  25.657  1.00 11.86           H  
ATOM    440  HA  LEU A  29      20.656   6.058  27.879  1.00 11.86           H  
ATOM    441 1HB  LEU A  29      22.320   7.846  26.080  1.00 11.86           H  
ATOM    442 2HB  LEU A  29      21.545   8.387  27.565  1.00 11.86           H  
ATOM    443  HG  LEU A  29      23.626   6.207  27.429  1.00 11.86           H  
ATOM    444 1HD1 LEU A  29      25.114   7.926  28.359  1.00 11.86           H  
ATOM    445 2HD1 LEU A  29      24.512   8.385  26.748  1.00 11.86           H  
ATOM    446 3HD1 LEU A  29      23.823   9.129  28.203  1.00 11.86           H  
ATOM    447 1HD2 LEU A  29      23.632   6.549  29.876  1.00 11.86           H  
ATOM    448 2HD2 LEU A  29      22.336   7.759  29.710  1.00 11.86           H  
ATOM    449 3HD2 LEU A  29      22.019   6.055  29.302  1.00 11.86           H  
ATOM    450  N   PRO A  30      18.607   7.449  26.990  1.00 11.34           N  
ATOM    451  CA  PRO A  30      17.391   8.106  26.523  1.00 11.34           C  
ATOM    452  C   PRO A  30      17.549   9.602  26.405  1.00 11.34           C  
ATOM    453  O   PRO A  30      16.880  10.355  27.114  1.00 11.34           O  
ATOM    454  CB  PRO A  30      16.389   7.731  27.614  1.00 11.34           C  
ATOM    455  CG  PRO A  30      17.229   7.651  28.870  1.00 11.34           C  
ATOM    456  CD  PRO A  30      18.564   7.074  28.414  1.00 11.34           C  
ATOM    457  HA  PRO A  30      17.097   7.697  25.550  1.00 11.34           H  
ATOM    458 1HB  PRO A  30      15.589   8.479  27.677  1.00 11.34           H  
ATOM    459 2HB  PRO A  30      15.911   6.772  27.366  1.00 11.34           H  
ATOM    460 1HG  PRO A  30      17.331   8.653  29.316  1.00 11.34           H  
ATOM    461 2HG  PRO A  30      16.730   7.020  29.618  1.00 11.34           H  
ATOM    462 1HD  PRO A  30      19.381   7.549  28.978  1.00 11.34           H  
ATOM    463 2HD  PRO A  30      18.541   5.974  28.523  1.00 11.34           H  
ATOM    464  N   LYS A  31      18.436  10.023  25.524  1.00 10.90           N  
ATOM    465  CA  LYS A  31      18.740  11.435  25.348  1.00 10.90           C  
ATOM    466  C   LYS A  31      18.535  11.825  23.901  1.00 10.90           C  
ATOM    467  O   LYS A  31      19.219  11.310  23.019  1.00 10.90           O  
ATOM    468  CB  LYS A  31      20.183  11.698  25.778  1.00 10.90           C  
ATOM    469  CG  LYS A  31      20.439  11.483  27.266  1.00 10.90           C  
ATOM    470  CD  LYS A  31      21.893  11.730  27.624  1.00 10.90           C  
ATOM    471  CE  LYS A  31      22.147  11.484  29.107  1.00 10.90           C  
ATOM    472  NZ  LYS A  31      21.430  12.476  29.968  1.00 10.90           N  
ATOM    473  H   LYS A  31      18.934   9.314  24.983  1.00 10.90           H  
ATOM    474  HA  LYS A  31      18.063  12.029  25.962  1.00 10.90           H  
ATOM    475 1HB  LYS A  31      20.853  11.032  25.228  1.00 10.90           H  
ATOM    476 2HB  LYS A  31      20.460  12.724  25.530  1.00 10.90           H  
ATOM    477 1HG  LYS A  31      19.808  12.160  27.843  1.00 10.90           H  
ATOM    478 2HG  LYS A  31      20.180  10.461  27.535  1.00 10.90           H  
ATOM    479 1HD  LYS A  31      22.526  11.057  27.041  1.00 10.90           H  
ATOM    480 2HD  LYS A  31      22.165  12.758  27.380  1.00 10.90           H  
ATOM    481 1HE  LYS A  31      21.808  10.481  29.365  1.00 10.90           H  
ATOM    482 2HE  LYS A  31      23.218  11.554  29.302  1.00 10.90           H  
ATOM    483 1HZ  LYS A  31      21.621  12.284  30.941  1.00 10.90           H  
ATOM    484 2HZ  LYS A  31      21.748  13.409  29.743  1.00 10.90           H  
ATOM    485 3HZ  LYS A  31      20.434  12.413  29.801  1.00 10.90           H  
ATOM    486  N   GLU A  32      17.721  12.856  23.673  1.00 10.59           N  
ATOM    487  CA  GLU A  32      17.367  13.307  22.321  1.00 10.59           C  
ATOM    488  C   GLU A  32      18.598  13.682  21.499  1.00 10.59           C  
ATOM    489  O   GLU A  32      18.644  13.479  20.284  1.00 10.59           O  
ATOM    490  CB  GLU A  32      16.402  14.484  22.419  1.00 10.59           C  
ATOM    491  CG  GLU A  32      15.013  14.091  22.943  1.00 10.59           C  
ATOM    492  CD  GLU A  32      14.075  15.269  23.109  1.00 10.59           C  
ATOM    493  OE1 GLU A  32      14.517  16.385  22.970  1.00 10.59           O  
ATOM    494  OE2 GLU A  32      12.915  15.045  23.371  1.00 10.59           O  
ATOM    495  H   GLU A  32      17.254  13.283  24.462  1.00 10.59           H  
ATOM    496  HA  GLU A  32      16.841  12.508  21.815  1.00 10.59           H  
ATOM    497 1HB  GLU A  32      16.815  15.243  23.082  1.00 10.59           H  
ATOM    498 2HB  GLU A  32      16.278  14.936  21.436  1.00 10.59           H  
ATOM    499 1HG  GLU A  32      14.565  13.380  22.249  1.00 10.59           H  
ATOM    500 2HG  GLU A  32      15.133  13.585  23.904  1.00 10.59           H  
ATOM    501  N   GLU A  33      19.606  14.203  22.184  1.00 10.41           N  
ATOM    502  CA  GLU A  33      20.871  14.621  21.595  1.00 10.41           C  
ATOM    503  C   GLU A  33      21.639  13.463  20.948  1.00 10.41           C  
ATOM    504  O   GLU A  33      22.440  13.676  20.035  1.00 10.41           O  
ATOM    505  CB  GLU A  33      21.759  15.239  22.677  1.00 10.41           C  
ATOM    506  CG  GLU A  33      21.270  16.572  23.224  1.00 10.41           C  
ATOM    507  CD  GLU A  33      22.145  17.109  24.339  1.00 10.41           C  
ATOM    508  OE1 GLU A  33      23.022  16.400  24.779  1.00 10.41           O  
ATOM    509  OE2 GLU A  33      21.932  18.227  24.748  1.00 10.41           O  
ATOM    510  H   GLU A  33      19.476  14.320  23.176  1.00 10.41           H  
ATOM    511  HA  GLU A  33      20.662  15.367  20.829  1.00 10.41           H  
ATOM    512 1HB  GLU A  33      21.840  14.544  23.514  1.00 10.41           H  
ATOM    513 2HB  GLU A  33      22.762  15.387  22.278  1.00 10.41           H  
ATOM    514 1HG  GLU A  33      21.249  17.297  22.412  1.00 10.41           H  
ATOM    515 2HG  GLU A  33      20.251  16.447  23.590  1.00 10.41           H  
ATOM    516  N   GLN A  34      21.455  12.253  21.485  1.00 10.35           N  
ATOM    517  CA  GLN A  34      22.188  11.077  21.037  1.00 10.35           C  
ATOM    518  C   GLN A  34      21.367  10.040  20.281  1.00 10.35           C  
ATOM    519  O   GLN A  34      21.938   9.248  19.539  1.00 10.35           O  
ATOM    520  CB  GLN A  34      22.834  10.368  22.218  1.00 10.35           C  
ATOM    521  CG  GLN A  34      23.892  11.169  22.950  1.00 10.35           C  
ATOM    522  CD  GLN A  34      24.535  10.394  24.118  1.00 10.35           C  
ATOM    523  OE1 GLN A  34      24.759   9.158  24.057  1.00 10.35           O  
ATOM    524  NE2 GLN A  34      24.848  11.128  25.186  1.00 10.35           N  
ATOM    525  H   GLN A  34      20.753  12.131  22.207  1.00 10.35           H  
ATOM    526  HA  GLN A  34      22.977  11.415  20.367  1.00 10.35           H  
ATOM    527 1HB  GLN A  34      22.055  10.086  22.935  1.00 10.35           H  
ATOM    528 2HB  GLN A  34      23.295   9.468  21.860  1.00 10.35           H  
ATOM    529 1HG  GLN A  34      24.675  11.440  22.244  1.00 10.35           H  
ATOM    530 2HG  GLN A  34      23.426  12.071  23.355  1.00 10.35           H  
ATOM    531 1HE2 GLN A  34      25.279  10.700  25.982  1.00 10.35           H  
ATOM    532 2HE2 GLN A  34      24.658  12.114  25.189  1.00 10.35           H  
ATOM    533  N   ILE A  35      20.047  10.017  20.477  1.00 10.44           N  
ATOM    534  CA  ILE A  35      19.205   8.965  19.882  1.00 10.44           C  
ATOM    535  C   ILE A  35      18.695   9.273  18.473  1.00 10.44           C  
ATOM    536  O   ILE A  35      18.047   8.430  17.830  1.00 10.44           O  
ATOM    537  CB  ILE A  35      18.051   8.628  20.830  1.00 10.44           C  
ATOM    538  CG1 ILE A  35      17.185   9.794  20.974  1.00 10.44           C  
ATOM    539  CG2 ILE A  35      18.558   8.136  22.180  1.00 10.44           C  
ATOM    540  CD1 ILE A  35      16.006   9.538  21.842  1.00 10.44           C  
ATOM    541  H   ILE A  35      19.631  10.692  21.115  1.00 10.44           H  
ATOM    542  HA  ILE A  35      19.812   8.078  19.801  1.00 10.44           H  
ATOM    543  HB  ILE A  35      17.454   7.860  20.382  1.00 10.44           H  
ATOM    544 1HG1 ILE A  35      17.760  10.579  21.355  1.00 10.44           H  
ATOM    545 2HG1 ILE A  35      16.835  10.090  19.992  1.00 10.44           H  
ATOM    546 1HG2 ILE A  35      17.714   7.899  22.821  1.00 10.44           H  
ATOM    547 2HG2 ILE A  35      19.158   7.251  22.041  1.00 10.44           H  
ATOM    548 3HG2 ILE A  35      19.159   8.897  22.655  1.00 10.44           H  
ATOM    549 1HD1 ILE A  35      15.400  10.439  21.911  1.00 10.44           H  
ATOM    550 2HD1 ILE A  35      15.426   8.741  21.436  1.00 10.44           H  
ATOM    551 3HD1 ILE A  35      16.366   9.255  22.829  1.00 10.44           H  
ATOM    552  N   GLY A  36      19.009  10.469  17.980  1.00 10.72           N  
ATOM    553  CA  GLY A  36      18.709  10.808  16.598  1.00 10.72           C  
ATOM    554  C   GLY A  36      19.893  10.261  15.804  1.00 10.72           C  
ATOM    555  O   GLY A  36      20.750   9.613  16.392  1.00 10.72           O  
ATOM    556  H   GLY A  36      19.501  11.129  18.570  1.00 10.72           H  
ATOM    557 1HA  GLY A  36      17.779  10.342  16.279  1.00 10.72           H  
ATOM    558 2HA  GLY A  36      18.625  11.887  16.476  1.00 10.72           H  
ATOM    559  N   LYS A  37      19.969  10.516  14.493  1.00 11.22           N  
ATOM    560  CA  LYS A  37      21.079  10.048  13.616  1.00 11.22           C  
ATOM    561  C   LYS A  37      21.161   8.516  13.405  1.00 11.22           C  
ATOM    562  O   LYS A  37      21.211   8.043  12.266  1.00 11.22           O  
ATOM    563  CB  LYS A  37      22.445  10.524  14.157  1.00 11.22           C  
ATOM    564  CG  LYS A  37      22.663  12.027  14.113  1.00 11.22           C  
ATOM    565  CD  LYS A  37      24.017  12.392  14.708  1.00 11.22           C  
ATOM    566  CE  LYS A  37      24.251  13.894  14.700  1.00 11.22           C  
ATOM    567  NZ  LYS A  37      25.557  14.250  15.319  1.00 11.22           N  
ATOM    568  H   LYS A  37      19.227  11.057  14.072  1.00 11.22           H  
ATOM    569  HA  LYS A  37      20.934  10.498  12.633  1.00 11.22           H  
ATOM    570 1HB  LYS A  37      22.639  10.178  15.162  1.00 11.22           H  
ATOM    571 2HB  LYS A  37      23.227  10.089  13.533  1.00 11.22           H  
ATOM    572 1HG  LYS A  37      22.624  12.369  13.077  1.00 11.22           H  
ATOM    573 2HG  LYS A  37      21.878  12.528  14.674  1.00 11.22           H  
ATOM    574 1HD  LYS A  37      24.063  12.037  15.740  1.00 11.22           H  
ATOM    575 2HD  LYS A  37      24.807  11.905  14.139  1.00 11.22           H  
ATOM    576 1HE  LYS A  37      24.235  14.252  13.672  1.00 11.22           H  
ATOM    577 2HE  LYS A  37      23.452  14.384  15.258  1.00 11.22           H  
ATOM    578 1HZ  LYS A  37      25.679  15.252  15.297  1.00 11.22           H  
ATOM    579 2HZ  LYS A  37      25.571  13.929  16.279  1.00 11.22           H  
ATOM    580 3HZ  LYS A  37      26.305  13.809  14.804  1.00 11.22           H  
ATOM    581  N   CYS A  38      21.273   7.767  14.508  1.00 11.87           N  
ATOM    582  CA  CYS A  38      21.354   6.301  14.614  1.00 11.87           C  
ATOM    583  C   CYS A  38      22.148   5.626  13.488  1.00 11.87           C  
ATOM    584  O   CYS A  38      21.798   4.531  13.047  1.00 11.87           O  
ATOM    585  CB  CYS A  38      19.946   5.696  14.661  1.00 11.87           C  
ATOM    586  SG  CYS A  38      19.907   3.892  14.963  1.00 11.87           S  
ATOM    587  H   CYS A  38      21.248   8.277  15.382  1.00 11.87           H  
ATOM    588  HA  CYS A  38      21.837   6.075  15.562  1.00 11.87           H  
ATOM    589 1HB  CYS A  38      19.363   6.187  15.444  1.00 11.87           H  
ATOM    590 2HB  CYS A  38      19.437   5.887  13.716  1.00 11.87           H  
ATOM    591  HG  CYS A  38      18.546   3.782  14.999  1.00 11.87           H  
ATOM    592  N   SER A  39      23.254   6.241  13.084  1.00 12.53           N  
ATOM    593  CA  SER A  39      24.089   5.737  12.000  1.00 12.53           C  
ATOM    594  C   SER A  39      25.588   5.995  12.192  1.00 12.53           C  
ATOM    595  O   SER A  39      26.329   6.183  11.227  1.00 12.53           O  
ATOM    596  CB  SER A  39      23.568   6.317  10.701  1.00 12.53           C  
ATOM    597  OG  SER A  39      23.513   7.721  10.762  1.00 12.53           O  
ATOM    598  H   SER A  39      23.475   7.131  13.501  1.00 12.53           H  
ATOM    599  HA  SER A  39      23.950   4.657  11.954  1.00 12.53           H  
ATOM    600 1HB  SER A  39      24.221   6.012   9.887  1.00 12.53           H  
ATOM    601 2HB  SER A  39      22.573   5.921  10.494  1.00 12.53           H  
ATOM    602  HG  SER A  39      22.673   7.927  11.257  1.00 12.53           H  
ATOM    603  N   THR A  40      26.014   6.002  13.449  1.00 13.01           N  
ATOM    604  CA  THR A  40      27.388   6.262  13.869  1.00 13.01           C  
ATOM    605  C   THR A  40      27.875   5.314  14.991  1.00 13.01           C  
ATOM    606  O   THR A  40      27.258   4.282  15.284  1.00 13.01           O  
ATOM    607  CB  THR A  40      27.499   7.735  14.321  1.00 13.01           C  
ATOM    608  OG1 THR A  40      28.884   8.078  14.531  1.00 13.01           O  
ATOM    609  CG2 THR A  40      26.678   7.962  15.604  1.00 13.01           C  
ATOM    610  H   THR A  40      25.324   5.833  14.157  1.00 13.01           H  
ATOM    611  HA  THR A  40      28.042   6.121  13.007  1.00 13.01           H  
ATOM    612  HB  THR A  40      27.103   8.376  13.531  1.00 13.01           H  
ATOM    613  HG1 THR A  40      28.944   9.004  14.797  1.00 13.01           H  
ATOM    614 1HG2 THR A  40      26.750   9.006  15.900  1.00 13.01           H  
ATOM    615 2HG2 THR A  40      25.635   7.712  15.413  1.00 13.01           H  
ATOM    616 3HG2 THR A  40      27.049   7.338  16.410  1.00 13.01           H  
ATOM    617  N   ARG A  41      29.017   5.643  15.586  1.00 13.10           N  
ATOM    618  CA  ARG A  41      29.567   4.842  16.677  1.00 13.10           C  
ATOM    619  C   ARG A  41      28.718   5.153  17.895  1.00 13.10           C  
ATOM    620  O   ARG A  41      28.577   6.315  18.272  1.00 13.10           O  
ATOM    621  CB  ARG A  41      31.027   5.186  16.944  1.00 13.10           C  
ATOM    622  CG  ARG A  41      31.700   4.392  18.078  1.00 13.10           C  
ATOM    623  CD  ARG A  41      32.018   2.988  17.678  1.00 13.10           C  
ATOM    624  NE  ARG A  41      32.701   2.254  18.746  1.00 13.10           N  
ATOM    625  CZ  ARG A  41      33.078   0.957  18.673  1.00 13.10           C  
ATOM    626  NH1 ARG A  41      32.842   0.259  17.583  1.00 13.10           N  
ATOM    627  NH2 ARG A  41      33.682   0.386  19.699  1.00 13.10           N  
ATOM    628  H   ARG A  41      29.454   6.506  15.290  1.00 13.10           H  
ATOM    629  HA  ARG A  41      29.483   3.782  16.436  1.00 13.10           H  
ATOM    630 1HB  ARG A  41      31.604   5.009  16.040  1.00 13.10           H  
ATOM    631 2HB  ARG A  41      31.112   6.247  17.183  1.00 13.10           H  
ATOM    632 1HG  ARG A  41      32.629   4.887  18.360  1.00 13.10           H  
ATOM    633 2HG  ARG A  41      31.035   4.362  18.941  1.00 13.10           H  
ATOM    634 1HD  ARG A  41      31.096   2.463  17.437  1.00 13.10           H  
ATOM    635 2HD  ARG A  41      32.666   2.999  16.805  1.00 13.10           H  
ATOM    636  HE  ARG A  41      32.903   2.752  19.603  1.00 13.10           H  
ATOM    637 1HH1 ARG A  41      32.381   0.691  16.795  1.00 13.10           H  
ATOM    638 2HH1 ARG A  41      33.125  -0.709  17.533  1.00 13.10           H  
ATOM    639 1HH2 ARG A  41      33.865   0.917  20.540  1.00 13.10           H  
ATOM    640 2HH2 ARG A  41      33.961  -0.583  19.645  1.00 13.10           H  
ATOM    641  N   GLY A  42      28.123   4.137  18.503  1.00 12.72           N  
ATOM    642  CA  GLY A  42      27.198   4.404  19.596  1.00 12.72           C  
ATOM    643  C   GLY A  42      25.782   4.595  19.068  1.00 12.72           C  
ATOM    644  O   GLY A  42      24.895   5.013  19.815  1.00 12.72           O  
ATOM    645  H   GLY A  42      28.270   3.186  18.196  1.00 12.72           H  
ATOM    646 1HA  GLY A  42      27.203   3.609  20.327  1.00 12.72           H  
ATOM    647 2HA  GLY A  42      27.513   5.297  20.127  1.00 12.72           H  
ATOM    648  N   ARG A  43      25.570   4.314  17.771  1.00 11.99           N  
ATOM    649  CA  ARG A  43      24.258   4.471  17.154  1.00 11.99           C  
ATOM    650  C   ARG A  43      23.109   3.857  17.912  1.00 11.99           C  
ATOM    651  O   ARG A  43      23.085   2.653  18.197  1.00 11.99           O  
ATOM    652  CB  ARG A  43      24.219   3.841  15.782  1.00 11.99           C  
ATOM    653  CG  ARG A  43      24.411   2.366  15.744  1.00 11.99           C  
ATOM    654  CD  ARG A  43      24.340   1.863  14.357  1.00 11.99           C  
ATOM    655  NE  ARG A  43      25.508   2.261  13.580  1.00 11.99           N  
ATOM    656  CZ  ARG A  43      25.663   2.019  12.262  1.00 11.99           C  
ATOM    657  NH1 ARG A  43      24.716   1.387  11.595  1.00 11.99           N  
ATOM    658  NH2 ARG A  43      26.761   2.410  11.634  1.00 11.99           N  
ATOM    659  H   ARG A  43      26.340   4.018  17.177  1.00 11.99           H  
ATOM    660  HA  ARG A  43      24.063   5.538  17.053  1.00 11.99           H  
ATOM    661 1HB  ARG A  43      23.236   3.991  15.373  1.00 11.99           H  
ATOM    662 2HB  ARG A  43      24.908   4.295  15.129  1.00 11.99           H  
ATOM    663 1HG  ARG A  43      25.401   2.135  16.137  1.00 11.99           H  
ATOM    664 2HG  ARG A  43      23.647   1.873  16.346  1.00 11.99           H  
ATOM    665 1HD  ARG A  43      24.281   0.778  14.361  1.00 11.99           H  
ATOM    666 2HD  ARG A  43      23.451   2.278  13.873  1.00 11.99           H  
ATOM    667  HE  ARG A  43      26.258   2.759  14.071  1.00 11.99           H  
ATOM    668 1HH1 ARG A  43      23.877   1.086  12.073  1.00 11.99           H  
ATOM    669 2HH1 ARG A  43      24.829   1.202  10.609  1.00 11.99           H  
ATOM    670 1HH2 ARG A  43      27.501   2.884  12.137  1.00 11.99           H  
ATOM    671 2HH2 ARG A  43      26.871   2.228  10.649  1.00 11.99           H  
ATOM    672  N   LYS A  44      22.119   4.711  18.117  1.00 11.12           N  
ATOM    673  CA  LYS A  44      20.865   4.444  18.780  1.00 11.12           C  
ATOM    674  C   LYS A  44      19.898   5.553  18.340  1.00 11.12           C  
ATOM    675  O   LYS A  44      20.422   6.556  17.871  1.00 11.12           O  
ATOM    676  CB  LYS A  44      21.110   4.451  20.281  1.00 11.12           C  
ATOM    677  CG  LYS A  44      21.654   5.722  20.849  1.00 11.12           C  
ATOM    678  CD  LYS A  44      22.015   5.486  22.282  1.00 11.12           C  
ATOM    679  CE  LYS A  44      22.714   6.658  22.933  1.00 11.12           C  
ATOM    680  NZ  LYS A  44      24.100   6.891  22.393  1.00 11.12           N  
ATOM    681  H   LYS A  44      22.272   5.664  17.824  1.00 11.12           H  
ATOM    682  HA  LYS A  44      20.569   3.465  18.451  1.00 11.12           H  
ATOM    683 1HB  LYS A  44      20.204   4.175  20.822  1.00 11.12           H  
ATOM    684 2HB  LYS A  44      21.873   3.746  20.518  1.00 11.12           H  
ATOM    685 1HG  LYS A  44      22.539   6.040  20.291  1.00 11.12           H  
ATOM    686 2HG  LYS A  44      20.924   6.491  20.795  1.00 11.12           H  
ATOM    687 1HD  LYS A  44      21.102   5.278  22.839  1.00 11.12           H  
ATOM    688 2HD  LYS A  44      22.673   4.611  22.341  1.00 11.12           H  
ATOM    689 1HE  LYS A  44      22.118   7.558  22.803  1.00 11.12           H  
ATOM    690 2HE  LYS A  44      22.801   6.449  23.988  1.00 11.12           H  
ATOM    691 1HZ  LYS A  44      24.507   7.682  22.931  1.00 11.12           H  
ATOM    692 2HZ  LYS A  44      24.665   6.057  22.525  1.00 11.12           H  
ATOM    693 3HZ  LYS A  44      24.069   7.122  21.402  1.00 11.12           H  
ATOM    694  N   CYS A  45      18.534   5.465  18.400  1.00 10.32           N  
ATOM    695  CA  CYS A  45      17.537   4.404  18.751  1.00 10.32           C  
ATOM    696  C   CYS A  45      17.068   4.540  20.231  1.00 10.32           C  
ATOM    697  O   CYS A  45      16.587   5.607  20.585  1.00 10.32           O  
ATOM    698  CB  CYS A  45      18.086   3.022  18.425  1.00 10.32           C  
ATOM    699  SG  CYS A  45      16.983   1.712  18.342  1.00 10.32           S  
ATOM    700  H   CYS A  45      18.115   6.347  18.101  1.00 10.32           H  
ATOM    701  HA  CYS A  45      16.665   4.542  18.113  1.00 10.32           H  
ATOM    702 1HB  CYS A  45      18.615   3.056  17.486  1.00 10.32           H  
ATOM    703 2HB  CYS A  45      18.763   2.729  19.204  1.00 10.32           H  
ATOM    704  N   CYS A  46      17.230   3.516  21.100  1.00  9.73           N  
ATOM    705  CA  CYS A  46      16.837   3.555  22.534  1.00  9.73           C  
ATOM    706  C   CYS A  46      15.304   3.444  22.779  1.00  9.73           C  
ATOM    707  O   CYS A  46      14.495   3.424  21.847  1.00  9.73           O  
ATOM    708  CB  CYS A  46      17.361   4.845  23.213  1.00  9.73           C  
ATOM    709  SG  CYS A  46      17.167   4.945  25.003  1.00  9.73           S  
ATOM    710  H   CYS A  46      17.606   2.618  20.795  1.00  9.73           H  
ATOM    711  HA  CYS A  46      17.315   2.708  23.026  1.00  9.73           H  
ATOM    712 1HB  CYS A  46      18.414   4.996  22.982  1.00  9.73           H  
ATOM    713 2HB  CYS A  46      16.821   5.688  22.842  1.00  9.73           H  
ATOM    714  HG  CYS A  46      18.281   4.254  25.341  1.00  9.73           H  
ATOM    715  N   ARG A  47      14.916   3.398  24.063  1.00  9.40           N  
ATOM    716  CA  ARG A  47      13.539   3.252  24.534  1.00  9.40           C  
ATOM    717  C   ARG A  47      12.592   4.375  24.102  1.00  9.40           C  
ATOM    718  O   ARG A  47      11.412   4.134  23.842  1.00  9.40           O  
ATOM    719  CB  ARG A  47      13.542   3.184  26.051  1.00  9.40           C  
ATOM    720  CG  ARG A  47      14.117   1.901  26.619  1.00  9.40           C  
ATOM    721  CD  ARG A  47      14.183   1.938  28.106  1.00  9.40           C  
ATOM    722  NE  ARG A  47      14.711   0.700  28.658  1.00  9.40           N  
ATOM    723  CZ  ARG A  47      14.986   0.500  29.962  1.00  9.40           C  
ATOM    724  NH1 ARG A  47      14.777   1.463  30.831  1.00  9.40           N  
ATOM    725  NH2 ARG A  47      15.464  -0.663  30.368  1.00  9.40           N  
ATOM    726  H   ARG A  47      15.629   3.412  24.771  1.00  9.40           H  
ATOM    727  HA  ARG A  47      13.163   2.305  24.151  1.00  9.40           H  
ATOM    728 1HB  ARG A  47      14.124   4.014  26.451  1.00  9.40           H  
ATOM    729 2HB  ARG A  47      12.523   3.286  26.428  1.00  9.40           H  
ATOM    730 1HG  ARG A  47      13.480   1.065  26.324  1.00  9.40           H  
ATOM    731 2HG  ARG A  47      15.124   1.747  26.228  1.00  9.40           H  
ATOM    732 1HD  ARG A  47      14.839   2.754  28.416  1.00  9.40           H  
ATOM    733 2HD  ARG A  47      13.187   2.099  28.516  1.00  9.40           H  
ATOM    734  HE  ARG A  47      14.883  -0.064  28.017  1.00  9.40           H  
ATOM    735 1HH1 ARG A  47      14.411   2.351  30.521  1.00  9.40           H  
ATOM    736 2HH1 ARG A  47      14.983   1.315  31.808  1.00  9.40           H  
ATOM    737 1HH2 ARG A  47      15.625  -1.405  29.700  1.00  9.40           H  
ATOM    738 2HH2 ARG A  47      15.668  -0.811  31.345  1.00  9.40           H  
ATOM    739  N   ARG A  48      13.084   5.611  24.016  1.00  9.28           N  
ATOM    740  CA  ARG A  48      12.199   6.695  23.582  1.00  9.28           C  
ATOM    741  C   ARG A  48      11.719   6.417  22.156  1.00  9.28           C  
ATOM    742  O   ARG A  48      10.562   6.671  21.792  1.00  9.28           O  
ATOM    743  CB  ARG A  48      12.910   8.044  23.618  1.00  9.28           C  
ATOM    744  CG  ARG A  48      13.203   8.640  25.026  1.00  9.28           C  
ATOM    745  CD  ARG A  48      13.865  10.007  24.927  1.00  9.28           C  
ATOM    746  NE  ARG A  48      14.196  10.598  26.227  1.00  9.28           N  
ATOM    747  CZ  ARG A  48      13.353  11.316  26.993  1.00  9.28           C  
ATOM    748  NH1 ARG A  48      12.113  11.530  26.608  1.00  9.28           N  
ATOM    749  NH2 ARG A  48      13.787  11.812  28.137  1.00  9.28           N  
ATOM    750  H   ARG A  48      14.053   5.790  24.235  1.00  9.28           H  
ATOM    751  HA  ARG A  48      11.333   6.733  24.243  1.00  9.28           H  
ATOM    752 1HB  ARG A  48      13.866   7.937  23.116  1.00  9.28           H  
ATOM    753 2HB  ARG A  48      12.331   8.777  23.057  1.00  9.28           H  
ATOM    754 1HG  ARG A  48      12.273   8.745  25.584  1.00  9.28           H  
ATOM    755 2HG  ARG A  48      13.879   7.972  25.564  1.00  9.28           H  
ATOM    756 1HD  ARG A  48      14.786   9.913  24.381  1.00  9.28           H  
ATOM    757 2HD  ARG A  48      13.206  10.696  24.400  1.00  9.28           H  
ATOM    758  HE  ARG A  48      15.153  10.476  26.583  1.00  9.28           H  
ATOM    759 1HH1 ARG A  48      11.785  11.155  25.730  1.00  9.28           H  
ATOM    760 2HH1 ARG A  48      11.493  12.075  27.186  1.00  9.28           H  
ATOM    761 1HH2 ARG A  48      14.748  11.643  28.424  1.00  9.28           H  
ATOM    762 2HH2 ARG A  48      13.171  12.354  28.719  1.00  9.28           H  
ATOM    763  N   LYS A  49      12.622   5.864  21.357  1.00  9.29           N  
ATOM    764  CA  LYS A  49      12.335   5.566  19.978  1.00  9.29           C  
ATOM    765  C   LYS A  49      11.512   4.271  19.898  1.00  9.29           C  
ATOM    766  O   LYS A  49      10.646   4.148  19.034  1.00  9.29           O  
ATOM    767  CB  LYS A  49      13.652   5.532  19.205  1.00  9.29           C  
ATOM    768  CG  LYS A  49      14.374   6.882  19.150  1.00  9.29           C  
ATOM    769  CD  LYS A  49      13.622   7.937  18.345  1.00  9.29           C  
ATOM    770  CE  LYS A  49      14.413   9.254  18.321  1.00  9.29           C  
ATOM    771  NZ  LYS A  49      13.780  10.295  17.457  1.00  9.29           N  
ATOM    772  H   LYS A  49      13.543   5.651  21.720  1.00  9.29           H  
ATOM    773  HA  LYS A  49      11.731   6.372  19.568  1.00  9.29           H  
ATOM    774 1HB  LYS A  49      14.310   4.786  19.638  1.00  9.29           H  
ATOM    775 2HB  LYS A  49      13.493   5.273  18.208  1.00  9.29           H  
ATOM    776 1HG  LYS A  49      14.510   7.226  20.160  1.00  9.29           H  
ATOM    777 2HG  LYS A  49      15.360   6.756  18.699  1.00  9.29           H  
ATOM    778 1HD  LYS A  49      13.485   7.586  17.323  1.00  9.29           H  
ATOM    779 2HD  LYS A  49      12.641   8.108  18.792  1.00  9.29           H  
ATOM    780 1HE  LYS A  49      14.464   9.636  19.333  1.00  9.29           H  
ATOM    781 2HE  LYS A  49      15.426   9.060  17.965  1.00  9.29           H  
ATOM    782 1HZ  LYS A  49      14.336  11.138  17.491  1.00  9.29           H  
ATOM    783 2HZ  LYS A  49      13.747   9.957  16.509  1.00  9.29           H  
ATOM    784 3HZ  LYS A  49      12.847  10.496  17.784  1.00  9.29           H  
ATOM    785  N   LYS A  50      11.731   3.342  20.835  1.00  9.37           N  
ATOM    786  CA  LYS A  50      10.939   2.107  20.898  1.00  9.37           C  
ATOM    787  C   LYS A  50       9.461   2.437  20.983  1.00  9.37           C  
ATOM    788  O   LYS A  50       8.638   1.856  20.267  1.00  9.37           O  
ATOM    789  CB  LYS A  50      11.325   1.257  22.103  1.00  9.37           C  
ATOM    790  CG  LYS A  50      10.572  -0.058  22.267  1.00  9.37           C  
ATOM    791  CD  LYS A  50       9.431   0.035  23.285  1.00  9.37           C  
ATOM    792  CE  LYS A  50       9.977   0.193  24.709  1.00  9.37           C  
ATOM    793  NZ  LYS A  50       8.884   0.213  25.730  1.00  9.37           N  
ATOM    794  H   LYS A  50      12.497   3.480  21.491  1.00  9.37           H  
ATOM    795  HA  LYS A  50      11.105   1.532  19.992  1.00  9.37           H  
ATOM    796 1HB  LYS A  50      12.387   1.048  22.075  1.00  9.37           H  
ATOM    797 2HB  LYS A  50      11.130   1.820  23.001  1.00  9.37           H  
ATOM    798 1HG  LYS A  50      10.185  -0.387  21.304  1.00  9.37           H  
ATOM    799 2HG  LYS A  50      11.258  -0.799  22.637  1.00  9.37           H  
ATOM    800 1HD  LYS A  50       8.791   0.890  23.060  1.00  9.37           H  
ATOM    801 2HD  LYS A  50       8.827  -0.866  23.239  1.00  9.37           H  
ATOM    802 1HE  LYS A  50      10.657  -0.627  24.931  1.00  9.37           H  
ATOM    803 2HE  LYS A  50      10.529   1.136  24.768  1.00  9.37           H  
ATOM    804 1HZ  LYS A  50       9.273   0.333  26.647  1.00  9.37           H  
ATOM    805 2HZ  LYS A  50       8.238   0.991  25.536  1.00  9.37           H  
ATOM    806 3HZ  LYS A  50       8.368  -0.648  25.695  1.00  9.37           H  
ATOM    807  N   GLU A  51       9.115   3.385  21.854  1.00  9.46           N  
ATOM    808  CA  GLU A  51       7.712   3.747  21.972  1.00  9.46           C  
ATOM    809  C   GLU A  51       7.217   4.334  20.659  1.00  9.46           C  
ATOM    810  O   GLU A  51       6.108   4.025  20.210  1.00  9.46           O  
ATOM    811  CB  GLU A  51       7.522   4.742  23.112  1.00  9.46           C  
ATOM    812  CG  GLU A  51       7.688   4.148  24.521  1.00  9.46           C  
ATOM    813  CD  GLU A  51       6.561   3.204  24.906  1.00  9.46           C  
ATOM    814  OE1 GLU A  51       5.427   3.612  24.816  1.00  9.46           O  
ATOM    815  OE2 GLU A  51       6.830   2.079  25.290  1.00  9.46           O  
ATOM    816  H   GLU A  51       9.834   3.825  22.435  1.00  9.46           H  
ATOM    817  HA  GLU A  51       7.135   2.849  22.188  1.00  9.46           H  
ATOM    818 1HB  GLU A  51       8.257   5.541  23.008  1.00  9.46           H  
ATOM    819 2HB  GLU A  51       6.533   5.194  23.043  1.00  9.46           H  
ATOM    820 1HG  GLU A  51       8.635   3.602  24.553  1.00  9.46           H  
ATOM    821 2HG  GLU A  51       7.746   4.962  25.243  1.00  9.46           H  
ATOM    822  N   ALA A  52       8.056   5.135  20.004  1.00  9.49           N  
ATOM    823  CA  ALA A  52       7.671   5.676  18.715  1.00  9.49           C  
ATOM    824  C   ALA A  52       7.455   4.540  17.693  1.00  9.49           C  
ATOM    825  O   ALA A  52       6.565   4.637  16.846  1.00  9.49           O  
ATOM    826  CB  ALA A  52       8.700   6.674  18.237  1.00  9.49           C  
ATOM    827  H   ALA A  52       8.954   5.392  20.424  1.00  9.49           H  
ATOM    828  HA  ALA A  52       6.724   6.199  18.839  1.00  9.49           H  
ATOM    829 1HB  ALA A  52       8.367   7.092  17.297  1.00  9.49           H  
ATOM    830 2HB  ALA A  52       8.802   7.468  18.978  1.00  9.49           H  
ATOM    831 3HB  ALA A  52       9.647   6.187  18.109  1.00  9.49           H  
ATOM    832  N   ALA A  53       8.259   3.459  17.768  1.00  9.47           N  
ATOM    833  CA  ALA A  53       8.092   2.324  16.851  1.00  9.47           C  
ATOM    834  C   ALA A  53       6.734   1.702  17.012  1.00  9.47           C  
ATOM    835  O   ALA A  53       6.066   1.351  16.034  1.00  9.47           O  
ATOM    836  CB  ALA A  53       9.084   1.216  17.123  1.00  9.47           C  
ATOM    837  H   ALA A  53       9.003   3.444  18.467  1.00  9.47           H  
ATOM    838  HA  ALA A  53       8.209   2.691  15.832  1.00  9.47           H  
ATOM    839 1HB  ALA A  53       8.912   0.418  16.417  1.00  9.47           H  
ATOM    840 2HB  ALA A  53      10.049   1.551  17.037  1.00  9.47           H  
ATOM    841 3HB  ALA A  53       8.944   0.833  18.124  1.00  9.47           H  
ATOM    842  N   ALA A  54       6.313   1.567  18.270  1.00  9.43           N  
ATOM    843  CA  ALA A  54       5.024   0.976  18.546  1.00  9.43           C  
ATOM    844  C   ALA A  54       3.951   1.822  17.903  1.00  9.43           C  
ATOM    845  O   ALA A  54       3.031   1.304  17.267  1.00  9.43           O  
ATOM    846  CB  ALA A  54       4.808   0.870  20.043  1.00  9.43           C  
ATOM    847  H   ALA A  54       6.925   1.863  19.036  1.00  9.43           H  
ATOM    848  HA  ALA A  54       4.993  -0.018  18.101  1.00  9.43           H  
ATOM    849 1HB  ALA A  54       3.843   0.417  20.237  1.00  9.43           H  
ATOM    850 2HB  ALA A  54       5.595   0.258  20.479  1.00  9.43           H  
ATOM    851 3HB  ALA A  54       4.838   1.864  20.487  1.00  9.43           H  
ATOM    852  N   LYS A  55       4.119   3.141  17.989  1.00  9.35           N  
ATOM    853  CA  LYS A  55       3.147   4.041  17.409  1.00  9.35           C  
ATOM    854  C   LYS A  55       3.175   3.940  15.887  1.00  9.35           C  
ATOM    855  O   LYS A  55       2.123   3.918  15.254  1.00  9.35           O  
ATOM    856  CB  LYS A  55       3.391   5.464  17.909  1.00  9.35           C  
ATOM    857  CG  LYS A  55       3.071   5.614  19.397  1.00  9.35           C  
ATOM    858  CD  LYS A  55       3.280   7.025  19.924  1.00  9.35           C  
ATOM    859  CE  LYS A  55       3.054   7.050  21.439  1.00  9.35           C  
ATOM    860  NZ  LYS A  55       1.656   6.669  21.802  1.00  9.35           N  
ATOM    861  H   LYS A  55       4.910   3.514  18.521  1.00  9.35           H  
ATOM    862  HA  LYS A  55       2.156   3.739  17.742  1.00  9.35           H  
ATOM    863 1HB  LYS A  55       4.430   5.738  17.749  1.00  9.35           H  
ATOM    864 2HB  LYS A  55       2.774   6.167  17.348  1.00  9.35           H  
ATOM    865 1HG  LYS A  55       2.037   5.319  19.571  1.00  9.35           H  
ATOM    866 2HG  LYS A  55       3.715   4.936  19.960  1.00  9.35           H  
ATOM    867 1HD  LYS A  55       4.300   7.350  19.708  1.00  9.35           H  
ATOM    868 2HD  LYS A  55       2.585   7.716  19.441  1.00  9.35           H  
ATOM    869 1HE  LYS A  55       3.747   6.347  21.908  1.00  9.35           H  
ATOM    870 2HE  LYS A  55       3.255   8.044  21.818  1.00  9.35           H  
ATOM    871 1HZ  LYS A  55       1.548   6.688  22.807  1.00  9.35           H  
ATOM    872 2HZ  LYS A  55       1.006   7.318  21.380  1.00  9.35           H  
ATOM    873 3HZ  LYS A  55       1.469   5.736  21.464  1.00  9.35           H  
ATOM    874  N   ALA A  56       4.362   3.812  15.281  1.00  9.22           N  
ATOM    875  CA  ALA A  56       4.429   3.685  13.822  1.00  9.22           C  
ATOM    876  C   ALA A  56       3.655   2.458  13.367  1.00  9.22           C  
ATOM    877  O   ALA A  56       2.938   2.499  12.362  1.00  9.22           O  
ATOM    878  CB  ALA A  56       5.873   3.572  13.354  1.00  9.22           C  
ATOM    879  H   ALA A  56       5.216   3.843  15.836  1.00  9.22           H  
ATOM    880  HA  ALA A  56       3.970   4.569  13.380  1.00  9.22           H  
ATOM    881 1HB  ALA A  56       5.907   3.490  12.267  1.00  9.22           H  
ATOM    882 2HB  ALA A  56       6.425   4.456  13.670  1.00  9.22           H  
ATOM    883 3HB  ALA A  56       6.324   2.688  13.796  1.00  9.22           H  
ATOM    884  N   LYS A  57       3.771   1.368  14.132  1.00  9.08           N  
ATOM    885  CA  LYS A  57       3.059   0.150  13.793  1.00  9.08           C  
ATOM    886  C   LYS A  57       1.559   0.268  14.034  1.00  9.08           C  
ATOM    887  O   LYS A  57       0.769  -0.218  13.222  1.00  9.08           O  
ATOM    888  CB  LYS A  57       3.634  -1.051  14.531  1.00  9.08           C  
ATOM    889  CG  LYS A  57       5.008  -1.487  14.035  1.00  9.08           C  
ATOM    890  CD  LYS A  57       5.494  -2.721  14.778  1.00  9.08           C  
ATOM    891  CE  LYS A  57       6.827  -3.205  14.224  1.00  9.08           C  
ATOM    892  NZ  LYS A  57       7.334  -4.404  14.949  1.00  9.08           N  
ATOM    893  H   LYS A  57       4.390   1.387  14.946  1.00  9.08           H  
ATOM    894  HA  LYS A  57       3.198  -0.035  12.734  1.00  9.08           H  
ATOM    895 1HB  LYS A  57       3.715  -0.813  15.595  1.00  9.08           H  
ATOM    896 2HB  LYS A  57       2.964  -1.888  14.423  1.00  9.08           H  
ATOM    897 1HG  LYS A  57       4.960  -1.706  12.969  1.00  9.08           H  
ATOM    898 2HG  LYS A  57       5.719  -0.672  14.194  1.00  9.08           H  
ATOM    899 1HD  LYS A  57       5.602  -2.491  15.839  1.00  9.08           H  
ATOM    900 2HD  LYS A  57       4.756  -3.522  14.670  1.00  9.08           H  
ATOM    901 1HE  LYS A  57       6.698  -3.461  13.173  1.00  9.08           H  
ATOM    902 2HE  LYS A  57       7.562  -2.404  14.306  1.00  9.08           H  
ATOM    903 1HZ  LYS A  57       8.211  -4.689  14.542  1.00  9.08           H  
ATOM    904 2HZ  LYS A  57       7.468  -4.180  15.922  1.00  9.08           H  
ATOM    905 3HZ  LYS A  57       6.669  -5.166  14.872  1.00  9.08           H  
ATOM    906  N   PHE A  58       1.144   0.931  15.119  1.00  8.94           N  
ATOM    907  CA  PHE A  58      -0.287   1.077  15.368  1.00  8.94           C  
ATOM    908  C   PHE A  58      -0.926   1.937  14.286  1.00  8.94           C  
ATOM    909  O   PHE A  58      -2.027   1.637  13.819  1.00  8.94           O  
ATOM    910  CB  PHE A  58      -0.567   1.650  16.753  1.00  8.94           C  
ATOM    911  CG  PHE A  58      -0.304   0.648  17.833  1.00  8.94           C  
ATOM    912  CD1 PHE A  58       0.534   0.935  18.891  1.00  8.94           C  
ATOM    913  CD2 PHE A  58      -0.870  -0.612  17.759  1.00  8.94           C  
ATOM    914  CE1 PHE A  58       0.791  -0.007  19.854  1.00  8.94           C  
ATOM    915  CE2 PHE A  58      -0.615  -1.550  18.714  1.00  8.94           C  
ATOM    916  CZ  PHE A  58       0.219  -1.247  19.764  1.00  8.94           C  
ATOM    917  H   PHE A  58       1.823   1.305  15.783  1.00  8.94           H  
ATOM    918  HA  PHE A  58      -0.743   0.088  15.325  1.00  8.94           H  
ATOM    919 1HB  PHE A  58       0.076   2.515  16.922  1.00  8.94           H  
ATOM    920 2HB  PHE A  58      -1.601   1.980  16.821  1.00  8.94           H  
ATOM    921  HD1 PHE A  58       0.995   1.920  18.954  1.00  8.94           H  
ATOM    922  HD2 PHE A  58      -1.527  -0.855  16.923  1.00  8.94           H  
ATOM    923  HE1 PHE A  58       1.454   0.230  20.684  1.00  8.94           H  
ATOM    924  HE2 PHE A  58      -1.075  -2.532  18.636  1.00  8.94           H  
ATOM    925  HZ  PHE A  58       0.432  -1.980  20.510  1.00  8.94           H  
ATOM    926  N   VAL A  59      -0.221   2.988  13.858  1.00  8.80           N  
ATOM    927  CA  VAL A  59      -0.709   3.834  12.782  1.00  8.80           C  
ATOM    928  C   VAL A  59      -0.805   3.044  11.506  1.00  8.80           C  
ATOM    929  O   VAL A  59      -1.827   3.104  10.814  1.00  8.80           O  
ATOM    930  CB  VAL A  59       0.217   5.025  12.542  1.00  8.80           C  
ATOM    931  CG1 VAL A  59      -0.208   5.752  11.238  1.00  8.80           C  
ATOM    932  CG2 VAL A  59       0.138   5.963  13.749  1.00  8.80           C  
ATOM    933  H   VAL A  59       0.674   3.207  14.295  1.00  8.80           H  
ATOM    934  HA  VAL A  59      -1.700   4.202  13.046  1.00  8.80           H  
ATOM    935  HB  VAL A  59       1.240   4.661  12.422  1.00  8.80           H  
ATOM    936 1HG1 VAL A  59       0.448   6.577  11.030  1.00  8.80           H  
ATOM    937 2HG1 VAL A  59      -0.151   5.053  10.403  1.00  8.80           H  
ATOM    938 3HG1 VAL A  59      -1.231   6.116  11.333  1.00  8.80           H  
ATOM    939 1HG2 VAL A  59       0.803   6.776  13.614  1.00  8.80           H  
ATOM    940 2HG2 VAL A  59      -0.884   6.327  13.858  1.00  8.80           H  
ATOM    941 3HG2 VAL A  59       0.421   5.435  14.642  1.00  8.80           H  
ATOM    942  N   ALA A  60       0.234   2.268  11.201  1.00  8.65           N  
ATOM    943  CA  ALA A  60       0.183   1.467  10.008  1.00  8.65           C  
ATOM    944  C   ALA A  60      -1.002   0.527  10.064  1.00  8.65           C  
ATOM    945  O   ALA A  60      -1.750   0.427   9.104  1.00  8.65           O  
ATOM    946  CB  ALA A  60       1.455   0.673   9.865  1.00  8.65           C  
ATOM    947  H   ALA A  60       1.072   2.253  11.784  1.00  8.65           H  
ATOM    948  HA  ALA A  60       0.069   2.128   9.153  1.00  8.65           H  
ATOM    949 1HB  ALA A  60       1.418   0.072   8.978  1.00  8.65           H  
ATOM    950 2HB  ALA A  60       2.287   1.368   9.811  1.00  8.65           H  
ATOM    951 3HB  ALA A  60       1.573   0.020  10.727  1.00  8.65           H  
ATOM    952  N   ALA A  61      -1.237  -0.110  11.207  1.00  8.51           N  
ATOM    953  CA  ALA A  61      -2.368  -1.012  11.312  1.00  8.51           C  
ATOM    954  C   ALA A  61      -3.693  -0.284  11.132  1.00  8.51           C  
ATOM    955  O   ALA A  61      -4.580  -0.762  10.422  1.00  8.51           O  
ATOM    956  CB  ALA A  61      -2.332  -1.710  12.648  1.00  8.51           C  
ATOM    957  H   ALA A  61      -0.602  -0.002  11.997  1.00  8.51           H  
ATOM    958  HA  ALA A  61      -2.284  -1.756  10.527  1.00  8.51           H  
ATOM    959 1HB  ALA A  61      -3.156  -2.418  12.719  1.00  8.51           H  
ATOM    960 2HB  ALA A  61      -1.388  -2.229  12.724  1.00  8.51           H  
ATOM    961 3HB  ALA A  61      -2.408  -0.971  13.447  1.00  8.51           H  
ATOM    962  N   TRP A  62      -3.818   0.912  11.716  1.00  8.43           N  
ATOM    963  CA  TRP A  62      -5.061   1.664  11.614  1.00  8.43           C  
ATOM    964  C   TRP A  62      -5.323   1.986  10.149  1.00  8.43           C  
ATOM    965  O   TRP A  62      -6.435   1.819   9.650  1.00  8.43           O  
ATOM    966  CB  TRP A  62      -4.969   2.985  12.393  1.00  8.43           C  
ATOM    967  CG  TRP A  62      -6.290   3.700  12.558  1.00  8.43           C  
ATOM    968  CD1 TRP A  62      -7.125   3.547  13.615  1.00  8.43           C  
ATOM    969  CD2 TRP A  62      -6.952   4.618  11.657  1.00  8.43           C  
ATOM    970  NE1 TRP A  62      -8.243   4.311  13.463  1.00  8.43           N  
ATOM    971  CE2 TRP A  62      -8.164   4.974  12.259  1.00  8.43           C  
ATOM    972  CE3 TRP A  62      -6.626   5.150  10.414  1.00  8.43           C  
ATOM    973  CZ2 TRP A  62      -9.054   5.846  11.649  1.00  8.43           C  
ATOM    974  CZ3 TRP A  62      -7.510   6.019   9.799  1.00  8.43           C  
ATOM    975  CH2 TRP A  62      -8.696   6.360  10.399  1.00  8.43           C  
ATOM    976  H   TRP A  62      -3.057   1.280  12.286  1.00  8.43           H  
ATOM    977  HA  TRP A  62      -5.881   1.060  12.001  1.00  8.43           H  
ATOM    978 1HB  TRP A  62      -4.555   2.791  13.384  1.00  8.43           H  
ATOM    979 2HB  TRP A  62      -4.279   3.657  11.884  1.00  8.43           H  
ATOM    980  HD1 TRP A  62      -6.920   2.916  14.455  1.00  8.43           H  
ATOM    981  HE1 TRP A  62      -9.006   4.342  14.160  1.00  8.43           H  
ATOM    982  HE3 TRP A  62      -5.697   4.882   9.940  1.00  8.43           H  
ATOM    983  HZ2 TRP A  62      -9.995   6.126  12.100  1.00  8.43           H  
ATOM    984  HZ3 TRP A  62      -7.238   6.425   8.823  1.00  8.43           H  
ATOM    985  HH2 TRP A  62      -9.373   7.047   9.887  1.00  8.43           H  
ATOM    986  N   THR A  63      -4.279   2.444   9.459  1.00  8.42           N  
ATOM    987  CA  THR A  63      -4.388   2.833   8.066  1.00  8.42           C  
ATOM    988  C   THR A  63      -4.522   1.636   7.106  1.00  8.42           C  
ATOM    989  O   THR A  63      -5.212   1.744   6.087  1.00  8.42           O  
ATOM    990  CB  THR A  63      -3.215   3.768   7.715  1.00  8.42           C  
ATOM    991  OG1 THR A  63      -1.997   3.147   8.041  1.00  8.42           O  
ATOM    992  CG2 THR A  63      -3.300   5.071   8.473  1.00  8.42           C  
ATOM    993  H   THR A  63      -3.377   2.548   9.929  1.00  8.42           H  
ATOM    994  HA  THR A  63      -5.297   3.423   7.965  1.00  8.42           H  
ATOM    995  HB  THR A  63      -3.230   3.955   6.661  1.00  8.42           H  
ATOM    996  HG1 THR A  63      -1.992   2.951   9.010  1.00  8.42           H  
ATOM    997 1HG2 THR A  63      -2.457   5.691   8.208  1.00  8.42           H  
ATOM    998 2HG2 THR A  63      -4.228   5.587   8.221  1.00  8.42           H  
ATOM    999 3HG2 THR A  63      -3.272   4.870   9.542  1.00  8.42           H  
ATOM   1000  N   LEU A  64      -3.937   0.480   7.447  1.00  8.57           N  
ATOM   1001  CA  LEU A  64      -4.114  -0.729   6.640  1.00  8.57           C  
ATOM   1002  C   LEU A  64      -5.568  -1.165   6.710  1.00  8.57           C  
ATOM   1003  O   LEU A  64      -6.165  -1.516   5.692  1.00  8.57           O  
ATOM   1004  CB  LEU A  64      -3.206  -1.869   7.143  1.00  8.57           C  
ATOM   1005  CG  LEU A  64      -1.685  -1.754   6.859  1.00  8.57           C  
ATOM   1006  CD1 LEU A  64      -0.931  -2.747   7.692  1.00  8.57           C  
ATOM   1007  CD2 LEU A  64      -1.431  -2.083   5.413  1.00  8.57           C  
ATOM   1008  H   LEU A  64      -3.341   0.444   8.266  1.00  8.57           H  
ATOM   1009  HA  LEU A  64      -3.863  -0.502   5.606  1.00  8.57           H  
ATOM   1010 1HB  LEU A  64      -3.320  -1.922   8.222  1.00  8.57           H  
ATOM   1011 2HB  LEU A  64      -3.553  -2.805   6.718  1.00  8.57           H  
ATOM   1012  HG  LEU A  64      -1.346  -0.769   7.079  1.00  8.57           H  
ATOM   1013 1HD1 LEU A  64       0.136  -2.675   7.479  1.00  8.57           H  
ATOM   1014 2HD1 LEU A  64      -1.099  -2.547   8.742  1.00  8.57           H  
ATOM   1015 3HD1 LEU A  64      -1.284  -3.728   7.449  1.00  8.57           H  
ATOM   1016 1HD2 LEU A  64      -0.366  -2.026   5.205  1.00  8.57           H  
ATOM   1017 2HD2 LEU A  64      -1.767  -3.083   5.217  1.00  8.57           H  
ATOM   1018 3HD2 LEU A  64      -1.975  -1.379   4.778  1.00  8.57           H  
ATOM   1019  N   LYS A  65      -6.153  -1.092   7.912  1.00  8.91           N  
ATOM   1020  CA  LYS A  65      -7.547  -1.464   8.114  1.00  8.91           C  
ATOM   1021  C   LYS A  65      -8.500  -0.473   7.450  1.00  8.91           C  
ATOM   1022  O   LYS A  65      -9.457  -0.884   6.783  1.00  8.91           O  
ATOM   1023  CB  LYS A  65      -7.845  -1.571   9.611  1.00  8.91           C  
ATOM   1024  CG  LYS A  65      -7.216  -2.770  10.291  1.00  8.91           C  
ATOM   1025  CD  LYS A  65      -7.492  -2.803  11.773  1.00  8.91           C  
ATOM   1026  CE  LYS A  65      -6.829  -4.013  12.423  1.00  8.91           C  
ATOM   1027  NZ  LYS A  65      -7.037  -4.034  13.908  1.00  8.91           N  
ATOM   1028  H   LYS A  65      -5.609  -0.796   8.725  1.00  8.91           H  
ATOM   1029  HA  LYS A  65      -7.710  -2.439   7.663  1.00  8.91           H  
ATOM   1030 1HB  LYS A  65      -7.470  -0.672  10.110  1.00  8.91           H  
ATOM   1031 2HB  LYS A  65      -8.904  -1.589   9.778  1.00  8.91           H  
ATOM   1032 1HG  LYS A  65      -7.619  -3.675   9.848  1.00  8.91           H  
ATOM   1033 2HG  LYS A  65      -6.145  -2.744  10.135  1.00  8.91           H  
ATOM   1034 1HD  LYS A  65      -7.100  -1.889  12.227  1.00  8.91           H  
ATOM   1035 2HD  LYS A  65      -8.568  -2.841  11.941  1.00  8.91           H  
ATOM   1036 1HE  LYS A  65      -7.247  -4.922  11.990  1.00  8.91           H  
ATOM   1037 2HE  LYS A  65      -5.757  -3.985  12.214  1.00  8.91           H  
ATOM   1038 1HZ  LYS A  65      -6.584  -4.844  14.304  1.00  8.91           H  
ATOM   1039 2HZ  LYS A  65      -6.637  -3.197  14.309  1.00  8.91           H  
ATOM   1040 3HZ  LYS A  65      -8.023  -4.068  14.116  1.00  8.91           H  
ATOM   1041  N   ALA A  66      -8.212   0.828   7.564  1.00  9.45           N  
ATOM   1042  CA  ALA A  66      -9.077   1.816   6.945  1.00  9.45           C  
ATOM   1043  C   ALA A  66      -9.083   1.630   5.433  1.00  9.45           C  
ATOM   1044  O   ALA A  66     -10.144   1.652   4.797  1.00  9.45           O  
ATOM   1045  CB  ALA A  66      -8.616   3.215   7.319  1.00  9.45           C  
ATOM   1046  H   ALA A  66      -7.436   1.135   8.148  1.00  9.45           H  
ATOM   1047  HA  ALA A  66     -10.090   1.664   7.321  1.00  9.45           H  
ATOM   1048 1HB  ALA A  66      -9.271   3.956   6.883  1.00  9.45           H  
ATOM   1049 2HB  ALA A  66      -8.635   3.307   8.410  1.00  9.45           H  
ATOM   1050 3HB  ALA A  66      -7.603   3.368   6.959  1.00  9.45           H  
ATOM   1051  N   ALA A  67      -7.893   1.406   4.855  1.00 10.19           N  
ATOM   1052  CA  ALA A  67      -7.771   1.161   3.426  1.00 10.19           C  
ATOM   1053  C   ALA A  67      -8.464  -0.137   3.053  1.00 10.19           C  
ATOM   1054  O   ALA A  67      -9.138  -0.229   2.027  1.00 10.19           O  
ATOM   1055  CB  ALA A  67      -6.313   1.110   3.020  1.00 10.19           C  
ATOM   1056  H   ALA A  67      -7.041   1.411   5.418  1.00 10.19           H  
ATOM   1057  HA  ALA A  67      -8.260   1.975   2.898  1.00 10.19           H  
ATOM   1058 1HB  ALA A  67      -6.234   0.943   1.949  1.00 10.19           H  
ATOM   1059 2HB  ALA A  67      -5.834   2.050   3.280  1.00 10.19           H  
ATOM   1060 3HB  ALA A  67      -5.822   0.294   3.555  1.00 10.19           H  
ATOM   1061  N   ALA A  68      -8.336  -1.155   3.905  1.00 11.11           N  
ATOM   1062  CA  ALA A  68      -8.960  -2.427   3.607  1.00 11.11           C  
ATOM   1063  C   ALA A  68     -10.443  -2.223   3.434  1.00 11.11           C  
ATOM   1064  O   ALA A  68     -11.053  -2.661   2.449  1.00 11.11           O  
ATOM   1065  CB  ALA A  68      -8.719  -3.396   4.762  1.00 11.11           C  
ATOM   1066  H   ALA A  68      -7.761  -1.071   4.740  1.00 11.11           H  
ATOM   1067  HA  ALA A  68      -8.540  -2.821   2.682  1.00 11.11           H  
ATOM   1068 1HB  ALA A  68      -9.164  -4.334   4.572  1.00 11.11           H  
ATOM   1069 2HB  ALA A  68      -7.656  -3.532   4.917  1.00 11.11           H  
ATOM   1070 3HB  ALA A  68      -9.150  -2.997   5.662  1.00 11.11           H  
ATOM   1071  N   ALA A  69     -11.026  -1.467   4.361  1.00 12.09           N  
ATOM   1072  CA  ALA A  69     -12.443  -1.199   4.302  1.00 12.09           C  
ATOM   1073  C   ALA A  69     -12.813  -0.401   3.069  1.00 12.09           C  
ATOM   1074  O   ALA A  69     -13.763  -0.742   2.362  1.00 12.09           O  
ATOM   1075  CB  ALA A  69     -12.860  -0.472   5.544  1.00 12.09           C  
ATOM   1076  H   ALA A  69     -10.474  -1.112   5.145  1.00 12.09           H  
ATOM   1077  HA  ALA A  69     -12.970  -2.135   4.257  1.00 12.09           H  
ATOM   1078 1HB  ALA A  69     -13.932  -0.310   5.501  1.00 12.09           H  
ATOM   1079 2HB  ALA A  69     -12.607  -1.078   6.409  1.00 12.09           H  
ATOM   1080 3HB  ALA A  69     -12.340   0.485   5.610  1.00 12.09           H  
ATOM   1081  N   ALA A  70     -12.002   0.602   2.746  1.00 12.95           N  
ATOM   1082  CA  ALA A  70     -12.259   1.489   1.618  1.00 12.95           C  
ATOM   1083  C   ALA A  70     -12.341   0.751   0.293  1.00 12.95           C  
ATOM   1084  O   ALA A  70     -13.105   1.140  -0.593  1.00 12.95           O  
ATOM   1085  CB  ALA A  70     -11.176   2.531   1.529  1.00 12.95           C  
ATOM   1086  H   ALA A  70     -11.207   0.810   3.352  1.00 12.95           H  
ATOM   1087  HA  ALA A  70     -13.215   1.980   1.796  1.00 12.95           H  
ATOM   1088 1HB  ALA A  70     -11.397   3.211   0.713  1.00 12.95           H  
ATOM   1089 2HB  ALA A  70     -11.125   3.080   2.462  1.00 12.95           H  
ATOM   1090 3HB  ALA A  70     -10.225   2.037   1.347  1.00 12.95           H  
ATOM   1091  N   TYR A  71     -11.554  -0.311   0.153  1.00 13.56           N  
ATOM   1092  CA  TYR A  71     -11.524  -1.063  -1.091  1.00 13.56           C  
ATOM   1093  C   TYR A  71     -12.254  -2.413  -1.001  1.00 13.56           C  
ATOM   1094  O   TYR A  71     -12.165  -3.230  -1.921  1.00 13.56           O  
ATOM   1095  CB  TYR A  71     -10.069  -1.280  -1.497  1.00 13.56           C  
ATOM   1096  CG  TYR A  71      -9.300   0.023  -1.683  1.00 13.56           C  
ATOM   1097  CD1 TYR A  71      -8.238   0.319  -0.837  1.00 13.56           C  
ATOM   1098  CD2 TYR A  71      -9.671   0.932  -2.663  1.00 13.56           C  
ATOM   1099  CE1 TYR A  71      -7.545   1.498  -0.974  1.00 13.56           C  
ATOM   1100  CE2 TYR A  71      -8.971   2.119  -2.799  1.00 13.56           C  
ATOM   1101  CZ  TYR A  71      -7.913   2.397  -1.959  1.00 13.56           C  
ATOM   1102  OH  TYR A  71      -7.220   3.564  -2.095  1.00 13.56           O  
ATOM   1103  H   TYR A  71     -10.922  -0.562   0.920  1.00 13.56           H  
ATOM   1104  HA  TYR A  71     -12.019  -0.473  -1.861  1.00 13.56           H  
ATOM   1105 1HB  TYR A  71      -9.566  -1.863  -0.721  1.00 13.56           H  
ATOM   1106 2HB  TYR A  71     -10.023  -1.850  -2.425  1.00 13.56           H  
ATOM   1107  HD1 TYR A  71      -7.950  -0.391  -0.067  1.00 13.56           H  
ATOM   1108  HD2 TYR A  71     -10.511   0.713  -3.325  1.00 13.56           H  
ATOM   1109  HE1 TYR A  71      -6.711   1.721  -0.309  1.00 13.56           H  
ATOM   1110  HE2 TYR A  71      -9.257   2.836  -3.570  1.00 13.56           H  
ATOM   1111  HH  TYR A  71      -7.585   4.066  -2.831  1.00 13.56           H  
ATOM   1112  N   SER A  72     -12.959  -2.653   0.110  1.00 13.83           N  
ATOM   1113  CA  SER A  72     -13.651  -3.918   0.390  1.00 13.83           C  
ATOM   1114  C   SER A  72     -12.735  -5.149   0.281  1.00 13.83           C  
ATOM   1115  O   SER A  72     -13.152  -6.193  -0.217  1.00 13.83           O  
ATOM   1116  CB  SER A  72     -14.834  -4.100  -0.544  1.00 13.83           C  
ATOM   1117  OG  SER A  72     -15.754  -3.050  -0.408  1.00 13.83           O  
ATOM   1118  H   SER A  72     -13.033  -1.920   0.816  1.00 13.83           H  
ATOM   1119  HA  SER A  72     -14.028  -3.867   1.410  1.00 13.83           H  
ATOM   1120 1HB  SER A  72     -14.494  -4.171  -1.569  1.00 13.83           H  
ATOM   1121 2HB  SER A  72     -15.330  -5.043  -0.304  1.00 13.83           H  
ATOM   1122  HG  SER A  72     -15.898  -2.947   0.541  1.00 13.83           H  
ATOM   1123  N   VAL A  73     -11.508  -5.033   0.785  1.00 13.71           N  
ATOM   1124  CA  VAL A  73     -10.525  -6.113   0.760  1.00 13.71           C  
ATOM   1125  C   VAL A  73     -10.299  -6.600   2.178  1.00 13.71           C  
ATOM   1126  O   VAL A  73      -9.952  -5.803   3.029  1.00 13.71           O  
ATOM   1127  CB  VAL A  73      -9.193  -5.595   0.187  1.00 13.71           C  
ATOM   1128  CG1 VAL A  73      -8.196  -6.680   0.205  1.00 13.71           C  
ATOM   1129  CG2 VAL A  73      -9.389  -5.086  -1.204  1.00 13.71           C  
ATOM   1130  H   VAL A  73     -11.252  -4.144   1.217  1.00 13.71           H  
ATOM   1131  HA  VAL A  73     -10.903  -6.931   0.148  1.00 13.71           H  
ATOM   1132  HB  VAL A  73      -8.824  -4.789   0.824  1.00 13.71           H  
ATOM   1133 1HG1 VAL A  73      -7.241  -6.321  -0.173  1.00 13.71           H  
ATOM   1134 2HG1 VAL A  73      -8.089  -7.002   1.221  1.00 13.71           H  
ATOM   1135 3HG1 VAL A  73      -8.545  -7.506  -0.412  1.00 13.71           H  
ATOM   1136 1HG2 VAL A  73      -8.448  -4.711  -1.595  1.00 13.71           H  
ATOM   1137 2HG2 VAL A  73      -9.752  -5.886  -1.833  1.00 13.71           H  
ATOM   1138 3HG2 VAL A  73     -10.105  -4.293  -1.187  1.00 13.71           H  
ATOM   1139  N   SER A  74     -10.445  -7.888   2.466  1.00 13.20           N  
ATOM   1140  CA  SER A  74     -10.319  -8.251   3.876  1.00 13.20           C  
ATOM   1141  C   SER A  74      -8.933  -7.905   4.403  1.00 13.20           C  
ATOM   1142  O   SER A  74      -7.941  -8.018   3.676  1.00 13.20           O  
ATOM   1143  CB  SER A  74     -10.569  -9.743   4.066  1.00 13.20           C  
ATOM   1144  OG  SER A  74      -9.537 -10.553   3.494  1.00 13.20           O  
ATOM   1145  H   SER A  74     -10.699  -8.558   1.756  1.00 13.20           H  
ATOM   1146  HA  SER A  74     -11.059  -7.690   4.448  1.00 13.20           H  
ATOM   1147 1HB  SER A  74     -10.651  -9.961   5.129  1.00 13.20           H  
ATOM   1148 2HB  SER A  74     -11.525 -10.001   3.610  1.00 13.20           H  
ATOM   1149  HG  SER A  74      -9.855 -11.470   3.572  1.00 13.20           H  
ATOM   1150  N   TYR A  75      -8.847  -7.620   5.707  1.00 12.42           N  
ATOM   1151  CA  TYR A  75      -7.571  -7.286   6.341  1.00 12.42           C  
ATOM   1152  C   TYR A  75      -6.526  -8.358   6.079  1.00 12.42           C  
ATOM   1153  O   TYR A  75      -5.371  -8.039   5.831  1.00 12.42           O  
ATOM   1154  CB  TYR A  75      -7.729  -6.983   7.832  1.00 12.42           C  
ATOM   1155  CG  TYR A  75      -6.410  -6.586   8.539  1.00 12.42           C  
ATOM   1156  CD1 TYR A  75      -5.855  -5.311   8.341  1.00 12.42           C  
ATOM   1157  CD2 TYR A  75      -5.792  -7.470   9.413  1.00 12.42           C  
ATOM   1158  CE1 TYR A  75      -4.693  -4.943   9.016  1.00 12.42           C  
ATOM   1159  CE2 TYR A  75      -4.636  -7.094  10.085  1.00 12.42           C  
ATOM   1160  CZ  TYR A  75      -4.090  -5.837   9.893  1.00 12.42           C  
ATOM   1161  OH  TYR A  75      -2.939  -5.477  10.570  1.00 12.42           O  
ATOM   1162  H   TYR A  75      -9.696  -7.574   6.255  1.00 12.42           H  
ATOM   1163  HA  TYR A  75      -7.206  -6.367   5.880  1.00 12.42           H  
ATOM   1164 1HB  TYR A  75      -8.445  -6.167   7.964  1.00 12.42           H  
ATOM   1165 2HB  TYR A  75      -8.133  -7.858   8.339  1.00 12.42           H  
ATOM   1166  HD1 TYR A  75      -6.335  -4.603   7.662  1.00 12.42           H  
ATOM   1167  HD2 TYR A  75      -6.219  -8.463   9.575  1.00 12.42           H  
ATOM   1168  HE1 TYR A  75      -4.266  -3.958   8.866  1.00 12.42           H  
ATOM   1169  HE2 TYR A  75      -4.158  -7.795  10.772  1.00 12.42           H  
ATOM   1170  HH  TYR A  75      -2.530  -6.264  10.936  1.00 12.42           H  
ATOM   1171  N   ASP A  76      -6.899  -9.633   6.182  1.00 11.53           N  
ATOM   1172  CA  ASP A  76      -5.925 -10.698   5.952  1.00 11.53           C  
ATOM   1173  C   ASP A  76      -5.311 -10.620   4.545  1.00 11.53           C  
ATOM   1174  O   ASP A  76      -4.122 -10.885   4.374  1.00 11.53           O  
ATOM   1175  CB  ASP A  76      -6.581 -12.064   6.132  1.00 11.53           C  
ATOM   1176  CG  ASP A  76      -6.912 -12.390   7.585  1.00 11.53           C  
ATOM   1177  OD1 ASP A  76      -6.421 -11.718   8.464  1.00 11.53           O  
ATOM   1178  OD2 ASP A  76      -7.666 -13.306   7.798  1.00 11.53           O  
ATOM   1179  H   ASP A  76      -7.859  -9.858   6.397  1.00 11.53           H  
ATOM   1180  HA  ASP A  76      -5.124 -10.595   6.682  1.00 11.53           H  
ATOM   1181 1HB  ASP A  76      -7.500 -12.099   5.548  1.00 11.53           H  
ATOM   1182 2HB  ASP A  76      -5.917 -12.837   5.740  1.00 11.53           H  
ATOM   1183  N   THR A  77      -6.109 -10.234   3.539  1.00 10.62           N  
ATOM   1184  CA  THR A  77      -5.610 -10.138   2.172  1.00 10.62           C  
ATOM   1185  C   THR A  77      -4.604  -9.008   2.133  1.00 10.62           C  
ATOM   1186  O   THR A  77      -3.530  -9.111   1.528  1.00 10.62           O  
ATOM   1187  CB  THR A  77      -6.727  -9.853   1.168  1.00 10.62           C  
ATOM   1188  OG1 THR A  77      -7.705 -10.906   1.191  1.00 10.62           O  
ATOM   1189  CG2 THR A  77      -6.141  -9.699  -0.228  1.00 10.62           C  
ATOM   1190  H   THR A  77      -7.067  -9.949   3.722  1.00 10.62           H  
ATOM   1191  HA  THR A  77      -5.104 -11.066   1.903  1.00 10.62           H  
ATOM   1192  HB  THR A  77      -7.209  -8.957   1.449  1.00 10.62           H  
ATOM   1193  HG1 THR A  77      -8.293 -10.778   1.970  1.00 10.62           H  
ATOM   1194 1HG2 THR A  77      -6.937  -9.478  -0.935  1.00 10.62           H  
ATOM   1195 2HG2 THR A  77      -5.419  -8.882  -0.222  1.00 10.62           H  
ATOM   1196 3HG2 THR A  77      -5.644 -10.623  -0.517  1.00 10.62           H  
ATOM   1197  N   VAL A  78      -4.969  -7.924   2.809  1.00  9.77           N  
ATOM   1198  CA  VAL A  78      -4.120  -6.761   2.910  1.00  9.77           C  
ATOM   1199  C   VAL A  78      -2.820  -7.121   3.608  1.00  9.77           C  
ATOM   1200  O   VAL A  78      -1.762  -6.668   3.183  1.00  9.77           O  
ATOM   1201  CB  VAL A  78      -4.839  -5.613   3.628  1.00  9.77           C  
ATOM   1202  CG1 VAL A  78      -3.879  -4.494   3.924  1.00  9.77           C  
ATOM   1203  CG2 VAL A  78      -5.977  -5.133   2.741  1.00  9.77           C  
ATOM   1204  H   VAL A  78      -5.883  -7.925   3.269  1.00  9.77           H  
ATOM   1205  HA  VAL A  78      -3.884  -6.422   1.901  1.00  9.77           H  
ATOM   1206  HB  VAL A  78      -5.228  -5.957   4.570  1.00  9.77           H  
ATOM   1207 1HG1 VAL A  78      -4.406  -3.684   4.440  1.00  9.77           H  
ATOM   1208 2HG1 VAL A  78      -3.083  -4.877   4.562  1.00  9.77           H  
ATOM   1209 3HG1 VAL A  78      -3.455  -4.117   2.996  1.00  9.77           H  
ATOM   1210 1HG2 VAL A  78      -6.495  -4.330   3.216  1.00  9.77           H  
ATOM   1211 2HG2 VAL A  78      -5.580  -4.786   1.791  1.00  9.77           H  
ATOM   1212 3HG2 VAL A  78      -6.656  -5.955   2.581  1.00  9.77           H  
ATOM   1213  N   MET A  79      -2.874  -7.930   4.672  1.00  9.11           N  
ATOM   1214  CA  MET A  79      -1.639  -8.324   5.328  1.00  9.11           C  
ATOM   1215  C   MET A  79      -0.769  -9.228   4.463  1.00  9.11           C  
ATOM   1216  O   MET A  79       0.458  -9.156   4.549  1.00  9.11           O  
ATOM   1217  CB  MET A  79      -1.890  -8.953   6.683  1.00  9.11           C  
ATOM   1218  CG  MET A  79      -2.349  -7.965   7.679  1.00  9.11           C  
ATOM   1219  SD  MET A  79      -1.234  -6.528   7.764  1.00  9.11           S  
ATOM   1220  CE  MET A  79       0.330  -7.195   8.333  1.00  9.11           C  
ATOM   1221  H   MET A  79      -3.772  -8.253   5.019  1.00  9.11           H  
ATOM   1222  HA  MET A  79      -1.082  -7.418   5.519  1.00  9.11           H  
ATOM   1223 1HB  MET A  79      -2.660  -9.722   6.587  1.00  9.11           H  
ATOM   1224 2HB  MET A  79      -0.983  -9.430   7.047  1.00  9.11           H  
ATOM   1225 1HG  MET A  79      -3.344  -7.616   7.402  1.00  9.11           H  
ATOM   1226 2HG  MET A  79      -2.403  -8.430   8.658  1.00  9.11           H  
ATOM   1227 1HE  MET A  79       1.065  -6.387   8.418  1.00  9.11           H  
ATOM   1228 2HE  MET A  79       0.194  -7.661   9.293  1.00  9.11           H  
ATOM   1229 3HE  MET A  79       0.691  -7.936   7.618  1.00  9.11           H  
ATOM   1230  N   ASP A  80      -1.364 -10.043   3.587  1.00  8.70           N  
ATOM   1231  CA  ASP A  80      -0.512 -10.815   2.693  1.00  8.70           C  
ATOM   1232  C   ASP A  80       0.206  -9.844   1.762  1.00  8.70           C  
ATOM   1233  O   ASP A  80       1.414  -9.953   1.550  1.00  8.70           O  
ATOM   1234  CB  ASP A  80      -1.307 -11.852   1.895  1.00  8.70           C  
ATOM   1235  CG  ASP A  80      -1.762 -13.067   2.735  1.00  8.70           C  
ATOM   1236  OD1 ASP A  80      -1.263 -13.247   3.826  1.00  8.70           O  
ATOM   1237  OD2 ASP A  80      -2.594 -13.810   2.260  1.00  8.70           O  
ATOM   1238  H   ASP A  80      -2.381 -10.137   3.567  1.00  8.70           H  
ATOM   1239  HA  ASP A  80       0.237 -11.341   3.283  1.00  8.70           H  
ATOM   1240 1HB  ASP A  80      -2.194 -11.373   1.474  1.00  8.70           H  
ATOM   1241 2HB  ASP A  80      -0.704 -12.207   1.059  1.00  8.70           H  
ATOM   1242  N   LYS A  81      -0.510  -8.818   1.293  1.00  8.53           N  
ATOM   1243  CA  LYS A  81       0.141  -7.840   0.438  1.00  8.53           C  
ATOM   1244  C   LYS A  81       1.191  -7.075   1.234  1.00  8.53           C  
ATOM   1245  O   LYS A  81       2.299  -6.831   0.754  1.00  8.53           O  
ATOM   1246  CB  LYS A  81      -0.872  -6.876  -0.170  1.00  8.53           C  
ATOM   1247  CG  LYS A  81      -1.786  -7.503  -1.206  1.00  8.53           C  
ATOM   1248  CD  LYS A  81      -2.749  -6.475  -1.778  1.00  8.53           C  
ATOM   1249  CE  LYS A  81      -3.680  -7.091  -2.804  1.00  8.53           C  
ATOM   1250  NZ  LYS A  81      -4.586  -6.075  -3.407  1.00  8.53           N  
ATOM   1251  H   LYS A  81      -1.510  -8.755   1.497  1.00  8.53           H  
ATOM   1252  HA  LYS A  81       0.643  -8.358  -0.368  1.00  8.53           H  
ATOM   1253 1HB  LYS A  81      -1.498  -6.462   0.619  1.00  8.53           H  
ATOM   1254 2HB  LYS A  81      -0.349  -6.049  -0.640  1.00  8.53           H  
ATOM   1255 1HG  LYS A  81      -1.186  -7.930  -2.010  1.00  8.53           H  
ATOM   1256 2HG  LYS A  81      -2.358  -8.306  -0.735  1.00  8.53           H  
ATOM   1257 1HD  LYS A  81      -3.349  -6.057  -0.965  1.00  8.53           H  
ATOM   1258 2HD  LYS A  81      -2.185  -5.666  -2.244  1.00  8.53           H  
ATOM   1259 1HE  LYS A  81      -3.093  -7.556  -3.594  1.00  8.53           H  
ATOM   1260 2HE  LYS A  81      -4.285  -7.855  -2.315  1.00  8.53           H  
ATOM   1261 1HZ  LYS A  81      -5.195  -6.521  -4.078  1.00  8.53           H  
ATOM   1262 2HZ  LYS A  81      -5.140  -5.639  -2.687  1.00  8.53           H  
ATOM   1263 3HZ  LYS A  81      -4.033  -5.368  -3.873  1.00  8.53           H  
ATOM   1264  N   ALA A  82       0.873  -6.744   2.482  1.00  8.58           N  
ATOM   1265  CA  ALA A  82       1.799  -6.013   3.318  1.00  8.58           C  
ATOM   1266  C   ALA A  82       3.082  -6.818   3.459  1.00  8.58           C  
ATOM   1267  O   ALA A  82       4.181  -6.272   3.372  1.00  8.58           O  
ATOM   1268  CB  ALA A  82       1.163  -5.736   4.671  1.00  8.58           C  
ATOM   1269  H   ALA A  82      -0.048  -6.966   2.840  1.00  8.58           H  
ATOM   1270  HA  ALA A  82       2.031  -5.071   2.830  1.00  8.58           H  
ATOM   1271 1HB  ALA A  82       1.809  -5.186   5.314  1.00  8.58           H  
ATOM   1272 2HB  ALA A  82       0.240  -5.171   4.531  1.00  8.58           H  
ATOM   1273 3HB  ALA A  82       0.947  -6.675   5.142  1.00  8.58           H  
ATOM   1274  N   ALA A  83       2.955  -8.140   3.599  1.00  8.77           N  
ATOM   1275  CA  ALA A  83       4.121  -9.003   3.679  1.00  8.77           C  
ATOM   1276  C   ALA A  83       4.949  -8.907   2.401  1.00  8.77           C  
ATOM   1277  O   ALA A  83       6.178  -8.841   2.452  1.00  8.77           O  
ATOM   1278  CB  ALA A  83       3.701 -10.445   3.909  1.00  8.77           C  
ATOM   1279  H   ALA A  83       2.026  -8.550   3.689  1.00  8.77           H  
ATOM   1280  HA  ALA A  83       4.733  -8.670   4.517  1.00  8.77           H  
ATOM   1281 1HB  ALA A  83       4.585 -11.072   3.988  1.00  8.77           H  
ATOM   1282 2HB  ALA A  83       3.120 -10.511   4.828  1.00  8.77           H  
ATOM   1283 3HB  ALA A  83       3.095 -10.786   3.080  1.00  8.77           H  
ATOM   1284  N   TYR A  84       4.276  -8.807   1.250  1.00  9.01           N  
ATOM   1285  CA  TYR A  84       4.958  -8.751  -0.044  1.00  9.01           C  
ATOM   1286  C   TYR A  84       5.761  -7.452  -0.167  1.00  9.01           C  
ATOM   1287  O   TYR A  84       6.797  -7.407  -0.836  1.00  9.01           O  
ATOM   1288  CB  TYR A  84       3.944  -8.848  -1.188  1.00  9.01           C  
ATOM   1289  CG  TYR A  84       3.155 -10.144  -1.192  1.00  9.01           C  
ATOM   1290  CD1 TYR A  84       1.961 -10.215  -1.896  1.00  9.01           C  
ATOM   1291  CD2 TYR A  84       3.589 -11.241  -0.457  1.00  9.01           C  
ATOM   1292  CE1 TYR A  84       1.208 -11.366  -1.875  1.00  9.01           C  
ATOM   1293  CE2 TYR A  84       2.829 -12.397  -0.438  1.00  9.01           C  
ATOM   1294  CZ  TYR A  84       1.643 -12.458  -1.145  1.00  9.01           C  
ATOM   1295  OH  TYR A  84       0.881 -13.602  -1.123  1.00  9.01           O  
ATOM   1296  H   TYR A  84       3.254  -8.851   1.274  1.00  9.01           H  
ATOM   1297  HA  TYR A  84       5.654  -9.586  -0.109  1.00  9.01           H  
ATOM   1298 1HB  TYR A  84       3.248  -8.022  -1.141  1.00  9.01           H  
ATOM   1299 2HB  TYR A  84       4.467  -8.771  -2.137  1.00  9.01           H  
ATOM   1300  HD1 TYR A  84       1.615  -9.352  -2.463  1.00  9.01           H  
ATOM   1301  HD2 TYR A  84       4.518 -11.187   0.108  1.00  9.01           H  
ATOM   1302  HE1 TYR A  84       0.271 -11.413  -2.426  1.00  9.01           H  
ATOM   1303  HE2 TYR A  84       3.163 -13.257   0.140  1.00  9.01           H  
ATOM   1304  HH  TYR A  84       1.245 -14.218  -0.482  1.00  9.01           H  
ATOM   1305  N   PHE A  85       5.302  -6.413   0.533  1.00  9.24           N  
ATOM   1306  CA  PHE A  85       5.969  -5.113   0.564  1.00  9.24           C  
ATOM   1307  C   PHE A  85       6.873  -4.956   1.792  1.00  9.24           C  
ATOM   1308  O   PHE A  85       7.361  -3.855   2.055  1.00  9.24           O  
ATOM   1309  CB  PHE A  85       4.967  -3.955   0.612  1.00  9.24           C  
ATOM   1310  CG  PHE A  85       4.121  -3.717  -0.592  1.00  9.24           C  
ATOM   1311  CD1 PHE A  85       2.784  -4.057  -0.581  1.00  9.24           C  
ATOM   1312  CD2 PHE A  85       4.651  -3.141  -1.733  1.00  9.24           C  
ATOM   1313  CE1 PHE A  85       1.986  -3.832  -1.679  1.00  9.24           C  
ATOM   1314  CE2 PHE A  85       3.859  -2.909  -2.838  1.00  9.24           C  
ATOM   1315  CZ  PHE A  85       2.524  -3.256  -2.813  1.00  9.24           C  
ATOM   1316  H   PHE A  85       4.414  -6.531   1.030  1.00  9.24           H  
ATOM   1317  HA  PHE A  85       6.585  -5.019  -0.330  1.00  9.24           H  
ATOM   1318 1HB  PHE A  85       4.290  -4.165   1.429  1.00  9.24           H  
ATOM   1319 2HB  PHE A  85       5.490  -3.031   0.851  1.00  9.24           H  
ATOM   1320  HD1 PHE A  85       2.361  -4.499   0.314  1.00  9.24           H  
ATOM   1321  HD2 PHE A  85       5.707  -2.866  -1.751  1.00  9.24           H  
ATOM   1322  HE1 PHE A  85       0.934  -4.106  -1.650  1.00  9.24           H  
ATOM   1323  HE2 PHE A  85       4.288  -2.454  -3.732  1.00  9.24           H  
ATOM   1324  HZ  PHE A  85       1.897  -3.074  -3.684  1.00  9.24           H  
ATOM   1325  N   LYS A  86       7.095  -6.043   2.543  1.00  9.45           N  
ATOM   1326  CA  LYS A  86       7.911  -6.040   3.757  1.00  9.45           C  
ATOM   1327  C   LYS A  86       7.402  -5.072   4.839  1.00  9.45           C  
ATOM   1328  O   LYS A  86       8.192  -4.342   5.447  1.00  9.45           O  
ATOM   1329  CB  LYS A  86       9.367  -5.719   3.397  1.00  9.45           C  
ATOM   1330  CG  LYS A  86       9.992  -6.726   2.426  1.00  9.45           C  
ATOM   1331  CD  LYS A  86      11.436  -6.377   2.098  1.00  9.45           C  
ATOM   1332  CE  LYS A  86      12.016  -7.353   1.079  1.00  9.45           C  
ATOM   1333  NZ  LYS A  86      13.407  -6.996   0.693  1.00  9.45           N  
ATOM   1334  H   LYS A  86       6.679  -6.934   2.277  1.00  9.45           H  
ATOM   1335  HA  LYS A  86       7.876  -7.046   4.176  1.00  9.45           H  
ATOM   1336 1HB  LYS A  86       9.450  -4.726   2.965  1.00  9.45           H  
ATOM   1337 2HB  LYS A  86       9.968  -5.726   4.304  1.00  9.45           H  
ATOM   1338 1HG  LYS A  86       9.956  -7.722   2.868  1.00  9.45           H  
ATOM   1339 2HG  LYS A  86       9.415  -6.744   1.499  1.00  9.45           H  
ATOM   1340 1HD  LYS A  86      11.483  -5.367   1.688  1.00  9.45           H  
ATOM   1341 2HD  LYS A  86      12.037  -6.411   3.006  1.00  9.45           H  
ATOM   1342 1HE  LYS A  86      12.014  -8.355   1.506  1.00  9.45           H  
ATOM   1343 2HE  LYS A  86      11.389  -7.347   0.186  1.00  9.45           H  
ATOM   1344 1HZ  LYS A  86      13.750  -7.665   0.018  1.00  9.45           H  
ATOM   1345 2HZ  LYS A  86      13.416  -6.072   0.285  1.00  9.45           H  
ATOM   1346 3HZ  LYS A  86      13.999  -7.009   1.511  1.00  9.45           H  
ATOM   1347  N   LEU A  87       6.084  -5.103   5.097  1.00  9.68           N  
ATOM   1348  CA  LEU A  87       5.394  -4.242   6.073  1.00  9.68           C  
ATOM   1349  C   LEU A  87       4.730  -5.045   7.233  1.00  9.68           C  
ATOM   1350  O   LEU A  87       3.565  -5.427   7.116  1.00  9.68           O  
ATOM   1351  CB  LEU A  87       4.311  -3.492   5.307  1.00  9.68           C  
ATOM   1352  CG  LEU A  87       4.816  -2.734   4.136  1.00  9.68           C  
ATOM   1353  CD1 LEU A  87       3.649  -2.167   3.335  1.00  9.68           C  
ATOM   1354  CD2 LEU A  87       5.771  -1.699   4.591  1.00  9.68           C  
ATOM   1355  H   LEU A  87       5.510  -5.725   4.528  1.00  9.68           H  
ATOM   1356  HA  LEU A  87       6.106  -3.525   6.471  1.00  9.68           H  
ATOM   1357 1HB  LEU A  87       3.651  -4.208   4.910  1.00  9.68           H  
ATOM   1358 2HB  LEU A  87       3.762  -2.828   5.966  1.00  9.68           H  
ATOM   1359  HG  LEU A  87       5.331  -3.413   3.503  1.00  9.68           H  
ATOM   1360 1HD1 LEU A  87       4.018  -1.655   2.466  1.00  9.68           H  
ATOM   1361 2HD1 LEU A  87       2.998  -2.970   3.015  1.00  9.68           H  
ATOM   1362 3HD1 LEU A  87       3.106  -1.498   3.933  1.00  9.68           H  
ATOM   1363 1HD2 LEU A  87       6.160  -1.215   3.741  1.00  9.68           H  
ATOM   1364 2HD2 LEU A  87       5.279  -0.983   5.230  1.00  9.68           H  
ATOM   1365 3HD2 LEU A  87       6.590  -2.171   5.134  1.00  9.68           H  
ATOM   1366  N   PRO A  88       5.456  -5.347   8.333  1.00 10.01           N  
ATOM   1367  CA  PRO A  88       5.048  -6.171   9.472  1.00 10.01           C  
ATOM   1368  C   PRO A  88       3.793  -5.694  10.239  1.00 10.01           C  
ATOM   1369  O   PRO A  88       3.452  -4.509  10.198  1.00 10.01           O  
ATOM   1370  CB  PRO A  88       6.276  -6.091  10.396  1.00 10.01           C  
ATOM   1371  CG  PRO A  88       7.408  -5.768   9.506  1.00 10.01           C  
ATOM   1372  CD  PRO A  88       6.837  -4.856   8.455  1.00 10.01           C  
ATOM   1373  HA  PRO A  88       4.922  -7.186   9.077  1.00 10.01           H  
ATOM   1374 1HB  PRO A  88       6.105  -5.328  11.172  1.00 10.01           H  
ATOM   1375 2HB  PRO A  88       6.443  -7.036  10.922  1.00 10.01           H  
ATOM   1376 1HG  PRO A  88       8.212  -5.321  10.088  1.00 10.01           H  
ATOM   1377 2HG  PRO A  88       7.814  -6.697   9.081  1.00 10.01           H  
ATOM   1378 1HD  PRO A  88       6.869  -3.805   8.781  1.00 10.01           H  
ATOM   1379 2HD  PRO A  88       7.404  -5.032   7.568  1.00 10.01           H  
ATOM   1380  N   PRO A  89       3.119  -6.624  10.957  1.00 10.54           N  
ATOM   1381  CA  PRO A  89       1.967  -6.451  11.842  1.00 10.54           C  
ATOM   1382  C   PRO A  89       2.338  -5.731  13.159  1.00 10.54           C  
ATOM   1383  O   PRO A  89       3.522  -5.492  13.416  1.00 10.54           O  
ATOM   1384  CB  PRO A  89       1.540  -7.913  12.099  1.00 10.54           C  
ATOM   1385  CG  PRO A  89       2.774  -8.717  11.932  1.00 10.54           C  
ATOM   1386  CD  PRO A  89       3.530  -8.053  10.832  1.00 10.54           C  
ATOM   1387  HA  PRO A  89       1.203  -5.902  11.281  1.00 10.54           H  
ATOM   1388 1HB  PRO A  89       1.174  -8.032  13.122  1.00 10.54           H  
ATOM   1389 2HB  PRO A  89       0.726  -8.212  11.434  1.00 10.54           H  
ATOM   1390 1HG  PRO A  89       3.335  -8.727  12.881  1.00 10.54           H  
ATOM   1391 2HG  PRO A  89       2.519  -9.764  11.706  1.00 10.54           H  
ATOM   1392 1HD  PRO A  89       4.582  -8.211  11.032  1.00 10.54           H  
ATOM   1393 2HD  PRO A  89       3.216  -8.465   9.859  1.00 10.54           H  
ATOM   1394  N   PRO A  90       1.340  -5.343  13.992  1.00 11.43           N  
ATOM   1395  CA  PRO A  90       1.489  -4.719  15.304  1.00 11.43           C  
ATOM   1396  C   PRO A  90       2.448  -5.530  16.170  1.00 11.43           C  
ATOM   1397  O   PRO A  90       2.588  -6.730  15.942  1.00 11.43           O  
ATOM   1398  CB  PRO A  90       0.057  -4.737  15.851  1.00 11.43           C  
ATOM   1399  CG  PRO A  90      -0.819  -4.722  14.634  1.00 11.43           C  
ATOM   1400  CD  PRO A  90      -0.085  -5.526  13.591  1.00 11.43           C  
ATOM   1401  HA  PRO A  90       1.838  -3.696  15.137  1.00 11.43           H  
ATOM   1402 1HB  PRO A  90      -0.090  -5.630  16.474  1.00 11.43           H  
ATOM   1403 2HB  PRO A  90      -0.123  -3.864  16.490  1.00 11.43           H  
ATOM   1404 1HG  PRO A  90      -1.809  -5.144  14.868  1.00 11.43           H  
ATOM   1405 2HG  PRO A  90      -0.981  -3.692  14.340  1.00 11.43           H  
ATOM   1406 1HD  PRO A  90      -0.405  -6.567  13.658  1.00 11.43           H  
ATOM   1407 2HD  PRO A  90      -0.291  -5.084  12.609  1.00 11.43           H  
ATOM   1408  N   PRO A  91       3.094  -4.920  17.189  1.00 12.66           N  
ATOM   1409  CA  PRO A  91       4.109  -5.511  18.064  1.00 12.66           C  
ATOM   1410  C   PRO A  91       3.934  -7.034  18.364  1.00 12.66           C  
ATOM   1411  O   PRO A  91       4.940  -7.742  18.285  1.00 12.66           O  
ATOM   1412  CB  PRO A  91       4.073  -4.559  19.274  1.00 12.66           C  
ATOM   1413  CG  PRO A  91       3.700  -3.218  18.675  1.00 12.66           C  
ATOM   1414  CD  PRO A  91       2.693  -3.538  17.599  1.00 12.66           C  
ATOM   1415  HA  PRO A  91       5.077  -5.375  17.562  1.00 12.66           H  
ATOM   1416 1HB  PRO A  91       3.411  -4.856  20.024  1.00 12.66           H  
ATOM   1417 2HB  PRO A  91       5.066  -4.537  19.746  1.00 12.66           H  
ATOM   1418 1HG  PRO A  91       3.279  -2.563  19.456  1.00 12.66           H  
ATOM   1419 2HG  PRO A  91       4.593  -2.710  18.288  1.00 12.66           H  
ATOM   1420 1HD  PRO A  91       1.686  -3.528  18.008  1.00 12.66           H  
ATOM   1421 2HD  PRO A  91       2.823  -2.810  16.800  1.00 12.66           H  
ATOM   1422  N   PRO A  92       2.737  -7.583  18.709  1.00 14.16           N  
ATOM   1423  CA  PRO A  92       1.448  -7.077  19.200  1.00 14.16           C  
ATOM   1424  C   PRO A  92       1.609  -6.506  20.604  1.00 14.16           C  
ATOM   1425  O   PRO A  92       2.567  -6.861  21.287  1.00 14.16           O  
ATOM   1426  CB  PRO A  92       0.561  -8.332  19.216  1.00 14.16           C  
ATOM   1427  CG  PRO A  92       1.250  -9.303  18.312  1.00 14.16           C  
ATOM   1428  CD  PRO A  92       2.710  -9.025  18.499  1.00 14.16           C  
ATOM   1429  HA  PRO A  92       1.071  -6.330  18.497  1.00 14.16           H  
ATOM   1430 1HB  PRO A  92       0.457  -8.701  20.250  1.00 14.16           H  
ATOM   1431 2HB  PRO A  92      -0.449  -8.091  18.860  1.00 14.16           H  
ATOM   1432 1HG  PRO A  92       0.978 -10.335  18.568  1.00 14.16           H  
ATOM   1433 2HG  PRO A  92       0.930  -9.132  17.271  1.00 14.16           H  
ATOM   1434 1HD  PRO A  92       3.107  -9.541  19.385  1.00 14.16           H  
ATOM   1435 2HD  PRO A  92       3.269  -9.282  17.586  1.00 14.16           H  
ATOM   1436  N   PRO A  93       0.730  -5.614  21.065  1.00 15.75           N  
ATOM   1437  CA  PRO A  93       0.748  -5.079  22.414  1.00 15.75           C  
ATOM   1438  C   PRO A  93       0.479  -6.164  23.445  1.00 15.75           C  
ATOM   1439  O   PRO A  93      -0.462  -6.945  23.305  1.00 15.75           O  
ATOM   1440  CB  PRO A  93      -0.396  -4.065  22.385  1.00 15.75           C  
ATOM   1441  CG  PRO A  93      -1.284  -4.526  21.220  1.00 15.75           C  
ATOM   1442  CD  PRO A  93      -0.346  -5.135  20.218  1.00 15.75           C  
ATOM   1443  HA  PRO A  93       1.715  -4.590  22.599  1.00 15.75           H  
ATOM   1444 1HB  PRO A  93      -0.928  -4.096  23.348  1.00 15.75           H  
ATOM   1445 2HB  PRO A  93      -0.003  -3.056  22.290  1.00 15.75           H  
ATOM   1446 1HG  PRO A  93      -2.013  -5.254  21.585  1.00 15.75           H  
ATOM   1447 2HG  PRO A  93      -1.854  -3.700  20.787  1.00 15.75           H  
ATOM   1448 1HD  PRO A  93      -0.862  -5.950  19.715  1.00 15.75           H  
ATOM   1449 2HD  PRO A  93       0.030  -4.391  19.515  1.00 15.75           H  
ATOM   1450  N   ALA A  94       1.231  -6.156  24.539  1.00 17.23           N  
ATOM   1451  CA  ALA A  94       1.048  -7.162  25.587  1.00 17.23           C  
ATOM   1452  C   ALA A  94      -0.008  -6.759  26.605  1.00 17.23           C  
ATOM   1453  O   ALA A  94       0.301  -6.552  27.780  1.00 17.23           O  
ATOM   1454  CB  ALA A  94       2.363  -7.413  26.303  1.00 17.23           C  
ATOM   1455  H   ALA A  94       1.973  -5.477  24.628  1.00 17.23           H  
ATOM   1456  HA  ALA A  94       0.720  -8.087  25.114  1.00 17.23           H  
ATOM   1457 1HB  ALA A  94       2.221  -8.187  27.057  1.00 17.23           H  
ATOM   1458 2HB  ALA A  94       3.111  -7.740  25.580  1.00 17.23           H  
ATOM   1459 3HB  ALA A  94       2.695  -6.495  26.781  1.00 17.23           H  
ATOM   1460  N   GLY A  95      -1.250  -6.641  26.168  1.00 18.32           N  
ATOM   1461  CA  GLY A  95      -2.286  -6.259  27.124  1.00 18.32           C  
ATOM   1462  C   GLY A  95      -2.779  -7.517  27.843  1.00 18.32           C  
ATOM   1463  O   GLY A  95      -2.678  -8.608  27.288  1.00 18.32           O  
ATOM   1464  H   GLY A  95      -1.427  -6.824  25.177  1.00 18.32           H  
ATOM   1465 1HA  GLY A  95      -1.860  -5.551  27.831  1.00 18.32           H  
ATOM   1466 2HA  GLY A  95      -3.103  -5.757  26.613  1.00 18.32           H  
ATOM   1467  N   PRO A  96      -3.356  -7.404  29.056  1.00 18.85           N  
ATOM   1468  CA  PRO A  96      -3.911  -8.509  29.836  1.00 18.85           C  
ATOM   1469  C   PRO A  96      -5.111  -9.202  29.186  1.00 18.85           C  
ATOM   1470  O   PRO A  96      -5.372 -10.377  29.442  1.00 18.85           O  
ATOM   1471  CB  PRO A  96      -4.317  -7.804  31.140  1.00 18.85           C  
ATOM   1472  CG  PRO A  96      -4.474  -6.342  30.760  1.00 18.85           C  
ATOM   1473  CD  PRO A  96      -3.446  -6.094  29.698  1.00 18.85           C  
ATOM   1474  HA  PRO A  96      -3.110  -9.239  30.027  1.00 18.85           H  
ATOM   1475 1HB  PRO A  96      -5.259  -8.236  31.514  1.00 18.85           H  
ATOM   1476 2HB  PRO A  96      -3.557  -7.968  31.915  1.00 18.85           H  
ATOM   1477 1HG  PRO A  96      -5.476  -6.173  30.385  1.00 18.85           H  
ATOM   1478 2HG  PRO A  96      -4.354  -5.698  31.644  1.00 18.85           H  
ATOM   1479 1HD  PRO A  96      -3.824  -5.334  29.009  1.00 18.85           H  
ATOM   1480 2HD  PRO A  96      -2.476  -5.817  30.146  1.00 18.85           H  
ATOM   1481  N   GLY A  97      -5.799  -8.478  28.317  1.00 18.83           N  
ATOM   1482  CA  GLY A  97      -6.965  -8.940  27.583  1.00 18.83           C  
ATOM   1483  C   GLY A  97      -8.263  -8.924  28.415  1.00 18.83           C  
ATOM   1484  O   GLY A  97      -8.246  -9.087  29.642  1.00 18.83           O  
ATOM   1485  H   GLY A  97      -5.515  -7.525  28.152  1.00 18.83           H  
ATOM   1486 1HA  GLY A  97      -7.060  -8.304  26.714  1.00 18.83           H  
ATOM   1487 2HA  GLY A  97      -6.776  -9.946  27.214  1.00 18.83           H  
ATOM   1488  N   PRO A  98      -9.429  -8.835  27.748  1.00 18.43           N  
ATOM   1489  CA  PRO A  98     -10.772  -8.814  28.311  1.00 18.43           C  
ATOM   1490  C   PRO A  98     -11.190 -10.156  28.901  1.00 18.43           C  
ATOM   1491  O   PRO A  98     -12.163 -10.245  29.660  1.00 18.43           O  
ATOM   1492  CB  PRO A  98     -11.617  -8.415  27.107  1.00 18.43           C  
ATOM   1493  CG  PRO A  98     -10.866  -8.862  25.937  1.00 18.43           C  
ATOM   1494  CD  PRO A  98      -9.409  -8.737  26.289  1.00 18.43           C  
ATOM   1495  HA  PRO A  98     -10.821  -8.037  29.082  1.00 18.43           H  
ATOM   1496 1HB  PRO A  98     -12.574  -8.936  27.140  1.00 18.43           H  
ATOM   1497 2HB  PRO A  98     -11.831  -7.336  27.132  1.00 18.43           H  
ATOM   1498 1HG  PRO A  98     -11.190  -9.850  25.722  1.00 18.43           H  
ATOM   1499 2HG  PRO A  98     -11.135  -8.264  25.084  1.00 18.43           H  
ATOM   1500 1HD  PRO A  98      -8.847  -9.568  25.833  1.00 18.43           H  
ATOM   1501 2HD  PRO A  98      -9.039  -7.766  25.976  1.00 18.43           H  
ATOM   1502  N   GLY A  99     -10.454 -11.210  28.559  1.00 17.89           N  
ATOM   1503  CA  GLY A  99     -10.734 -12.557  29.043  1.00 17.89           C  
ATOM   1504  C   GLY A  99     -10.634 -12.628  30.567  1.00 17.89           C  
ATOM   1505  O   GLY A  99     -11.310 -13.440  31.217  1.00 17.89           O  
ATOM   1506  H   GLY A  99      -9.668 -11.084  27.943  1.00 17.89           H  
ATOM   1507 1HA  GLY A  99     -11.724 -12.866  28.713  1.00 17.89           H  
ATOM   1508 2HA  GLY A  99     -10.023 -13.252  28.597  1.00 17.89           H  
ATOM   1509  N   ASN A 100      -9.826 -11.725  31.144  1.00 17.41           N  
ATOM   1510  CA  ASN A 100      -9.591 -11.701  32.578  1.00 17.41           C  
ATOM   1511  C   ASN A 100     -10.707 -11.010  33.342  1.00 17.41           C  
ATOM   1512  O   ASN A 100     -10.668 -10.942  34.566  1.00 17.41           O  
ATOM   1513  CB  ASN A 100      -8.256 -11.058  32.869  1.00 17.41           C  
ATOM   1514  CG  ASN A 100      -7.110 -11.944  32.496  1.00 17.41           C  
ATOM   1515  OD1 ASN A 100      -7.228 -13.177  32.469  1.00 17.41           O  
ATOM   1516  ND2 ASN A 100      -5.997 -11.339  32.212  1.00 17.41           N  
ATOM   1517  H   ASN A 100      -9.329 -11.038  30.566  1.00 17.41           H  
ATOM   1518  HA  ASN A 100      -9.556 -12.731  32.933  1.00 17.41           H  
ATOM   1519 1HB  ASN A 100      -8.175 -10.140  32.285  1.00 17.41           H  
ATOM   1520 2HB  ASN A 100      -8.187 -10.791  33.923  1.00 17.41           H  
ATOM   1521 1HD2 ASN A 100      -5.191 -11.863  31.939  1.00 17.41           H  
ATOM   1522 2HD2 ASN A 100      -5.955 -10.344  32.254  1.00 17.41           H  
ATOM   1523  N   VAL A 101     -11.690 -10.487  32.617  1.00 17.13           N  
ATOM   1524  CA  VAL A 101     -12.862  -9.877  33.213  1.00 17.13           C  
ATOM   1525  C   VAL A 101     -14.058 -10.750  32.835  1.00 17.13           C  
ATOM   1526  O   VAL A 101     -14.923 -11.046  33.656  1.00 17.13           O  
ATOM   1527  CB  VAL A 101     -13.079  -8.439  32.745  1.00 17.13           C  
ATOM   1528  CG1 VAL A 101     -14.354  -7.905  33.380  1.00 17.13           C  
ATOM   1529  CG2 VAL A 101     -11.877  -7.589  33.107  1.00 17.13           C  
ATOM   1530  H   VAL A 101     -11.649 -10.542  31.604  1.00 17.13           H  
ATOM   1531  HA  VAL A 101     -12.755  -9.876  34.296  1.00 17.13           H  
ATOM   1532  HB  VAL A 101     -13.211  -8.431  31.679  1.00 17.13           H  
ATOM   1533 1HG1 VAL A 101     -14.529  -6.897  33.066  1.00 17.13           H  
ATOM   1534 2HG1 VAL A 101     -15.202  -8.530  33.091  1.00 17.13           H  
ATOM   1535 3HG1 VAL A 101     -14.255  -7.910  34.454  1.00 17.13           H  
ATOM   1536 1HG2 VAL A 101     -12.036  -6.563  32.763  1.00 17.13           H  
ATOM   1537 2HG2 VAL A 101     -11.735  -7.591  34.190  1.00 17.13           H  
ATOM   1538 3HG2 VAL A 101     -10.994  -7.997  32.623  1.00 17.13           H  
ATOM   1539  N   THR A 102     -14.087 -11.181  31.570  1.00 17.11           N  
ATOM   1540  CA  THR A 102     -15.158 -11.994  31.005  1.00 17.11           C  
ATOM   1541  C   THR A 102     -15.423 -13.249  31.838  1.00 17.11           C  
ATOM   1542  O   THR A 102     -16.575 -13.655  32.011  1.00 17.11           O  
ATOM   1543  CB  THR A 102     -14.818 -12.428  29.571  1.00 17.11           C  
ATOM   1544  OG1 THR A 102     -14.616 -11.260  28.753  1.00 17.11           O  
ATOM   1545  CG2 THR A 102     -15.959 -13.297  28.988  1.00 17.11           C  
ATOM   1546  H   THR A 102     -13.339 -10.906  30.942  1.00 17.11           H  
ATOM   1547  HA  THR A 102     -16.066 -11.395  30.984  1.00 17.11           H  
ATOM   1548  HB  THR A 102     -13.900 -13.010  29.585  1.00 17.11           H  
ATOM   1549  HG1 THR A 102     -13.865 -10.741  29.127  1.00 17.11           H  
ATOM   1550 1HG2 THR A 102     -15.704 -13.608  27.972  1.00 17.11           H  
ATOM   1551 2HG2 THR A 102     -16.096 -14.183  29.610  1.00 17.11           H  
ATOM   1552 3HG2 THR A 102     -16.884 -12.725  28.966  1.00 17.11           H  
ATOM   1553  N   SER A 103     -14.362 -13.892  32.327  1.00 17.32           N  
ATOM   1554  CA  SER A 103     -14.514 -15.094  33.143  1.00 17.32           C  
ATOM   1555  C   SER A 103     -14.938 -14.849  34.615  1.00 17.32           C  
ATOM   1556  O   SER A 103     -15.186 -15.807  35.346  1.00 17.32           O  
ATOM   1557  CB  SER A 103     -13.231 -15.909  33.098  1.00 17.32           C  
ATOM   1558  OG  SER A 103     -12.158 -15.211  33.677  1.00 17.32           O  
ATOM   1559  H   SER A 103     -13.420 -13.556  32.113  1.00 17.32           H  
ATOM   1560  HA  SER A 103     -15.296 -15.700  32.688  1.00 17.32           H  
ATOM   1561 1HB  SER A 103     -13.391 -16.847  33.631  1.00 17.32           H  
ATOM   1562 2HB  SER A 103     -12.991 -16.161  32.066  1.00 17.32           H  
ATOM   1563  HG  SER A 103     -11.820 -14.622  32.973  1.00 17.32           H  
ATOM   1564  N   TYR A 104     -15.002 -13.595  35.086  1.00 17.71           N  
ATOM   1565  CA  TYR A 104     -15.337 -13.377  36.497  1.00 17.71           C  
ATOM   1566  C   TYR A 104     -16.664 -13.989  36.886  1.00 17.71           C  
ATOM   1567  O   TYR A 104     -17.686 -13.702  36.267  1.00 17.71           O  
ATOM   1568  CB  TYR A 104     -15.513 -11.888  36.793  1.00 17.71           C  
ATOM   1569  CG  TYR A 104     -14.305 -11.011  36.938  1.00 17.71           C  
ATOM   1570  CD1 TYR A 104     -13.038 -11.518  37.127  1.00 17.71           C  
ATOM   1571  CD2 TYR A 104     -14.504  -9.643  36.895  1.00 17.71           C  
ATOM   1572  CE1 TYR A 104     -11.972 -10.636  37.280  1.00 17.71           C  
ATOM   1573  CE2 TYR A 104     -13.460  -8.785  37.041  1.00 17.71           C  
ATOM   1574  CZ  TYR A 104     -12.201  -9.256  37.234  1.00 17.71           C  
ATOM   1575  OH  TYR A 104     -11.161  -8.361  37.390  1.00 17.71           O  
ATOM   1576  H   TYR A 104     -14.838 -12.791  34.484  1.00 17.71           H  
ATOM   1577  HA  TYR A 104     -14.557 -13.811  37.121  1.00 17.71           H  
ATOM   1578 1HB  TYR A 104     -16.120 -11.458  35.995  1.00 17.71           H  
ATOM   1579 2HB  TYR A 104     -16.105 -11.796  37.697  1.00 17.71           H  
ATOM   1580  HD1 TYR A 104     -12.874 -12.596  37.163  1.00 17.71           H  
ATOM   1581  HD2 TYR A 104     -15.511  -9.244  36.746  1.00 17.71           H  
ATOM   1582  HE1 TYR A 104     -10.966 -11.021  37.433  1.00 17.71           H  
ATOM   1583  HE2 TYR A 104     -13.637  -7.724  37.003  1.00 17.71           H  
ATOM   1584  HH  TYR A 104     -11.515  -7.455  37.382  1.00 17.71           H  
ATOM   1585  N   ARG A 105     -16.698 -14.750  37.973  1.00 18.19           N  
ATOM   1586  CA  ARG A 105     -17.976 -15.283  38.401  1.00 18.19           C  
ATOM   1587  C   ARG A 105     -18.648 -14.248  39.277  1.00 18.19           C  
ATOM   1588  O   ARG A 105     -17.968 -13.513  39.990  1.00 18.19           O  
ATOM   1589  CB  ARG A 105     -17.770 -16.606  39.106  1.00 18.19           C  
ATOM   1590  CG  ARG A 105     -17.219 -17.682  38.172  1.00 18.19           C  
ATOM   1591  CD  ARG A 105     -16.874 -18.955  38.864  1.00 18.19           C  
ATOM   1592  NE  ARG A 105     -15.762 -18.794  39.795  1.00 18.19           N  
ATOM   1593  CZ  ARG A 105     -15.207 -19.803  40.497  1.00 18.19           C  
ATOM   1594  NH1 ARG A 105     -15.661 -21.019  40.357  1.00 18.19           N  
ATOM   1595  NH2 ARG A 105     -14.200 -19.575  41.314  1.00 18.19           N  
ATOM   1596  H   ARG A 105     -15.852 -15.005  38.495  1.00 18.19           H  
ATOM   1597  HA  ARG A 105     -18.608 -15.453  37.535  1.00 18.19           H  
ATOM   1598 1HB  ARG A 105     -17.062 -16.477  39.923  1.00 18.19           H  
ATOM   1599 2HB  ARG A 105     -18.712 -16.958  39.526  1.00 18.19           H  
ATOM   1600 1HG  ARG A 105     -17.972 -17.910  37.420  1.00 18.19           H  
ATOM   1601 2HG  ARG A 105     -16.331 -17.301  37.672  1.00 18.19           H  
ATOM   1602 1HD  ARG A 105     -17.735 -19.319  39.420  1.00 18.19           H  
ATOM   1603 2HD  ARG A 105     -16.580 -19.698  38.117  1.00 18.19           H  
ATOM   1604  HE  ARG A 105     -15.369 -17.849  39.917  1.00 18.19           H  
ATOM   1605 1HH1 ARG A 105     -16.406 -21.213  39.710  1.00 18.19           H  
ATOM   1606 2HH1 ARG A 105     -15.222 -21.786  40.842  1.00 18.19           H  
ATOM   1607 1HH2 ARG A 105     -13.842 -18.639  41.419  1.00 18.19           H  
ATOM   1608 2HH2 ARG A 105     -13.786 -20.340  41.822  1.00 18.19           H  
ATOM   1609  N   VAL A 106     -19.971 -14.142  39.197  1.00 18.63           N  
ATOM   1610  CA  VAL A 106     -20.670 -13.170  40.030  1.00 18.63           C  
ATOM   1611  C   VAL A 106     -21.776 -13.804  40.859  1.00 18.63           C  
ATOM   1612  O   VAL A 106     -22.632 -14.510  40.322  1.00 18.63           O  
ATOM   1613  CB  VAL A 106     -21.267 -12.037  39.164  1.00 18.63           C  
ATOM   1614  CG1 VAL A 106     -22.016 -11.060  40.048  1.00 18.63           C  
ATOM   1615  CG2 VAL A 106     -20.150 -11.314  38.424  1.00 18.63           C  
ATOM   1616  H   VAL A 106     -20.493 -14.744  38.578  1.00 18.63           H  
ATOM   1617  HA  VAL A 106     -19.947 -12.725  40.705  1.00 18.63           H  
ATOM   1618  HB  VAL A 106     -21.973 -12.457  38.457  1.00 18.63           H  
ATOM   1619 1HG1 VAL A 106     -22.438 -10.265  39.458  1.00 18.63           H  
ATOM   1620 2HG1 VAL A 106     -22.816 -11.573  40.572  1.00 18.63           H  
ATOM   1621 3HG1 VAL A 106     -21.331 -10.638  40.758  1.00 18.63           H  
ATOM   1622 1HG2 VAL A 106     -20.564 -10.512  37.820  1.00 18.63           H  
ATOM   1623 2HG2 VAL A 106     -19.467 -10.898  39.150  1.00 18.63           H  
ATOM   1624 3HG2 VAL A 106     -19.615 -12.007  37.775  1.00 18.63           H  
ATOM   1625  N   ASP A 107     -21.765 -13.547  42.160  1.00 18.99           N  
ATOM   1626  CA  ASP A 107     -22.819 -14.055  43.021  1.00 18.99           C  
ATOM   1627  C   ASP A 107     -24.108 -13.245  42.820  1.00 18.99           C  
ATOM   1628  O   ASP A 107     -24.074 -12.015  42.961  1.00 18.99           O  
ATOM   1629  CB  ASP A 107     -22.412 -14.058  44.490  1.00 18.99           C  
ATOM   1630  CG  ASP A 107     -21.436 -15.168  44.845  1.00 18.99           C  
ATOM   1631  OD1 ASP A 107     -21.751 -16.307  44.569  1.00 18.99           O  
ATOM   1632  OD2 ASP A 107     -20.387 -14.893  45.379  1.00 18.99           O  
ATOM   1633  H   ASP A 107     -21.015 -12.968  42.540  1.00 18.99           H  
ATOM   1634  HA  ASP A 107     -22.957 -15.088  42.739  1.00 18.99           H  
ATOM   1635 1HB  ASP A 107     -21.956 -13.100  44.744  1.00 18.99           H  
ATOM   1636 2HB  ASP A 107     -23.306 -14.166  45.108  1.00 18.99           H  
ATOM   1637  N   PRO A 108     -25.251 -13.893  42.493  1.00 19.19           N  
ATOM   1638  CA  PRO A 108     -26.538 -13.284  42.200  1.00 19.19           C  
ATOM   1639  C   PRO A 108     -27.067 -12.684  43.472  1.00 19.19           C  
ATOM   1640  O   PRO A 108     -26.591 -13.038  44.548  1.00 19.19           O  
ATOM   1641  CB  PRO A 108     -27.389 -14.462  41.721  1.00 19.19           C  
ATOM   1642  CG  PRO A 108     -26.779 -15.669  42.389  1.00 19.19           C  
ATOM   1643  CD  PRO A 108     -25.286 -15.374  42.462  1.00 19.19           C  
ATOM   1644  HA  PRO A 108     -26.416 -12.522  41.417  1.00 19.19           H  
ATOM   1645 1HB  PRO A 108     -28.441 -14.303  42.010  1.00 19.19           H  
ATOM   1646 2HB  PRO A 108     -27.361 -14.521  40.623  1.00 19.19           H  
ATOM   1647 1HG  PRO A 108     -27.231 -15.810  43.383  1.00 19.19           H  
ATOM   1648 2HG  PRO A 108     -27.002 -16.575  41.807  1.00 19.19           H  
ATOM   1649 1HD  PRO A 108     -24.891 -15.804  43.400  1.00 19.19           H  
ATOM   1650 2HD  PRO A 108     -24.771 -15.760  41.561  1.00 19.19           H  
ATOM   1651  N   GLU A 109     -27.983 -11.720  43.357  1.00 19.09           N  
ATOM   1652  CA  GLU A 109     -28.598 -10.994  44.492  1.00 19.09           C  
ATOM   1653  C   GLU A 109     -27.582 -10.026  45.121  1.00 19.09           C  
ATOM   1654  O   GLU A 109     -27.818  -8.819  45.186  1.00 19.09           O  
ATOM   1655  CB  GLU A 109     -29.174 -11.948  45.554  1.00 19.09           C  
ATOM   1656  CG  GLU A 109     -30.365 -12.781  45.069  1.00 19.09           C  
ATOM   1657  CD  GLU A 109     -30.919 -13.714  46.128  1.00 19.09           C  
ATOM   1658  OE1 GLU A 109     -30.350 -13.785  47.191  1.00 19.09           O  
ATOM   1659  OE2 GLU A 109     -31.912 -14.353  45.865  1.00 19.09           O  
ATOM   1660  H   GLU A 109     -28.300 -11.481  42.429  1.00 19.09           H  
ATOM   1661  HA  GLU A 109     -29.426 -10.396  44.106  1.00 19.09           H  
ATOM   1662 1HB  GLU A 109     -28.425 -12.615  45.950  1.00 19.09           H  
ATOM   1663 2HB  GLU A 109     -29.529 -11.356  46.393  1.00 19.09           H  
ATOM   1664 1HG  GLU A 109     -31.156 -12.108  44.742  1.00 19.09           H  
ATOM   1665 2HG  GLU A 109     -30.051 -13.371  44.207  1.00 19.09           H  
ATOM   1666  N   MET A 110     -26.439 -10.556  45.540  1.00 18.59           N  
ATOM   1667  CA  MET A 110     -25.317  -9.776  46.024  1.00 18.59           C  
ATOM   1668  C   MET A 110     -24.748  -8.915  44.897  1.00 18.59           C  
ATOM   1669  O   MET A 110     -24.424  -7.742  45.093  1.00 18.59           O  
ATOM   1670  CB  MET A 110     -24.229 -10.715  46.516  1.00 18.59           C  
ATOM   1671  CG  MET A 110     -24.548 -11.501  47.752  1.00 18.59           C  
ATOM   1672  SD  MET A 110     -23.273 -12.733  48.095  1.00 18.59           S  
ATOM   1673  CE  MET A 110     -21.881 -11.703  48.520  1.00 18.59           C  
ATOM   1674  H   MET A 110     -26.350 -11.563  45.479  1.00 18.59           H  
ATOM   1675  HA  MET A 110     -25.655  -9.122  46.827  1.00 18.59           H  
ATOM   1676 1HB  MET A 110     -23.990 -11.429  45.725  1.00 18.59           H  
ATOM   1677 2HB  MET A 110     -23.336 -10.149  46.719  1.00 18.59           H  
ATOM   1678 1HG  MET A 110     -24.632 -10.832  48.606  1.00 18.59           H  
ATOM   1679 2HG  MET A 110     -25.504 -12.017  47.615  1.00 18.59           H  
ATOM   1680 1HE  MET A 110     -21.022 -12.333  48.751  1.00 18.59           H  
ATOM   1681 2HE  MET A 110     -21.643 -11.064  47.683  1.00 18.59           H  
ATOM   1682 3HE  MET A 110     -22.128 -11.092  49.388  1.00 18.59           H  
ATOM   1683  N   GLY A 111     -24.630  -9.502  43.691  1.00 17.73           N  
ATOM   1684  CA  GLY A 111     -24.051  -8.798  42.548  1.00 17.73           C  
ATOM   1685  C   GLY A 111     -22.539  -8.675  42.713  1.00 17.73           C  
ATOM   1686  O   GLY A 111     -21.949  -7.670  42.330  1.00 17.73           O  
ATOM   1687  H   GLY A 111     -24.897 -10.473  43.564  1.00 17.73           H  
ATOM   1688 1HA  GLY A 111     -24.280  -9.348  41.635  1.00 17.73           H  
ATOM   1689 2HA  GLY A 111     -24.501  -7.811  42.456  1.00 17.73           H  
ATOM   1690  N   VAL A 112     -21.922  -9.683  43.330  1.00 16.64           N  
ATOM   1691  CA  VAL A 112     -20.485  -9.641  43.639  1.00 16.64           C  
ATOM   1692  C   VAL A 112     -19.498 -10.519  42.879  1.00 16.64           C  
ATOM   1693  O   VAL A 112     -19.616 -11.745  42.846  1.00 16.64           O  
ATOM   1694  CB  VAL A 112     -20.320  -9.943  45.145  1.00 16.64           C  
ATOM   1695  CG1 VAL A 112     -18.871 -10.090  45.514  1.00 16.64           C  
ATOM   1696  CG2 VAL A 112     -20.887  -8.771  45.918  1.00 16.64           C  
ATOM   1697  H   VAL A 112     -22.490 -10.500  43.552  1.00 16.64           H  
ATOM   1698  HA  VAL A 112     -20.167  -8.607  43.484  1.00 16.64           H  
ATOM   1699  HB  VAL A 112     -20.845 -10.863  45.395  1.00 16.64           H  
ATOM   1700 1HG1 VAL A 112     -18.785 -10.282  46.583  1.00 16.64           H  
ATOM   1701 2HG1 VAL A 112     -18.438 -10.926  44.963  1.00 16.64           H  
ATOM   1702 3HG1 VAL A 112     -18.343  -9.219  45.269  1.00 16.64           H  
ATOM   1703 1HG2 VAL A 112     -20.789  -8.944  46.985  1.00 16.64           H  
ATOM   1704 2HG2 VAL A 112     -20.336  -7.881  45.650  1.00 16.64           H  
ATOM   1705 3HG2 VAL A 112     -21.929  -8.634  45.671  1.00 16.64           H  
ATOM   1706  N   VAL A 113     -18.471  -9.862  42.316  1.00 15.53           N  
ATOM   1707  CA  VAL A 113     -17.367 -10.532  41.623  1.00 15.53           C  
ATOM   1708  C   VAL A 113     -16.469 -11.377  42.500  1.00 15.53           C  
ATOM   1709  O   VAL A 113     -15.942 -10.922  43.518  1.00 15.53           O  
ATOM   1710  CB  VAL A 113     -16.455  -9.515  40.907  1.00 15.53           C  
ATOM   1711  CG1 VAL A 113     -15.214 -10.186  40.366  1.00 15.53           C  
ATOM   1712  CG2 VAL A 113     -17.175  -8.956  39.782  1.00 15.53           C  
ATOM   1713  H   VAL A 113     -18.484  -8.839  42.334  1.00 15.53           H  
ATOM   1714  HA  VAL A 113     -17.799 -11.182  40.866  1.00 15.53           H  
ATOM   1715  HB  VAL A 113     -16.162  -8.728  41.599  1.00 15.53           H  
ATOM   1716 1HG1 VAL A 113     -14.603  -9.450  39.848  1.00 15.53           H  
ATOM   1717 2HG1 VAL A 113     -14.635 -10.619  41.178  1.00 15.53           H  
ATOM   1718 3HG1 VAL A 113     -15.500 -10.967  39.683  1.00 15.53           H  
ATOM   1719 1HG2 VAL A 113     -16.559  -8.229  39.260  1.00 15.53           H  
ATOM   1720 2HG2 VAL A 113     -17.451  -9.750  39.093  1.00 15.53           H  
ATOM   1721 3HG2 VAL A 113     -18.028  -8.499  40.154  1.00 15.53           H  
ATOM   1722  N   GLN A 114     -16.252 -12.596  42.023  1.00 14.55           N  
ATOM   1723  CA  GLN A 114     -15.405 -13.613  42.610  1.00 14.55           C  
ATOM   1724  C   GLN A 114     -14.365 -14.036  41.568  1.00 14.55           C  
ATOM   1725  O   GLN A 114     -14.384 -13.565  40.430  1.00 14.55           O  
ATOM   1726  CB  GLN A 114     -16.218 -14.834  43.038  1.00 14.55           C  
ATOM   1727  CG  GLN A 114     -17.363 -14.572  44.015  1.00 14.55           C  
ATOM   1728  CD  GLN A 114     -16.929 -14.065  45.379  1.00 14.55           C  
ATOM   1729  OE1 GLN A 114     -15.743 -14.065  45.746  1.00 14.55           O  
ATOM   1730  NE2 GLN A 114     -17.920 -13.665  46.163  1.00 14.55           N  
ATOM   1731  H   GLN A 114     -16.764 -12.857  41.182  1.00 14.55           H  
ATOM   1732  HA  GLN A 114     -14.890 -13.192  43.471  1.00 14.55           H  
ATOM   1733 1HB  GLN A 114     -16.658 -15.287  42.148  1.00 14.55           H  
ATOM   1734 2HB  GLN A 114     -15.564 -15.577  43.486  1.00 14.55           H  
ATOM   1735 1HG  GLN A 114     -18.035 -13.824  43.583  1.00 14.55           H  
ATOM   1736 2HG  GLN A 114     -17.917 -15.499  44.166  1.00 14.55           H  
ATOM   1737 1HE2 GLN A 114     -17.737 -13.333  47.083  1.00 14.55           H  
ATOM   1738 2HE2 GLN A 114     -18.893 -13.768  45.828  1.00 14.55           H  
ATOM   1739  N   GLY A 115     -13.448 -14.913  41.961  1.00 13.87           N  
ATOM   1740  CA  GLY A 115     -12.446 -15.430  41.035  1.00 13.87           C  
ATOM   1741  C   GLY A 115     -13.123 -16.360  40.032  1.00 13.87           C  
ATOM   1742  O   GLY A 115     -14.363 -16.377  39.947  1.00 13.87           O  
ATOM   1743  H   GLY A 115     -13.455 -15.239  42.919  1.00 13.87           H  
ATOM   1744 1HA  GLY A 115     -11.960 -14.605  40.506  1.00 13.87           H  
ATOM   1745 2HA  GLY A 115     -11.672 -15.968  41.583  1.00 13.87           H  
ATOM   1746  N   PRO A 116     -12.339 -17.244  39.396  1.00 13.58           N  
ATOM   1747  CA  PRO A 116     -11.910 -18.313  38.428  1.00 13.58           C  
ATOM   1748  C   PRO A 116     -10.403 -18.583  38.474  1.00 13.58           C  
ATOM   1749  O   PRO A 116      -9.938 -19.431  39.239  1.00 13.58           O  
ATOM   1750  CB  PRO A 116     -12.297 -17.926  37.014  1.00 13.58           C  
ATOM   1751  CG  PRO A 116     -12.466 -16.668  37.055  1.00 13.58           C  
ATOM   1752  CD  PRO A 116     -13.177 -16.602  38.247  1.00 13.58           C  
ATOM   1753  HA  PRO A 116     -12.450 -19.232  38.684  1.00 13.58           H  
ATOM   1754 1HB  PRO A 116     -11.539 -18.258  36.294  1.00 13.58           H  
ATOM   1755 2HB  PRO A 116     -13.227 -18.450  36.737  1.00 13.58           H  
ATOM   1756 1HG  PRO A 116     -11.549 -16.079  37.048  1.00 13.58           H  
ATOM   1757 2HG  PRO A 116     -13.039 -16.352  36.197  1.00 13.58           H  
ATOM   1758 1HD  PRO A 116     -13.352 -15.515  38.408  1.00 13.58           H  
ATOM   1759 2HD  PRO A 116     -14.093 -17.170  38.056  1.00 13.58           H  
ATOM   1760  N   GLY A 117      -9.652 -17.863  37.653  1.00 13.71           N  
ATOM   1761  CA  GLY A 117      -8.234 -18.075  37.487  1.00 13.71           C  
ATOM   1762  C   GLY A 117      -8.107 -19.152  36.409  1.00 13.71           C  
ATOM   1763  O   GLY A 117      -9.112 -19.772  36.061  1.00 13.71           O  
ATOM   1764  H   GLY A 117     -10.087 -17.152  37.086  1.00 13.71           H  
ATOM   1765 1HA  GLY A 117      -7.769 -17.144  37.181  1.00 13.71           H  
ATOM   1766 2HA  GLY A 117      -7.785 -18.407  38.423  1.00 13.71           H  
ATOM   1767  N   PRO A 118      -6.905 -19.434  35.890  1.00 14.18           N  
ATOM   1768  CA  PRO A 118      -6.628 -20.418  34.854  1.00 14.18           C  
ATOM   1769  C   PRO A 118      -7.180 -21.817  35.135  1.00 14.18           C  
ATOM   1770  O   PRO A 118      -7.531 -22.550  34.212  1.00 14.18           O  
ATOM   1771  CB  PRO A 118      -5.100 -20.445  34.836  1.00 14.18           C  
ATOM   1772  CG  PRO A 118      -4.683 -19.075  35.314  1.00 14.18           C  
ATOM   1773  CD  PRO A 118      -5.713 -18.700  36.362  1.00 14.18           C  
ATOM   1774  HA  PRO A 118      -7.018 -20.038  33.888  1.00 14.18           H  
ATOM   1775 1HB  PRO A 118      -4.731 -21.258  35.481  1.00 14.18           H  
ATOM   1776 2HB  PRO A 118      -4.750 -20.665  33.817  1.00 14.18           H  
ATOM   1777 1HG  PRO A 118      -3.660 -19.109  35.715  1.00 14.18           H  
ATOM   1778 2HG  PRO A 118      -4.667 -18.372  34.462  1.00 14.18           H  
ATOM   1779 1HD  PRO A 118      -5.412 -19.042  37.366  1.00 14.18           H  
ATOM   1780 2HD  PRO A 118      -5.848 -17.616  36.313  1.00 14.18           H  
ATOM   1781  N   GLY A 119      -7.291 -22.187  36.420  1.00 14.84           N  
ATOM   1782  CA  GLY A 119      -7.775 -23.515  36.790  1.00 14.84           C  
ATOM   1783  C   GLY A 119      -9.296 -23.666  36.732  1.00 14.84           C  
ATOM   1784  O   GLY A 119      -9.818 -24.771  36.901  1.00 14.84           O  
ATOM   1785  H   GLY A 119      -7.013 -21.554  37.150  1.00 14.84           H  
ATOM   1786 1HA  GLY A 119      -7.314 -24.258  36.142  1.00 14.84           H  
ATOM   1787 2HA  GLY A 119      -7.438 -23.739  37.804  1.00 14.84           H  
ATOM   1788  N   ASP A 120     -10.011 -22.567  36.511  1.00 15.48           N  
ATOM   1789  CA  ASP A 120     -11.462 -22.595  36.423  1.00 15.48           C  
ATOM   1790  C   ASP A 120     -11.916 -21.437  35.538  1.00 15.48           C  
ATOM   1791  O   ASP A 120     -12.951 -20.810  35.781  1.00 15.48           O  
ATOM   1792  CB  ASP A 120     -12.098 -22.514  37.824  1.00 15.48           C  
ATOM   1793  CG  ASP A 120     -13.595 -22.890  37.864  1.00 15.48           C  
ATOM   1794  OD1 ASP A 120     -14.027 -23.653  37.027  1.00 15.48           O  
ATOM   1795  OD2 ASP A 120     -14.291 -22.424  38.725  1.00 15.48           O  
ATOM   1796  H   ASP A 120      -9.540 -21.671  36.379  1.00 15.48           H  
ATOM   1797  HA  ASP A 120     -11.769 -23.530  35.959  1.00 15.48           H  
ATOM   1798 1HB  ASP A 120     -11.568 -23.192  38.495  1.00 15.48           H  
ATOM   1799 2HB  ASP A 120     -11.971 -21.512  38.221  1.00 15.48           H  
ATOM   1800  N   GLU A 121     -11.176 -21.198  34.455  1.00 15.95           N  
ATOM   1801  CA  GLU A 121     -11.441 -20.074  33.548  1.00 15.95           C  
ATOM   1802  C   GLU A 121     -12.651 -20.256  32.651  1.00 15.95           C  
ATOM   1803  O   GLU A 121     -12.527 -20.293  31.431  1.00 15.95           O  
ATOM   1804  CB  GLU A 121     -10.203 -19.852  32.662  1.00 15.95           C  
ATOM   1805  CG  GLU A 121     -10.286 -18.677  31.681  1.00 15.95           C  
ATOM   1806  CD  GLU A 121      -9.001 -18.486  30.883  1.00 15.95           C  
ATOM   1807  OE1 GLU A 121      -8.955 -18.877  29.731  1.00 15.95           O  
ATOM   1808  OE2 GLU A 121      -8.070 -17.940  31.423  1.00 15.95           O  
ATOM   1809  H   GLU A 121     -10.363 -21.778  34.284  1.00 15.95           H  
ATOM   1810  HA  GLU A 121     -11.605 -19.184  34.154  1.00 15.95           H  
ATOM   1811 1HB  GLU A 121      -9.338 -19.691  33.300  1.00 15.95           H  
ATOM   1812 2HB  GLU A 121     -10.012 -20.755  32.079  1.00 15.95           H  
ATOM   1813 1HG  GLU A 121     -11.107 -18.858  30.985  1.00 15.95           H  
ATOM   1814 2HG  GLU A 121     -10.511 -17.766  32.236  1.00 15.95           H  
ATOM   1815  N   LYS A 122     -13.826 -20.294  33.256  1.00 16.16           N  
ATOM   1816  CA  LYS A 122     -15.056 -20.458  32.500  1.00 16.16           C  
ATOM   1817  C   LYS A 122     -15.623 -19.110  32.105  1.00 16.16           C  
ATOM   1818  O   LYS A 122     -15.749 -18.226  32.942  1.00 16.16           O  
ATOM   1819  CB  LYS A 122     -16.103 -21.216  33.325  1.00 16.16           C  
ATOM   1820  CG  LYS A 122     -15.762 -22.677  33.679  1.00 16.16           C  
ATOM   1821  CD  LYS A 122     -16.869 -23.284  34.547  1.00 16.16           C  
ATOM   1822  CE  LYS A 122     -16.641 -24.761  34.829  1.00 16.16           C  
ATOM   1823  NZ  LYS A 122     -15.367 -25.003  35.540  1.00 16.16           N  
ATOM   1824  H   LYS A 122     -13.829 -20.253  34.275  1.00 16.16           H  
ATOM   1825  HA  LYS A 122     -14.825 -21.000  31.593  1.00 16.16           H  
ATOM   1826 1HB  LYS A 122     -16.264 -20.686  34.264  1.00 16.16           H  
ATOM   1827 2HB  LYS A 122     -17.052 -21.213  32.784  1.00 16.16           H  
ATOM   1828 1HG  LYS A 122     -15.632 -23.283  32.785  1.00 16.16           H  
ATOM   1829 2HG  LYS A 122     -14.827 -22.700  34.253  1.00 16.16           H  
ATOM   1830 1HD  LYS A 122     -16.896 -22.753  35.503  1.00 16.16           H  
ATOM   1831 2HD  LYS A 122     -17.833 -23.161  34.052  1.00 16.16           H  
ATOM   1832 1HE  LYS A 122     -17.459 -25.132  35.444  1.00 16.16           H  
ATOM   1833 2HE  LYS A 122     -16.631 -25.303  33.900  1.00 16.16           H  
ATOM   1834 1HZ  LYS A 122     -15.243 -25.977  35.715  1.00 16.16           H  
ATOM   1835 2HZ  LYS A 122     -14.593 -24.668  34.987  1.00 16.16           H  
ATOM   1836 3HZ  LYS A 122     -15.341 -24.496  36.437  1.00 16.16           H  
ATOM   1837  N   SER A 123     -16.008 -18.946  30.848  1.00 16.12           N  
ATOM   1838  CA  SER A 123     -16.602 -17.675  30.431  1.00 16.12           C  
ATOM   1839  C   SER A 123     -17.886 -17.402  31.228  1.00 16.12           C  
ATOM   1840  O   SER A 123     -18.681 -18.323  31.425  1.00 16.12           O  
ATOM   1841  CB  SER A 123     -16.935 -17.757  28.954  1.00 16.12           C  
ATOM   1842  OG  SER A 123     -15.774 -17.998  28.202  1.00 16.12           O  
ATOM   1843  H   SER A 123     -15.848 -19.683  30.163  1.00 16.12           H  
ATOM   1844  HA  SER A 123     -15.890 -16.870  30.611  1.00 16.12           H  
ATOM   1845 1HB  SER A 123     -17.660 -18.554  28.779  1.00 16.12           H  
ATOM   1846 2HB  SER A 123     -17.396 -16.821  28.633  1.00 16.12           H  
ATOM   1847  HG  SER A 123     -15.540 -18.930  28.385  1.00 16.12           H  
ATOM   1848  N   VAL A 124     -18.112 -16.151  31.657  1.00 15.87           N  
ATOM   1849  CA  VAL A 124     -19.340 -15.764  32.365  1.00 15.87           C  
ATOM   1850  C   VAL A 124     -20.052 -14.610  31.649  1.00 15.87           C  
ATOM   1851  O   VAL A 124     -21.213 -14.721  31.261  1.00 15.87           O  
ATOM   1852  CB  VAL A 124     -19.011 -15.348  33.813  1.00 15.87           C  
ATOM   1853  CG1 VAL A 124     -20.274 -14.891  34.540  1.00 15.87           C  
ATOM   1854  CG2 VAL A 124     -18.356 -16.519  34.529  1.00 15.87           C  
ATOM   1855  H   VAL A 124     -17.414 -15.427  31.524  1.00 15.87           H  
ATOM   1856  HA  VAL A 124     -20.010 -16.621  32.395  1.00 15.87           H  
ATOM   1857  HB  VAL A 124     -18.315 -14.506  33.799  1.00 15.87           H  
ATOM   1858 1HG1 VAL A 124     -20.018 -14.589  35.555  1.00 15.87           H  
ATOM   1859 2HG1 VAL A 124     -20.709 -14.044  34.011  1.00 15.87           H  
ATOM   1860 3HG1 VAL A 124     -20.991 -15.707  34.574  1.00 15.87           H  
ATOM   1861 1HG2 VAL A 124     -18.104 -16.236  35.522  1.00 15.87           H  
ATOM   1862 2HG2 VAL A 124     -19.040 -17.366  34.551  1.00 15.87           H  
ATOM   1863 3HG2 VAL A 124     -17.451 -16.801  34.014  1.00 15.87           H  
ATOM   1864  N   SER A 125     -19.314 -13.513  31.491  1.00 15.57           N  
ATOM   1865  CA  SER A 125     -19.647 -12.195  30.940  1.00 15.57           C  
ATOM   1866  C   SER A 125     -20.643 -11.398  31.784  1.00 15.57           C  
ATOM   1867  O   SER A 125     -21.370 -11.923  32.627  1.00 15.57           O  
ATOM   1868  CB  SER A 125     -20.235 -12.295  29.538  1.00 15.57           C  
ATOM   1869  OG  SER A 125     -21.558 -12.784  29.551  1.00 15.57           O  
ATOM   1870  H   SER A 125     -18.360 -13.577  31.824  1.00 15.57           H  
ATOM   1871  HA  SER A 125     -18.718 -11.622  30.885  1.00 15.57           H  
ATOM   1872 1HB  SER A 125     -20.213 -11.321  29.061  1.00 15.57           H  
ATOM   1873 2HB  SER A 125     -19.613 -12.962  28.939  1.00 15.57           H  
ATOM   1874  HG  SER A 125     -21.557 -13.571  30.108  1.00 15.57           H  
ATOM   1875  N   TYR A 126     -20.741 -10.121  31.455  1.00 15.33           N  
ATOM   1876  CA  TYR A 126     -21.571  -9.188  32.195  1.00 15.33           C  
ATOM   1877  C   TYR A 126     -22.985  -9.141  31.666  1.00 15.33           C  
ATOM   1878  O   TYR A 126     -23.916  -8.947  32.437  1.00 15.33           O  
ATOM   1879  CB  TYR A 126     -20.887  -7.828  32.224  1.00 15.33           C  
ATOM   1880  CG  TYR A 126     -21.520  -6.710  33.079  1.00 15.33           C  
ATOM   1881  CD1 TYR A 126     -21.578  -6.828  34.456  1.00 15.33           C  
ATOM   1882  CD2 TYR A 126     -21.916  -5.524  32.488  1.00 15.33           C  
ATOM   1883  CE1 TYR A 126     -22.012  -5.757  35.209  1.00 15.33           C  
ATOM   1884  CE2 TYR A 126     -22.325  -4.468  33.233  1.00 15.33           C  
ATOM   1885  CZ  TYR A 126     -22.359  -4.572  34.576  1.00 15.33           C  
ATOM   1886  OH  TYR A 126     -22.691  -3.494  35.308  1.00 15.33           O  
ATOM   1887  H   TYR A 126     -20.148  -9.767  30.720  1.00 15.33           H  
ATOM   1888  HA  TYR A 126     -21.626  -9.536  33.227  1.00 15.33           H  
ATOM   1889 1HB  TYR A 126     -19.877  -7.974  32.610  1.00 15.33           H  
ATOM   1890 2HB  TYR A 126     -20.761  -7.462  31.228  1.00 15.33           H  
ATOM   1891  HD1 TYR A 126     -21.251  -7.748  34.948  1.00 15.33           H  
ATOM   1892  HD2 TYR A 126     -21.860  -5.409  31.437  1.00 15.33           H  
ATOM   1893  HE1 TYR A 126     -22.031  -5.831  36.299  1.00 15.33           H  
ATOM   1894  HE2 TYR A 126     -22.593  -3.529  32.749  1.00 15.33           H  
ATOM   1895  HH  TYR A 126     -23.022  -2.807  34.714  1.00 15.33           H  
ATOM   1896  N   ASP A 127     -23.173  -9.307  30.351  1.00 15.22           N  
ATOM   1897  CA  ASP A 127     -24.528  -9.191  29.817  1.00 15.22           C  
ATOM   1898  C   ASP A 127     -25.393 -10.292  30.449  1.00 15.22           C  
ATOM   1899  O   ASP A 127     -26.567 -10.062  30.738  1.00 15.22           O  
ATOM   1900  CB  ASP A 127     -24.539  -9.321  28.278  1.00 15.22           C  
ATOM   1901  CG  ASP A 127     -25.815  -8.715  27.550  1.00 15.22           C  
ATOM   1902  OD1 ASP A 127     -26.013  -7.482  27.547  1.00 15.22           O  
ATOM   1903  OD2 ASP A 127     -26.542  -9.489  26.985  1.00 15.22           O  
ATOM   1904  H   ASP A 127     -22.391  -9.501  29.748  1.00 15.22           H  
ATOM   1905  HA  ASP A 127     -24.945  -8.224  30.099  1.00 15.22           H  
ATOM   1906 1HB  ASP A 127     -23.654  -8.894  27.865  1.00 15.22           H  
ATOM   1907 2HB  ASP A 127     -24.508 -10.385  28.033  1.00 15.22           H  
ATOM   1908  N   THR A 128     -24.802 -11.474  30.715  1.00 15.25           N  
ATOM   1909  CA  THR A 128     -25.545 -12.545  31.374  1.00 15.25           C  
ATOM   1910  C   THR A 128     -25.856 -12.185  32.806  1.00 15.25           C  
ATOM   1911  O   THR A 128     -26.988 -12.348  33.258  1.00 15.25           O  
ATOM   1912  CB  THR A 128     -24.818 -13.892  31.385  1.00 15.25           C  
ATOM   1913  OG1 THR A 128     -24.635 -14.375  30.035  1.00 15.25           O  
ATOM   1914  CG2 THR A 128     -25.653 -14.868  32.208  1.00 15.25           C  
ATOM   1915  H   THR A 128     -23.833 -11.623  30.464  1.00 15.25           H  
ATOM   1916  HA  THR A 128     -26.493 -12.683  30.849  1.00 15.25           H  
ATOM   1917  HB  THR A 128     -23.834 -13.777  31.853  1.00 15.25           H  
ATOM   1918  HG1 THR A 128     -24.631 -15.355  30.042  1.00 15.25           H  
ATOM   1919 1HG2 THR A 128     -25.156 -15.826  32.259  1.00 15.25           H  
ATOM   1920 2HG2 THR A 128     -25.771 -14.476  33.216  1.00 15.25           H  
ATOM   1921 3HG2 THR A 128     -26.634 -14.987  31.749  1.00 15.25           H  
ATOM   1922  N   VAL A 129     -24.861 -11.665  33.527  1.00 15.40           N  
ATOM   1923  CA  VAL A 129     -25.096 -11.330  34.917  1.00 15.40           C  
ATOM   1924  C   VAL A 129     -26.201 -10.291  35.024  1.00 15.40           C  
ATOM   1925  O   VAL A 129     -27.114 -10.437  35.833  1.00 15.40           O  
ATOM   1926  CB  VAL A 129     -23.807 -10.794  35.550  1.00 15.40           C  
ATOM   1927  CG1 VAL A 129     -24.075 -10.251  36.930  1.00 15.40           C  
ATOM   1928  CG2 VAL A 129     -22.796 -11.907  35.607  1.00 15.40           C  
ATOM   1929  H   VAL A 129     -23.924 -11.550  33.127  1.00 15.40           H  
ATOM   1930  HA  VAL A 129     -25.404 -12.232  35.447  1.00 15.40           H  
ATOM   1931  HB  VAL A 129     -23.429  -9.975  34.936  1.00 15.40           H  
ATOM   1932 1HG1 VAL A 129     -23.152  -9.861  37.336  1.00 15.40           H  
ATOM   1933 2HG1 VAL A 129     -24.799  -9.469  36.872  1.00 15.40           H  
ATOM   1934 3HG1 VAL A 129     -24.455 -11.046  37.572  1.00 15.40           H  
ATOM   1935 1HG2 VAL A 129     -21.866 -11.538  36.024  1.00 15.40           H  
ATOM   1936 2HG2 VAL A 129     -23.179 -12.718  36.224  1.00 15.40           H  
ATOM   1937 3HG2 VAL A 129     -22.620 -12.277  34.611  1.00 15.40           H  
ATOM   1938  N   MET A 130     -26.150  -9.270  34.177  1.00 15.63           N  
ATOM   1939  CA  MET A 130     -27.170  -8.235  34.180  1.00 15.63           C  
ATOM   1940  C   MET A 130     -28.535  -8.783  33.751  1.00 15.63           C  
ATOM   1941  O   MET A 130     -29.564  -8.395  34.317  1.00 15.63           O  
ATOM   1942  CB  MET A 130     -26.706  -7.104  33.278  1.00 15.63           C  
ATOM   1943  CG  MET A 130     -25.480  -6.377  33.812  1.00 15.63           C  
ATOM   1944  SD  MET A 130     -25.763  -5.518  35.373  1.00 15.63           S  
ATOM   1945  CE  MET A 130     -25.281  -6.688  36.613  1.00 15.63           C  
ATOM   1946  H   MET A 130     -25.374  -9.203  33.521  1.00 15.63           H  
ATOM   1947  HA  MET A 130     -27.266  -7.853  35.193  1.00 15.63           H  
ATOM   1948 1HB  MET A 130     -26.448  -7.509  32.296  1.00 15.63           H  
ATOM   1949 2HB  MET A 130     -27.512  -6.379  33.136  1.00 15.63           H  
ATOM   1950 1HG  MET A 130     -24.687  -7.108  33.968  1.00 15.63           H  
ATOM   1951 2HG  MET A 130     -25.131  -5.669  33.083  1.00 15.63           H  
ATOM   1952 1HE  MET A 130     -25.405  -6.242  37.599  1.00 15.63           H  
ATOM   1953 2HE  MET A 130     -25.917  -7.560  36.530  1.00 15.63           H  
ATOM   1954 3HE  MET A 130     -24.244  -6.979  36.476  1.00 15.63           H  
ATOM   1955  N   ASP A 131     -28.573  -9.739  32.811  1.00 15.93           N  
ATOM   1956  CA  ASP A 131     -29.862 -10.300  32.420  1.00 15.93           C  
ATOM   1957  C   ASP A 131     -30.453 -11.102  33.596  1.00 15.93           C  
ATOM   1958  O   ASP A 131     -31.669 -11.122  33.797  1.00 15.93           O  
ATOM   1959  CB  ASP A 131     -29.746 -11.199  31.190  1.00 15.93           C  
ATOM   1960  CG  ASP A 131     -31.089 -11.369  30.491  1.00 15.93           C  
ATOM   1961  OD1 ASP A 131     -31.553 -10.395  29.934  1.00 15.93           O  
ATOM   1962  OD2 ASP A 131     -31.672 -12.415  30.556  1.00 15.93           O  
ATOM   1963  H   ASP A 131     -27.729 -10.045  32.326  1.00 15.93           H  
ATOM   1964  HA  ASP A 131     -30.537  -9.480  32.182  1.00 15.93           H  
ATOM   1965 1HB  ASP A 131     -29.030 -10.772  30.488  1.00 15.93           H  
ATOM   1966 2HB  ASP A 131     -29.364 -12.185  31.488  1.00 15.93           H  
ATOM   1967  N   LYS A 132     -29.587 -11.758  34.380  1.00 16.27           N  
ATOM   1968  CA  LYS A 132     -30.030 -12.514  35.548  1.00 16.27           C  
ATOM   1969  C   LYS A 132     -30.369 -11.613  36.742  1.00 16.27           C  
ATOM   1970  O   LYS A 132     -31.248 -11.940  37.544  1.00 16.27           O  
ATOM   1971  CB  LYS A 132     -28.956 -13.517  36.006  1.00 16.27           C  
ATOM   1972  CG  LYS A 132     -28.723 -14.738  35.114  1.00 16.27           C  
ATOM   1973  CD  LYS A 132     -27.633 -15.647  35.724  1.00 16.27           C  
ATOM   1974  CE  LYS A 132     -27.433 -16.967  34.945  1.00 16.27           C  
ATOM   1975  NZ  LYS A 132     -26.358 -17.825  35.576  1.00 16.27           N  
ATOM   1976  H   LYS A 132     -28.596 -11.752  34.138  1.00 16.27           H  
ATOM   1977  HA  LYS A 132     -30.927 -13.065  35.274  1.00 16.27           H  
ATOM   1978 1HB  LYS A 132     -28.001 -12.990  36.079  1.00 16.27           H  
ATOM   1979 2HB  LYS A 132     -29.202 -13.876  37.003  1.00 16.27           H  
ATOM   1980 1HG  LYS A 132     -29.644 -15.295  35.044  1.00 16.27           H  
ATOM   1981 2HG  LYS A 132     -28.424 -14.417  34.111  1.00 16.27           H  
ATOM   1982 1HD  LYS A 132     -26.688 -15.101  35.726  1.00 16.27           H  
ATOM   1983 2HD  LYS A 132     -27.897 -15.880  36.754  1.00 16.27           H  
ATOM   1984 1HE  LYS A 132     -28.365 -17.525  34.945  1.00 16.27           H  
ATOM   1985 2HE  LYS A 132     -27.154 -16.749  33.916  1.00 16.27           H  
ATOM   1986 1HZ  LYS A 132     -26.232 -18.720  35.052  1.00 16.27           H  
ATOM   1987 2HZ  LYS A 132     -25.485 -17.322  35.576  1.00 16.27           H  
ATOM   1988 3HZ  LYS A 132     -26.617 -18.039  36.525  1.00 16.27           H  
ATOM   1989  N   TYR A 133     -29.654 -10.494  36.860  1.00 16.63           N  
ATOM   1990  CA  TYR A 133     -29.753  -9.590  37.999  1.00 16.63           C  
ATOM   1991  C   TYR A 133     -30.840  -8.494  37.826  1.00 16.63           C  
ATOM   1992  O   TYR A 133     -31.619  -8.259  38.751  1.00 16.63           O  
ATOM   1993  CB  TYR A 133     -28.339  -9.032  38.238  1.00 16.63           C  
ATOM   1994  CG  TYR A 133     -28.089  -8.283  39.493  1.00 16.63           C  
ATOM   1995  CD1 TYR A 133     -28.015  -8.961  40.693  1.00 16.63           C  
ATOM   1996  CD2 TYR A 133     -27.880  -6.951  39.455  1.00 16.63           C  
ATOM   1997  CE1 TYR A 133     -27.746  -8.271  41.843  1.00 16.63           C  
ATOM   1998  CE2 TYR A 133     -27.614  -6.244  40.604  1.00 16.63           C  
ATOM   1999  CZ  TYR A 133     -27.549  -6.906  41.804  1.00 16.63           C  
ATOM   2000  OH  TYR A 133     -27.277  -6.219  42.964  1.00 16.63           O  
ATOM   2001  H   TYR A 133     -28.941 -10.301  36.163  1.00 16.63           H  
ATOM   2002  HA  TYR A 133     -30.030 -10.180  38.871  1.00 16.63           H  
ATOM   2003 1HB  TYR A 133     -27.631  -9.860  38.209  1.00 16.63           H  
ATOM   2004 2HB  TYR A 133     -28.087  -8.375  37.411  1.00 16.63           H  
ATOM   2005  HD1 TYR A 133     -28.165 -10.040  40.722  1.00 16.63           H  
ATOM   2006  HD2 TYR A 133     -27.921  -6.468  38.513  1.00 16.63           H  
ATOM   2007  HE1 TYR A 133     -27.685  -8.791  42.769  1.00 16.63           H  
ATOM   2008  HE2 TYR A 133     -27.449  -5.171  40.562  1.00 16.63           H  
ATOM   2009  HH  TYR A 133     -27.407  -6.806  43.726  1.00 16.63           H  
ATOM   2010  N   TRP A 134     -30.898  -7.823  36.661  1.00 16.98           N  
ATOM   2011  CA  TRP A 134     -31.899  -6.765  36.418  1.00 16.98           C  
ATOM   2012  C   TRP A 134     -32.976  -7.181  35.405  1.00 16.98           C  
ATOM   2013  O   TRP A 134     -34.150  -6.824  35.544  1.00 16.98           O  
ATOM   2014  CB  TRP A 134     -31.236  -5.506  35.852  1.00 16.98           C  
ATOM   2015  CG  TRP A 134     -30.315  -4.853  36.774  1.00 16.98           C  
ATOM   2016  CD1 TRP A 134     -28.988  -4.838  36.668  1.00 16.98           C  
ATOM   2017  CD2 TRP A 134     -30.636  -4.115  37.968  1.00 16.98           C  
ATOM   2018  NE1 TRP A 134     -28.436  -4.144  37.716  1.00 16.98           N  
ATOM   2019  CE2 TRP A 134     -29.435  -3.700  38.518  1.00 16.98           C  
ATOM   2020  CE3 TRP A 134     -31.829  -3.785  38.604  1.00 16.98           C  
ATOM   2021  CZ2 TRP A 134     -29.378  -2.961  39.682  1.00 16.98           C  
ATOM   2022  CZ3 TRP A 134     -31.777  -3.043  39.773  1.00 16.98           C  
ATOM   2023  CH2 TRP A 134     -30.580  -2.643  40.299  1.00 16.98           C  
ATOM   2024  H   TRP A 134     -30.246  -8.044  35.924  1.00 16.98           H  
ATOM   2025  HA  TRP A 134     -32.386  -6.524  37.361  1.00 16.98           H  
ATOM   2026 1HB  TRP A 134     -30.686  -5.764  34.944  1.00 16.98           H  
ATOM   2027 2HB  TRP A 134     -32.007  -4.788  35.568  1.00 16.98           H  
ATOM   2028  HD1 TRP A 134     -28.451  -5.315  35.867  1.00 16.98           H  
ATOM   2029  HE1 TRP A 134     -27.454  -3.989  37.882  1.00 16.98           H  
ATOM   2030  HE3 TRP A 134     -32.785  -4.103  38.189  1.00 16.98           H  
ATOM   2031  HZ2 TRP A 134     -28.434  -2.636  40.113  1.00 16.98           H  
ATOM   2032  HZ3 TRP A 134     -32.715  -2.789  40.264  1.00 16.98           H  
ATOM   2033  HH2 TRP A 134     -30.573  -2.061  41.220  1.00 16.98           H  
ATOM   2034  N   GLY A 135     -32.559  -7.933  34.390  1.00 17.29           N  
ATOM   2035  CA  GLY A 135     -33.410  -8.376  33.282  1.00 17.29           C  
ATOM   2036  C   GLY A 135     -33.449  -7.341  32.145  1.00 17.29           C  
ATOM   2037  O   GLY A 135     -33.211  -6.154  32.378  1.00 17.29           O  
ATOM   2038  H   GLY A 135     -31.576  -8.205  34.366  1.00 17.29           H  
ATOM   2039 1HA  GLY A 135     -33.029  -9.322  32.914  1.00 17.29           H  
ATOM   2040 2HA  GLY A 135     -34.415  -8.560  33.654  1.00 17.29           H  
ATOM   2041  N   PRO A 136     -33.891  -7.732  30.933  1.00 17.52           N  
ATOM   2042  CA  PRO A 136     -33.924  -6.934  29.704  1.00 17.52           C  
ATOM   2043  C   PRO A 136     -35.096  -5.965  29.655  1.00 17.52           C  
ATOM   2044  O   PRO A 136     -35.954  -6.056  28.777  1.00 17.52           O  
ATOM   2045  CB  PRO A 136     -34.086  -8.014  28.635  1.00 17.52           C  
ATOM   2046  CG  PRO A 136     -34.920  -9.085  29.320  1.00 17.52           C  
ATOM   2047  CD  PRO A 136     -34.430  -9.100  30.766  1.00 17.52           C  
ATOM   2048  HA  PRO A 136     -32.968  -6.399  29.587  1.00 17.52           H  
ATOM   2049 1HB  PRO A 136     -34.567  -7.592  27.738  1.00 17.52           H  
ATOM   2050 2HB  PRO A 136     -33.091  -8.386  28.322  1.00 17.52           H  
ATOM   2051 1HG  PRO A 136     -35.990  -8.850  29.232  1.00 17.52           H  
ATOM   2052 2HG  PRO A 136     -34.761 -10.055  28.819  1.00 17.52           H  
ATOM   2053 1HD  PRO A 136     -35.263  -9.282  31.454  1.00 17.52           H  
ATOM   2054 2HD  PRO A 136     -33.643  -9.855  30.862  1.00 17.52           H  
ATOM   2055  N   GLY A 137     -35.142  -5.064  30.616  1.00 17.64           N  
ATOM   2056  CA  GLY A 137     -36.223  -4.102  30.706  1.00 17.64           C  
ATOM   2057  C   GLY A 137     -35.904  -2.843  29.909  1.00 17.64           C  
ATOM   2058  O   GLY A 137     -34.948  -2.820  29.123  1.00 17.64           O  
ATOM   2059  H   GLY A 137     -34.394  -5.067  31.312  1.00 17.64           H  
ATOM   2060 1HA  GLY A 137     -37.134  -4.566  30.328  1.00 17.64           H  
ATOM   2061 2HA  GLY A 137     -36.385  -3.856  31.754  1.00 17.64           H  
ATOM   2062  N   PRO A 138     -36.714  -1.789  30.069  1.00 17.61           N  
ATOM   2063  CA  PRO A 138     -36.560  -0.507  29.426  1.00 17.61           C  
ATOM   2064  C   PRO A 138     -35.200   0.015  29.821  1.00 17.61           C  
ATOM   2065  O   PRO A 138     -34.693  -0.302  30.898  1.00 17.61           O  
ATOM   2066  CB  PRO A 138     -37.697   0.325  30.029  1.00 17.61           C  
ATOM   2067  CG  PRO A 138     -38.730  -0.700  30.451  1.00 17.61           C  
ATOM   2068  CD  PRO A 138     -37.914  -1.892  30.925  1.00 17.61           C  
ATOM   2069  HA  PRO A 138     -36.651  -0.616  28.338  1.00 17.61           H  
ATOM   2070 1HB  PRO A 138     -37.321   0.926  30.868  1.00 17.61           H  
ATOM   2071 2HB  PRO A 138     -38.079   1.031  29.276  1.00 17.61           H  
ATOM   2072 1HG  PRO A 138     -39.376  -0.282  31.242  1.00 17.61           H  
ATOM   2073 2HG  PRO A 138     -39.389  -0.943  29.603  1.00 17.61           H  
ATOM   2074 1HD  PRO A 138     -37.644  -1.779  31.986  1.00 17.61           H  
ATOM   2075 2HD  PRO A 138     -38.484  -2.809  30.733  1.00 17.61           H  
ATOM   2076  N   GLY A 139     -34.559   0.751  28.936  1.00 17.47           N  
ATOM   2077  CA  GLY A 139     -33.240   1.283  29.248  1.00 17.47           C  
ATOM   2078  C   GLY A 139     -32.163   0.227  29.033  1.00 17.47           C  
ATOM   2079  O   GLY A 139     -31.346   0.356  28.125  1.00 17.47           O  
ATOM   2080  H   GLY A 139     -34.995   0.971  28.052  1.00 17.47           H  
ATOM   2081 1HA  GLY A 139     -33.035   2.150  28.620  1.00 17.47           H  
ATOM   2082 2HA  GLY A 139     -33.217   1.625  30.283  1.00 17.47           H  
ATOM   2083  N   GLU A 140     -32.208  -0.855  29.812  1.00 17.26           N  
ATOM   2084  CA  GLU A 140     -31.227  -1.936  29.693  1.00 17.26           C  
ATOM   2085  C   GLU A 140     -31.157  -2.472  28.277  1.00 17.26           C  
ATOM   2086  O   GLU A 140     -30.066  -2.655  27.723  1.00 17.26           O  
ATOM   2087  CB  GLU A 140     -31.585  -3.072  30.650  1.00 17.26           C  
ATOM   2088  CG  GLU A 140     -30.696  -4.308  30.558  1.00 17.26           C  
ATOM   2089  CD  GLU A 140     -29.286  -4.053  30.924  1.00 17.26           C  
ATOM   2090  OE1 GLU A 140     -29.014  -3.029  31.486  1.00 17.26           O  
ATOM   2091  OE2 GLU A 140     -28.470  -4.897  30.657  1.00 17.26           O  
ATOM   2092  H   GLU A 140     -32.952  -0.890  30.507  1.00 17.26           H  
ATOM   2093  HA  GLU A 140     -30.245  -1.550  29.961  1.00 17.26           H  
ATOM   2094 1HB  GLU A 140     -31.556  -2.711  31.676  1.00 17.26           H  
ATOM   2095 2HB  GLU A 140     -32.609  -3.395  30.451  1.00 17.26           H  
ATOM   2096 1HG  GLU A 140     -31.095  -5.081  31.216  1.00 17.26           H  
ATOM   2097 2HG  GLU A 140     -30.739  -4.688  29.537  1.00 17.26           H  
ATOM   2098  N   ALA A 141     -32.320  -2.644  27.652  1.00 17.06           N  
ATOM   2099  CA  ALA A 141     -32.388  -3.111  26.275  1.00 17.06           C  
ATOM   2100  C   ALA A 141     -31.694  -2.142  25.312  1.00 17.06           C  
ATOM   2101  O   ALA A 141     -31.255  -2.531  24.240  1.00 17.06           O  
ATOM   2102  CB  ALA A 141     -33.829  -3.317  25.869  1.00 17.06           C  
ATOM   2103  H   ALA A 141     -33.191  -2.495  28.167  1.00 17.06           H  
ATOM   2104  HA  ALA A 141     -31.872  -4.071  26.219  1.00 17.06           H  
ATOM   2105 1HB  ALA A 141     -33.847  -3.711  24.856  1.00 17.06           H  
ATOM   2106 2HB  ALA A 141     -34.293  -4.035  26.549  1.00 17.06           H  
ATOM   2107 3HB  ALA A 141     -34.366  -2.374  25.913  1.00 17.06           H  
ATOM   2108  N   ALA A 142     -31.677  -0.852  25.649  1.00 16.93           N  
ATOM   2109  CA  ALA A 142     -31.084   0.157  24.791  1.00 16.93           C  
ATOM   2110  C   ALA A 142     -29.589   0.268  25.037  1.00 16.93           C  
ATOM   2111  O   ALA A 142     -28.824   0.570  24.118  1.00 16.93           O  
ATOM   2112  CB  ALA A 142     -31.745   1.502  25.021  1.00 16.93           C  
ATOM   2113  H   ALA A 142     -32.010  -0.564  26.558  1.00 16.93           H  
ATOM   2114  HA  ALA A 142     -31.233  -0.141  23.758  1.00 16.93           H  
ATOM   2115 1HB  ALA A 142     -31.302   2.239  24.354  1.00 16.93           H  
ATOM   2116 2HB  ALA A 142     -32.809   1.419  24.818  1.00 16.93           H  
ATOM   2117 3HB  ALA A 142     -31.594   1.811  26.055  1.00 16.93           H  
ATOM   2118  N   HIS A 143     -29.167   0.032  26.282  1.00 16.89           N  
ATOM   2119  CA  HIS A 143     -27.754   0.172  26.609  1.00 16.89           C  
ATOM   2120  C   HIS A 143     -26.980  -1.023  26.067  1.00 16.89           C  
ATOM   2121  O   HIS A 143     -26.021  -0.842  25.313  1.00 16.89           O  
ATOM   2122  CB  HIS A 143     -27.533   0.213  28.138  1.00 16.89           C  
ATOM   2123  CG  HIS A 143     -28.119   1.410  28.872  1.00 16.89           C  
ATOM   2124  ND1 HIS A 143     -27.676   2.716  28.705  1.00 16.89           N  
ATOM   2125  CD2 HIS A 143     -29.089   1.465  29.816  1.00 16.89           C  
ATOM   2126  CE1 HIS A 143     -28.382   3.513  29.495  1.00 16.89           C  
ATOM   2127  NE2 HIS A 143     -29.250   2.776  30.167  1.00 16.89           N  
ATOM   2128  H   HIS A 143     -29.849  -0.199  27.004  1.00 16.89           H  
ATOM   2129  HA  HIS A 143     -27.352   1.081  26.163  1.00 16.89           H  
ATOM   2130 1HB  HIS A 143     -27.962  -0.690  28.582  1.00 16.89           H  
ATOM   2131 2HB  HIS A 143     -26.465   0.191  28.335  1.00 16.89           H  
ATOM   2132  HD1 HIS A 143     -26.883   3.079  28.153  1.00 16.89           H  
ATOM   2133  HD2 HIS A 143     -29.703   0.708  30.288  1.00 16.89           H  
ATOM   2134  HE1 HIS A 143     -28.196   4.588  29.504  1.00 16.89           H  
ATOM   2135  N   VAL A 144     -27.486  -2.235  26.387  1.00 16.94           N  
ATOM   2136  CA  VAL A 144     -26.890  -3.535  26.058  1.00 16.94           C  
ATOM   2137  C   VAL A 144     -25.451  -3.603  26.567  1.00 16.94           C  
ATOM   2138  O   VAL A 144     -24.701  -2.653  26.416  1.00 16.94           O  
ATOM   2139  CB  VAL A 144     -26.957  -3.787  24.537  1.00 16.94           C  
ATOM   2140  CG1 VAL A 144     -26.286  -5.102  24.189  1.00 16.94           C  
ATOM   2141  CG2 VAL A 144     -28.411  -3.774  24.098  1.00 16.94           C  
ATOM   2142  H   VAL A 144     -28.337  -2.263  26.951  1.00 16.94           H  
ATOM   2143  HA  VAL A 144     -27.470  -4.314  26.559  1.00 16.94           H  
ATOM   2144  HB  VAL A 144     -26.420  -3.000  24.006  1.00 16.94           H  
ATOM   2145 1HG1 VAL A 144     -26.354  -5.251  23.134  1.00 16.94           H  
ATOM   2146 2HG1 VAL A 144     -25.260  -5.083  24.479  1.00 16.94           H  
ATOM   2147 3HG1 VAL A 144     -26.797  -5.920  24.705  1.00 16.94           H  
ATOM   2148 1HG2 VAL A 144     -28.479  -3.937  23.019  1.00 16.94           H  
ATOM   2149 2HG2 VAL A 144     -28.969  -4.554  24.617  1.00 16.94           H  
ATOM   2150 3HG2 VAL A 144     -28.835  -2.806  24.342  1.00 16.94           H  
ATOM   2151  N   ARG A 145     -25.010  -4.713  27.152  1.00 17.08           N  
ATOM   2152  CA  ARG A 145     -23.654  -4.700  27.692  1.00 17.08           C  
ATOM   2153  C   ARG A 145     -22.605  -4.295  26.678  1.00 17.08           C  
ATOM   2154  O   ARG A 145     -21.722  -3.488  26.966  1.00 17.08           O  
ATOM   2155  CB  ARG A 145     -23.294  -6.064  28.181  1.00 17.08           C  
ATOM   2156  CG  ARG A 145     -22.004  -6.150  28.858  1.00 17.08           C  
ATOM   2157  CD  ARG A 145     -20.882  -6.573  27.987  1.00 17.08           C  
ATOM   2158  NE  ARG A 145     -20.930  -7.952  27.540  1.00 17.08           N  
ATOM   2159  CZ  ARG A 145     -19.931  -8.516  26.827  1.00 17.08           C  
ATOM   2160  NH1 ARG A 145     -18.879  -7.785  26.525  1.00 17.08           N  
ATOM   2161  NH2 ARG A 145     -19.999  -9.781  26.428  1.00 17.08           N  
ATOM   2162  H   ARG A 145     -25.580  -5.565  27.267  1.00 17.08           H  
ATOM   2163  HA  ARG A 145     -23.615  -3.995  28.518  1.00 17.08           H  
ATOM   2164 1HB  ARG A 145     -24.056  -6.401  28.869  1.00 17.08           H  
ATOM   2165 2HB  ARG A 145     -23.277  -6.740  27.331  1.00 17.08           H  
ATOM   2166 1HG  ARG A 145     -21.757  -5.167  29.250  1.00 17.08           H  
ATOM   2167 2HG  ARG A 145     -22.107  -6.846  29.651  1.00 17.08           H  
ATOM   2168 1HD  ARG A 145     -20.901  -5.956  27.112  1.00 17.08           H  
ATOM   2169 2HD  ARG A 145     -19.945  -6.426  28.512  1.00 17.08           H  
ATOM   2170  HE  ARG A 145     -21.740  -8.502  27.751  1.00 17.08           H  
ATOM   2171 1HH1 ARG A 145     -18.868  -6.780  26.783  1.00 17.08           H  
ATOM   2172 2HH1 ARG A 145     -18.116  -8.177  25.998  1.00 17.08           H  
ATOM   2173 1HH2 ARG A 145     -20.813 -10.340  26.639  1.00 17.08           H  
ATOM   2174 2HH2 ARG A 145     -19.241 -10.183  25.894  1.00 17.08           H  
ATOM   2175  N   LEU A 146     -22.736  -4.827  25.475  1.00 17.32           N  
ATOM   2176  CA  LEU A 146     -21.783  -4.588  24.418  1.00 17.32           C  
ATOM   2177  C   LEU A 146     -21.662  -3.137  23.994  1.00 17.32           C  
ATOM   2178  O   LEU A 146     -20.636  -2.778  23.416  1.00 17.32           O  
ATOM   2179  CB  LEU A 146     -22.147  -5.434  23.197  1.00 17.32           C  
ATOM   2180  CG  LEU A 146     -21.942  -6.930  23.373  1.00 17.32           C  
ATOM   2181  CD1 LEU A 146     -22.521  -7.680  22.175  1.00 17.32           C  
ATOM   2182  CD2 LEU A 146     -20.444  -7.185  23.498  1.00 17.32           C  
ATOM   2183  H   LEU A 146     -23.514  -5.448  25.309  1.00 17.32           H  
ATOM   2184  HA  LEU A 146     -20.811  -4.912  24.781  1.00 17.32           H  
ATOM   2185 1HB  LEU A 146     -23.189  -5.259  22.943  1.00 17.32           H  
ATOM   2186 2HB  LEU A 146     -21.530  -5.109  22.357  1.00 17.32           H  
ATOM   2187  HG  LEU A 146     -22.449  -7.270  24.278  1.00 17.32           H  
ATOM   2188 1HD1 LEU A 146     -22.367  -8.751  22.301  1.00 17.32           H  
ATOM   2189 2HD1 LEU A 146     -23.590  -7.477  22.102  1.00 17.32           H  
ATOM   2190 3HD1 LEU A 146     -22.028  -7.347  21.262  1.00 17.32           H  
ATOM   2191 1HD2 LEU A 146     -20.260  -8.248  23.634  1.00 17.32           H  
ATOM   2192 2HD2 LEU A 146     -19.944  -6.848  22.596  1.00 17.32           H  
ATOM   2193 3HD2 LEU A 146     -20.058  -6.633  24.350  1.00 17.32           H  
ATOM   2194  N   VAL A 147     -22.709  -2.322  24.195  1.00 17.62           N  
ATOM   2195  CA  VAL A 147     -22.701  -0.944  23.728  1.00 17.62           C  
ATOM   2196  C   VAL A 147     -21.989  -0.861  22.381  1.00 17.62           C  
ATOM   2197  O   VAL A 147     -20.913  -0.284  22.278  1.00 17.62           O  
ATOM   2198  CB  VAL A 147     -21.980  -0.037  24.751  1.00 17.62           C  
ATOM   2199  CG1 VAL A 147     -21.888   1.377  24.211  1.00 17.62           C  
ATOM   2200  CG2 VAL A 147     -22.734  -0.055  26.085  1.00 17.62           C  
ATOM   2201  H   VAL A 147     -23.509  -2.635  24.746  1.00 17.62           H  
ATOM   2202  HA  VAL A 147     -23.735  -0.611  23.617  1.00 17.62           H  
ATOM   2203  HB  VAL A 147     -20.965  -0.405  24.899  1.00 17.62           H  
ATOM   2204 1HG1 VAL A 147     -21.371   2.008  24.926  1.00 17.62           H  
ATOM   2205 2HG1 VAL A 147     -21.348   1.380  23.272  1.00 17.62           H  
ATOM   2206 3HG1 VAL A 147     -22.892   1.756  24.059  1.00 17.62           H  
ATOM   2207 1HG2 VAL A 147     -22.234   0.576  26.804  1.00 17.62           H  
ATOM   2208 2HG2 VAL A 147     -23.750   0.312  25.938  1.00 17.62           H  
ATOM   2209 3HG2 VAL A 147     -22.772  -1.074  26.468  1.00 17.62           H  
ATOM   2210  N   GLU A 148     -22.612  -1.385  21.325  1.00 17.99           N  
ATOM   2211  CA  GLU A 148     -21.951  -1.483  20.013  1.00 17.99           C  
ATOM   2212  C   GLU A 148     -21.398  -0.154  19.469  1.00 17.99           C  
ATOM   2213  O   GLU A 148     -20.439  -0.147  18.701  1.00 17.99           O  
ATOM   2214  CB  GLU A 148     -22.881  -2.132  19.002  1.00 17.99           C  
ATOM   2215  CG  GLU A 148     -22.239  -2.418  17.642  1.00 17.99           C  
ATOM   2216  CD  GLU A 148     -21.113  -3.481  17.659  1.00 17.99           C  
ATOM   2217  OE1 GLU A 148     -21.101  -4.299  18.541  1.00 17.99           O  
ATOM   2218  OE2 GLU A 148     -20.270  -3.464  16.770  1.00 17.99           O  
ATOM   2219  H   GLU A 148     -23.524  -1.798  21.462  1.00 17.99           H  
ATOM   2220  HA  GLU A 148     -21.101  -2.154  20.132  1.00 17.99           H  
ATOM   2221 1HB  GLU A 148     -23.235  -3.079  19.405  1.00 17.99           H  
ATOM   2222 2HB  GLU A 148     -23.745  -1.507  18.847  1.00 17.99           H  
ATOM   2223 1HG  GLU A 148     -23.026  -2.779  16.998  1.00 17.99           H  
ATOM   2224 2HG  GLU A 148     -21.862  -1.484  17.224  1.00 17.99           H  
ATOM   2225  N   LYS A 149     -22.012   0.964  19.845  1.00 18.43           N  
ATOM   2226  CA  LYS A 149     -21.595   2.312  19.427  1.00 18.43           C  
ATOM   2227  C   LYS A 149     -20.211   2.736  19.991  1.00 18.43           C  
ATOM   2228  O   LYS A 149     -19.681   3.785  19.621  1.00 18.43           O  
ATOM   2229  CB  LYS A 149     -22.656   3.341  19.819  1.00 18.43           C  
ATOM   2230  CG  LYS A 149     -22.814   3.541  21.320  1.00 18.43           C  
ATOM   2231  CD  LYS A 149     -23.913   4.557  21.645  1.00 18.43           C  
ATOM   2232  CE  LYS A 149     -24.064   4.753  23.156  1.00 18.43           C  
ATOM   2233  NZ  LYS A 149     -25.141   5.734  23.488  1.00 18.43           N  
ATOM   2234  H   LYS A 149     -22.794   0.871  20.475  1.00 18.43           H  
ATOM   2235  HA  LYS A 149     -21.516   2.311  18.339  1.00 18.43           H  
ATOM   2236 1HB  LYS A 149     -22.405   4.305  19.374  1.00 18.43           H  
ATOM   2237 2HB  LYS A 149     -23.620   3.043  19.421  1.00 18.43           H  
ATOM   2238 1HG  LYS A 149     -23.073   2.586  21.768  1.00 18.43           H  
ATOM   2239 2HG  LYS A 149     -21.871   3.880  21.749  1.00 18.43           H  
ATOM   2240 1HD  LYS A 149     -23.667   5.517  21.185  1.00 18.43           H  
ATOM   2241 2HD  LYS A 149     -24.861   4.210  21.236  1.00 18.43           H  
ATOM   2242 1HE  LYS A 149     -24.309   3.796  23.616  1.00 18.43           H  
ATOM   2243 2HE  LYS A 149     -23.119   5.109  23.566  1.00 18.43           H  
ATOM   2244 1HZ  LYS A 149     -25.209   5.834  24.495  1.00 18.43           H  
ATOM   2245 2HZ  LYS A 149     -24.920   6.631  23.077  1.00 18.43           H  
ATOM   2246 3HZ  LYS A 149     -26.022   5.406  23.123  1.00 18.43           H  
ATOM   2247  N   SER A 150     -19.674   1.942  20.918  1.00 18.92           N  
ATOM   2248  CA  SER A 150     -18.413   2.151  21.629  1.00 18.92           C  
ATOM   2249  C   SER A 150     -17.188   2.387  20.758  1.00 18.92           C  
ATOM   2250  O   SER A 150     -17.007   1.744  19.726  1.00 18.92           O  
ATOM   2251  CB  SER A 150     -18.130   0.905  22.432  1.00 18.92           C  
ATOM   2252  OG  SER A 150     -16.902   0.976  23.098  1.00 18.92           O  
ATOM   2253  H   SER A 150     -20.183   1.096  21.172  1.00 18.92           H  
ATOM   2254  HA  SER A 150     -18.538   3.008  22.292  1.00 18.92           H  
ATOM   2255 1HB  SER A 150     -18.919   0.750  23.123  1.00 18.92           H  
ATOM   2256 2HB  SER A 150     -18.133   0.042  21.765  1.00 18.92           H  
ATOM   2257  HG  SER A 150     -16.939   0.299  23.788  1.00 18.92           H  
ATOM   2258  N   GLU A 151     -16.328   3.299  21.219  1.00 19.42           N  
ATOM   2259  CA  GLU A 151     -15.060   3.590  20.555  1.00 19.42           C  
ATOM   2260  C   GLU A 151     -13.865   3.078  21.386  1.00 19.42           C  
ATOM   2261  O   GLU A 151     -13.419   3.748  22.325  1.00 19.42           O  
ATOM   2262  CB  GLU A 151     -14.890   5.106  20.345  1.00 19.42           C  
ATOM   2263  CG  GLU A 151     -15.920   5.780  19.429  1.00 19.42           C  
ATOM   2264  CD  GLU A 151     -15.768   5.468  17.944  1.00 19.42           C  
ATOM   2265  OE1 GLU A 151     -14.665   5.169  17.499  1.00 19.42           O  
ATOM   2266  OE2 GLU A 151     -16.768   5.554  17.249  1.00 19.42           O  
ATOM   2267  H   GLU A 151     -16.564   3.790  22.069  1.00 19.42           H  
ATOM   2268  HA  GLU A 151     -15.050   3.085  19.591  1.00 19.42           H  
ATOM   2269 1HB  GLU A 151     -14.920   5.615  21.300  1.00 19.42           H  
ATOM   2270 2HB  GLU A 151     -13.906   5.292  19.913  1.00 19.42           H  
ATOM   2271 1HG  GLU A 151     -16.918   5.466  19.748  1.00 19.42           H  
ATOM   2272 2HG  GLU A 151     -15.855   6.859  19.573  1.00 19.42           H  
ATOM   2273  N   ARG A 152     -13.347   1.895  21.050  1.00 19.88           N  
ATOM   2274  CA  ARG A 152     -12.222   1.316  21.778  1.00 19.88           C  
ATOM   2275  C   ARG A 152     -10.964   1.938  21.185  1.00 19.88           C  
ATOM   2276  O   ARG A 152     -10.971   2.334  20.022  1.00 19.88           O  
ATOM   2277  CB  ARG A 152     -12.172  -0.191  21.564  1.00 19.88           C  
ATOM   2278  CG  ARG A 152     -13.395  -0.962  22.057  1.00 19.88           C  
ATOM   2279  CD  ARG A 152     -13.364  -2.379  21.561  1.00 19.88           C  
ATOM   2280  NE  ARG A 152     -13.392  -2.398  20.086  1.00 19.88           N  
ATOM   2281  CZ  ARG A 152     -13.273  -3.484  19.303  1.00 19.88           C  
ATOM   2282  NH1 ARG A 152     -13.165  -4.677  19.839  1.00 19.88           N  
ATOM   2283  NH2 ARG A 152     -13.259  -3.329  17.981  1.00 19.88           N  
ATOM   2284  H   ARG A 152     -13.736   1.357  20.260  1.00 19.88           H  
ATOM   2285  HA  ARG A 152     -12.298   1.556  22.838  1.00 19.88           H  
ATOM   2286 1HB  ARG A 152     -12.053  -0.401  20.502  1.00 19.88           H  
ATOM   2287 2HB  ARG A 152     -11.298  -0.599  22.075  1.00 19.88           H  
ATOM   2288 1HG  ARG A 152     -13.412  -0.972  23.145  1.00 19.88           H  
ATOM   2289 2HG  ARG A 152     -14.301  -0.482  21.675  1.00 19.88           H  
ATOM   2290 1HD  ARG A 152     -12.457  -2.882  21.898  1.00 19.88           H  
ATOM   2291 2HD  ARG A 152     -14.239  -2.919  21.928  1.00 19.88           H  
ATOM   2292  HE  ARG A 152     -13.496  -1.489  19.602  1.00 19.88           H  
ATOM   2293 1HH1 ARG A 152     -13.203  -4.774  20.861  1.00 19.88           H  
ATOM   2294 2HH1 ARG A 152     -13.076  -5.489  19.253  1.00 19.88           H  
ATOM   2295 1HH2 ARG A 152     -13.318  -2.367  17.575  1.00 19.88           H  
ATOM   2296 2HH2 ARG A 152     -13.164  -4.124  17.378  1.00 19.88           H  
ATOM   2297  N   ARG A 153      -9.866   2.014  21.923  1.00 20.20           N  
ATOM   2298  CA  ARG A 153      -8.672   2.491  21.237  1.00 20.20           C  
ATOM   2299  C   ARG A 153      -8.254   1.403  20.255  1.00 20.20           C  
ATOM   2300  O   ARG A 153      -8.012   0.269  20.657  1.00 20.20           O  
ATOM   2301  CB  ARG A 153      -7.548   2.786  22.218  1.00 20.20           C  
ATOM   2302  CG  ARG A 153      -7.798   3.965  23.148  1.00 20.20           C  
ATOM   2303  CD  ARG A 153      -6.704   4.130  24.166  1.00 20.20           C  
ATOM   2304  NE  ARG A 153      -6.730   3.097  25.207  1.00 20.20           N  
ATOM   2305  CZ  ARG A 153      -5.721   2.866  26.078  1.00 20.20           C  
ATOM   2306  NH1 ARG A 153      -4.613   3.569  25.996  1.00 20.20           N  
ATOM   2307  NH2 ARG A 153      -5.840   1.944  27.022  1.00 20.20           N  
ATOM   2308  H   ARG A 153      -9.851   1.731  22.889  1.00 20.20           H  
ATOM   2309  HA  ARG A 153      -8.910   3.403  20.681  1.00 20.20           H  
ATOM   2310 1HB  ARG A 153      -7.343   1.915  22.820  1.00 20.20           H  
ATOM   2311 2HB  ARG A 153      -6.645   3.017  21.658  1.00 20.20           H  
ATOM   2312 1HG  ARG A 153      -7.855   4.879  22.555  1.00 20.20           H  
ATOM   2313 2HG  ARG A 153      -8.742   3.817  23.675  1.00 20.20           H  
ATOM   2314 1HD  ARG A 153      -5.737   4.080  23.665  1.00 20.20           H  
ATOM   2315 2HD  ARG A 153      -6.808   5.100  24.651  1.00 20.20           H  
ATOM   2316  HE  ARG A 153      -7.568   2.545  25.301  1.00 20.20           H  
ATOM   2317 1HH1 ARG A 153      -4.515   4.279  25.284  1.00 20.20           H  
ATOM   2318 2HH1 ARG A 153      -3.860   3.402  26.648  1.00 20.20           H  
ATOM   2319 1HH2 ARG A 153      -6.695   1.421  27.124  1.00 20.20           H  
ATOM   2320 2HH2 ARG A 153      -5.080   1.786  27.666  1.00 20.20           H  
ATOM   2321  N   ALA A 154      -8.168   1.746  18.971  1.00 20.37           N  
ATOM   2322  CA  ALA A 154      -7.848   0.776  17.916  1.00 20.37           C  
ATOM   2323  C   ALA A 154      -6.470   0.117  18.067  1.00 20.37           C  
ATOM   2324  O   ALA A 154      -6.276  -1.027  17.664  1.00 20.37           O  
ATOM   2325  CB  ALA A 154      -7.931   1.451  16.562  1.00 20.37           C  
ATOM   2326  H   ALA A 154      -8.390   2.702  18.713  1.00 20.37           H  
ATOM   2327  HA  ALA A 154      -8.599  -0.013  17.961  1.00 20.37           H  
ATOM   2328 1HB  ALA A 154      -7.742   0.723  15.775  1.00 20.37           H  
ATOM   2329 2HB  ALA A 154      -8.917   1.880  16.428  1.00 20.37           H  
ATOM   2330 3HB  ALA A 154      -7.196   2.226  16.519  1.00 20.37           H  
ATOM   2331  N   GLY A 155      -5.514   0.876  18.594  1.00 20.38           N  
ATOM   2332  CA  GLY A 155      -4.120   0.458  18.755  1.00 20.38           C  
ATOM   2333  C   GLY A 155      -3.931  -0.707  19.738  1.00 20.38           C  
ATOM   2334  O   GLY A 155      -3.838  -1.870  19.335  1.00 20.38           O  
ATOM   2335  H   GLY A 155      -5.783   1.795  18.904  1.00 20.38           H  
ATOM   2336 1HA  GLY A 155      -3.746   0.153  17.779  1.00 20.38           H  
ATOM   2337 2HA  GLY A 155      -3.514   1.312  19.047  1.00 20.38           H  
ATOM   2338  N   PRO A 156      -3.889  -0.439  21.053  1.00 20.26           N  
ATOM   2339  CA  PRO A 156      -3.641  -1.405  22.116  1.00 20.26           C  
ATOM   2340  C   PRO A 156      -4.857  -2.271  22.425  1.00 20.26           C  
ATOM   2341  O   PRO A 156      -5.310  -2.322  23.569  1.00 20.26           O  
ATOM   2342  CB  PRO A 156      -3.319  -0.485  23.296  1.00 20.26           C  
ATOM   2343  CG  PRO A 156      -4.167   0.743  23.040  1.00 20.26           C  
ATOM   2344  CD  PRO A 156      -4.120   0.930  21.528  1.00 20.26           C  
ATOM   2345  HA  PRO A 156      -2.770  -2.014  21.860  1.00 20.26           H  
ATOM   2346 1HB  PRO A 156      -3.568  -0.986  24.243  1.00 20.26           H  
ATOM   2347 2HB  PRO A 156      -2.240  -0.265  23.320  1.00 20.26           H  
ATOM   2348 1HG  PRO A 156      -5.188   0.570  23.407  1.00 20.26           H  
ATOM   2349 2HG  PRO A 156      -3.771   1.604  23.596  1.00 20.26           H  
ATOM   2350 1HD  PRO A 156      -5.080   1.301  21.176  1.00 20.26           H  
ATOM   2351 2HD  PRO A 156      -3.281   1.588  21.260  1.00 20.26           H  
ATOM   2352  N   GLY A 157      -5.332  -2.985  21.410  1.00 20.05           N  
ATOM   2353  CA  GLY A 157      -6.535  -3.817  21.446  1.00 20.05           C  
ATOM   2354  C   GLY A 157      -6.883  -4.458  22.796  1.00 20.05           C  
ATOM   2355  O   GLY A 157      -7.852  -4.034  23.433  1.00 20.05           O  
ATOM   2356  H   GLY A 157      -4.843  -2.885  20.520  1.00 20.05           H  
ATOM   2357 1HA  GLY A 157      -7.371  -3.177  21.159  1.00 20.05           H  
ATOM   2358 2HA  GLY A 157      -6.484  -4.567  20.662  1.00 20.05           H  
ATOM   2359  N   PRO A 158      -6.158  -5.514  23.230  1.00 19.77           N  
ATOM   2360  CA  PRO A 158      -6.368  -6.250  24.469  1.00 19.77           C  
ATOM   2361  C   PRO A 158      -6.319  -5.377  25.719  1.00 19.77           C  
ATOM   2362  O   PRO A 158      -6.920  -5.707  26.743  1.00 19.77           O  
ATOM   2363  CB  PRO A 158      -5.170  -7.215  24.490  1.00 19.77           C  
ATOM   2364  CG  PRO A 158      -4.734  -7.351  23.059  1.00 19.77           C  
ATOM   2365  CD  PRO A 158      -5.003  -5.993  22.442  1.00 19.77           C  
ATOM   2366  HA  PRO A 158      -7.324  -6.792  24.409  1.00 19.77           H  
ATOM   2367 1HB  PRO A 158      -4.387  -6.812  25.117  1.00 19.77           H  
ATOM   2368 2HB  PRO A 158      -5.457  -8.178  24.930  1.00 19.77           H  
ATOM   2369 1HG  PRO A 158      -3.657  -7.595  23.033  1.00 19.77           H  
ATOM   2370 2HG  PRO A 158      -5.238  -8.180  22.567  1.00 19.77           H  
ATOM   2371 1HD  PRO A 158      -4.147  -5.325  22.590  1.00 19.77           H  
ATOM   2372 2HD  PRO A 158      -5.237  -6.140  21.389  1.00 19.77           H  
ATOM   2373  N   GLY A 159      -5.608  -4.249  25.647  1.00 19.45           N  
ATOM   2374  CA  GLY A 159      -5.489  -3.372  26.795  1.00 19.45           C  
ATOM   2375  C   GLY A 159      -6.761  -2.575  26.908  1.00 19.45           C  
ATOM   2376  O   GLY A 159      -7.392  -2.502  27.969  1.00 19.45           O  
ATOM   2377  H   GLY A 159      -5.180  -3.946  24.778  1.00 19.45           H  
ATOM   2378 1HA  GLY A 159      -5.325  -3.952  27.701  1.00 19.45           H  
ATOM   2379 2HA  GLY A 159      -4.639  -2.704  26.658  1.00 19.45           H  
ATOM   2380  N   ALA A 160      -7.146  -1.977  25.784  1.00 19.10           N  
ATOM   2381  CA  ALA A 160      -8.331  -1.156  25.749  1.00 19.10           C  
ATOM   2382  C   ALA A 160      -9.541  -1.986  26.118  1.00 19.10           C  
ATOM   2383  O   ALA A 160     -10.372  -1.551  26.910  1.00 19.10           O  
ATOM   2384  CB  ALA A 160      -8.501  -0.552  24.362  1.00 19.10           C  
ATOM   2385  H   ALA A 160      -6.587  -2.105  24.939  1.00 19.10           H  
ATOM   2386  HA  ALA A 160      -8.222  -0.363  26.486  1.00 19.10           H  
ATOM   2387 1HB  ALA A 160      -9.385   0.075  24.341  1.00 19.10           H  
ATOM   2388 2HB  ALA A 160      -7.623   0.036  24.125  1.00 19.10           H  
ATOM   2389 3HB  ALA A 160      -8.604  -1.354  23.625  1.00 19.10           H  
ATOM   2390  N   ALA A 161      -9.618  -3.206  25.589  1.00 18.73           N  
ATOM   2391  CA  ALA A 161     -10.742  -4.075  25.883  1.00 18.73           C  
ATOM   2392  C   ALA A 161     -10.801  -4.444  27.367  1.00 18.73           C  
ATOM   2393  O   ALA A 161     -11.872  -4.426  27.983  1.00 18.73           O  
ATOM   2394  CB  ALA A 161     -10.646  -5.304  25.022  1.00 18.73           C  
ATOM   2395  H   ALA A 161      -8.894  -3.522  24.942  1.00 18.73           H  
ATOM   2396  HA  ALA A 161     -11.658  -3.544  25.632  1.00 18.73           H  
ATOM   2397 1HB  ALA A 161     -11.503  -5.937  25.210  1.00 18.73           H  
ATOM   2398 2HB  ALA A 161     -10.631  -5.003  23.974  1.00 18.73           H  
ATOM   2399 3HB  ALA A 161      -9.736  -5.820  25.257  1.00 18.73           H  
ATOM   2400  N   HIS A 162      -9.645  -4.709  27.977  1.00 18.35           N  
ATOM   2401  CA  HIS A 162      -9.611  -5.053  29.389  1.00 18.35           C  
ATOM   2402  C   HIS A 162     -10.214  -3.917  30.206  1.00 18.35           C  
ATOM   2403  O   HIS A 162     -11.063  -4.141  31.070  1.00 18.35           O  
ATOM   2404  CB  HIS A 162      -8.179  -5.311  29.849  1.00 18.35           C  
ATOM   2405  CG  HIS A 162      -8.060  -5.732  31.271  1.00 18.35           C  
ATOM   2406  ND1 HIS A 162      -8.309  -7.021  31.686  1.00 18.35           N  
ATOM   2407  CD2 HIS A 162      -7.717  -5.036  32.379  1.00 18.35           C  
ATOM   2408  CE1 HIS A 162      -8.119  -7.104  32.993  1.00 18.35           C  
ATOM   2409  NE2 HIS A 162      -7.760  -5.913  33.441  1.00 18.35           N  
ATOM   2410  H   HIS A 162      -8.765  -4.727  27.459  1.00 18.35           H  
ATOM   2411  HA  HIS A 162     -10.200  -5.943  29.569  1.00 18.35           H  
ATOM   2412 1HB  HIS A 162      -7.740  -6.088  29.228  1.00 18.35           H  
ATOM   2413 2HB  HIS A 162      -7.582  -4.415  29.707  1.00 18.35           H  
ATOM   2414  HD1 HIS A 162      -8.568  -7.798  31.081  1.00 18.35           H  
ATOM   2415  HD2 HIS A 162      -7.440  -3.993  32.536  1.00 18.35           H  
ATOM   2416  HE1 HIS A 162      -8.269  -8.043  33.520  1.00 18.35           H  
ATOM   2417  N   VAL A 163      -9.756  -2.695  29.935  1.00 18.01           N  
ATOM   2418  CA  VAL A 163     -10.226  -1.506  30.635  1.00 18.01           C  
ATOM   2419  C   VAL A 163     -11.703  -1.219  30.368  1.00 18.01           C  
ATOM   2420  O   VAL A 163     -12.466  -0.893  31.282  1.00 18.01           O  
ATOM   2421  CB  VAL A 163      -9.384  -0.290  30.231  1.00 18.01           C  
ATOM   2422  CG1 VAL A 163      -9.994   0.980  30.805  1.00 18.01           C  
ATOM   2423  CG2 VAL A 163      -7.954  -0.484  30.739  1.00 18.01           C  
ATOM   2424  H   VAL A 163      -9.049  -2.592  29.203  1.00 18.01           H  
ATOM   2425  HA  VAL A 163     -10.094  -1.672  31.704  1.00 18.01           H  
ATOM   2426  HB  VAL A 163      -9.378  -0.203  29.141  1.00 18.01           H  
ATOM   2427 1HG1 VAL A 163      -9.393   1.838  30.505  1.00 18.01           H  
ATOM   2428 2HG1 VAL A 163     -11.008   1.099  30.425  1.00 18.01           H  
ATOM   2429 3HG1 VAL A 163     -10.017   0.916  31.893  1.00 18.01           H  
ATOM   2430 1HG2 VAL A 163      -7.347   0.370  30.446  1.00 18.01           H  
ATOM   2431 2HG2 VAL A 163      -7.965  -0.570  31.825  1.00 18.01           H  
ATOM   2432 3HG2 VAL A 163      -7.535  -1.393  30.307  1.00 18.01           H  
ATOM   2433  N   ARG A 164     -12.127  -1.348  29.118  1.00 17.74           N  
ATOM   2434  CA  ARG A 164     -13.516  -1.102  28.768  1.00 17.74           C  
ATOM   2435  C   ARG A 164     -14.478  -2.032  29.498  1.00 17.74           C  
ATOM   2436  O   ARG A 164     -15.594  -1.633  29.807  1.00 17.74           O  
ATOM   2437  CB  ARG A 164     -13.718  -1.158  27.263  1.00 17.74           C  
ATOM   2438  CG  ARG A 164     -13.072   0.031  26.521  1.00 17.74           C  
ATOM   2439  CD  ARG A 164     -13.844   1.254  26.791  1.00 17.74           C  
ATOM   2440  NE  ARG A 164     -13.297   2.451  26.196  1.00 17.74           N  
ATOM   2441  CZ  ARG A 164     -13.721   3.685  26.522  1.00 17.74           C  
ATOM   2442  NH1 ARG A 164     -14.682   3.814  27.417  1.00 17.74           N  
ATOM   2443  NH2 ARG A 164     -13.184   4.751  25.951  1.00 17.74           N  
ATOM   2444  H   ARG A 164     -11.471  -1.608  28.382  1.00 17.74           H  
ATOM   2445  HA  ARG A 164     -13.756  -0.081  29.071  1.00 17.74           H  
ATOM   2446 1HB  ARG A 164     -13.287  -2.078  26.876  1.00 17.74           H  
ATOM   2447 2HB  ARG A 164     -14.783  -1.163  27.037  1.00 17.74           H  
ATOM   2448 1HG  ARG A 164     -12.068   0.195  26.894  1.00 17.74           H  
ATOM   2449 2HG  ARG A 164     -13.045  -0.154  25.451  1.00 17.74           H  
ATOM   2450 1HD  ARG A 164     -14.846   1.113  26.387  1.00 17.74           H  
ATOM   2451 2HD  ARG A 164     -13.903   1.410  27.867  1.00 17.74           H  
ATOM   2452  HE  ARG A 164     -12.569   2.361  25.507  1.00 17.74           H  
ATOM   2453 1HH1 ARG A 164     -15.108   2.968  27.835  1.00 17.74           H  
ATOM   2454 2HH1 ARG A 164     -15.024   4.730  27.677  1.00 17.74           H  
ATOM   2455 1HH2 ARG A 164     -12.451   4.643  25.262  1.00 17.74           H  
ATOM   2456 2HH2 ARG A 164     -13.512   5.672  26.198  1.00 17.74           H  
ATOM   2457  N   LEU A 165     -14.039  -3.237  29.863  1.00 17.57           N  
ATOM   2458  CA  LEU A 165     -14.935  -4.146  30.569  1.00 17.57           C  
ATOM   2459  C   LEU A 165     -15.152  -3.890  32.072  1.00 17.57           C  
ATOM   2460  O   LEU A 165     -15.818  -4.700  32.717  1.00 17.57           O  
ATOM   2461  CB  LEU A 165     -14.536  -5.605  30.422  1.00 17.57           C  
ATOM   2462  CG  LEU A 165     -14.657  -6.206  29.066  1.00 17.57           C  
ATOM   2463  CD1 LEU A 165     -14.208  -7.617  29.154  1.00 17.57           C  
ATOM   2464  CD2 LEU A 165     -16.076  -6.106  28.606  1.00 17.57           C  
ATOM   2465  H   LEU A 165     -13.106  -3.548  29.578  1.00 17.57           H  
ATOM   2466  HA  LEU A 165     -15.896  -4.063  30.083  1.00 17.57           H  
ATOM   2467 1HB  LEU A 165     -13.497  -5.714  30.747  1.00 17.57           H  
ATOM   2468 2HB  LEU A 165     -15.172  -6.184  31.068  1.00 17.57           H  
ATOM   2469  HG  LEU A 165     -14.013  -5.685  28.360  1.00 17.57           H  
ATOM   2470 1HD1 LEU A 165     -14.301  -8.077  28.182  1.00 17.57           H  
ATOM   2471 2HD1 LEU A 165     -13.180  -7.639  29.485  1.00 17.57           H  
ATOM   2472 3HD1 LEU A 165     -14.833  -8.154  29.862  1.00 17.57           H  
ATOM   2473 1HD2 LEU A 165     -16.170  -6.553  27.616  1.00 17.57           H  
ATOM   2474 2HD2 LEU A 165     -16.733  -6.623  29.300  1.00 17.57           H  
ATOM   2475 3HD2 LEU A 165     -16.345  -5.066  28.556  1.00 17.57           H  
ATOM   2476  N   VAL A 166     -14.649  -2.787  32.640  1.00 17.48           N  
ATOM   2477  CA  VAL A 166     -14.928  -2.536  34.065  1.00 17.48           C  
ATOM   2478  C   VAL A 166     -16.438  -2.550  34.314  1.00 17.48           C  
ATOM   2479  O   VAL A 166     -17.205  -1.927  33.578  1.00 17.48           O  
ATOM   2480  CB  VAL A 166     -14.346  -1.190  34.532  1.00 17.48           C  
ATOM   2481  CG1 VAL A 166     -14.830  -0.871  35.942  1.00 17.48           C  
ATOM   2482  CG2 VAL A 166     -12.841  -1.266  34.540  1.00 17.48           C  
ATOM   2483  H   VAL A 166     -14.073  -2.135  32.100  1.00 17.48           H  
ATOM   2484  HA  VAL A 166     -14.467  -3.330  34.650  1.00 17.48           H  
ATOM   2485  HB  VAL A 166     -14.671  -0.415  33.865  1.00 17.48           H  
ATOM   2486 1HG1 VAL A 166     -14.413   0.079  36.265  1.00 17.48           H  
ATOM   2487 2HG1 VAL A 166     -15.917  -0.805  35.955  1.00 17.48           H  
ATOM   2488 3HG1 VAL A 166     -14.505  -1.663  36.623  1.00 17.48           H  
ATOM   2489 1HG2 VAL A 166     -12.430  -0.311  34.864  1.00 17.48           H  
ATOM   2490 2HG2 VAL A 166     -12.527  -2.055  35.226  1.00 17.48           H  
ATOM   2491 3HG2 VAL A 166     -12.480  -1.497  33.556  1.00 17.48           H  
ATOM   2492  N   GLU A 167     -16.860  -3.277  35.357  1.00 17.48           N  
ATOM   2493  CA  GLU A 167     -18.292  -3.498  35.598  1.00 17.48           C  
ATOM   2494  C   GLU A 167     -18.856  -3.166  36.991  1.00 17.48           C  
ATOM   2495  O   GLU A 167     -18.125  -3.120  37.986  1.00 17.48           O  
ATOM   2496  CB  GLU A 167     -18.577  -4.963  35.309  1.00 17.48           C  
ATOM   2497  CG  GLU A 167     -17.820  -5.957  36.166  1.00 17.48           C  
ATOM   2498  CD  GLU A 167     -18.098  -7.391  35.799  1.00 17.48           C  
ATOM   2499  OE1 GLU A 167     -18.431  -7.614  34.676  1.00 17.48           O  
ATOM   2500  OE2 GLU A 167     -17.947  -8.264  36.620  1.00 17.48           O  
ATOM   2501  H   GLU A 167     -16.150  -3.734  35.946  1.00 17.48           H  
ATOM   2502  HA  GLU A 167     -18.832  -2.898  34.873  1.00 17.48           H  
ATOM   2503 1HB  GLU A 167     -19.571  -5.130  35.504  1.00 17.48           H  
ATOM   2504 2HB  GLU A 167     -18.386  -5.195  34.265  1.00 17.48           H  
ATOM   2505 1HG  GLU A 167     -16.758  -5.770  36.033  1.00 17.48           H  
ATOM   2506 2HG  GLU A 167     -18.074  -5.788  37.201  1.00 17.48           H  
ATOM   2507  N   LYS A 168     -20.198  -3.008  37.082  1.00 17.54           N  
ATOM   2508  CA  LYS A 168     -20.850  -2.740  38.362  1.00 17.54           C  
ATOM   2509  C   LYS A 168     -20.555  -3.800  39.395  1.00 17.54           C  
ATOM   2510  O   LYS A 168     -20.425  -3.492  40.577  1.00 17.54           O  
ATOM   2511  CB  LYS A 168     -22.370  -2.640  38.207  1.00 17.54           C  
ATOM   2512  CG  LYS A 168     -23.074  -2.068  39.417  1.00 17.54           C  
ATOM   2513  CD  LYS A 168     -23.531  -3.167  40.370  1.00 17.54           C  
ATOM   2514  CE  LYS A 168     -24.111  -2.602  41.677  1.00 17.54           C  
ATOM   2515  NZ  LYS A 168     -25.183  -1.626  41.437  1.00 17.54           N  
ATOM   2516  H   LYS A 168     -20.817  -3.077  36.273  1.00 17.54           H  
ATOM   2517  HA  LYS A 168     -20.480  -1.787  38.744  1.00 17.54           H  
ATOM   2518 1HB  LYS A 168     -22.635  -2.028  37.362  1.00 17.54           H  
ATOM   2519 2HB  LYS A 168     -22.782  -3.635  38.028  1.00 17.54           H  
ATOM   2520 1HG  LYS A 168     -22.408  -1.379  39.952  1.00 17.54           H  
ATOM   2521 2HG  LYS A 168     -23.946  -1.509  39.084  1.00 17.54           H  
ATOM   2522 1HD  LYS A 168     -24.291  -3.776  39.881  1.00 17.54           H  
ATOM   2523 2HD  LYS A 168     -22.682  -3.807  40.610  1.00 17.54           H  
ATOM   2524 1HE  LYS A 168     -24.513  -3.432  42.257  1.00 17.54           H  
ATOM   2525 2HE  LYS A 168     -23.320  -2.118  42.252  1.00 17.54           H  
ATOM   2526 1HZ  LYS A 168     -25.553  -1.287  42.312  1.00 17.54           H  
ATOM   2527 2HZ  LYS A 168     -24.785  -0.824  40.911  1.00 17.54           H  
ATOM   2528 3HZ  LYS A 168     -25.920  -2.051  40.913  1.00 17.54           H  
ATOM   2529  N   SER A 169     -20.452  -5.049  38.962  1.00 17.62           N  
ATOM   2530  CA  SER A 169     -20.229  -6.141  39.887  1.00 17.62           C  
ATOM   2531  C   SER A 169     -18.860  -6.002  40.605  1.00 17.62           C  
ATOM   2532  O   SER A 169     -18.673  -6.542  41.709  1.00 17.62           O  
ATOM   2533  CB  SER A 169     -20.367  -7.454  39.142  1.00 17.62           C  
ATOM   2534  OG  SER A 169     -21.668  -7.606  38.627  1.00 17.62           O  
ATOM   2535  H   SER A 169     -20.537  -5.242  37.974  1.00 17.62           H  
ATOM   2536  HA  SER A 169     -21.013  -6.107  40.642  1.00 17.62           H  
ATOM   2537 1HB  SER A 169     -19.640  -7.502  38.341  1.00 17.62           H  
ATOM   2538 2HB  SER A 169     -20.169  -8.275  39.823  1.00 17.62           H  
ATOM   2539  HG  SER A 169     -21.621  -8.356  38.026  1.00 17.62           H  
ATOM   2540  N   GLU A 170     -17.897  -5.286  39.994  1.00 17.66           N  
ATOM   2541  CA  GLU A 170     -16.606  -5.067  40.636  1.00 17.66           C  
ATOM   2542  C   GLU A 170     -16.789  -3.980  41.672  1.00 17.66           C  
ATOM   2543  O   GLU A 170     -16.325  -4.100  42.805  1.00 17.66           O  
ATOM   2544  CB  GLU A 170     -15.524  -4.630  39.642  1.00 17.66           C  
ATOM   2545  CG  GLU A 170     -15.062  -5.677  38.676  1.00 17.66           C  
ATOM   2546  CD  GLU A 170     -14.076  -5.130  37.673  1.00 17.66           C  
ATOM   2547  OE1 GLU A 170     -12.913  -5.454  37.795  1.00 17.66           O  
ATOM   2548  OE2 GLU A 170     -14.471  -4.404  36.776  1.00 17.66           O  
ATOM   2549  H   GLU A 170     -18.075  -4.831  39.100  1.00 17.66           H  
ATOM   2550  HA  GLU A 170     -16.289  -5.980  41.134  1.00 17.66           H  
ATOM   2551 1HB  GLU A 170     -15.889  -3.787  39.058  1.00 17.66           H  
ATOM   2552 2HB  GLU A 170     -14.647  -4.286  40.190  1.00 17.66           H  
ATOM   2553 1HG  GLU A 170     -14.579  -6.470  39.247  1.00 17.66           H  
ATOM   2554 2HG  GLU A 170     -15.908  -6.113  38.177  1.00 17.66           H  
ATOM   2555  N   ARG A 171     -17.540  -2.945  41.289  1.00 17.63           N  
ATOM   2556  CA  ARG A 171     -17.797  -1.825  42.185  1.00 17.63           C  
ATOM   2557  C   ARG A 171     -18.523  -2.331  43.426  1.00 17.63           C  
ATOM   2558  O   ARG A 171     -18.237  -1.912  44.544  1.00 17.63           O  
ATOM   2559  CB  ARG A 171     -18.643  -0.759  41.493  1.00 17.63           C  
ATOM   2560  CG  ARG A 171     -18.973   0.466  42.326  1.00 17.63           C  
ATOM   2561  CD  ARG A 171     -17.809   1.321  42.616  1.00 17.63           C  
ATOM   2562  NE  ARG A 171     -18.205   2.506  43.372  1.00 17.63           N  
ATOM   2563  CZ  ARG A 171     -17.405   3.537  43.675  1.00 17.63           C  
ATOM   2564  NH1 ARG A 171     -16.149   3.562  43.289  1.00 17.63           N  
ATOM   2565  NH2 ARG A 171     -17.914   4.527  44.366  1.00 17.63           N  
ATOM   2566  H   ARG A 171     -17.904  -2.935  40.332  1.00 17.63           H  
ATOM   2567  HA  ARG A 171     -16.849  -1.385  42.489  1.00 17.63           H  
ATOM   2568 1HB  ARG A 171     -18.139  -0.428  40.590  1.00 17.63           H  
ATOM   2569 2HB  ARG A 171     -19.596  -1.190  41.189  1.00 17.63           H  
ATOM   2570 1HG  ARG A 171     -19.692   1.067  41.796  1.00 17.63           H  
ATOM   2571 2HG  ARG A 171     -19.405   0.142  43.272  1.00 17.63           H  
ATOM   2572 1HD  ARG A 171     -17.083   0.764  43.208  1.00 17.63           H  
ATOM   2573 2HD  ARG A 171     -17.351   1.648  41.684  1.00 17.63           H  
ATOM   2574  HE  ARG A 171     -19.174   2.572  43.723  1.00 17.63           H  
ATOM   2575 1HH1 ARG A 171     -15.770   2.794  42.755  1.00 17.63           H  
ATOM   2576 2HH1 ARG A 171     -15.565   4.350  43.533  1.00 17.63           H  
ATOM   2577 1HH2 ARG A 171     -18.904   4.455  44.645  1.00 17.63           H  
ATOM   2578 2HH2 ARG A 171     -17.345   5.325  44.610  1.00 17.63           H  
ATOM   2579  N   ARG A 172     -19.444  -3.266  43.215  1.00 17.50           N  
ATOM   2580  CA  ARG A 172     -20.202  -3.902  44.281  1.00 17.50           C  
ATOM   2581  C   ARG A 172     -19.320  -4.817  45.138  1.00 17.50           C  
ATOM   2582  O   ARG A 172     -19.482  -4.877  46.355  1.00 17.50           O  
ATOM   2583  CB  ARG A 172     -21.353  -4.679  43.688  1.00 17.50           C  
ATOM   2584  CG  ARG A 172     -22.240  -5.418  44.658  1.00 17.50           C  
ATOM   2585  CD  ARG A 172     -22.925  -4.549  45.639  1.00 17.50           C  
ATOM   2586  NE  ARG A 172     -23.845  -5.332  46.475  1.00 17.50           N  
ATOM   2587  CZ  ARG A 172     -24.330  -4.932  47.672  1.00 17.50           C  
ATOM   2588  NH1 ARG A 172     -23.972  -3.768  48.172  1.00 17.50           N  
ATOM   2589  NH2 ARG A 172     -25.165  -5.701  48.352  1.00 17.50           N  
ATOM   2590  H   ARG A 172     -19.648  -3.535  42.254  1.00 17.50           H  
ATOM   2591  HA  ARG A 172     -20.607  -3.116  44.920  1.00 17.50           H  
ATOM   2592 1HB  ARG A 172     -21.969  -4.016  43.105  1.00 17.50           H  
ATOM   2593 2HB  ARG A 172     -20.951  -5.422  43.006  1.00 17.50           H  
ATOM   2594 1HG  ARG A 172     -22.999  -5.942  44.089  1.00 17.50           H  
ATOM   2595 2HG  ARG A 172     -21.654  -6.125  45.201  1.00 17.50           H  
ATOM   2596 1HD  ARG A 172     -22.187  -4.079  46.285  1.00 17.50           H  
ATOM   2597 2HD  ARG A 172     -23.500  -3.786  45.116  1.00 17.50           H  
ATOM   2598  HE  ARG A 172     -24.144  -6.252  46.106  1.00 17.50           H  
ATOM   2599 1HH1 ARG A 172     -23.331  -3.180  47.662  1.00 17.50           H  
ATOM   2600 2HH1 ARG A 172     -24.334  -3.469  49.066  1.00 17.50           H  
ATOM   2601 1HH2 ARG A 172     -25.458  -6.598  47.982  1.00 17.50           H  
ATOM   2602 2HH2 ARG A 172     -25.518  -5.392  49.242  1.00 17.50           H  
ATOM   2603  N   ALA A 173     -18.412  -5.571  44.502  1.00 17.29           N  
ATOM   2604  CA  ALA A 173     -17.513  -6.462  45.226  1.00 17.29           C  
ATOM   2605  C   ALA A 173     -16.619  -5.719  46.213  1.00 17.29           C  
ATOM   2606  O   ALA A 173     -16.350  -6.206  47.312  1.00 17.29           O  
ATOM   2607  CB  ALA A 173     -16.643  -7.227  44.242  1.00 17.29           C  
ATOM   2608  H   ALA A 173     -18.339  -5.534  43.488  1.00 17.29           H  
ATOM   2609  HA  ALA A 173     -18.122  -7.145  45.805  1.00 17.29           H  
ATOM   2610 1HB  ALA A 173     -15.999  -7.919  44.780  1.00 17.29           H  
ATOM   2611 2HB  ALA A 173     -17.274  -7.773  43.566  1.00 17.29           H  
ATOM   2612 3HB  ALA A 173     -16.034  -6.529  43.677  1.00 17.29           H  
ATOM   2613  N   TRP A 174     -16.155  -4.536  45.828  1.00 17.03           N  
ATOM   2614  CA  TRP A 174     -15.319  -3.750  46.728  1.00 17.03           C  
ATOM   2615  C   TRP A 174     -16.209  -3.066  47.752  1.00 17.03           C  
ATOM   2616  O   TRP A 174     -17.269  -2.558  47.411  1.00 17.03           O  
ATOM   2617  CB  TRP A 174     -14.515  -2.701  45.962  1.00 17.03           C  
ATOM   2618  CG  TRP A 174     -13.424  -3.271  45.098  1.00 17.03           C  
ATOM   2619  CD1 TRP A 174     -13.426  -3.405  43.740  1.00 17.03           C  
ATOM   2620  CD2 TRP A 174     -12.160  -3.808  45.549  1.00 17.03           C  
ATOM   2621  NE1 TRP A 174     -12.251  -3.979  43.318  1.00 17.03           N  
ATOM   2622  CE2 TRP A 174     -11.464  -4.232  44.412  1.00 17.03           C  
ATOM   2623  CE3 TRP A 174     -11.570  -3.959  46.809  1.00 17.03           C  
ATOM   2624  CZ2 TRP A 174     -10.202  -4.798  44.493  1.00 17.03           C  
ATOM   2625  CZ3 TRP A 174     -10.305  -4.528  46.891  1.00 17.03           C  
ATOM   2626  CH2 TRP A 174      -9.639  -4.936  45.763  1.00 17.03           C  
ATOM   2627  H   TRP A 174     -16.381  -4.190  44.894  1.00 17.03           H  
ATOM   2628  HA  TRP A 174     -14.632  -4.419  47.247  1.00 17.03           H  
ATOM   2629 1HB  TRP A 174     -15.201  -2.145  45.314  1.00 17.03           H  
ATOM   2630 2HB  TRP A 174     -14.082  -1.990  46.666  1.00 17.03           H  
ATOM   2631  HD1 TRP A 174     -14.232  -3.099  43.088  1.00 17.03           H  
ATOM   2632  HE1 TRP A 174     -12.009  -4.183  42.358  1.00 17.03           H  
ATOM   2633  HE3 TRP A 174     -12.097  -3.636  47.707  1.00 17.03           H  
ATOM   2634  HZ2 TRP A 174      -9.656  -5.129  43.608  1.00 17.03           H  
ATOM   2635  HZ3 TRP A 174      -9.854  -4.641  47.877  1.00 17.03           H  
ATOM   2636  HH2 TRP A 174      -8.646  -5.377  45.863  1.00 17.03           H  
ATOM   2637  N   GLY A 175     -15.803  -2.994  49.015  1.00 16.74           N  
ATOM   2638  CA  GLY A 175     -16.709  -2.275  49.892  1.00 16.74           C  
ATOM   2639  C   GLY A 175     -16.584  -0.781  49.580  1.00 16.74           C  
ATOM   2640  O   GLY A 175     -15.489  -0.337  49.233  1.00 16.74           O  
ATOM   2641  H   GLY A 175     -14.940  -3.408  49.334  1.00 16.74           H  
ATOM   2642 1HA  GLY A 175     -17.715  -2.653  49.732  1.00 16.74           H  
ATOM   2643 2HA  GLY A 175     -16.447  -2.465  50.932  1.00 16.74           H  
ATOM   2644  N   PRO A 176     -17.673   0.003  49.681  1.00 16.44           N  
ATOM   2645  CA  PRO A 176     -17.728   1.449  49.531  1.00 16.44           C  
ATOM   2646  C   PRO A 176     -17.203   2.154  50.766  1.00 16.44           C  
ATOM   2647  O   PRO A 176     -17.294   1.609  51.871  1.00 16.44           O  
ATOM   2648  CB  PRO A 176     -19.224   1.703  49.337  1.00 16.44           C  
ATOM   2649  CG  PRO A 176     -19.894   0.606  50.120  1.00 16.44           C  
ATOM   2650  CD  PRO A 176     -18.993  -0.610  49.941  1.00 16.44           C  
ATOM   2651  HA  PRO A 176     -17.152   1.751  48.638  1.00 16.44           H  
ATOM   2652 1HB  PRO A 176     -19.482   2.710  49.719  1.00 16.44           H  
ATOM   2653 2HB  PRO A 176     -19.474   1.699  48.265  1.00 16.44           H  
ATOM   2654 1HG  PRO A 176     -19.990   0.915  51.172  1.00 16.44           H  
ATOM   2655 2HG  PRO A 176     -20.915   0.449  49.742  1.00 16.44           H  
ATOM   2656 1HD  PRO A 176     -18.987  -1.194  50.873  1.00 16.44           H  
ATOM   2657 2HD  PRO A 176     -19.320  -1.201  49.062  1.00 16.44           H  
ATOM   2658  N   GLY A 177     -16.764   3.395  50.627  1.00 16.18           N  
ATOM   2659  CA  GLY A 177     -16.481   4.169  51.818  1.00 16.18           C  
ATOM   2660  C   GLY A 177     -17.827   4.665  52.353  1.00 16.18           C  
ATOM   2661  O   GLY A 177     -18.833   4.535  51.657  1.00 16.18           O  
ATOM   2662  H   GLY A 177     -16.623   3.806  49.697  1.00 16.18           H  
ATOM   2663 1HA  GLY A 177     -15.971   3.535  52.540  1.00 16.18           H  
ATOM   2664 2HA  GLY A 177     -15.831   5.008  51.565  1.00 16.18           H  
ATOM   2665  N   PRO A 178     -17.866   5.319  53.524  1.00 15.97           N  
ATOM   2666  CA  PRO A 178     -19.060   5.818  54.209  1.00 15.97           C  
ATOM   2667  C   PRO A 178     -20.009   6.671  53.354  1.00 15.97           C  
ATOM   2668  O   PRO A 178     -21.220   6.665  53.584  1.00 15.97           O  
ATOM   2669  CB  PRO A 178     -18.436   6.687  55.308  1.00 15.97           C  
ATOM   2670  CG  PRO A 178     -17.117   6.016  55.610  1.00 15.97           C  
ATOM   2671  CD  PRO A 178     -16.606   5.557  54.263  1.00 15.97           C  
ATOM   2672  HA  PRO A 178     -19.601   4.972  54.643  1.00 15.97           H  
ATOM   2673 1HB  PRO A 178     -18.323   7.721  54.958  1.00 15.97           H  
ATOM   2674 2HB  PRO A 178     -19.108   6.718  56.181  1.00 15.97           H  
ATOM   2675 1HG  PRO A 178     -16.433   6.727  56.103  1.00 15.97           H  
ATOM   2676 2HG  PRO A 178     -17.267   5.183  56.310  1.00 15.97           H  
ATOM   2677 1HD  PRO A 178     -16.005   6.337  53.774  1.00 15.97           H  
ATOM   2678 2HD  PRO A 178     -16.043   4.632  54.420  1.00 15.97           H  
ATOM   2679  N   GLY A 179     -19.465   7.409  52.392  1.00 15.83           N  
ATOM   2680  CA  GLY A 179     -20.266   8.270  51.527  1.00 15.83           C  
ATOM   2681  C   GLY A 179     -20.257   7.842  50.059  1.00 15.83           C  
ATOM   2682  O   GLY A 179     -20.643   8.627  49.189  1.00 15.83           O  
ATOM   2683  H   GLY A 179     -18.469   7.381  52.245  1.00 15.83           H  
ATOM   2684 1HA  GLY A 179     -21.294   8.288  51.888  1.00 15.83           H  
ATOM   2685 2HA  GLY A 179     -19.893   9.289  51.603  1.00 15.83           H  
ATOM   2686  N   GLU A 180     -19.782   6.633  49.763  1.00 15.76           N  
ATOM   2687  CA  GLU A 180     -19.684   6.210  48.367  1.00 15.76           C  
ATOM   2688  C   GLU A 180     -20.838   5.323  47.905  1.00 15.76           C  
ATOM   2689  O   GLU A 180     -21.365   4.509  48.663  1.00 15.76           O  
ATOM   2690  CB  GLU A 180     -18.348   5.514  48.134  1.00 15.76           C  
ATOM   2691  CG  GLU A 180     -17.138   6.436  48.296  1.00 15.76           C  
ATOM   2692  CD  GLU A 180     -15.822   5.748  48.082  1.00 15.76           C  
ATOM   2693  OE1 GLU A 180     -15.773   4.553  48.251  1.00 15.76           O  
ATOM   2694  OE2 GLU A 180     -14.869   6.409  47.746  1.00 15.76           O  
ATOM   2695  H   GLU A 180     -19.496   5.993  50.505  1.00 15.76           H  
ATOM   2696  HA  GLU A 180     -19.697   7.103  47.744  1.00 15.76           H  
ATOM   2697 1HB  GLU A 180     -18.255   4.700  48.829  1.00 15.76           H  
ATOM   2698 2HB  GLU A 180     -18.326   5.090  47.135  1.00 15.76           H  
ATOM   2699 1HG  GLU A 180     -17.227   7.256  47.586  1.00 15.76           H  
ATOM   2700 2HG  GLU A 180     -17.160   6.859  49.301  1.00 15.76           H  
ATOM   2701  N   LYS A 181     -21.203   5.481  46.631  1.00 15.78           N  
ATOM   2702  CA  LYS A 181     -22.264   4.699  46.001  1.00 15.78           C  
ATOM   2703  C   LYS A 181     -21.747   3.465  45.262  1.00 15.78           C  
ATOM   2704  O   LYS A 181     -20.604   3.442  44.783  1.00 15.78           O  
ATOM   2705  CB  LYS A 181     -23.049   5.583  45.034  1.00 15.78           C  
ATOM   2706  CG  LYS A 181     -23.799   6.734  45.704  1.00 15.78           C  
ATOM   2707  CD  LYS A 181     -24.577   7.562  44.683  1.00 15.78           C  
ATOM   2708  CE  LYS A 181     -25.319   8.720  45.346  1.00 15.78           C  
ATOM   2709  NZ  LYS A 181     -26.056   9.550  44.351  1.00 15.78           N  
ATOM   2710  H   LYS A 181     -20.730   6.187  46.087  1.00 15.78           H  
ATOM   2711  HA  LYS A 181     -22.941   4.356  46.784  1.00 15.78           H  
ATOM   2712 1HB  LYS A 181     -22.369   6.008  44.297  1.00 15.78           H  
ATOM   2713 2HB  LYS A 181     -23.778   4.978  44.496  1.00 15.78           H  
ATOM   2714 1HG  LYS A 181     -24.494   6.334  46.443  1.00 15.78           H  
ATOM   2715 2HG  LYS A 181     -23.087   7.381  46.219  1.00 15.78           H  
ATOM   2716 1HD  LYS A 181     -23.890   7.963  43.937  1.00 15.78           H  
ATOM   2717 2HD  LYS A 181     -25.303   6.925  44.177  1.00 15.78           H  
ATOM   2718 1HE  LYS A 181     -26.030   8.321  46.068  1.00 15.78           H  
ATOM   2719 2HE  LYS A 181     -24.600   9.350  45.870  1.00 15.78           H  
ATOM   2720 1HZ  LYS A 181     -26.532  10.304  44.826  1.00 15.78           H  
ATOM   2721 2HZ  LYS A 181     -25.402   9.934  43.683  1.00 15.78           H  
ATOM   2722 3HZ  LYS A 181     -26.732   8.977  43.868  1.00 15.78           H  
ATOM   2723  N   SER A 182     -22.631   2.468  45.122  1.00 15.89           N  
ATOM   2724  CA  SER A 182     -22.350   1.222  44.398  1.00 15.89           C  
ATOM   2725  C   SER A 182     -22.466   1.331  42.869  1.00 15.89           C  
ATOM   2726  O   SER A 182     -22.133   0.379  42.168  1.00 15.89           O  
ATOM   2727  CB  SER A 182     -23.253   0.116  44.903  1.00 15.89           C  
ATOM   2728  OG  SER A 182     -24.597   0.368  44.589  1.00 15.89           O  
ATOM   2729  H   SER A 182     -23.539   2.570  45.556  1.00 15.89           H  
ATOM   2730  HA  SER A 182     -21.323   0.936  44.628  1.00 15.89           H  
ATOM   2731 1HB  SER A 182     -22.944  -0.827  44.452  1.00 15.89           H  
ATOM   2732 2HB  SER A 182     -23.139   0.014  45.980  1.00 15.89           H  
ATOM   2733  HG  SER A 182     -24.901   1.017  45.229  1.00 15.89           H  
ATOM   2734  N   VAL A 183     -22.962   2.479  42.384  1.00 16.05           N  
ATOM   2735  CA  VAL A 183     -23.144   2.809  40.958  1.00 16.05           C  
ATOM   2736  C   VAL A 183     -24.121   1.888  40.200  1.00 16.05           C  
ATOM   2737  O   VAL A 183     -24.060   0.664  40.296  1.00 16.05           O  
ATOM   2738  CB  VAL A 183     -21.773   2.811  40.247  1.00 16.05           C  
ATOM   2739  CG1 VAL A 183     -21.949   3.090  38.777  1.00 16.05           C  
ATOM   2740  CG2 VAL A 183     -20.860   3.846  40.910  1.00 16.05           C  
ATOM   2741  H   VAL A 183     -23.212   3.181  43.060  1.00 16.05           H  
ATOM   2742  HA  VAL A 183     -23.542   3.824  40.908  1.00 16.05           H  
ATOM   2743  HB  VAL A 183     -21.329   1.827  40.323  1.00 16.05           H  
ATOM   2744 1HG1 VAL A 183     -20.981   3.071  38.279  1.00 16.05           H  
ATOM   2745 2HG1 VAL A 183     -22.586   2.337  38.356  1.00 16.05           H  
ATOM   2746 3HG1 VAL A 183     -22.404   4.067  38.646  1.00 16.05           H  
ATOM   2747 1HG2 VAL A 183     -19.887   3.841  40.420  1.00 16.05           H  
ATOM   2748 2HG2 VAL A 183     -21.309   4.833  40.819  1.00 16.05           H  
ATOM   2749 3HG2 VAL A 183     -20.733   3.605  41.965  1.00 16.05           H  
ATOM   2750  N   SER A 184     -25.055   2.482  39.459  1.00 16.23           N  
ATOM   2751  CA  SER A 184     -26.007   1.687  38.683  1.00 16.23           C  
ATOM   2752  C   SER A 184     -25.415   1.152  37.374  1.00 16.23           C  
ATOM   2753  O   SER A 184     -24.496   1.734  36.794  1.00 16.23           O  
ATOM   2754  CB  SER A 184     -27.254   2.492  38.395  1.00 16.23           C  
ATOM   2755  OG  SER A 184     -27.942   2.797  39.576  1.00 16.23           O  
ATOM   2756  H   SER A 184     -25.093   3.491  39.414  1.00 16.23           H  
ATOM   2757  HA  SER A 184     -26.301   0.830  39.289  1.00 16.23           H  
ATOM   2758 1HB  SER A 184     -26.973   3.417  37.897  1.00 16.23           H  
ATOM   2759 2HB  SER A 184     -27.904   1.942  37.714  1.00 16.23           H  
ATOM   2760  HG  SER A 184     -28.716   3.306  39.306  1.00 16.23           H  
ATOM   2761  N   TYR A 185     -26.005   0.059  36.900  1.00 16.40           N  
ATOM   2762  CA  TYR A 185     -25.660  -0.625  35.650  1.00 16.40           C  
ATOM   2763  C   TYR A 185     -25.782   0.230  34.389  1.00 16.40           C  
ATOM   2764  O   TYR A 185     -25.104  -0.022  33.391  1.00 16.40           O  
ATOM   2765  CB  TYR A 185     -26.556  -1.841  35.543  1.00 16.40           C  
ATOM   2766  CG  TYR A 185     -28.005  -1.461  35.367  1.00 16.40           C  
ATOM   2767  CD1 TYR A 185     -28.584  -1.398  34.118  1.00 16.40           C  
ATOM   2768  CD2 TYR A 185     -28.744  -1.122  36.489  1.00 16.40           C  
ATOM   2769  CE1 TYR A 185     -29.910  -1.024  33.995  1.00 16.40           C  
ATOM   2770  CE2 TYR A 185     -30.057  -0.752  36.374  1.00 16.40           C  
ATOM   2771  CZ  TYR A 185     -30.646  -0.706  35.136  1.00 16.40           C  
ATOM   2772  OH  TYR A 185     -31.964  -0.335  35.023  1.00 16.40           O  
ATOM   2773  H   TYR A 185     -26.753  -0.337  37.453  1.00 16.40           H  
ATOM   2774  HA  TYR A 185     -24.625  -0.957  35.728  1.00 16.40           H  
ATOM   2775 1HB  TYR A 185     -26.254  -2.449  34.687  1.00 16.40           H  
ATOM   2776 2HB  TYR A 185     -26.462  -2.452  36.436  1.00 16.40           H  
ATOM   2777  HD1 TYR A 185     -27.999  -1.648  33.230  1.00 16.40           H  
ATOM   2778  HD2 TYR A 185     -28.278  -1.155  37.472  1.00 16.40           H  
ATOM   2779  HE1 TYR A 185     -30.369  -0.981  33.005  1.00 16.40           H  
ATOM   2780  HE2 TYR A 185     -30.630  -0.496  37.267  1.00 16.40           H  
ATOM   2781  HH  TYR A 185     -32.230  -0.386  34.101  1.00 16.40           H  
ATOM   2782  N   ASP A 186     -26.620   1.265  34.442  1.00 16.54           N  
ATOM   2783  CA  ASP A 186     -26.836   2.123  33.284  1.00 16.54           C  
ATOM   2784  C   ASP A 186     -25.594   2.975  33.099  1.00 16.54           C  
ATOM   2785  O   ASP A 186     -24.975   2.987  32.033  1.00 16.54           O  
ATOM   2786  CB  ASP A 186     -28.110   2.988  33.467  1.00 16.54           C  
ATOM   2787  CG  ASP A 186     -28.197   3.961  34.746  1.00 16.54           C  
ATOM   2788  OD1 ASP A 186     -27.288   4.014  35.561  1.00 16.54           O  
ATOM   2789  OD2 ASP A 186     -29.200   4.619  34.869  1.00 16.54           O  
ATOM   2790  H   ASP A 186     -27.139   1.424  35.292  1.00 16.54           H  
ATOM   2791  HA  ASP A 186     -26.965   1.500  32.396  1.00 16.54           H  
ATOM   2792 1HB  ASP A 186     -28.212   3.621  32.589  1.00 16.54           H  
ATOM   2793 2HB  ASP A 186     -28.981   2.331  33.477  1.00 16.54           H  
ATOM   2794  N   THR A 187     -25.183   3.597  34.193  1.00 16.62           N  
ATOM   2795  CA  THR A 187     -24.017   4.438  34.268  1.00 16.62           C  
ATOM   2796  C   THR A 187     -22.799   3.644  33.848  1.00 16.62           C  
ATOM   2797  O   THR A 187     -22.014   4.092  33.019  1.00 16.62           O  
ATOM   2798  CB  THR A 187     -23.851   4.955  35.704  1.00 16.62           C  
ATOM   2799  OG1 THR A 187     -25.016   5.729  36.059  1.00 16.62           O  
ATOM   2800  CG2 THR A 187     -22.595   5.799  35.833  1.00 16.62           C  
ATOM   2801  H   THR A 187     -25.771   3.522  35.017  1.00 16.62           H  
ATOM   2802  HA  THR A 187     -24.143   5.279  33.587  1.00 16.62           H  
ATOM   2803  HB  THR A 187     -23.779   4.109  36.382  1.00 16.62           H  
ATOM   2804  HG1 THR A 187     -25.839   5.169  35.924  1.00 16.62           H  
ATOM   2805 1HG2 THR A 187     -22.499   6.149  36.860  1.00 16.62           H  
ATOM   2806 2HG2 THR A 187     -21.728   5.190  35.572  1.00 16.62           H  
ATOM   2807 3HG2 THR A 187     -22.657   6.653  35.161  1.00 16.62           H  
ATOM   2808  N   VAL A 188     -22.670   2.422  34.351  1.00 16.65           N  
ATOM   2809  CA  VAL A 188     -21.529   1.608  33.976  1.00 16.65           C  
ATOM   2810  C   VAL A 188     -21.473   1.342  32.480  1.00 16.65           C  
ATOM   2811  O   VAL A 188     -20.445   1.561  31.839  1.00 16.65           O  
ATOM   2812  CB  VAL A 188     -21.603   0.278  34.733  1.00 16.65           C  
ATOM   2813  CG1 VAL A 188     -20.614  -0.726  34.222  1.00 16.65           C  
ATOM   2814  CG2 VAL A 188     -21.329   0.563  36.164  1.00 16.65           C  
ATOM   2815  H   VAL A 188     -23.351   2.087  35.037  1.00 16.65           H  
ATOM   2816  HA  VAL A 188     -20.624   2.134  34.276  1.00 16.65           H  
ATOM   2817  HB  VAL A 188     -22.597  -0.144  34.607  1.00 16.65           H  
ATOM   2818 1HG1 VAL A 188     -20.727  -1.632  34.775  1.00 16.65           H  
ATOM   2819 2HG1 VAL A 188     -20.826  -0.919  33.183  1.00 16.65           H  
ATOM   2820 3HG1 VAL A 188     -19.606  -0.373  34.331  1.00 16.65           H  
ATOM   2821 1HG2 VAL A 188     -21.386  -0.326  36.737  1.00 16.65           H  
ATOM   2822 2HG2 VAL A 188     -20.332   0.991  36.265  1.00 16.65           H  
ATOM   2823 3HG2 VAL A 188     -22.061   1.263  36.509  1.00 16.65           H  
ATOM   2824  N   MET A 189     -22.582   0.926  31.890  1.00 16.61           N  
ATOM   2825  CA  MET A 189     -22.532   0.688  30.461  1.00 16.61           C  
ATOM   2826  C   MET A 189     -22.221   1.959  29.676  1.00 16.61           C  
ATOM   2827  O   MET A 189     -21.372   1.941  28.787  1.00 16.61           O  
ATOM   2828  CB  MET A 189     -23.823   0.030  30.009  1.00 16.61           C  
ATOM   2829  CG  MET A 189     -23.944  -1.386  30.526  1.00 16.61           C  
ATOM   2830  SD  MET A 189     -25.468  -2.190  30.084  1.00 16.61           S  
ATOM   2831  CE  MET A 189     -25.296  -3.673  31.064  1.00 16.61           C  
ATOM   2832  H   MET A 189     -23.441   0.756  32.416  1.00 16.61           H  
ATOM   2833  HA  MET A 189     -21.727  -0.011  30.265  1.00 16.61           H  
ATOM   2834 1HB  MET A 189     -24.675   0.608  30.384  1.00 16.61           H  
ATOM   2835 2HB  MET A 189     -23.880   0.016  28.921  1.00 16.61           H  
ATOM   2836 1HG  MET A 189     -23.116  -1.978  30.136  1.00 16.61           H  
ATOM   2837 2HG  MET A 189     -23.867  -1.374  31.612  1.00 16.61           H  
ATOM   2838 1HE  MET A 189     -26.163  -4.308  30.911  1.00 16.61           H  
ATOM   2839 2HE  MET A 189     -24.402  -4.213  30.771  1.00 16.61           H  
ATOM   2840 3HE  MET A 189     -25.230  -3.400  32.117  1.00 16.61           H  
ATOM   2841  N   ASP A 190     -22.838   3.086  30.038  1.00 16.45           N  
ATOM   2842  CA  ASP A 190     -22.613   4.338  29.313  1.00 16.45           C  
ATOM   2843  C   ASP A 190     -21.238   4.990  29.539  1.00 16.45           C  
ATOM   2844  O   ASP A 190     -20.744   5.706  28.659  1.00 16.45           O  
ATOM   2845  CB  ASP A 190     -23.701   5.356  29.639  1.00 16.45           C  
ATOM   2846  CG  ASP A 190     -25.078   5.004  29.041  1.00 16.45           C  
ATOM   2847  OD1 ASP A 190     -25.179   4.095  28.216  1.00 16.45           O  
ATOM   2848  OD2 ASP A 190     -26.016   5.684  29.378  1.00 16.45           O  
ATOM   2849  H   ASP A 190     -23.508   3.069  30.810  1.00 16.45           H  
ATOM   2850  HA  ASP A 190     -22.692   4.112  28.250  1.00 16.45           H  
ATOM   2851 1HB  ASP A 190     -23.805   5.408  30.728  1.00 16.45           H  
ATOM   2852 2HB  ASP A 190     -23.395   6.341  29.294  1.00 16.45           H  
ATOM   2853  N   LYS A 191     -20.625   4.771  30.710  1.00 16.07           N  
ATOM   2854  CA  LYS A 191     -19.320   5.363  31.009  1.00 16.07           C  
ATOM   2855  C   LYS A 191     -18.151   4.463  30.613  1.00 16.07           C  
ATOM   2856  O   LYS A 191     -17.084   4.964  30.245  1.00 16.07           O  
ATOM   2857  CB  LYS A 191     -19.198   5.691  32.502  1.00 16.07           C  
ATOM   2858  CG  LYS A 191     -20.192   6.735  33.031  1.00 16.07           C  
ATOM   2859  CD  LYS A 191     -19.994   8.099  32.392  1.00 16.07           C  
ATOM   2860  CE  LYS A 191     -20.954   9.126  32.997  1.00 16.07           C  
ATOM   2861  NZ  LYS A 191     -20.816  10.467  32.361  1.00 16.07           N  
ATOM   2862  H   LYS A 191     -21.085   4.213  31.426  1.00 16.07           H  
ATOM   2863  HA  LYS A 191     -19.230   6.289  30.444  1.00 16.07           H  
ATOM   2864 1HB  LYS A 191     -19.351   4.773  33.079  1.00 16.07           H  
ATOM   2865 2HB  LYS A 191     -18.188   6.039  32.715  1.00 16.07           H  
ATOM   2866 1HG  LYS A 191     -21.209   6.410  32.818  1.00 16.07           H  
ATOM   2867 2HG  LYS A 191     -20.079   6.822  34.109  1.00 16.07           H  
ATOM   2868 1HD  LYS A 191     -18.965   8.431  32.547  1.00 16.07           H  
ATOM   2869 2HD  LYS A 191     -20.178   8.024  31.321  1.00 16.07           H  
ATOM   2870 1HE  LYS A 191     -21.977   8.774  32.863  1.00 16.07           H  
ATOM   2871 2HE  LYS A 191     -20.751   9.218  34.063  1.00 16.07           H  
ATOM   2872 1HZ  LYS A 191     -21.467  11.111  32.788  1.00 16.07           H  
ATOM   2873 2HZ  LYS A 191     -19.873  10.806  32.490  1.00 16.07           H  
ATOM   2874 3HZ  LYS A 191     -21.015  10.393  31.374  1.00 16.07           H  
ATOM   2875  N   TYR A 192     -18.334   3.144  30.667  1.00 15.38           N  
ATOM   2876  CA  TYR A 192     -17.242   2.243  30.333  1.00 15.38           C  
ATOM   2877  C   TYR A 192     -17.380   1.631  28.945  1.00 15.38           C  
ATOM   2878  O   TYR A 192     -16.364   1.355  28.314  1.00 15.38           O  
ATOM   2879  CB  TYR A 192     -17.093   1.149  31.388  1.00 15.38           C  
ATOM   2880  CG  TYR A 192     -16.680   1.658  32.741  1.00 15.38           C  
ATOM   2881  CD1 TYR A 192     -17.586   1.649  33.753  1.00 15.38           C  
ATOM   2882  CD2 TYR A 192     -15.392   2.123  32.965  1.00 15.38           C  
ATOM   2883  CE1 TYR A 192     -17.256   2.094  35.003  1.00 15.38           C  
ATOM   2884  CE2 TYR A 192     -15.040   2.574  34.223  1.00 15.38           C  
ATOM   2885  CZ  TYR A 192     -15.972   2.560  35.242  1.00 15.38           C  
ATOM   2886  OH  TYR A 192     -15.632   3.009  36.498  1.00 15.38           O  
ATOM   2887  H   TYR A 192     -19.218   2.751  30.988  1.00 15.38           H  
ATOM   2888  HA  TYR A 192     -16.317   2.817  30.331  1.00 15.38           H  
ATOM   2889 1HB  TYR A 192     -18.034   0.634  31.506  1.00 15.38           H  
ATOM   2890 2HB  TYR A 192     -16.360   0.415  31.060  1.00 15.38           H  
ATOM   2891  HD1 TYR A 192     -18.568   1.292  33.550  1.00 15.38           H  
ATOM   2892  HD2 TYR A 192     -14.663   2.127  32.155  1.00 15.38           H  
ATOM   2893  HE1 TYR A 192     -17.999   2.081  35.800  1.00 15.38           H  
ATOM   2894  HE2 TYR A 192     -14.031   2.940  34.409  1.00 15.38           H  
ATOM   2895  HH  TYR A 192     -14.693   3.209  36.521  1.00 15.38           H  
ATOM   2896  N   TRP A 193     -18.610   1.461  28.443  1.00 14.36           N  
ATOM   2897  CA  TRP A 193     -18.841   0.831  27.147  1.00 14.36           C  
ATOM   2898  C   TRP A 193     -18.234  -0.560  27.056  1.00 14.36           C  
ATOM   2899  O   TRP A 193     -17.261  -0.764  26.326  1.00 14.36           O  
ATOM   2900  CB  TRP A 193     -18.261   1.636  26.004  1.00 14.36           C  
ATOM   2901  CG  TRP A 193     -18.543   3.061  25.999  1.00 14.36           C  
ATOM   2902  CD1 TRP A 193     -19.595   3.699  26.540  1.00 14.36           C  
ATOM   2903  CD2 TRP A 193     -17.751   4.068  25.347  1.00 14.36           C  
ATOM   2904  NE1 TRP A 193     -19.504   5.039  26.308  1.00 14.36           N  
ATOM   2905  CE2 TRP A 193     -18.380   5.284  25.567  1.00 14.36           C  
ATOM   2906  CE3 TRP A 193     -16.575   4.030  24.604  1.00 14.36           C  
ATOM   2907  CZ2 TRP A 193     -17.867   6.478  25.073  1.00 14.36           C  
ATOM   2908  CZ3 TRP A 193     -16.060   5.211  24.109  1.00 14.36           C  
ATOM   2909  CH2 TRP A 193     -16.681   6.404  24.331  1.00 14.36           C  
ATOM   2910  H   TRP A 193     -19.437   1.738  28.962  1.00 14.36           H  
ATOM   2911  HA  TRP A 193     -19.912   0.745  27.001  1.00 14.36           H  
ATOM   2912 1HB  TRP A 193     -17.189   1.484  25.940  1.00 14.36           H  
ATOM   2913 2HB  TRP A 193     -18.684   1.253  25.137  1.00 14.36           H  
ATOM   2914  HD1 TRP A 193     -20.391   3.224  27.095  1.00 14.36           H  
ATOM   2915  HE1 TRP A 193     -20.185   5.715  26.665  1.00 14.36           H  
ATOM   2916  HE3 TRP A 193     -16.064   3.082  24.420  1.00 14.36           H  
ATOM   2917  HZ2 TRP A 193     -18.357   7.438  25.245  1.00 14.36           H  
ATOM   2918  HZ3 TRP A 193     -15.137   5.164  23.536  1.00 14.36           H  
ATOM   2919  HH2 TRP A 193     -16.237   7.313  23.920  1.00 14.36           H  
ATOM   2920  N   LEU A 194     -18.777  -1.515  27.808  1.00 13.07           N  
ATOM   2921  CA  LEU A 194     -18.165  -2.843  27.957  1.00 13.07           C  
ATOM   2922  C   LEU A 194     -18.270  -3.747  26.720  1.00 13.07           C  
ATOM   2923  O   LEU A 194     -18.865  -4.825  26.756  1.00 13.07           O  
ATOM   2924  CB  LEU A 194     -18.863  -3.561  29.114  1.00 13.07           C  
ATOM   2925  CG  LEU A 194     -18.571  -3.026  30.493  1.00 13.07           C  
ATOM   2926  CD1 LEU A 194     -19.408  -1.810  30.741  1.00 13.07           C  
ATOM   2927  CD2 LEU A 194     -18.821  -4.082  31.480  1.00 13.07           C  
ATOM   2928  H   LEU A 194     -19.611  -1.298  28.334  1.00 13.07           H  
ATOM   2929  HA  LEU A 194     -17.114  -2.703  28.187  1.00 13.07           H  
ATOM   2930 1HB  LEU A 194     -19.937  -3.494  28.955  1.00 13.07           H  
ATOM   2931 2HB  LEU A 194     -18.584  -4.602  29.099  1.00 13.07           H  
ATOM   2932  HG  LEU A 194     -17.561  -2.712  30.562  1.00 13.07           H  
ATOM   2933 1HD1 LEU A 194     -19.169  -1.427  31.726  1.00 13.07           H  
ATOM   2934 2HD1 LEU A 194     -19.188  -1.051  29.999  1.00 13.07           H  
ATOM   2935 3HD1 LEU A 194     -20.459  -2.079  30.689  1.00 13.07           H  
ATOM   2936 1HD2 LEU A 194     -18.618  -3.696  32.467  1.00 13.07           H  
ATOM   2937 2HD2 LEU A 194     -19.827  -4.371  31.402  1.00 13.07           H  
ATOM   2938 3HD2 LEU A 194     -18.178  -4.939  31.285  1.00 13.07           H  
ATOM   2939  N   GLY A 195     -17.616  -3.316  25.653  1.00 11.61           N  
ATOM   2940  CA  GLY A 195     -17.653  -3.956  24.351  1.00 11.61           C  
ATOM   2941  C   GLY A 195     -16.706  -5.146  24.220  1.00 11.61           C  
ATOM   2942  O   GLY A 195     -16.074  -5.559  25.191  1.00 11.61           O  
ATOM   2943  H   GLY A 195     -17.133  -2.432  25.756  1.00 11.61           H  
ATOM   2944 1HA  GLY A 195     -18.671  -4.271  24.143  1.00 11.61           H  
ATOM   2945 2HA  GLY A 195     -17.406  -3.192  23.619  1.00 11.61           H  
ATOM   2946  N   PRO A 196     -16.596  -5.709  23.009  1.00 10.10           N  
ATOM   2947  CA  PRO A 196     -15.813  -6.874  22.639  1.00 10.10           C  
ATOM   2948  C   PRO A 196     -14.310  -6.615  22.549  1.00 10.10           C  
ATOM   2949  O   PRO A 196     -13.858  -5.472  22.415  1.00 10.10           O  
ATOM   2950  CB  PRO A 196     -16.407  -7.239  21.276  1.00 10.10           C  
ATOM   2951  CG  PRO A 196     -16.851  -5.920  20.693  1.00 10.10           C  
ATOM   2952  CD  PRO A 196     -17.327  -5.100  21.868  1.00 10.10           C  
ATOM   2953  HA  PRO A 196     -16.012  -7.676  23.369  1.00 10.10           H  
ATOM   2954 1HB  PRO A 196     -15.646  -7.743  20.661  1.00 10.10           H  
ATOM   2955 2HB  PRO A 196     -17.237  -7.949  21.404  1.00 10.10           H  
ATOM   2956 1HG  PRO A 196     -16.016  -5.444  20.164  1.00 10.10           H  
ATOM   2957 2HG  PRO A 196     -17.646  -6.083  19.945  1.00 10.10           H  
ATOM   2958 1HD  PRO A 196     -17.005  -4.069  21.687  1.00 10.10           H  
ATOM   2959 2HD  PRO A 196     -18.416  -5.180  21.989  1.00 10.10           H  
ATOM   2960  N   GLY A 197     -13.548  -7.700  22.552  1.00  8.67           N  
ATOM   2961  CA  GLY A 197     -12.106  -7.660  22.346  1.00  8.67           C  
ATOM   2962  C   GLY A 197     -11.566  -9.085  22.398  1.00  8.67           C  
ATOM   2963  O   GLY A 197     -12.314 -10.003  22.701  1.00  8.67           O  
ATOM   2964  H   GLY A 197     -13.990  -8.597  22.689  1.00  8.67           H  
ATOM   2965 1HA  GLY A 197     -11.889  -7.208  21.380  1.00  8.67           H  
ATOM   2966 2HA  GLY A 197     -11.652  -7.046  23.110  1.00  8.67           H  
ATOM   2967  N   PRO A 198     -10.257  -9.295  22.254  1.00  7.41           N  
ATOM   2968  CA  PRO A 198      -9.608 -10.601  22.125  1.00  7.41           C  
ATOM   2969  C   PRO A 198      -9.443 -11.417  23.409  1.00  7.41           C  
ATOM   2970  O   PRO A 198      -8.348 -11.866  23.753  1.00  7.41           O  
ATOM   2971  CB  PRO A 198      -8.252 -10.180  21.560  1.00  7.41           C  
ATOM   2972  CG  PRO A 198      -7.998  -8.817  22.185  1.00  7.41           C  
ATOM   2973  CD  PRO A 198      -9.344  -8.146  22.233  1.00  7.41           C  
ATOM   2974  HA  PRO A 198     -10.159 -11.194  21.378  1.00  7.41           H  
ATOM   2975 1HB  PRO A 198      -7.490 -10.924  21.832  1.00  7.41           H  
ATOM   2976 2HB  PRO A 198      -8.293 -10.148  20.461  1.00  7.41           H  
ATOM   2977 1HG  PRO A 198      -7.552  -8.937  23.180  1.00  7.41           H  
ATOM   2978 2HG  PRO A 198      -7.285  -8.252  21.571  1.00  7.41           H  
ATOM   2979 1HD  PRO A 198      -9.424  -7.562  23.158  1.00  7.41           H  
ATOM   2980 2HD  PRO A 198      -9.500  -7.530  21.335  1.00  7.41           H  
ATOM   2981  N   GLY A 199     -10.550 -11.687  24.078  1.00  6.37           N  
ATOM   2982  CA  GLY A 199     -10.571 -12.482  25.313  1.00  6.37           C  
ATOM   2983  C   GLY A 199     -10.662 -13.967  25.008  1.00  6.37           C  
ATOM   2984  O   GLY A 199     -11.544 -14.676  25.512  1.00  6.37           O  
ATOM   2985  H   GLY A 199     -11.417 -11.306  23.707  1.00  6.37           H  
ATOM   2986 1HA  GLY A 199      -9.672 -12.279  25.892  1.00  6.37           H  
ATOM   2987 2HA  GLY A 199     -11.426 -12.185  25.919  1.00  6.37           H  
ATOM   2988  N   SER A 200      -9.753 -14.442  24.177  1.00  5.52           N  
ATOM   2989  CA  SER A 200      -9.835 -15.802  23.652  1.00  5.52           C  
ATOM   2990  C   SER A 200      -9.313 -16.835  24.643  1.00  5.52           C  
ATOM   2991  O   SER A 200      -8.242 -17.412  24.454  1.00  5.52           O  
ATOM   2992  CB  SER A 200      -9.081 -15.909  22.343  1.00  5.52           C  
ATOM   2993  OG  SER A 200      -9.623 -15.043  21.368  1.00  5.52           O  
ATOM   2994  H   SER A 200      -9.026 -13.797  23.871  1.00  5.52           H  
ATOM   2995  HA  SER A 200     -10.885 -16.025  23.453  1.00  5.52           H  
ATOM   2996 1HB  SER A 200      -8.028 -15.682  22.498  1.00  5.52           H  
ATOM   2997 2HB  SER A 200      -9.151 -16.940  21.989  1.00  5.52           H  
ATOM   2998  HG  SER A 200     -10.597 -15.012  21.523  1.00  5.52           H  
ATOM   2999  N   GLY A 201     -10.069 -17.031  25.719  1.00  4.85           N  
ATOM   3000  CA  GLY A 201      -9.694 -17.937  26.804  1.00  4.85           C  
ATOM   3001  C   GLY A 201     -10.092 -19.380  26.503  1.00  4.85           C  
ATOM   3002  O   GLY A 201     -10.403 -19.724  25.363  1.00  4.85           O  
ATOM   3003  H   GLY A 201     -10.920 -16.476  25.781  1.00  4.85           H  
ATOM   3004 1HA  GLY A 201      -8.618 -17.883  26.973  1.00  4.85           H  
ATOM   3005 2HA  GLY A 201     -10.171 -17.614  27.729  1.00  4.85           H  
ATOM   3006  N   ASP A 202     -10.098 -20.223  27.536  1.00  4.32           N  
ATOM   3007  CA  ASP A 202     -10.395 -21.652  27.363  1.00  4.32           C  
ATOM   3008  C   ASP A 202     -11.282 -22.188  28.497  1.00  4.32           C  
ATOM   3009  O   ASP A 202     -10.814 -22.449  29.608  1.00  4.32           O  
ATOM   3010  CB  ASP A 202      -9.063 -22.426  27.277  1.00  4.32           C  
ATOM   3011  CG  ASP A 202      -9.139 -23.960  26.986  1.00  4.32           C  
ATOM   3012  OD1 ASP A 202     -10.198 -24.517  26.943  1.00  4.32           O  
ATOM   3013  OD2 ASP A 202      -8.090 -24.538  26.803  1.00  4.32           O  
ATOM   3014  H   ASP A 202      -9.844 -19.857  28.457  1.00  4.32           H  
ATOM   3015  HA  ASP A 202     -10.929 -21.781  26.425  1.00  4.32           H  
ATOM   3016 1HB  ASP A 202      -8.456 -21.973  26.491  1.00  4.32           H  
ATOM   3017 2HB  ASP A 202      -8.522 -22.289  28.214  1.00  4.32           H  
ATOM   3018  N   THR A 203     -12.575 -22.328  28.192  1.00  3.90           N  
ATOM   3019  CA  THR A 203     -13.597 -22.743  29.151  1.00  3.90           C  
ATOM   3020  C   THR A 203     -13.636 -24.259  29.235  1.00  3.90           C  
ATOM   3021  O   THR A 203     -13.739 -24.924  28.204  1.00  3.90           O  
ATOM   3022  CB  THR A 203     -15.001 -22.215  28.715  1.00  3.90           C  
ATOM   3023  OG1 THR A 203     -15.011 -20.759  28.707  1.00  3.90           O  
ATOM   3024  CG2 THR A 203     -16.144 -22.775  29.589  1.00  3.90           C  
ATOM   3025  H   THR A 203     -12.843 -22.162  27.222  1.00  3.90           H  
ATOM   3026  HA  THR A 203     -13.341 -22.347  30.134  1.00  3.90           H  
ATOM   3027  HB  THR A 203     -15.172 -22.542  27.695  1.00  3.90           H  
ATOM   3028  HG1 THR A 203     -14.395 -20.464  28.016  1.00  3.90           H  
ATOM   3029 1HG2 THR A 203     -17.096 -22.402  29.213  1.00  3.90           H  
ATOM   3030 2HG2 THR A 203     -16.136 -23.862  29.535  1.00  3.90           H  
ATOM   3031 3HG2 THR A 203     -16.035 -22.485  30.599  1.00  3.90           H  
ATOM   3032  N   VAL A 204     -13.527 -24.806  30.446  1.00  3.56           N  
ATOM   3033  CA  VAL A 204     -13.543 -26.255  30.593  1.00  3.56           C  
ATOM   3034  C   VAL A 204     -14.628 -26.727  31.553  1.00  3.56           C  
ATOM   3035  O   VAL A 204     -14.703 -26.283  32.703  1.00  3.56           O  
ATOM   3036  CB  VAL A 204     -12.172 -26.789  31.039  1.00  3.56           C  
ATOM   3037  CG1 VAL A 204     -12.247 -28.318  31.201  1.00  3.56           C  
ATOM   3038  CG2 VAL A 204     -11.101 -26.404  29.995  1.00  3.56           C  
ATOM   3039  H   VAL A 204     -13.427 -24.213  31.253  1.00  3.56           H  
ATOM   3040  HA  VAL A 204     -13.741 -26.676  29.622  1.00  3.56           H  
ATOM   3041  HB  VAL A 204     -11.913 -26.363  32.005  1.00  3.56           H  
ATOM   3042 1HG1 VAL A 204     -11.281 -28.698  31.523  1.00  3.56           H  
ATOM   3043 2HG1 VAL A 204     -13.000 -28.575  31.944  1.00  3.56           H  
ATOM   3044 3HG1 VAL A 204     -12.516 -28.768  30.240  1.00  3.56           H  
ATOM   3045 1HG2 VAL A 204     -10.131 -26.783  30.310  1.00  3.56           H  
ATOM   3046 2HG2 VAL A 204     -11.357 -26.832  29.031  1.00  3.56           H  
ATOM   3047 3HG2 VAL A 204     -11.039 -25.318  29.892  1.00  3.56           H  
ATOM   3048  N   VAL A 205     -15.458 -27.639  31.066  1.00  3.29           N  
ATOM   3049  CA  VAL A 205     -16.575 -28.192  31.828  1.00  3.29           C  
ATOM   3050  C   VAL A 205     -16.576 -29.711  31.936  1.00  3.29           C  
ATOM   3051  O   VAL A 205     -16.335 -30.405  30.952  1.00  3.29           O  
ATOM   3052  CB  VAL A 205     -17.912 -27.787  31.189  1.00  3.29           C  
ATOM   3053  CG1 VAL A 205     -19.058 -28.454  31.940  1.00  3.29           C  
ATOM   3054  CG2 VAL A 205     -18.063 -26.263  31.163  1.00  3.29           C  
ATOM   3055  H   VAL A 205     -15.300 -27.950  30.104  1.00  3.29           H  
ATOM   3056  HA  VAL A 205     -16.533 -27.781  32.836  1.00  3.29           H  
ATOM   3057  HB  VAL A 205     -17.933 -28.140  30.215  1.00  3.29           H  
ATOM   3058 1HG1 VAL A 205     -19.964 -28.211  31.486  1.00  3.29           H  
ATOM   3059 2HG1 VAL A 205     -18.961 -29.531  31.906  1.00  3.29           H  
ATOM   3060 3HG1 VAL A 205     -19.068 -28.121  32.976  1.00  3.29           H  
ATOM   3061 1HG2 VAL A 205     -19.010 -26.000  30.686  1.00  3.29           H  
ATOM   3062 2HG2 VAL A 205     -18.052 -25.878  32.174  1.00  3.29           H  
ATOM   3063 3HG2 VAL A 205     -17.246 -25.824  30.599  1.00  3.29           H  
ATOM   3064  N   GLN A 206     -16.824 -30.220  33.138  1.00  3.08           N  
ATOM   3065  CA  GLN A 206     -16.966 -31.656  33.338  1.00  3.08           C  
ATOM   3066  C   GLN A 206     -18.353 -31.884  33.959  1.00  3.08           C  
ATOM   3067  O   GLN A 206     -18.689 -31.261  34.975  1.00  3.08           O  
ATOM   3068  CB  GLN A 206     -15.832 -32.204  34.204  1.00  3.08           C  
ATOM   3069  CG  GLN A 206     -14.436 -32.041  33.555  1.00  3.08           C  
ATOM   3070  CD  GLN A 206     -13.311 -32.638  34.373  1.00  3.08           C  
ATOM   3071  OE1 GLN A 206     -13.193 -32.376  35.576  1.00  3.08           O  
ATOM   3072  NE2 GLN A 206     -12.465 -33.439  33.728  1.00  3.08           N  
ATOM   3073  H   GLN A 206     -16.967 -29.597  33.918  1.00  3.08           H  
ATOM   3074  HA  GLN A 206     -16.929 -32.151  32.380  1.00  3.08           H  
ATOM   3075 1HB  GLN A 206     -15.826 -31.706  35.171  1.00  3.08           H  
ATOM   3076 2HB  GLN A 206     -15.995 -33.269  34.379  1.00  3.08           H  
ATOM   3077 1HG  GLN A 206     -14.442 -32.533  32.582  1.00  3.08           H  
ATOM   3078 2HG  GLN A 206     -14.228 -30.981  33.426  1.00  3.08           H  
ATOM   3079 1HE2 GLN A 206     -11.700 -33.856  34.217  1.00  3.08           H  
ATOM   3080 2HE2 GLN A 206     -12.583 -33.635  32.726  1.00  3.08           H  
ATOM   3081  N   THR A 207     -19.214 -32.668  33.302  1.00  2.92           N  
ATOM   3082  CA  THR A 207     -20.567 -32.804  33.861  1.00  2.92           C  
ATOM   3083  C   THR A 207     -21.309 -34.154  33.823  1.00  2.92           C  
ATOM   3084  O   THR A 207     -21.399 -34.847  32.789  1.00  2.92           O  
ATOM   3085  CB  THR A 207     -21.444 -31.697  33.285  1.00  2.92           C  
ATOM   3086  OG1 THR A 207     -20.865 -30.437  33.662  1.00  2.92           O  
ATOM   3087  CG2 THR A 207     -22.867 -31.785  33.784  1.00  2.92           C  
ATOM   3088  H   THR A 207     -18.911 -33.150  32.455  1.00  2.92           H  
ATOM   3089  HA  THR A 207     -20.480 -32.571  34.920  1.00  2.92           H  
ATOM   3090  HB  THR A 207     -21.442 -31.771  32.221  1.00  2.92           H  
ATOM   3091  HG1 THR A 207     -20.249 -30.585  34.430  1.00  2.92           H  
ATOM   3092 1HG2 THR A 207     -23.459 -30.975  33.365  1.00  2.92           H  
ATOM   3093 2HG2 THR A 207     -23.317 -32.731  33.490  1.00  2.92           H  
ATOM   3094 3HG2 THR A 207     -22.861 -31.707  34.864  1.00  2.92           H  
ATOM   3095  N   THR A 208     -21.907 -34.444  34.982  1.00  2.84           N  
ATOM   3096  CA  THR A 208     -22.780 -35.581  35.218  1.00  2.84           C  
ATOM   3097  C   THR A 208     -24.081 -35.114  35.900  1.00  2.84           C  
ATOM   3098  O   THR A 208     -24.034 -34.423  36.918  1.00  2.84           O  
ATOM   3099  CB  THR A 208     -22.069 -36.615  36.110  1.00  2.84           C  
ATOM   3100  OG1 THR A 208     -20.856 -37.060  35.471  1.00  2.84           O  
ATOM   3101  CG2 THR A 208     -22.964 -37.805  36.355  1.00  2.84           C  
ATOM   3102  H   THR A 208     -21.754 -33.808  35.753  1.00  2.84           H  
ATOM   3103  HA  THR A 208     -23.039 -36.040  34.265  1.00  2.84           H  
ATOM   3104  HB  THR A 208     -21.818 -36.150  37.064  1.00  2.84           H  
ATOM   3105  HG1 THR A 208     -21.057 -37.824  34.938  1.00  2.84           H  
ATOM   3106 1HG2 THR A 208     -22.452 -38.527  36.990  1.00  2.84           H  
ATOM   3107 2HG2 THR A 208     -23.859 -37.474  36.843  1.00  2.84           H  
ATOM   3108 3HG2 THR A 208     -23.219 -38.276  35.410  1.00  2.84           H  
ATOM   3109  N   ASN A 209     -25.220 -35.557  35.371  1.00  2.87           N  
ATOM   3110  CA  ASN A 209     -26.568 -35.279  35.873  1.00  2.87           C  
ATOM   3111  C   ASN A 209     -26.900 -33.797  35.981  1.00  2.87           C  
ATOM   3112  O   ASN A 209     -27.506 -33.361  36.964  1.00  2.87           O  
ATOM   3113  CB  ASN A 209     -26.806 -35.949  37.220  1.00  2.87           C  
ATOM   3114  CG  ASN A 209     -26.869 -37.464  37.162  1.00  2.87           C  
ATOM   3115  OD1 ASN A 209     -27.585 -38.041  36.339  1.00  2.87           O  
ATOM   3116  ND2 ASN A 209     -26.151 -38.114  38.041  1.00  2.87           N  
ATOM   3117  H   ASN A 209     -25.146 -36.056  34.499  1.00  2.87           H  
ATOM   3118  HA  ASN A 209     -27.275 -35.702  35.156  1.00  2.87           H  
ATOM   3119 1HB  ASN A 209     -26.022 -35.662  37.920  1.00  2.87           H  
ATOM   3120 2HB  ASN A 209     -27.745 -35.585  37.631  1.00  2.87           H  
ATOM   3121 1HD2 ASN A 209     -26.165 -39.115  38.059  1.00  2.87           H  
ATOM   3122 2HD2 ASN A 209     -25.594 -37.610  38.702  1.00  2.87           H  
ATOM   3123  N   ALA A 210     -26.526 -33.013  34.973  1.00  3.03           N  
ATOM   3124  CA  ALA A 210     -26.831 -31.584  35.057  1.00  3.03           C  
ATOM   3125  C   ALA A 210     -26.864 -30.842  33.727  1.00  3.03           C  
ATOM   3126  O   ALA A 210     -26.365 -31.308  32.698  1.00  3.03           O  
ATOM   3127  CB  ALA A 210     -25.828 -30.893  35.963  1.00  3.03           C  
ATOM   3128  H   ALA A 210     -26.038 -33.436  34.181  1.00  3.03           H  
ATOM   3129  HA  ALA A 210     -27.820 -31.493  35.505  1.00  3.03           H  
ATOM   3130 1HB  ALA A 210     -26.099 -29.842  36.063  1.00  3.03           H  
ATOM   3131 2HB  ALA A 210     -25.830 -31.363  36.946  1.00  3.03           H  
ATOM   3132 3HB  ALA A 210     -24.856 -30.960  35.545  1.00  3.03           H  
ATOM   3133  N   ARG A 211     -27.505 -29.676  33.775  1.00  3.30           N  
ATOM   3134  CA  ARG A 211     -27.514 -28.721  32.676  1.00  3.30           C  
ATOM   3135  C   ARG A 211     -26.226 -27.929  32.721  1.00  3.30           C  
ATOM   3136  O   ARG A 211     -25.819 -27.457  33.786  1.00  3.30           O  
ATOM   3137  CB  ARG A 211     -28.701 -27.775  32.765  1.00  3.30           C  
ATOM   3138  CG  ARG A 211     -28.858 -26.812  31.575  1.00  3.30           C  
ATOM   3139  CD  ARG A 211     -30.035 -25.900  31.743  1.00  3.30           C  
ATOM   3140  NE  ARG A 211     -31.307 -26.626  31.782  1.00  3.30           N  
ATOM   3141  CZ  ARG A 211     -32.008 -27.022  30.697  1.00  3.30           C  
ATOM   3142  NH1 ARG A 211     -31.560 -26.763  29.490  1.00  3.30           N  
ATOM   3143  NH2 ARG A 211     -33.154 -27.668  30.851  1.00  3.30           N  
ATOM   3144  H   ARG A 211     -27.948 -29.406  34.643  1.00  3.30           H  
ATOM   3145  HA  ARG A 211     -27.546 -29.255  31.729  1.00  3.30           H  
ATOM   3146 1HB  ARG A 211     -29.620 -28.352  32.843  1.00  3.30           H  
ATOM   3147 2HB  ARG A 211     -28.613 -27.170  33.667  1.00  3.30           H  
ATOM   3148 1HG  ARG A 211     -27.963 -26.187  31.491  1.00  3.30           H  
ATOM   3149 2HG  ARG A 211     -28.984 -27.384  30.653  1.00  3.30           H  
ATOM   3150 1HD  ARG A 211     -29.934 -25.338  32.671  1.00  3.30           H  
ATOM   3151 2HD  ARG A 211     -30.069 -25.198  30.906  1.00  3.30           H  
ATOM   3152  HE  ARG A 211     -31.692 -26.838  32.693  1.00  3.30           H  
ATOM   3153 1HH1 ARG A 211     -30.686 -26.257  29.372  1.00  3.30           H  
ATOM   3154 2HH1 ARG A 211     -32.090 -27.051  28.680  1.00  3.30           H  
ATOM   3155 1HH2 ARG A 211     -33.504 -27.863  31.780  1.00  3.30           H  
ATOM   3156 2HH2 ARG A 211     -33.679 -27.960  30.040  1.00  3.30           H  
ATOM   3157  N   ILE A 212     -25.591 -27.785  31.580  1.00  3.69           N  
ATOM   3158  CA  ILE A 212     -24.330 -27.065  31.496  1.00  3.69           C  
ATOM   3159  C   ILE A 212     -24.503 -25.606  31.104  1.00  3.69           C  
ATOM   3160  O   ILE A 212     -25.308 -25.285  30.236  1.00  3.69           O  
ATOM   3161  CB  ILE A 212     -23.404 -27.757  30.501  1.00  3.69           C  
ATOM   3162  CG1 ILE A 212     -23.152 -29.169  31.006  1.00  3.69           C  
ATOM   3163  CG2 ILE A 212     -22.092 -26.964  30.412  1.00  3.69           C  
ATOM   3164  CD1 ILE A 212     -22.546 -30.061  30.005  1.00  3.69           C  
ATOM   3165  H   ILE A 212     -25.981 -28.219  30.739  1.00  3.69           H  
ATOM   3166  HA  ILE A 212     -23.854 -27.094  32.474  1.00  3.69           H  
ATOM   3167  HB  ILE A 212     -23.875 -27.825  29.518  1.00  3.69           H  
ATOM   3168 1HG1 ILE A 212     -22.490 -29.120  31.871  1.00  3.69           H  
ATOM   3169 2HG1 ILE A 212     -24.102 -29.604  31.319  1.00  3.69           H  
ATOM   3170 1HG2 ILE A 212     -21.405 -27.453  29.747  1.00  3.69           H  
ATOM   3171 2HG2 ILE A 212     -22.277 -25.964  30.050  1.00  3.69           H  
ATOM   3172 3HG2 ILE A 212     -21.663 -26.900  31.405  1.00  3.69           H  
ATOM   3173 1HD1 ILE A 212     -22.412 -31.027  30.424  1.00  3.69           H  
ATOM   3174 2HD1 ILE A 212     -23.210 -30.142  29.152  1.00  3.69           H  
ATOM   3175 3HD1 ILE A 212     -21.591 -29.658  29.703  1.00  3.69           H  
ATOM   3176  N   GLN A 213     -23.789 -24.707  31.779  1.00  4.13           N  
ATOM   3177  CA  GLN A 213     -23.848 -23.313  31.371  1.00  4.13           C  
ATOM   3178  C   GLN A 213     -22.492 -22.624  31.478  1.00  4.13           C  
ATOM   3179  O   GLN A 213     -21.646 -22.971  32.303  1.00  4.13           O  
ATOM   3180  CB  GLN A 213     -24.879 -22.509  32.178  1.00  4.13           C  
ATOM   3181  CG  GLN A 213     -24.572 -22.397  33.666  1.00  4.13           C  
ATOM   3182  CD  GLN A 213     -25.614 -21.550  34.453  1.00  4.13           C  
ATOM   3183  OE1 GLN A 213     -25.763 -20.318  34.234  1.00  4.13           O  
ATOM   3184  NE2 GLN A 213     -26.331 -22.211  35.363  1.00  4.13           N  
ATOM   3185  H   GLN A 213     -23.176 -24.999  32.525  1.00  4.13           H  
ATOM   3186  HA  GLN A 213     -24.143 -23.287  30.328  1.00  4.13           H  
ATOM   3187 1HB  GLN A 213     -24.947 -21.499  31.772  1.00  4.13           H  
ATOM   3188 2HB  GLN A 213     -25.859 -22.972  32.067  1.00  4.13           H  
ATOM   3189 1HG  GLN A 213     -24.562 -23.402  34.091  1.00  4.13           H  
ATOM   3190 2HG  GLN A 213     -23.592 -21.935  33.783  1.00  4.13           H  
ATOM   3191 1HE2 GLN A 213     -27.024 -21.742  35.908  1.00  4.13           H  
ATOM   3192 2HE2 GLN A 213     -26.176 -23.194  35.502  1.00  4.13           H  
ATOM   3193  N   ALA A 214     -22.329 -21.629  30.625  1.00  4.52           N  
ATOM   3194  CA  ALA A 214     -21.199 -20.719  30.541  1.00  4.52           C  
ATOM   3195  C   ALA A 214     -21.681 -19.518  29.746  1.00  4.52           C  
ATOM   3196  O   ALA A 214     -22.716 -19.593  29.085  1.00  4.52           O  
ATOM   3197  CB  ALA A 214     -19.983 -21.364  29.883  1.00  4.52           C  
ATOM   3198  H   ALA A 214     -23.072 -21.466  29.970  1.00  4.52           H  
ATOM   3199  HA  ALA A 214     -20.929 -20.388  31.546  1.00  4.52           H  
ATOM   3200 1HB  ALA A 214     -19.173 -20.631  29.839  1.00  4.52           H  
ATOM   3201 2HB  ALA A 214     -19.663 -22.226  30.468  1.00  4.52           H  
ATOM   3202 3HB  ALA A 214     -20.234 -21.676  28.881  1.00  4.52           H  
ATOM   3203  N   GLY A 215     -20.979 -18.417  29.818  1.00  4.77           N  
ATOM   3204  CA  GLY A 215     -21.338 -17.291  28.981  1.00  4.77           C  
ATOM   3205  C   GLY A 215     -20.662 -17.444  27.624  1.00  4.77           C  
ATOM   3206  O   GLY A 215     -19.971 -18.436  27.389  1.00  4.77           O  
ATOM   3207  H   GLY A 215     -20.166 -18.374  30.418  1.00  4.77           H  
ATOM   3208 1HA  GLY A 215     -22.423 -17.246  28.875  1.00  4.77           H  
ATOM   3209 2HA  GLY A 215     -21.009 -16.378  29.464  1.00  4.77           H  
ATOM   3210  N   PRO A 216     -20.873 -16.487  26.718  1.00  4.79           N  
ATOM   3211  CA  PRO A 216     -20.313 -16.380  25.387  1.00  4.79           C  
ATOM   3212  C   PRO A 216     -18.913 -15.833  25.511  1.00  4.79           C  
ATOM   3213  O   PRO A 216     -18.531 -15.359  26.582  1.00  4.79           O  
ATOM   3214  CB  PRO A 216     -21.233 -15.367  24.713  1.00  4.79           C  
ATOM   3215  CG  PRO A 216     -21.632 -14.440  25.840  1.00  4.79           C  
ATOM   3216  CD  PRO A 216     -21.733 -15.332  27.081  1.00  4.79           C  
ATOM   3217  HA  PRO A 216     -20.326 -17.359  24.882  1.00  4.79           H  
ATOM   3218 1HB  PRO A 216     -20.695 -14.855  23.905  1.00  4.79           H  
ATOM   3219 2HB  PRO A 216     -22.068 -15.876  24.246  1.00  4.79           H  
ATOM   3220 1HG  PRO A 216     -20.873 -13.649  25.956  1.00  4.79           H  
ATOM   3221 2HG  PRO A 216     -22.581 -13.936  25.603  1.00  4.79           H  
ATOM   3222 1HD  PRO A 216     -21.307 -14.788  27.923  1.00  4.79           H  
ATOM   3223 2HD  PRO A 216     -22.765 -15.625  27.274  1.00  4.79           H  
ATOM   3224  N   GLY A 217     -18.168 -15.823  24.424  1.00  4.57           N  
ATOM   3225  CA  GLY A 217     -16.937 -15.067  24.480  1.00  4.57           C  
ATOM   3226  C   GLY A 217     -16.152 -15.082  23.173  1.00  4.57           C  
ATOM   3227  O   GLY A 217     -16.136 -16.077  22.452  1.00  4.57           O  
ATOM   3228  H   GLY A 217     -18.480 -16.275  23.570  1.00  4.57           H  
ATOM   3229 1HA  GLY A 217     -17.202 -14.051  24.757  1.00  4.57           H  
ATOM   3230 2HA  GLY A 217     -16.318 -15.467  25.286  1.00  4.57           H  
ATOM   3231  N   PRO A 218     -15.268 -14.098  22.999  1.00  4.21           N  
ATOM   3232  CA  PRO A 218     -14.516 -13.766  21.800  1.00  4.21           C  
ATOM   3233  C   PRO A 218     -13.416 -14.748  21.486  1.00  4.21           C  
ATOM   3234  O   PRO A 218     -12.233 -14.489  21.726  1.00  4.21           O  
ATOM   3235  CB  PRO A 218     -13.960 -12.405  22.159  1.00  4.21           C  
ATOM   3236  CG  PRO A 218     -13.795 -12.474  23.652  1.00  4.21           C  
ATOM   3237  CD  PRO A 218     -14.950 -13.232  24.145  1.00  4.21           C  
ATOM   3238  HA  PRO A 218     -15.206 -13.682  20.948  1.00  4.21           H  
ATOM   3239 1HB  PRO A 218     -13.007 -12.242  21.628  1.00  4.21           H  
ATOM   3240 2HB  PRO A 218     -14.645 -11.614  21.832  1.00  4.21           H  
ATOM   3241 1HG  PRO A 218     -12.896 -13.004  23.855  1.00  4.21           H  
ATOM   3242 2HG  PRO A 218     -13.710 -11.481  24.111  1.00  4.21           H  
ATOM   3243 1HD  PRO A 218     -14.646 -13.820  25.028  1.00  4.21           H  
ATOM   3244 2HD  PRO A 218     -15.751 -12.516  24.361  1.00  4.21           H  
ATOM   3245  N   GLY A 219     -13.829 -15.894  20.974  1.00  3.80           N  
ATOM   3246  CA  GLY A 219     -12.886 -16.966  20.706  1.00  3.80           C  
ATOM   3247  C   GLY A 219     -12.715 -17.838  21.932  1.00  3.80           C  
ATOM   3248  O   GLY A 219     -11.704 -18.519  22.096  1.00  3.80           O  
ATOM   3249  H   GLY A 219     -14.838 -15.993  20.801  1.00  3.80           H  
ATOM   3250 1HA  GLY A 219     -13.242 -17.567  19.874  1.00  3.80           H  
ATOM   3251 2HA  GLY A 219     -11.926 -16.547  20.411  1.00  3.80           H  
ATOM   3252  N   GLY A 220     -13.722 -17.831  22.793  1.00  3.41           N  
ATOM   3253  CA  GLY A 220     -13.684 -18.617  24.016  1.00  3.41           C  
ATOM   3254  C   GLY A 220     -13.790 -20.117  23.733  1.00  3.41           C  
ATOM   3255  O   GLY A 220     -14.863 -20.727  23.885  1.00  3.41           O  
ATOM   3256  H   GLY A 220     -14.534 -17.245  22.602  1.00  3.41           H  
ATOM   3257 1HA  GLY A 220     -12.751 -18.416  24.546  1.00  3.41           H  
ATOM   3258 2HA  GLY A 220     -14.497 -18.305  24.670  1.00  3.41           H  
ATOM   3259  N   ASP A 221     -12.664 -20.703  23.305  1.00  3.07           N  
ATOM   3260  CA  ASP A 221     -12.629 -22.129  22.985  1.00  3.07           C  
ATOM   3261  C   ASP A 221     -13.238 -22.836  24.167  1.00  3.07           C  
ATOM   3262  O   ASP A 221     -12.984 -22.446  25.315  1.00  3.07           O  
ATOM   3263  CB  ASP A 221     -11.200 -22.688  22.798  1.00  3.07           C  
ATOM   3264  CG  ASP A 221     -10.422 -22.272  21.502  1.00  3.07           C  
ATOM   3265  OD1 ASP A 221     -10.989 -21.653  20.641  1.00  3.07           O  
ATOM   3266  OD2 ASP A 221      -9.260 -22.630  21.399  1.00  3.07           O  
ATOM   3267  H   ASP A 221     -11.839 -20.111  23.189  1.00  3.07           H  
ATOM   3268  HA  ASP A 221     -13.230 -22.329  22.095  1.00  3.07           H  
ATOM   3269 1HB  ASP A 221     -10.598 -22.383  23.660  1.00  3.07           H  
ATOM   3270 2HB  ASP A 221     -11.250 -23.780  22.826  1.00  3.07           H  
ATOM   3271  N   THR A 222     -14.077 -23.822  23.896  1.00  2.81           N  
ATOM   3272  CA  THR A 222     -14.715 -24.518  25.000  1.00  2.81           C  
ATOM   3273  C   THR A 222     -14.570 -26.033  24.885  1.00  2.81           C  
ATOM   3274  O   THR A 222     -14.877 -26.614  23.842  1.00  2.81           O  
ATOM   3275  CB  THR A 222     -16.200 -24.089  25.098  1.00  2.81           C  
ATOM   3276  OG1 THR A 222     -16.291 -22.641  25.316  1.00  2.81           O  
ATOM   3277  CG2 THR A 222     -16.898 -24.826  26.227  1.00  2.81           C  
ATOM   3278  H   THR A 222     -14.233 -24.088  22.920  1.00  2.81           H  
ATOM   3279  HA  THR A 222     -14.226 -24.217  25.922  1.00  2.81           H  
ATOM   3280  HB  THR A 222     -16.703 -24.330  24.192  1.00  2.81           H  
ATOM   3281  HG1 THR A 222     -15.730 -22.118  24.660  1.00  2.81           H  
ATOM   3282 1HG2 THR A 222     -17.942 -24.526  26.279  1.00  2.81           H  
ATOM   3283 2HG2 THR A 222     -16.835 -25.875  26.027  1.00  2.81           H  
ATOM   3284 3HG2 THR A 222     -16.409 -24.610  27.170  1.00  2.81           H  
ATOM   3285  N   VAL A 223     -14.117 -26.658  25.965  1.00  2.63           N  
ATOM   3286  CA  VAL A 223     -13.943 -28.104  26.025  1.00  2.63           C  
ATOM   3287  C   VAL A 223     -14.787 -28.685  27.126  1.00  2.63           C  
ATOM   3288  O   VAL A 223     -14.656 -28.304  28.288  1.00  2.63           O  
ATOM   3289  CB  VAL A 223     -12.480 -28.489  26.279  1.00  2.63           C  
ATOM   3290  CG1 VAL A 223     -12.356 -30.015  26.379  1.00  2.63           C  
ATOM   3291  CG2 VAL A 223     -11.600 -27.943  25.153  1.00  2.63           C  
ATOM   3292  H   VAL A 223     -13.894 -26.094  26.785  1.00  2.63           H  
ATOM   3293  HA  VAL A 223     -14.266 -28.535  25.082  1.00  2.63           H  
ATOM   3294  HB  VAL A 223     -12.158 -28.067  27.227  1.00  2.63           H  
ATOM   3295 1HG1 VAL A 223     -11.318 -30.281  26.573  1.00  2.63           H  
ATOM   3296 2HG1 VAL A 223     -12.980 -30.381  27.196  1.00  2.63           H  
ATOM   3297 3HG1 VAL A 223     -12.676 -30.475  25.456  1.00  2.63           H  
ATOM   3298 1HG2 VAL A 223     -10.563 -28.212  25.346  1.00  2.63           H  
ATOM   3299 2HG2 VAL A 223     -11.913 -28.363  24.203  1.00  2.63           H  
ATOM   3300 3HG2 VAL A 223     -11.686 -26.854  25.115  1.00  2.63           H  
ATOM   3301  N   VAL A 224     -15.648 -29.602  26.754  1.00  2.51           N  
ATOM   3302  CA  VAL A 224     -16.550 -30.194  27.698  1.00  2.51           C  
ATOM   3303  C   VAL A 224     -16.450 -31.709  27.681  1.00  2.51           C  
ATOM   3304  O   VAL A 224     -16.281 -32.305  26.627  1.00  2.51           O  
ATOM   3305  CB  VAL A 224     -17.978 -29.758  27.381  1.00  2.51           C  
ATOM   3306  CG1 VAL A 224     -18.922 -30.342  28.416  1.00  2.51           C  
ATOM   3307  CG2 VAL A 224     -18.003 -28.241  27.249  1.00  2.51           C  
ATOM   3308  H   VAL A 224     -15.721 -29.848  25.769  1.00  2.51           H  
ATOM   3309  HA  VAL A 224     -16.294 -29.836  28.686  1.00  2.51           H  
ATOM   3310  HB  VAL A 224     -18.275 -30.180  26.440  1.00  2.51           H  
ATOM   3311 1HG1 VAL A 224     -19.934 -30.081  28.204  1.00  2.51           H  
ATOM   3312 2HG1 VAL A 224     -18.819 -31.391  28.385  1.00  2.51           H  
ATOM   3313 3HG1 VAL A 224     -18.675 -30.000  29.396  1.00  2.51           H  
ATOM   3314 1HG2 VAL A 224     -18.966 -27.898  26.998  1.00  2.51           H  
ATOM   3315 2HG2 VAL A 224     -17.689 -27.764  28.148  1.00  2.51           H  
ATOM   3316 3HG2 VAL A 224     -17.329 -27.973  26.451  1.00  2.51           H  
ATOM   3317  N   GLN A 225     -16.462 -32.314  28.857  1.00  2.45           N  
ATOM   3318  CA  GLN A 225     -16.484 -33.766  28.984  1.00  2.45           C  
ATOM   3319  C   GLN A 225     -17.719 -34.155  29.777  1.00  2.45           C  
ATOM   3320  O   GLN A 225     -17.888 -33.675  30.900  1.00  2.45           O  
ATOM   3321  CB  GLN A 225     -15.246 -34.279  29.714  1.00  2.45           C  
ATOM   3322  CG  GLN A 225     -13.938 -34.010  29.012  1.00  2.45           C  
ATOM   3323  CD  GLN A 225     -12.733 -34.629  29.741  1.00  2.45           C  
ATOM   3324  OE1 GLN A 225     -12.429 -34.320  30.913  1.00  2.45           O  
ATOM   3325  NE2 GLN A 225     -12.036 -35.533  29.045  1.00  2.45           N  
ATOM   3326  H   GLN A 225     -16.516 -31.729  29.688  1.00  2.45           H  
ATOM   3327  HA  GLN A 225     -16.558 -34.218  27.999  1.00  2.45           H  
ATOM   3328 1HB  GLN A 225     -15.204 -33.833  30.703  1.00  2.45           H  
ATOM   3329 2HB  GLN A 225     -15.332 -35.358  29.844  1.00  2.45           H  
ATOM   3330 1HG  GLN A 225     -14.003 -34.426  28.016  1.00  2.45           H  
ATOM   3331 2HG  GLN A 225     -13.783 -32.931  28.952  1.00  2.45           H  
ATOM   3332 1HE2 GLN A 225     -11.246 -35.982  29.459  1.00  2.45           H  
ATOM   3333 2HE2 GLN A 225     -12.313 -35.779  28.091  1.00  2.45           H  
ATOM   3334  N   THR A 226     -18.587 -34.996  29.224  1.00  2.47           N  
ATOM   3335  CA  THR A 226     -19.787 -35.323  29.995  1.00  2.47           C  
ATOM   3336  C   THR A 226     -20.060 -36.800  30.064  1.00  2.47           C  
ATOM   3337  O   THR A 226     -19.626 -37.568  29.202  1.00  2.47           O  
ATOM   3338  CB  THR A 226     -21.057 -34.667  29.407  1.00  2.47           C  
ATOM   3339  OG1 THR A 226     -21.317 -35.201  28.124  1.00  2.47           O  
ATOM   3340  CG2 THR A 226     -20.886 -33.218  29.253  1.00  2.47           C  
ATOM   3341  H   THR A 226     -18.420 -35.392  28.292  1.00  2.47           H  
ATOM   3342  HA  THR A 226     -19.657 -34.972  31.017  1.00  2.47           H  
ATOM   3343  HB  THR A 226     -21.901 -34.873  30.069  1.00  2.47           H  
ATOM   3344  HG1 THR A 226     -20.732 -34.748  27.499  1.00  2.47           H  
ATOM   3345 1HG2 THR A 226     -21.787 -32.781  28.833  1.00  2.47           H  
ATOM   3346 2HG2 THR A 226     -20.668 -32.767  30.219  1.00  2.47           H  
ATOM   3347 3HG2 THR A 226     -20.075 -33.069  28.579  1.00  2.47           H  
ATOM   3348  N   THR A 227     -20.852 -37.187  31.058  1.00  2.55           N  
ATOM   3349  CA  THR A 227     -21.307 -38.559  31.083  1.00  2.55           C  
ATOM   3350  C   THR A 227     -22.823 -38.549  31.062  1.00  2.55           C  
ATOM   3351  O   THR A 227     -23.448 -39.479  30.556  1.00  2.55           O  
ATOM   3352  CB  THR A 227     -20.847 -39.326  32.335  1.00  2.55           C  
ATOM   3353  OG1 THR A 227     -21.446 -38.769  33.508  1.00  2.55           O  
ATOM   3354  CG2 THR A 227     -19.336 -39.243  32.473  1.00  2.55           C  
ATOM   3355  H   THR A 227     -21.142 -36.502  31.756  1.00  2.55           H  
ATOM   3356  HA  THR A 227     -20.940 -39.077  30.208  1.00  2.55           H  
ATOM   3357  HB  THR A 227     -21.146 -40.369  32.241  1.00  2.55           H  
ATOM   3358  HG1 THR A 227     -20.963 -37.984  33.782  1.00  2.55           H  
ATOM   3359 1HG2 THR A 227     -19.016 -39.797  33.356  1.00  2.55           H  
ATOM   3360 2HG2 THR A 227     -18.867 -39.672  31.584  1.00  2.55           H  
ATOM   3361 3HG2 THR A 227     -19.036 -38.201  32.574  1.00  2.55           H  
ATOM   3362  N   ASN A 228     -23.404 -37.450  31.555  1.00  2.71           N  
ATOM   3363  CA  ASN A 228     -24.860 -37.310  31.676  1.00  2.71           C  
ATOM   3364  C   ASN A 228     -25.265 -35.834  31.752  1.00  2.71           C  
ATOM   3365  O   ASN A 228     -25.184 -35.222  32.827  1.00  2.71           O  
ATOM   3366  CB  ASN A 228     -25.365 -38.129  32.859  1.00  2.71           C  
ATOM   3367  CG  ASN A 228     -26.863 -38.124  33.024  1.00  2.71           C  
ATOM   3368  OD1 ASN A 228     -27.542 -37.141  32.707  1.00  2.71           O  
ATOM   3369  ND2 ASN A 228     -27.393 -39.214  33.520  1.00  2.71           N  
ATOM   3370  H   ASN A 228     -22.802 -36.706  31.907  1.00  2.71           H  
ATOM   3371  HA  ASN A 228     -25.318 -37.726  30.794  1.00  2.71           H  
ATOM   3372 1HB  ASN A 228     -25.052 -39.164  32.724  1.00  2.71           H  
ATOM   3373 2HB  ASN A 228     -24.906 -37.786  33.769  1.00  2.71           H  
ATOM   3374 1HD2 ASN A 228     -28.382 -39.272  33.662  1.00  2.71           H  
ATOM   3375 2HD2 ASN A 228     -26.809 -39.988  33.770  1.00  2.71           H  
ATOM   3376  N   ALA A 229     -25.697 -35.258  30.625  1.00  2.97           N  
ATOM   3377  CA  ALA A 229     -25.923 -33.808  30.644  1.00  2.97           C  
ATOM   3378  C   ALA A 229     -26.906 -33.256  29.616  1.00  2.97           C  
ATOM   3379  O   ALA A 229     -27.244 -33.903  28.617  1.00  2.97           O  
ATOM   3380  CB  ALA A 229     -24.604 -33.089  30.439  1.00  2.97           C  
ATOM   3381  H   ALA A 229     -25.798 -35.833  29.783  1.00  2.97           H  
ATOM   3382  HA  ALA A 229     -26.313 -33.558  31.629  1.00  2.97           H  
ATOM   3383 1HB  ALA A 229     -24.770 -32.017  30.518  1.00  2.97           H  
ATOM   3384 2HB  ALA A 229     -23.890 -33.402  31.197  1.00  2.97           H  
ATOM   3385 3HB  ALA A 229     -24.213 -33.325  29.450  1.00  2.97           H  
ATOM   3386  N   ARG A 230     -27.339 -32.021  29.890  1.00  3.33           N  
ATOM   3387  CA  ARG A 230     -28.165 -31.260  28.954  1.00  3.33           C  
ATOM   3388  C   ARG A 230     -27.330 -30.114  28.370  1.00  3.33           C  
ATOM   3389  O   ARG A 230     -26.744 -29.293  29.096  1.00  3.33           O  
ATOM   3390  CB  ARG A 230     -29.428 -30.743  29.621  1.00  3.33           C  
ATOM   3391  CG  ARG A 230     -30.395 -31.830  30.083  1.00  3.33           C  
ATOM   3392  CD  ARG A 230     -31.613 -31.256  30.725  1.00  3.33           C  
ATOM   3393  NE  ARG A 230     -32.584 -32.288  31.076  1.00  3.33           N  
ATOM   3394  CZ  ARG A 230     -32.591 -32.980  32.237  1.00  3.33           C  
ATOM   3395  NH1 ARG A 230     -31.680 -32.745  33.155  1.00  3.33           N  
ATOM   3396  NH2 ARG A 230     -33.517 -33.896  32.450  1.00  3.33           N  
ATOM   3397  H   ARG A 230     -27.042 -31.600  30.775  1.00  3.33           H  
ATOM   3398  HA  ARG A 230     -28.463 -31.912  28.133  1.00  3.33           H  
ATOM   3399 1HB  ARG A 230     -29.181 -30.154  30.484  1.00  3.33           H  
ATOM   3400 2HB  ARG A 230     -29.965 -30.097  28.925  1.00  3.33           H  
ATOM   3401 1HG  ARG A 230     -30.700 -32.434  29.225  1.00  3.33           H  
ATOM   3402 2HG  ARG A 230     -29.898 -32.468  30.817  1.00  3.33           H  
ATOM   3403 1HD  ARG A 230     -31.331 -30.727  31.635  1.00  3.33           H  
ATOM   3404 2HD  ARG A 230     -32.092 -30.560  30.037  1.00  3.33           H  
ATOM   3405  HE  ARG A 230     -33.305 -32.501  30.402  1.00  3.33           H  
ATOM   3406 1HH1 ARG A 230     -30.973 -32.046  32.991  1.00  3.33           H  
ATOM   3407 2HH1 ARG A 230     -31.688 -33.266  34.021  1.00  3.33           H  
ATOM   3408 1HH2 ARG A 230     -34.218 -34.079  31.746  1.00  3.33           H  
ATOM   3409 2HH2 ARG A 230     -33.523 -34.414  33.315  1.00  3.33           H  
ATOM   3410  N   ILE A 231     -27.253 -30.108  27.039  1.00  3.78           N  
ATOM   3411  CA  ILE A 231     -26.410 -29.217  26.254  1.00  3.78           C  
ATOM   3412  C   ILE A 231     -27.081 -28.155  25.371  1.00  3.78           C  
ATOM   3413  O   ILE A 231     -27.871 -28.458  24.477  1.00  3.78           O  
ATOM   3414  CB  ILE A 231     -25.550 -30.144  25.386  1.00  3.78           C  
ATOM   3415  CG1 ILE A 231     -24.663 -31.003  26.328  1.00  3.78           C  
ATOM   3416  CG2 ILE A 231     -24.850 -29.437  24.282  1.00  3.78           C  
ATOM   3417  CD1 ILE A 231     -23.915 -32.090  25.651  1.00  3.78           C  
ATOM   3418  H   ILE A 231     -27.774 -30.808  26.511  1.00  3.78           H  
ATOM   3419  HA  ILE A 231     -25.758 -28.695  26.953  1.00  3.78           H  
ATOM   3420  HB  ILE A 231     -26.201 -30.839  24.924  1.00  3.78           H  
ATOM   3421 1HG1 ILE A 231     -23.974 -30.352  26.834  1.00  3.78           H  
ATOM   3422 2HG1 ILE A 231     -25.291 -31.477  27.074  1.00  3.78           H  
ATOM   3423 1HG2 ILE A 231     -24.288 -30.136  23.668  1.00  3.78           H  
ATOM   3424 2HG2 ILE A 231     -25.575 -28.915  23.653  1.00  3.78           H  
ATOM   3425 3HG2 ILE A 231     -24.226 -28.773  24.687  1.00  3.78           H  
ATOM   3426 1HD1 ILE A 231     -23.329 -32.637  26.392  1.00  3.78           H  
ATOM   3427 2HD1 ILE A 231     -24.615 -32.766  25.173  1.00  3.78           H  
ATOM   3428 3HD1 ILE A 231     -23.251 -31.678  24.895  1.00  3.78           H  
ATOM   3429  N   GLN A 232     -26.749 -26.897  25.658  1.00  4.31           N  
ATOM   3430  CA  GLN A 232     -27.164 -25.694  24.927  1.00  4.31           C  
ATOM   3431  C   GLN A 232     -25.986 -24.715  25.019  1.00  4.31           C  
ATOM   3432  O   GLN A 232     -25.234 -24.799  25.979  1.00  4.31           O  
ATOM   3433  CB  GLN A 232     -28.454 -25.088  25.496  1.00  4.31           C  
ATOM   3434  CG  GLN A 232     -29.724 -25.964  25.334  1.00  4.31           C  
ATOM   3435  CD  GLN A 232     -30.991 -25.283  25.844  1.00  4.31           C  
ATOM   3436  OE1 GLN A 232     -31.058 -24.917  27.025  1.00  4.31           O  
ATOM   3437  NE2 GLN A 232     -31.999 -25.117  24.978  1.00  4.31           N  
ATOM   3438  H   GLN A 232     -26.120 -26.750  26.435  1.00  4.31           H  
ATOM   3439  HA  GLN A 232     -27.317 -25.946  23.875  1.00  4.31           H  
ATOM   3440 1HB  GLN A 232     -28.312 -24.888  26.558  1.00  4.31           H  
ATOM   3441 2HB  GLN A 232     -28.641 -24.143  25.015  1.00  4.31           H  
ATOM   3442 1HG  GLN A 232     -29.860 -26.208  24.279  1.00  4.31           H  
ATOM   3443 2HG  GLN A 232     -29.600 -26.877  25.907  1.00  4.31           H  
ATOM   3444 1HE2 GLN A 232     -32.846 -24.679  25.274  1.00  4.31           H  
ATOM   3445 2HE2 GLN A 232     -31.925 -25.452  24.010  1.00  4.31           H  
ATOM   3446  N   ALA A 233     -25.800 -23.801  24.062  1.00  4.88           N  
ATOM   3447  CA  ALA A 233     -24.698 -22.850  24.194  1.00  4.88           C  
ATOM   3448  C   ALA A 233     -24.767 -21.624  23.345  1.00  4.88           C  
ATOM   3449  O   ALA A 233     -25.486 -21.558  22.353  1.00  4.88           O  
ATOM   3450  CB  ALA A 233     -23.389 -23.440  23.891  1.00  4.88           C  
ATOM   3451  H   ALA A 233     -26.411 -23.752  23.272  1.00  4.88           H  
ATOM   3452  HA  ALA A 233     -24.661 -22.570  25.200  1.00  4.88           H  
ATOM   3453 1HB  ALA A 233     -22.597 -22.712  24.061  1.00  4.88           H  
ATOM   3454 2HB  ALA A 233     -23.260 -24.226  24.512  1.00  4.88           H  
ATOM   3455 3HB  ALA A 233     -23.392 -23.745  22.896  1.00  4.88           H  
ATOM   3456  N   LEU A 234     -23.961 -20.644  23.737  1.00  5.43           N  
ATOM   3457  CA  LEU A 234     -23.739 -19.479  22.898  1.00  5.43           C  
ATOM   3458  C   LEU A 234     -22.458 -19.643  22.098  1.00  5.43           C  
ATOM   3459  O   LEU A 234     -21.524 -20.314  22.541  1.00  5.43           O  
ATOM   3460  CB  LEU A 234     -23.686 -18.220  23.722  1.00  5.43           C  
ATOM   3461  CG  LEU A 234     -24.934 -17.910  24.452  1.00  5.43           C  
ATOM   3462  CD1 LEU A 234     -24.722 -16.735  25.256  1.00  5.43           C  
ATOM   3463  CD2 LEU A 234     -26.020 -17.707  23.479  1.00  5.43           C  
ATOM   3464  H   LEU A 234     -23.444 -20.742  24.621  1.00  5.43           H  
ATOM   3465  HA  LEU A 234     -24.567 -19.388  22.199  1.00  5.43           H  
ATOM   3466 1HB  LEU A 234     -22.886 -18.313  24.459  1.00  5.43           H  
ATOM   3467 2HB  LEU A 234     -23.461 -17.388  23.058  1.00  5.43           H  
ATOM   3468  HG  LEU A 234     -25.197 -18.718  25.092  1.00  5.43           H  
ATOM   3469 1HD1 LEU A 234     -25.608 -16.513  25.764  1.00  5.43           H  
ATOM   3470 2HD1 LEU A 234     -23.932 -16.952  25.960  1.00  5.43           H  
ATOM   3471 3HD1 LEU A 234     -24.455 -15.895  24.624  1.00  5.43           H  
ATOM   3472 1HD2 LEU A 234     -26.940 -17.490  23.998  1.00  5.43           H  
ATOM   3473 2HD2 LEU A 234     -25.766 -16.887  22.809  1.00  5.43           H  
ATOM   3474 3HD2 LEU A 234     -26.128 -18.607  22.916  1.00  5.43           H  
ATOM   3475  N   GLY A 235     -22.414 -19.033  20.917  1.00  5.92           N  
ATOM   3476  CA  GLY A 235     -21.229 -19.119  20.086  1.00  5.92           C  
ATOM   3477  C   GLY A 235     -20.126 -18.175  20.569  1.00  5.92           C  
ATOM   3478  O   GLY A 235     -20.299 -17.473  21.566  1.00  5.92           O  
ATOM   3479  H   GLY A 235     -23.216 -18.509  20.566  1.00  5.92           H  
ATOM   3480 1HA  GLY A 235     -20.870 -20.148  20.093  1.00  5.92           H  
ATOM   3481 2HA  GLY A 235     -21.512 -18.882  19.063  1.00  5.92           H  
ATOM   3482  N   PRO A 236     -19.010 -18.104  19.830  1.00  6.30           N  
ATOM   3483  CA  PRO A 236     -17.803 -17.361  20.135  1.00  6.30           C  
ATOM   3484  C   PRO A 236     -17.828 -15.884  19.728  1.00  6.30           C  
ATOM   3485  O   PRO A 236     -16.806 -15.200  19.805  1.00  6.30           O  
ATOM   3486  CB  PRO A 236     -16.778 -18.139  19.329  1.00  6.30           C  
ATOM   3487  CG  PRO A 236     -17.529 -18.568  18.084  1.00  6.30           C  
ATOM   3488  CD  PRO A 236     -18.929 -18.881  18.566  1.00  6.30           C  
ATOM   3489  HA  PRO A 236     -17.607 -17.467  21.209  1.00  6.30           H  
ATOM   3490 1HB  PRO A 236     -15.899 -17.524  19.139  1.00  6.30           H  
ATOM   3491 2HB  PRO A 236     -16.464 -18.995  19.923  1.00  6.30           H  
ATOM   3492 1HG  PRO A 236     -17.517 -17.750  17.335  1.00  6.30           H  
ATOM   3493 2HG  PRO A 236     -17.037 -19.435  17.613  1.00  6.30           H  
ATOM   3494 1HD  PRO A 236     -19.652 -18.514  17.821  1.00  6.30           H  
ATOM   3495 2HD  PRO A 236     -19.021 -19.961  18.751  1.00  6.30           H  
ATOM   3496  N   GLY A 237     -18.983 -15.416  19.272  1.00  6.53           N  
ATOM   3497  CA  GLY A 237     -19.178 -14.068  18.762  1.00  6.53           C  
ATOM   3498  C   GLY A 237     -19.055 -14.014  17.230  1.00  6.53           C  
ATOM   3499  O   GLY A 237     -18.456 -14.904  16.620  1.00  6.53           O  
ATOM   3500  H   GLY A 237     -19.782 -16.031  19.274  1.00  6.53           H  
ATOM   3501 1HA  GLY A 237     -20.166 -13.748  19.078  1.00  6.53           H  
ATOM   3502 2HA  GLY A 237     -18.452 -13.398  19.222  1.00  6.53           H  
ATOM   3503  N   PRO A 238     -19.515 -12.905  16.610  1.00  6.60           N  
ATOM   3504  CA  PRO A 238     -19.687 -12.673  15.170  1.00  6.60           C  
ATOM   3505  C   PRO A 238     -18.546 -13.037  14.224  1.00  6.60           C  
ATOM   3506  O   PRO A 238     -18.791 -13.445  13.090  1.00  6.60           O  
ATOM   3507  CB  PRO A 238     -19.849 -11.148  15.128  1.00  6.60           C  
ATOM   3508  CG  PRO A 238     -20.474 -10.790  16.428  1.00  6.60           C  
ATOM   3509  CD  PRO A 238     -19.846 -11.705  17.434  1.00  6.60           C  
ATOM   3510  HA  PRO A 238     -20.621 -13.159  14.845  1.00  6.60           H  
ATOM   3511 1HB  PRO A 238     -18.876 -10.664  14.964  1.00  6.60           H  
ATOM   3512 2HB  PRO A 238     -20.484 -10.871  14.268  1.00  6.60           H  
ATOM   3513 1HG  PRO A 238     -20.300  -9.728  16.649  1.00  6.60           H  
ATOM   3514 2HG  PRO A 238     -21.542 -10.921  16.364  1.00  6.60           H  
ATOM   3515 1HD  PRO A 238     -18.939 -11.260  17.871  1.00  6.60           H  
ATOM   3516 2HD  PRO A 238     -20.616 -11.903  18.175  1.00  6.60           H  
ATOM   3517  N   GLY A 239     -17.304 -12.869  14.666  1.00  6.53           N  
ATOM   3518  CA  GLY A 239     -16.161 -13.135  13.798  1.00  6.53           C  
ATOM   3519  C   GLY A 239     -15.074 -13.989  14.430  1.00  6.53           C  
ATOM   3520  O   GLY A 239     -13.918 -13.911  14.011  1.00  6.53           O  
ATOM   3521  H   GLY A 239     -17.141 -12.552  15.609  1.00  6.53           H  
ATOM   3522 1HA  GLY A 239     -16.510 -13.625  12.890  1.00  6.53           H  
ATOM   3523 2HA  GLY A 239     -15.730 -12.187  13.488  1.00  6.53           H  
ATOM   3524  N   SER A 240     -15.418 -14.781  15.437  1.00  6.31           N  
ATOM   3525  CA  SER A 240     -14.392 -15.578  16.108  1.00  6.31           C  
ATOM   3526  C   SER A 240     -14.506 -17.076  15.828  1.00  6.31           C  
ATOM   3527  O   SER A 240     -15.540 -17.570  15.382  1.00  6.31           O  
ATOM   3528  CB  SER A 240     -14.411 -15.317  17.587  1.00  6.31           C  
ATOM   3529  OG  SER A 240     -14.088 -13.984  17.884  1.00  6.31           O  
ATOM   3530  H   SER A 240     -16.393 -14.826  15.746  1.00  6.31           H  
ATOM   3531  HA  SER A 240     -13.418 -15.256  15.738  1.00  6.31           H  
ATOM   3532 1HB  SER A 240     -15.385 -15.546  17.957  1.00  6.31           H  
ATOM   3533 2HB  SER A 240     -13.709 -15.977  18.072  1.00  6.31           H  
ATOM   3534  HG  SER A 240     -14.898 -13.487  17.774  1.00  6.31           H  
ATOM   3535  N   SER A 241     -13.419 -17.798  16.111  1.00  5.98           N  
ATOM   3536  CA  SER A 241     -13.316 -19.238  15.875  1.00  5.98           C  
ATOM   3537  C   SER A 241     -13.180 -20.040  17.158  1.00  5.98           C  
ATOM   3538  O   SER A 241     -12.333 -20.924  17.270  1.00  5.98           O  
ATOM   3539  CB  SER A 241     -12.125 -19.532  14.995  1.00  5.98           C  
ATOM   3540  OG  SER A 241     -10.943 -19.070  15.592  1.00  5.98           O  
ATOM   3541  H   SER A 241     -12.612 -17.318  16.485  1.00  5.98           H  
ATOM   3542  HA  SER A 241     -14.222 -19.570  15.363  1.00  5.98           H  
ATOM   3543 1HB  SER A 241     -12.057 -20.610  14.830  1.00  5.98           H  
ATOM   3544 2HB  SER A 241     -12.259 -19.056  14.027  1.00  5.98           H  
ATOM   3545  HG  SER A 241     -10.839 -19.585  16.402  1.00  5.98           H  
ATOM   3546  N   GLY A 242     -13.996 -19.713  18.147  1.00  5.54           N  
ATOM   3547  CA  GLY A 242     -13.961 -20.406  19.442  1.00  5.54           C  
ATOM   3548  C   GLY A 242     -14.607 -21.784  19.331  1.00  5.54           C  
ATOM   3549  O   GLY A 242     -15.713 -22.019  19.824  1.00  5.54           O  
ATOM   3550  H   GLY A 242     -14.672 -18.982  17.986  1.00  5.54           H  
ATOM   3551 1HA  GLY A 242     -12.928 -20.514  19.766  1.00  5.54           H  
ATOM   3552 2HA  GLY A 242     -14.453 -19.821  20.210  1.00  5.54           H  
ATOM   3553  N   ASP A 243     -13.907 -22.666  18.632  1.00  5.06           N  
ATOM   3554  CA  ASP A 243     -14.327 -24.026  18.337  1.00  5.06           C  
ATOM   3555  C   ASP A 243     -14.526 -24.811  19.617  1.00  5.06           C  
ATOM   3556  O   ASP A 243     -13.930 -24.486  20.656  1.00  5.06           O  
ATOM   3557  CB  ASP A 243     -13.309 -24.706  17.433  1.00  5.06           C  
ATOM   3558  CG  ASP A 243     -13.321 -24.129  15.996  1.00  5.06           C  
ATOM   3559  OD1 ASP A 243     -14.208 -23.362  15.674  1.00  5.06           O  
ATOM   3560  OD2 ASP A 243     -12.445 -24.472  15.239  1.00  5.06           O  
ATOM   3561  H   ASP A 243     -13.010 -22.331  18.275  1.00  5.06           H  
ATOM   3562  HA  ASP A 243     -15.282 -23.989  17.812  1.00  5.06           H  
ATOM   3563 1HB  ASP A 243     -12.310 -24.568  17.853  1.00  5.06           H  
ATOM   3564 2HB  ASP A 243     -13.506 -25.778  17.393  1.00  5.06           H  
ATOM   3565  N   THR A 244     -15.393 -25.821  19.563  1.00  4.62           N  
ATOM   3566  CA  THR A 244     -15.633 -26.574  20.773  1.00  4.62           C  
ATOM   3567  C   THR A 244     -15.449 -28.082  20.637  1.00  4.62           C  
ATOM   3568  O   THR A 244     -15.566 -28.659  19.552  1.00  4.62           O  
ATOM   3569  CB  THR A 244     -17.056 -26.291  21.280  1.00  4.62           C  
ATOM   3570  OG1 THR A 244     -18.015 -26.819  20.353  1.00  4.62           O  
ATOM   3571  CG2 THR A 244     -17.257 -24.775  21.369  1.00  4.62           C  
ATOM   3572  H   THR A 244     -15.869 -26.054  18.704  1.00  4.62           H  
ATOM   3573  HA  THR A 244     -14.927 -26.234  21.520  1.00  4.62           H  
ATOM   3574  HB  THR A 244     -17.192 -26.747  22.265  1.00  4.62           H  
ATOM   3575  HG1 THR A 244     -17.867 -27.763  20.254  1.00  4.62           H  
ATOM   3576 1HG2 THR A 244     -18.249 -24.550  21.733  1.00  4.62           H  
ATOM   3577 2HG2 THR A 244     -16.524 -24.351  22.033  1.00  4.62           H  
ATOM   3578 3HG2 THR A 244     -17.135 -24.329  20.388  1.00  4.62           H  
ATOM   3579  N   VAL A 245     -15.201 -28.692  21.787  1.00  4.26           N  
ATOM   3580  CA  VAL A 245     -15.074 -30.131  21.984  1.00  4.26           C  
ATOM   3581  C   VAL A 245     -16.113 -30.545  23.011  1.00  4.26           C  
ATOM   3582  O   VAL A 245     -16.249 -29.868  24.026  1.00  4.26           O  
ATOM   3583  CB  VAL A 245     -13.665 -30.477  22.491  1.00  4.26           C  
ATOM   3584  CG1 VAL A 245     -13.560 -31.947  22.759  1.00  4.26           C  
ATOM   3585  CG2 VAL A 245     -12.625 -30.034  21.484  1.00  4.26           C  
ATOM   3586  H   VAL A 245     -15.094 -28.083  22.600  1.00  4.26           H  
ATOM   3587  HA  VAL A 245     -15.266 -30.646  21.042  1.00  4.26           H  
ATOM   3588  HB  VAL A 245     -13.498 -29.968  23.414  1.00  4.26           H  
ATOM   3589 1HG1 VAL A 245     -12.570 -32.177  23.140  1.00  4.26           H  
ATOM   3590 2HG1 VAL A 245     -14.307 -32.217  23.500  1.00  4.26           H  
ATOM   3591 3HG1 VAL A 245     -13.734 -32.503  21.837  1.00  4.26           H  
ATOM   3592 1HG2 VAL A 245     -11.632 -30.271  21.864  1.00  4.26           H  
ATOM   3593 2HG2 VAL A 245     -12.789 -30.556  20.541  1.00  4.26           H  
ATOM   3594 3HG2 VAL A 245     -12.701 -28.960  21.324  1.00  4.26           H  
ATOM   3595  N   VAL A 246     -16.885 -31.604  22.751  1.00  4.00           N  
ATOM   3596  CA  VAL A 246     -17.915 -31.955  23.730  1.00  4.00           C  
ATOM   3597  C   VAL A 246     -17.798 -33.332  24.396  1.00  4.00           C  
ATOM   3598  O   VAL A 246     -18.403 -33.551  25.447  1.00  4.00           O  
ATOM   3599  CB  VAL A 246     -19.284 -31.816  23.070  1.00  4.00           C  
ATOM   3600  CG1 VAL A 246     -19.466 -30.388  22.637  1.00  4.00           C  
ATOM   3601  CG2 VAL A 246     -19.400 -32.763  21.891  1.00  4.00           C  
ATOM   3602  H   VAL A 246     -16.759 -32.133  21.902  1.00  4.00           H  
ATOM   3603  HA  VAL A 246     -17.872 -31.220  24.523  1.00  4.00           H  
ATOM   3604  HB  VAL A 246     -20.055 -32.031  23.806  1.00  4.00           H  
ATOM   3605 1HG1 VAL A 246     -20.461 -30.259  22.194  1.00  4.00           H  
ATOM   3606 2HG1 VAL A 246     -19.351 -29.760  23.496  1.00  4.00           H  
ATOM   3607 3HG1 VAL A 246     -18.714 -30.120  21.902  1.00  4.00           H  
ATOM   3608 1HG2 VAL A 246     -20.382 -32.649  21.434  1.00  4.00           H  
ATOM   3609 2HG2 VAL A 246     -18.628 -32.526  21.163  1.00  4.00           H  
ATOM   3610 3HG2 VAL A 246     -19.280 -33.790  22.222  1.00  4.00           H  
ATOM   3611  N   GLN A 247     -17.100 -34.284  23.760  1.00  3.86           N  
ATOM   3612  CA  GLN A 247     -16.891 -35.617  24.351  1.00  3.86           C  
ATOM   3613  C   GLN A 247     -18.095 -36.158  25.122  1.00  3.86           C  
ATOM   3614  O   GLN A 247     -17.971 -36.460  26.317  1.00  3.86           O  
ATOM   3615  CB  GLN A 247     -15.651 -35.639  25.248  1.00  3.86           C  
ATOM   3616  CG  GLN A 247     -14.333 -35.359  24.531  1.00  3.86           C  
ATOM   3617  CD  GLN A 247     -13.130 -35.363  25.489  1.00  3.86           C  
ATOM   3618  OE1 GLN A 247     -13.032 -36.215  26.384  1.00  3.86           O  
ATOM   3619  NE2 GLN A 247     -12.214 -34.416  25.306  1.00  3.86           N  
ATOM   3620  H   GLN A 247     -16.660 -34.062  22.885  1.00  3.86           H  
ATOM   3621  HA  GLN A 247     -16.706 -36.310  23.531  1.00  3.86           H  
ATOM   3622 1HB  GLN A 247     -15.753 -34.876  26.004  1.00  3.86           H  
ATOM   3623 2HB  GLN A 247     -15.579 -36.599  25.756  1.00  3.86           H  
ATOM   3624 1HG  GLN A 247     -14.174 -36.126  23.775  1.00  3.86           H  
ATOM   3625 2HG  GLN A 247     -14.398 -34.395  24.066  1.00  3.86           H  
ATOM   3626 1HE2 GLN A 247     -11.408 -34.368  25.896  1.00  3.86           H  
ATOM   3627 2HE2 GLN A 247     -12.331 -33.749  24.573  1.00  3.86           H  
ATOM   3628  N   THR A 248     -19.260 -36.235  24.488  1.00  3.83           N  
ATOM   3629  CA  THR A 248     -20.424 -36.664  25.246  1.00  3.83           C  
ATOM   3630  C   THR A 248     -20.592 -38.166  25.284  1.00  3.83           C  
ATOM   3631  O   THR A 248     -20.059 -38.882  24.433  1.00  3.83           O  
ATOM   3632  CB  THR A 248     -21.705 -36.045  24.672  1.00  3.83           C  
ATOM   3633  OG1 THR A 248     -21.916 -36.521  23.332  1.00  3.83           O  
ATOM   3634  CG2 THR A 248     -21.583 -34.548  24.647  1.00  3.83           C  
ATOM   3635  H   THR A 248     -19.334 -35.988  23.514  1.00  3.83           H  
ATOM   3636  HA  THR A 248     -20.299 -36.328  26.269  1.00  3.83           H  
ATOM   3637  HB  THR A 248     -22.554 -36.333  25.289  1.00  3.83           H  
ATOM   3638  HG1 THR A 248     -22.125 -37.463  23.353  1.00  3.83           H  
ATOM   3639 1HG2 THR A 248     -22.489 -34.122  24.233  1.00  3.83           H  
ATOM   3640 2HG2 THR A 248     -21.425 -34.171  25.653  1.00  3.83           H  
ATOM   3641 3HG2 THR A 248     -20.745 -34.282  24.032  1.00  3.83           H  
ATOM   3642  N   THR A 249     -21.409 -38.620  26.236  1.00  3.91           N  
ATOM   3643  CA  THR A 249     -21.791 -40.018  26.334  1.00  3.91           C  
ATOM   3644  C   THR A 249     -23.322 -40.082  26.258  1.00  3.91           C  
ATOM   3645  O   THR A 249     -23.881 -40.307  25.185  1.00  3.91           O  
ATOM   3646  CB  THR A 249     -21.303 -40.639  27.656  1.00  3.91           C  
ATOM   3647  OG1 THR A 249     -19.877 -40.508  27.772  1.00  3.91           O  
ATOM   3648  CG2 THR A 249     -21.644 -42.083  27.680  1.00  3.91           C  
ATOM   3649  H   THR A 249     -21.776 -37.963  26.912  1.00  3.91           H  
ATOM   3650  HA  THR A 249     -21.374 -40.573  25.495  1.00  3.91           H  
ATOM   3651  HB  THR A 249     -21.778 -40.155  28.484  1.00  3.91           H  
ATOM   3652  HG1 THR A 249     -19.649 -39.578  27.971  1.00  3.91           H  
ATOM   3653 1HG2 THR A 249     -21.313 -42.529  28.614  1.00  3.91           H  
ATOM   3654 2HG2 THR A 249     -22.710 -42.190  27.590  1.00  3.91           H  
ATOM   3655 3HG2 THR A 249     -21.162 -42.589  26.847  1.00  3.91           H  
ATOM   3656  N   ASN A 250     -24.006 -39.768  27.364  1.00  4.12           N  
ATOM   3657  CA  ASN A 250     -25.457 -39.697  27.370  1.00  4.12           C  
ATOM   3658  C   ASN A 250     -25.880 -38.235  27.502  1.00  4.12           C  
ATOM   3659  O   ASN A 250     -25.838 -37.668  28.591  1.00  4.12           O  
ATOM   3660  CB  ASN A 250     -26.020 -40.527  28.515  1.00  4.12           C  
ATOM   3661  CG  ASN A 250     -27.527 -40.602  28.544  1.00  4.12           C  
ATOM   3662  OD1 ASN A 250     -28.217 -40.063  27.673  1.00  4.12           O  
ATOM   3663  ND2 ASN A 250     -28.056 -41.266  29.550  1.00  4.12           N  
ATOM   3664  H   ASN A 250     -23.537 -39.613  28.256  1.00  4.12           H  
ATOM   3665  HA  ASN A 250     -25.841 -40.076  26.424  1.00  4.12           H  
ATOM   3666 1HB  ASN A 250     -25.624 -41.539  28.450  1.00  4.12           H  
ATOM   3667 2HB  ASN A 250     -25.679 -40.110  29.460  1.00  4.12           H  
ATOM   3668 1HD2 ASN A 250     -29.049 -41.350  29.628  1.00  4.12           H  
ATOM   3669 2HD2 ASN A 250     -27.462 -41.676  30.244  1.00  4.12           H  
ATOM   3670  N   ALA A 251     -26.239 -37.590  26.409  1.00  4.47           N  
ATOM   3671  CA  ALA A 251     -26.575 -36.187  26.558  1.00  4.47           C  
ATOM   3672  C   ALA A 251     -27.540 -35.729  25.497  1.00  4.47           C  
ATOM   3673  O   ALA A 251     -27.582 -36.264  24.385  1.00  4.47           O  
ATOM   3674  CB  ALA A 251     -25.320 -35.329  26.529  1.00  4.47           C  
ATOM   3675  H   ALA A 251     -26.275 -38.055  25.512  1.00  4.47           H  
ATOM   3676  HA  ALA A 251     -27.068 -36.063  27.520  1.00  4.47           H  
ATOM   3677 1HB  ALA A 251     -25.608 -34.293  26.677  1.00  4.47           H  
ATOM   3678 2HB  ALA A 251     -24.639 -35.630  27.325  1.00  4.47           H  
ATOM   3679 3HB  ALA A 251     -24.831 -35.438  25.569  1.00  4.47           H  
ATOM   3680  N   ARG A 252     -28.317 -34.721  25.861  1.00  4.99           N  
ATOM   3681  CA  ARG A 252     -29.257 -34.105  24.940  1.00  4.99           C  
ATOM   3682  C   ARG A 252     -28.664 -32.843  24.352  1.00  4.99           C  
ATOM   3683  O   ARG A 252     -28.255 -31.955  25.095  1.00  4.99           O  
ATOM   3684  CB  ARG A 252     -30.571 -33.792  25.635  1.00  4.99           C  
ATOM   3685  CG  ARG A 252     -31.622 -33.150  24.724  1.00  4.99           C  
ATOM   3686  CD  ARG A 252     -32.933 -32.944  25.414  1.00  4.99           C  
ATOM   3687  NE  ARG A 252     -33.927 -32.355  24.520  1.00  4.99           N  
ATOM   3688  CZ  ARG A 252     -35.196 -32.049  24.865  1.00  4.99           C  
ATOM   3689  NH1 ARG A 252     -35.621 -32.276  26.088  1.00  4.99           N  
ATOM   3690  NH2 ARG A 252     -36.014 -31.520  23.969  1.00  4.99           N  
ATOM   3691  H   ARG A 252     -28.199 -34.357  26.809  1.00  4.99           H  
ATOM   3692  HA  ARG A 252     -29.458 -34.804  24.129  1.00  4.99           H  
ATOM   3693 1HB  ARG A 252     -30.997 -34.714  26.029  1.00  4.99           H  
ATOM   3694 2HB  ARG A 252     -30.392 -33.126  26.479  1.00  4.99           H  
ATOM   3695 1HG  ARG A 252     -31.257 -32.174  24.388  1.00  4.99           H  
ATOM   3696 2HG  ARG A 252     -31.784 -33.787  23.854  1.00  4.99           H  
ATOM   3697 1HD  ARG A 252     -33.314 -33.903  25.764  1.00  4.99           H  
ATOM   3698 2HD  ARG A 252     -32.799 -32.275  26.264  1.00  4.99           H  
ATOM   3699  HE  ARG A 252     -33.641 -32.164  23.567  1.00  4.99           H  
ATOM   3700 1HH1 ARG A 252     -35.000 -32.681  26.770  1.00  4.99           H  
ATOM   3701 2HH1 ARG A 252     -36.572 -32.047  26.342  1.00  4.99           H  
ATOM   3702 1HH2 ARG A 252     -35.690 -31.346  23.028  1.00  4.99           H  
ATOM   3703 2HH2 ARG A 252     -36.964 -31.292  24.225  1.00  4.99           H  
ATOM   3704  N   ILE A 253     -28.645 -32.754  23.024  1.00  5.68           N  
ATOM   3705  CA  ILE A 253     -28.073 -31.601  22.325  1.00  5.68           C  
ATOM   3706  C   ILE A 253     -29.137 -30.999  21.416  1.00  5.68           C  
ATOM   3707  O   ILE A 253     -30.182 -31.621  21.202  1.00  5.68           O  
ATOM   3708  CB  ILE A 253     -26.861 -32.016  21.475  1.00  5.68           C  
ATOM   3709  CG1 ILE A 253     -27.306 -32.965  20.368  1.00  5.68           C  
ATOM   3710  CG2 ILE A 253     -25.825 -32.723  22.347  1.00  5.68           C  
ATOM   3711  CD1 ILE A 253     -26.220 -33.255  19.359  1.00  5.68           C  
ATOM   3712  H   ILE A 253     -29.010 -33.523  22.478  1.00  5.68           H  
ATOM   3713  HA  ILE A 253     -27.771 -30.845  23.052  1.00  5.68           H  
ATOM   3714  HB  ILE A 253     -26.415 -31.128  21.015  1.00  5.68           H  
ATOM   3715 1HG1 ILE A 253     -27.632 -33.905  20.813  1.00  5.68           H  
ATOM   3716 2HG1 ILE A 253     -28.151 -32.518  19.840  1.00  5.68           H  
ATOM   3717 1HG2 ILE A 253     -24.970 -33.008  21.737  1.00  5.68           H  
ATOM   3718 2HG2 ILE A 253     -25.505 -32.062  23.113  1.00  5.68           H  
ATOM   3719 3HG2 ILE A 253     -26.260 -33.618  22.796  1.00  5.68           H  
ATOM   3720 1HD1 ILE A 253     -26.603 -33.930  18.594  1.00  5.68           H  
ATOM   3721 2HD1 ILE A 253     -25.900 -32.319  18.891  1.00  5.68           H  
ATOM   3722 3HD1 ILE A 253     -25.372 -33.718  19.860  1.00  5.68           H  
ATOM   3723  N   GLN A 254     -28.885 -29.814  20.863  1.00  6.57           N  
ATOM   3724  CA  GLN A 254     -29.871 -29.169  19.996  1.00  6.57           C  
ATOM   3725  C   GLN A 254     -29.157 -28.447  18.857  1.00  6.57           C  
ATOM   3726  O   GLN A 254     -28.076 -27.927  19.063  1.00  6.57           O  
ATOM   3727  CB  GLN A 254     -30.706 -28.216  20.860  1.00  6.57           C  
ATOM   3728  CG  GLN A 254     -31.836 -27.490  20.186  1.00  6.57           C  
ATOM   3729  CD  GLN A 254     -32.597 -26.635  21.211  1.00  6.57           C  
ATOM   3730  OE1 GLN A 254     -32.031 -26.298  22.274  1.00  6.57           O  
ATOM   3731  NE2 GLN A 254     -33.846 -26.285  20.907  1.00  6.57           N  
ATOM   3732  H   GLN A 254     -28.016 -29.308  21.056  1.00  6.57           H  
ATOM   3733  HA  GLN A 254     -30.519 -29.931  19.570  1.00  6.57           H  
ATOM   3734 1HB  GLN A 254     -31.153 -28.795  21.668  1.00  6.57           H  
ATOM   3735 2HB  GLN A 254     -30.064 -27.488  21.324  1.00  6.57           H  
ATOM   3736 1HG  GLN A 254     -31.439 -26.839  19.406  1.00  6.57           H  
ATOM   3737 2HG  GLN A 254     -32.523 -28.217  19.757  1.00  6.57           H  
ATOM   3738 1HE2 GLN A 254     -34.384 -25.729  21.542  1.00  6.57           H  
ATOM   3739 2HE2 GLN A 254     -34.250 -26.582  20.040  1.00  6.57           H  
ATOM   3740  N   GLY A 255     -29.693 -28.469  17.635  1.00  7.67           N  
ATOM   3741  CA  GLY A 255     -28.952 -27.769  16.586  1.00  7.67           C  
ATOM   3742  C   GLY A 255     -28.988 -26.279  16.900  1.00  7.67           C  
ATOM   3743  O   GLY A 255     -29.926 -25.842  17.556  1.00  7.67           O  
ATOM   3744  H   GLY A 255     -30.573 -28.927  17.446  1.00  7.67           H  
ATOM   3745 1HA  GLY A 255     -27.924 -28.137  16.576  1.00  7.67           H  
ATOM   3746 2HA  GLY A 255     -29.396 -27.970  15.612  1.00  7.67           H  
ATOM   3747  N   PRO A 256     -28.068 -25.473  16.339  1.00  8.94           N  
ATOM   3748  CA  PRO A 256     -27.872 -24.044  16.588  1.00  8.94           C  
ATOM   3749  C   PRO A 256     -28.993 -23.136  16.118  1.00  8.94           C  
ATOM   3750  O   PRO A 256     -29.703 -23.443  15.159  1.00  8.94           O  
ATOM   3751  CB  PRO A 256     -26.589 -23.751  15.799  1.00  8.94           C  
ATOM   3752  CG  PRO A 256     -26.548 -24.809  14.716  1.00  8.94           C  
ATOM   3753  CD  PRO A 256     -27.138 -26.043  15.362  1.00  8.94           C  
ATOM   3754  HA  PRO A 256     -27.705 -23.888  17.652  1.00  8.94           H  
ATOM   3755 1HB  PRO A 256     -26.618 -22.715  15.409  1.00  8.94           H  
ATOM   3756 2HB  PRO A 256     -25.720 -23.822  16.465  1.00  8.94           H  
ATOM   3757 1HG  PRO A 256     -27.124 -24.466  13.841  1.00  8.94           H  
ATOM   3758 2HG  PRO A 256     -25.512 -24.969  14.377  1.00  8.94           H  
ATOM   3759 1HD  PRO A 256     -27.662 -26.647  14.614  1.00  8.94           H  
ATOM   3760 2HD  PRO A 256     -26.342 -26.614  15.883  1.00  8.94           H  
ATOM   3761  N   GLY A 257     -29.128 -22.002  16.807  1.00 10.30           N  
ATOM   3762  CA  GLY A 257     -30.088 -20.978  16.456  1.00 10.30           C  
ATOM   3763  C   GLY A 257     -29.448 -19.949  15.521  1.00 10.30           C  
ATOM   3764  O   GLY A 257     -28.282 -20.089  15.157  1.00 10.30           O  
ATOM   3765  H   GLY A 257     -28.509 -21.824  17.595  1.00 10.30           H  
ATOM   3766 1HA  GLY A 257     -30.950 -21.443  15.978  1.00 10.30           H  
ATOM   3767 2HA  GLY A 257     -30.427 -20.501  17.374  1.00 10.30           H  
ATOM   3768  N   PRO A 258     -30.205 -18.911  15.134  1.00 11.65           N  
ATOM   3769  CA  PRO A 258     -29.830 -17.818  14.252  1.00 11.65           C  
ATOM   3770  C   PRO A 258     -28.961 -16.754  14.925  1.00 11.65           C  
ATOM   3771  O   PRO A 258     -28.916 -16.647  16.149  1.00 11.65           O  
ATOM   3772  CB  PRO A 258     -31.196 -17.235  13.870  1.00 11.65           C  
ATOM   3773  CG  PRO A 258     -32.077 -17.512  15.064  1.00 11.65           C  
ATOM   3774  CD  PRO A 258     -31.611 -18.846  15.600  1.00 11.65           C  
ATOM   3775  HA  PRO A 258     -29.322 -18.221  13.373  1.00 11.65           H  
ATOM   3776 1HB  PRO A 258     -31.101 -16.165  13.646  1.00 11.65           H  
ATOM   3777 2HB  PRO A 258     -31.562 -17.725  12.953  1.00 11.65           H  
ATOM   3778 1HG  PRO A 258     -31.965 -16.703  15.803  1.00 11.65           H  
ATOM   3779 2HG  PRO A 258     -33.137 -17.523  14.767  1.00 11.65           H  
ATOM   3780 1HD  PRO A 258     -31.673 -18.813  16.694  1.00 11.65           H  
ATOM   3781 2HD  PRO A 258     -32.212 -19.660  15.166  1.00 11.65           H  
ATOM   3782  N   GLY A 259     -28.322 -15.946  14.082  1.00 12.92           N  
ATOM   3783  CA  GLY A 259     -27.580 -14.752  14.500  1.00 12.92           C  
ATOM   3784  C   GLY A 259     -26.462 -14.310  13.531  1.00 12.92           C  
ATOM   3785  O   GLY A 259     -25.381 -13.948  13.983  1.00 12.92           O  
ATOM   3786  H   GLY A 259     -28.377 -16.169  13.106  1.00 12.92           H  
ATOM   3787 1HA  GLY A 259     -28.281 -13.930  14.644  1.00 12.92           H  
ATOM   3788 2HA  GLY A 259     -27.140 -14.934  15.479  1.00 12.92           H  
ATOM   3789  N   PRO A 260     -26.703 -14.241  12.197  1.00 14.01           N  
ATOM   3790  CA  PRO A 260     -25.706 -13.899  11.182  1.00 14.01           C  
ATOM   3791  C   PRO A 260     -25.151 -12.486  11.319  1.00 14.01           C  
ATOM   3792  O   PRO A 260     -24.059 -12.190  10.836  1.00 14.01           O  
ATOM   3793  CB  PRO A 260     -26.507 -13.997   9.879  1.00 14.01           C  
ATOM   3794  CG  PRO A 260     -27.954 -13.779  10.294  1.00 14.01           C  
ATOM   3795  CD  PRO A 260     -28.070 -14.413  11.652  1.00 14.01           C  
ATOM   3796  HA  PRO A 260     -24.893 -14.639  11.208  1.00 14.01           H  
ATOM   3797 1HB  PRO A 260     -26.153 -13.230   9.171  1.00 14.01           H  
ATOM   3798 2HB  PRO A 260     -26.337 -14.974   9.406  1.00 14.01           H  
ATOM   3799 1HG  PRO A 260     -28.183 -12.701  10.301  1.00 14.01           H  
ATOM   3800 2HG  PRO A 260     -28.627 -14.237   9.556  1.00 14.01           H  
ATOM   3801 1HD  PRO A 260     -28.825 -13.889  12.261  1.00 14.01           H  
ATOM   3802 2HD  PRO A 260     -28.307 -15.468  11.482  1.00 14.01           H  
ATOM   3803  N   ASN A 261     -25.920 -11.619  11.975  1.00 14.88           N  
ATOM   3804  CA  ASN A 261     -25.555 -10.228  12.180  1.00 14.88           C  
ATOM   3805  C   ASN A 261     -25.118  -9.940  13.615  1.00 14.88           C  
ATOM   3806  O   ASN A 261     -25.043  -8.778  14.016  1.00 14.88           O  
ATOM   3807  CB  ASN A 261     -26.717  -9.330  11.798  1.00 14.88           C  
ATOM   3808  CG  ASN A 261     -27.009  -9.320  10.315  1.00 14.88           C  
ATOM   3809  OD1 ASN A 261     -26.099  -9.366   9.477  1.00 14.88           O  
ATOM   3810  ND2 ASN A 261     -28.274  -9.250   9.975  1.00 14.88           N  
ATOM   3811  H   ASN A 261     -26.801 -11.932  12.347  1.00 14.88           H  
ATOM   3812  HA  ASN A 261     -24.708  -9.993  11.533  1.00 14.88           H  
ATOM   3813 1HB  ASN A 261     -27.609  -9.681  12.315  1.00 14.88           H  
ATOM   3814 2HB  ASN A 261     -26.540  -8.330  12.137  1.00 14.88           H  
ATOM   3815 1HD2 ASN A 261     -28.533  -9.234   9.008  1.00 14.88           H  
ATOM   3816 2HD2 ASN A 261     -28.981  -9.205  10.680  1.00 14.88           H  
ATOM   3817  N   GLY A 262     -24.840 -10.979  14.402  1.00 15.51           N  
ATOM   3818  CA  GLY A 262     -24.479 -10.746  15.798  1.00 15.51           C  
ATOM   3819  C   GLY A 262     -24.077 -12.023  16.520  1.00 15.51           C  
ATOM   3820  O   GLY A 262     -23.373 -12.874  15.973  1.00 15.51           O  
ATOM   3821  H   GLY A 262     -24.905 -11.939  14.061  1.00 15.51           H  
ATOM   3822 1HA  GLY A 262     -23.669 -10.022  15.848  1.00 15.51           H  
ATOM   3823 2HA  GLY A 262     -25.329 -10.298  16.314  1.00 15.51           H  
ATOM   3824  N   VAL A 263     -24.468 -12.121  17.782  1.00 15.93           N  
ATOM   3825  CA  VAL A 263     -24.156 -13.314  18.556  1.00 15.93           C  
ATOM   3826  C   VAL A 263     -25.153 -14.406  18.191  1.00 15.93           C  
ATOM   3827  O   VAL A 263     -26.365 -14.194  18.223  1.00 15.93           O  
ATOM   3828  CB  VAL A 263     -24.202 -13.026  20.070  1.00 15.93           C  
ATOM   3829  CG1 VAL A 263     -23.963 -14.337  20.896  1.00 15.93           C  
ATOM   3830  CG2 VAL A 263     -23.147 -11.989  20.405  1.00 15.93           C  
ATOM   3831  H   VAL A 263     -25.020 -11.358  18.190  1.00 15.93           H  
ATOM   3832  HA  VAL A 263     -23.151 -13.652  18.294  1.00 15.93           H  
ATOM   3833  HB  VAL A 263     -25.184 -12.637  20.325  1.00 15.93           H  
ATOM   3834 1HG1 VAL A 263     -24.011 -14.109  21.962  1.00 15.93           H  
ATOM   3835 2HG1 VAL A 263     -24.725 -15.078  20.655  1.00 15.93           H  
ATOM   3836 3HG1 VAL A 263     -22.982 -14.749  20.660  1.00 15.93           H  
ATOM   3837 1HG2 VAL A 263     -23.186 -11.760  21.469  1.00 15.93           H  
ATOM   3838 2HG2 VAL A 263     -22.164 -12.372  20.150  1.00 15.93           H  
ATOM   3839 3HG2 VAL A 263     -23.348 -11.080  19.831  1.00 15.93           H  
ATOM   3840  N   VAL A 264     -24.627 -15.569  17.849  1.00 16.20           N  
ATOM   3841  CA  VAL A 264     -25.424 -16.716  17.439  1.00 16.20           C  
ATOM   3842  C   VAL A 264     -25.511 -17.676  18.594  1.00 16.20           C  
ATOM   3843  O   VAL A 264     -24.533 -17.820  19.339  1.00 16.20           O  
ATOM   3844  CB  VAL A 264     -24.736 -17.421  16.260  1.00 16.20           C  
ATOM   3845  CG1 VAL A 264     -23.388 -17.958  16.738  1.00 16.20           C  
ATOM   3846  CG2 VAL A 264     -25.606 -18.548  15.711  1.00 16.20           C  
ATOM   3847  H   VAL A 264     -23.623 -15.650  17.846  1.00 16.20           H  
ATOM   3848  HA  VAL A 264     -26.425 -16.388  17.161  1.00 16.20           H  
ATOM   3849  HB  VAL A 264     -24.553 -16.689  15.468  1.00 16.20           H  
ATOM   3850 1HG1 VAL A 264     -22.873 -18.441  15.909  1.00 16.20           H  
ATOM   3851 2HG1 VAL A 264     -22.781 -17.130  17.113  1.00 16.20           H  
ATOM   3852 3HG1 VAL A 264     -23.557 -18.682  17.534  1.00 16.20           H  
ATOM   3853 1HG2 VAL A 264     -25.101 -19.020  14.874  1.00 16.20           H  
ATOM   3854 2HG2 VAL A 264     -25.796 -19.300  16.469  1.00 16.20           H  
ATOM   3855 3HG2 VAL A 264     -26.549 -18.143  15.373  1.00 16.20           H  
ATOM   3856  N   ILE A 265     -26.661 -18.321  18.755  1.00 16.41           N  
ATOM   3857  CA  ILE A 265     -26.805 -19.273  19.842  1.00 16.41           C  
ATOM   3858  C   ILE A 265     -26.378 -20.675  19.374  1.00 16.41           C  
ATOM   3859  O   ILE A 265     -27.139 -21.427  18.754  1.00 16.41           O  
ATOM   3860  CB  ILE A 265     -28.267 -19.281  20.333  1.00 16.41           C  
ATOM   3861  CG1 ILE A 265     -28.680 -17.873  20.759  1.00 16.41           C  
ATOM   3862  CG2 ILE A 265     -28.423 -20.206  21.509  1.00 16.41           C  
ATOM   3863  CD1 ILE A 265     -30.142 -17.746  21.060  1.00 16.41           C  
ATOM   3864  H   ILE A 265     -27.428 -18.144  18.110  1.00 16.41           H  
ATOM   3865  HA  ILE A 265     -26.163 -18.970  20.658  1.00 16.41           H  
ATOM   3866  HB  ILE A 265     -28.917 -19.602  19.523  1.00 16.41           H  
ATOM   3867 1HG1 ILE A 265     -28.123 -17.596  21.637  1.00 16.41           H  
ATOM   3868 2HG1 ILE A 265     -28.433 -17.174  19.957  1.00 16.41           H  
ATOM   3869 1HG2 ILE A 265     -29.463 -20.210  21.839  1.00 16.41           H  
ATOM   3870 2HG2 ILE A 265     -28.126 -21.173  21.218  1.00 16.41           H  
ATOM   3871 3HG2 ILE A 265     -27.797 -19.889  22.323  1.00 16.41           H  
ATOM   3872 1HD1 ILE A 265     -30.371 -16.725  21.344  1.00 16.41           H  
ATOM   3873 2HD1 ILE A 265     -30.714 -18.007  20.168  1.00 16.41           H  
ATOM   3874 3HD1 ILE A 265     -30.407 -18.419  21.875  1.00 16.41           H  
ATOM   3875  N   ASP A 266     -25.136 -21.041  19.664  1.00 16.63           N  
ATOM   3876  CA  ASP A 266     -24.585 -22.291  19.161  1.00 16.63           C  
ATOM   3877  C   ASP A 266     -24.891 -23.486  20.031  1.00 16.63           C  
ATOM   3878  O   ASP A 266     -24.020 -24.008  20.720  1.00 16.63           O  
ATOM   3879  CB  ASP A 266     -23.078 -22.179  19.004  1.00 16.63           C  
ATOM   3880  CG  ASP A 266     -22.449 -23.434  18.421  1.00 16.63           C  
ATOM   3881  OD1 ASP A 266     -23.082 -24.494  18.427  1.00 16.63           O  
ATOM   3882  OD2 ASP A 266     -21.337 -23.334  17.955  1.00 16.63           O  
ATOM   3883  H   ASP A 266     -24.560 -20.429  20.220  1.00 16.63           H  
ATOM   3884  HA  ASP A 266     -25.014 -22.462  18.176  1.00 16.63           H  
ATOM   3885 1HB  ASP A 266     -22.840 -21.330  18.361  1.00 16.63           H  
ATOM   3886 2HB  ASP A 266     -22.636 -21.990  19.987  1.00 16.63           H  
ATOM   3887  N   LEU A 267     -26.071 -24.028  19.827  1.00 16.90           N  
ATOM   3888  CA  LEU A 267     -26.630 -25.084  20.665  1.00 16.90           C  
ATOM   3889  C   LEU A 267     -25.960 -26.477  20.530  1.00 16.90           C  
ATOM   3890  O   LEU A 267     -26.372 -27.435  21.209  1.00 16.90           O  
ATOM   3891  CB  LEU A 267     -28.123 -25.155  20.352  1.00 16.90           C  
ATOM   3892  CG  LEU A 267     -28.918 -23.883  20.692  1.00 16.90           C  
ATOM   3893  CD1 LEU A 267     -30.285 -23.956  20.170  1.00 16.90           C  
ATOM   3894  CD2 LEU A 267     -28.992 -23.724  22.175  1.00 16.90           C  
ATOM   3895  H   LEU A 267     -26.667 -23.529  19.172  1.00 16.90           H  
ATOM   3896  HA  LEU A 267     -26.512 -24.773  21.690  1.00 16.90           H  
ATOM   3897 1HB  LEU A 267     -28.246 -25.377  19.325  1.00 16.90           H  
ATOM   3898 2HB  LEU A 267     -28.540 -25.957  20.925  1.00 16.90           H  
ATOM   3899  HG  LEU A 267     -28.438 -23.043  20.238  1.00 16.90           H  
ATOM   3900 1HD1 LEU A 267     -30.817 -23.046  20.430  1.00 16.90           H  
ATOM   3901 2HD1 LEU A 267     -30.262 -24.062  19.096  1.00 16.90           H  
ATOM   3902 3HD1 LEU A 267     -30.769 -24.788  20.604  1.00 16.90           H  
ATOM   3903 1HD2 LEU A 267     -29.556 -22.827  22.421  1.00 16.90           H  
ATOM   3904 2HD2 LEU A 267     -29.498 -24.590  22.590  1.00 16.90           H  
ATOM   3905 3HD2 LEU A 267     -28.015 -23.646  22.569  1.00 16.90           H  
ATOM   3906  N   ASP A 268     -24.935 -26.599  19.658  1.00 17.21           N  
ATOM   3907  CA  ASP A 268     -24.178 -27.855  19.597  1.00 17.21           C  
ATOM   3908  C   ASP A 268     -23.257 -27.946  20.826  1.00 17.21           C  
ATOM   3909  O   ASP A 268     -22.919 -29.040  21.284  1.00 17.21           O  
ATOM   3910  CB  ASP A 268     -23.337 -27.999  18.310  1.00 17.21           C  
ATOM   3911  CG  ASP A 268     -24.137 -28.304  16.997  1.00 17.21           C  
ATOM   3912  OD1 ASP A 268     -25.281 -28.702  17.063  1.00 17.21           O  
ATOM   3913  OD2 ASP A 268     -23.566 -28.152  15.942  1.00 17.21           O  
ATOM   3914  H   ASP A 268     -24.593 -25.783  19.119  1.00 17.21           H  
ATOM   3915  HA  ASP A 268     -24.883 -28.686  19.638  1.00 17.21           H  
ATOM   3916 1HB  ASP A 268     -22.772 -27.068  18.156  1.00 17.21           H  
ATOM   3917 2HB  ASP A 268     -22.606 -28.790  18.455  1.00 17.21           H  
ATOM   3918  N   SER A 269     -22.807 -26.781  21.316  1.00 17.51           N  
ATOM   3919  CA  SER A 269     -21.911 -26.707  22.466  1.00 17.51           C  
ATOM   3920  C   SER A 269     -22.730 -26.692  23.753  1.00 17.51           C  
ATOM   3921  O   SER A 269     -23.893 -26.319  23.705  1.00 17.51           O  
ATOM   3922  CB  SER A 269     -21.017 -25.479  22.395  1.00 17.51           C  
ATOM   3923  OG  SER A 269     -20.300 -25.259  23.619  1.00 17.51           O  
ATOM   3924  H   SER A 269     -23.143 -25.904  20.904  1.00 17.51           H  
ATOM   3925  HA  SER A 269     -21.251 -27.559  22.401  1.00 17.51           H  
ATOM   3926 1HB  SER A 269     -20.304 -25.635  21.590  1.00 17.51           H  
ATOM   3927 2HB  SER A 269     -21.577 -24.611  22.122  1.00 17.51           H  
ATOM   3928  HG  SER A 269     -19.909 -24.375  23.530  1.00 17.51           H  
ATOM   3929  N   PRO A 270     -22.252 -27.275  24.855  1.00 17.77           N  
ATOM   3930  CA  PRO A 270     -22.708 -27.142  26.235  1.00 17.77           C  
ATOM   3931  C   PRO A 270     -22.612 -25.771  26.907  1.00 17.77           C  
ATOM   3932  O   PRO A 270     -23.295 -25.526  27.889  1.00 17.77           O  
ATOM   3933  CB  PRO A 270     -21.834 -28.146  26.948  1.00 17.77           C  
ATOM   3934  CG  PRO A 270     -21.374 -29.092  25.879  1.00 17.77           C  
ATOM   3935  CD  PRO A 270     -21.264 -28.298  24.680  1.00 17.77           C  
ATOM   3936  HA  PRO A 270     -23.760 -27.462  26.293  1.00 17.77           H  
ATOM   3937 1HB  PRO A 270     -21.042 -27.621  27.470  1.00 17.77           H  
ATOM   3938 2HB  PRO A 270     -22.427 -28.630  27.684  1.00 17.77           H  
ATOM   3939 1HG  PRO A 270     -20.442 -29.544  26.109  1.00 17.77           H  
ATOM   3940 2HG  PRO A 270     -22.060 -29.905  25.751  1.00 17.77           H  
ATOM   3941 1HD  PRO A 270     -20.254 -27.869  24.555  1.00 17.77           H  
ATOM   3942 2HD  PRO A 270     -21.568 -28.972  23.874  1.00 17.77           H  
ATOM   3943  N   GLY A 271     -21.779 -24.864  26.391  1.00 17.91           N  
ATOM   3944  CA  GLY A 271     -21.543 -23.583  27.081  1.00 17.91           C  
ATOM   3945  C   GLY A 271     -22.633 -22.471  27.145  1.00 17.91           C  
ATOM   3946  O   GLY A 271     -22.360 -21.348  26.719  1.00 17.91           O  
ATOM   3947  H   GLY A 271     -21.269 -25.063  25.531  1.00 17.91           H  
ATOM   3948 1HA  GLY A 271     -21.271 -23.822  28.108  1.00 17.91           H  
ATOM   3949 2HA  GLY A 271     -20.647 -23.139  26.647  1.00 17.91           H  
ATOM   3950  N   ALA A 272     -23.863 -22.786  27.598  1.00 17.94           N  
ATOM   3951  CA  ALA A 272     -24.892 -21.766  27.994  1.00 17.94           C  
ATOM   3952  C   ALA A 272     -26.219 -22.366  28.423  1.00 17.94           C  
ATOM   3953  O   ALA A 272     -26.643 -23.416  27.963  1.00 17.94           O  
ATOM   3954  CB  ALA A 272     -25.235 -20.696  26.956  1.00 17.94           C  
ATOM   3955  H   ALA A 272     -24.026 -23.778  27.792  1.00 17.94           H  
ATOM   3956  HA  ALA A 272     -24.487 -21.235  28.844  1.00 17.94           H  
ATOM   3957 1HB  ALA A 272     -25.928 -20.005  27.405  1.00 17.94           H  
ATOM   3958 2HB  ALA A 272     -24.351 -20.147  26.664  1.00 17.94           H  
ATOM   3959 3HB  ALA A 272     -25.717 -21.087  26.108  1.00 17.94           H  
ATOM   3960  N   ASP A 273     -26.961 -21.563  29.158  1.00 17.87           N  
ATOM   3961  CA  ASP A 273     -28.382 -21.772  29.351  1.00 17.87           C  
ATOM   3962  C   ASP A 273     -29.063 -20.548  28.754  1.00 17.87           C  
ATOM   3963  O   ASP A 273     -29.173 -19.529  29.448  1.00 17.87           O  
ATOM   3964  CB  ASP A 273     -28.761 -21.907  30.821  1.00 17.87           C  
ATOM   3965  CG  ASP A 273     -30.288 -22.116  31.032  1.00 17.87           C  
ATOM   3966  OD1 ASP A 273     -31.089 -21.724  30.174  1.00 17.87           O  
ATOM   3967  OD2 ASP A 273     -30.632 -22.679  32.048  1.00 17.87           O  
ATOM   3968  H   ASP A 273     -26.525 -20.746  29.560  1.00 17.87           H  
ATOM   3969  HA  ASP A 273     -28.690 -22.692  28.861  1.00 17.87           H  
ATOM   3970 1HB  ASP A 273     -28.236 -22.761  31.257  1.00 17.87           H  
ATOM   3971 2HB  ASP A 273     -28.443 -21.017  31.369  1.00 17.87           H  
ATOM   3972  N   PRO A 274     -29.535 -20.607  27.496  1.00 17.74           N  
ATOM   3973  CA  PRO A 274     -30.099 -19.517  26.740  1.00 17.74           C  
ATOM   3974  C   PRO A 274     -31.247 -18.827  27.461  1.00 17.74           C  
ATOM   3975  O   PRO A 274     -31.502 -17.653  27.209  1.00 17.74           O  
ATOM   3976  CB  PRO A 274     -30.591 -20.215  25.460  1.00 17.74           C  
ATOM   3977  CG  PRO A 274     -29.724 -21.409  25.318  1.00 17.74           C  
ATOM   3978  CD  PRO A 274     -29.468 -21.862  26.732  1.00 17.74           C  
ATOM   3979  HA  PRO A 274     -29.298 -18.802  26.500  1.00 17.74           H  
ATOM   3980 1HB  PRO A 274     -31.657 -20.473  25.566  1.00 17.74           H  
ATOM   3981 2HB  PRO A 274     -30.511 -19.539  24.598  1.00 17.74           H  
ATOM   3982 1HG  PRO A 274     -30.243 -22.176  24.724  1.00 17.74           H  
ATOM   3983 2HG  PRO A 274     -28.799 -21.154  24.774  1.00 17.74           H  
ATOM   3984 1HD  PRO A 274     -30.240 -22.558  27.082  1.00 17.74           H  
ATOM   3985 2HD  PRO A 274     -28.476 -22.294  26.741  1.00 17.74           H  
ATOM   3986  N   LYS A 275     -31.923 -19.497  28.406  1.00 17.61           N  
ATOM   3987  CA  LYS A 275     -33.032 -18.825  29.075  1.00 17.61           C  
ATOM   3988  C   LYS A 275     -32.546 -17.618  29.880  1.00 17.61           C  
ATOM   3989  O   LYS A 275     -33.316 -16.693  30.141  1.00 17.61           O  
ATOM   3990  CB  LYS A 275     -33.805 -19.785  29.973  1.00 17.61           C  
ATOM   3991  CG  LYS A 275     -34.606 -20.837  29.212  1.00 17.61           C  
ATOM   3992  CD  LYS A 275     -35.379 -21.747  30.159  1.00 17.61           C  
ATOM   3993  CE  LYS A 275     -36.191 -22.790  29.399  1.00 17.61           C  
ATOM   3994  NZ  LYS A 275     -36.942 -23.687  30.318  1.00 17.61           N  
ATOM   3995  H   LYS A 275     -31.669 -20.449  28.711  1.00 17.61           H  
ATOM   3996  HA  LYS A 275     -33.715 -18.457  28.311  1.00 17.61           H  
ATOM   3997 1HB  LYS A 275     -33.105 -20.306  30.634  1.00 17.61           H  
ATOM   3998 2HB  LYS A 275     -34.490 -19.222  30.601  1.00 17.61           H  
ATOM   3999 1HG  LYS A 275     -35.300 -20.346  28.529  1.00 17.61           H  
ATOM   4000 2HG  LYS A 275     -33.912 -21.446  28.626  1.00 17.61           H  
ATOM   4001 1HD  LYS A 275     -34.670 -22.259  30.818  1.00 17.61           H  
ATOM   4002 2HD  LYS A 275     -36.050 -21.148  30.773  1.00 17.61           H  
ATOM   4003 1HE  LYS A 275     -36.897 -22.284  28.742  1.00 17.61           H  
ATOM   4004 2HE  LYS A 275     -35.513 -23.393  28.792  1.00 17.61           H  
ATOM   4005 1HZ  LYS A 275     -37.464 -24.363  29.778  1.00 17.61           H  
ATOM   4006 2HZ  LYS A 275     -36.294 -24.168  30.924  1.00 17.61           H  
ATOM   4007 3HZ  LYS A 275     -37.580 -23.139  30.877  1.00 17.61           H  
ATOM   4008  N   LYS A 276     -31.281 -17.659  30.309  1.00 17.51           N  
ATOM   4009  CA  LYS A 276     -30.662 -16.592  31.090  1.00 17.51           C  
ATOM   4010  C   LYS A 276     -29.505 -15.920  30.340  1.00 17.51           C  
ATOM   4011  O   LYS A 276     -29.078 -14.819  30.690  1.00 17.51           O  
ATOM   4012  CB  LYS A 276     -30.183 -17.128  32.430  1.00 17.51           C  
ATOM   4013  CG  LYS A 276     -31.301 -17.688  33.333  1.00 17.51           C  
ATOM   4014  CD  LYS A 276     -32.302 -16.593  33.743  1.00 17.51           C  
ATOM   4015  CE  LYS A 276     -33.335 -17.113  34.741  1.00 17.51           C  
ATOM   4016  NZ  LYS A 276     -34.336 -16.062  35.108  1.00 17.51           N  
ATOM   4017  H   LYS A 276     -30.710 -18.464  30.056  1.00 17.51           H  
ATOM   4018  HA  LYS A 276     -31.412 -15.822  31.278  1.00 17.51           H  
ATOM   4019 1HB  LYS A 276     -29.455 -17.926  32.258  1.00 17.51           H  
ATOM   4020 2HB  LYS A 276     -29.680 -16.338  32.954  1.00 17.51           H  
ATOM   4021 1HG  LYS A 276     -31.837 -18.473  32.793  1.00 17.51           H  
ATOM   4022 2HG  LYS A 276     -30.865 -18.126  34.228  1.00 17.51           H  
ATOM   4023 1HD  LYS A 276     -31.775 -15.753  34.187  1.00 17.51           H  
ATOM   4024 2HD  LYS A 276     -32.824 -16.231  32.854  1.00 17.51           H  
ATOM   4025 1HE  LYS A 276     -33.857 -17.963  34.304  1.00 17.51           H  
ATOM   4026 2HE  LYS A 276     -32.821 -17.441  35.645  1.00 17.51           H  
ATOM   4027 1HZ  LYS A 276     -34.999 -16.443  35.768  1.00 17.51           H  
ATOM   4028 2HZ  LYS A 276     -33.861 -15.270  35.524  1.00 17.51           H  
ATOM   4029 3HZ  LYS A 276     -34.824 -15.762  34.274  1.00 17.51           H  
ATOM   4030  N   ASN A 277     -28.972 -16.619  29.340  1.00 17.48           N  
ATOM   4031  CA  ASN A 277     -27.808 -16.165  28.583  1.00 17.48           C  
ATOM   4032  C   ASN A 277     -28.069 -15.665  27.153  1.00 17.48           C  
ATOM   4033  O   ASN A 277     -27.207 -15.006  26.574  1.00 17.48           O  
ATOM   4034  CB  ASN A 277     -26.819 -17.309  28.504  1.00 17.48           C  
ATOM   4035  CG  ASN A 277     -26.158 -17.673  29.780  1.00 17.48           C  
ATOM   4036  OD1 ASN A 277     -25.137 -17.074  30.155  1.00 17.48           O  
ATOM   4037  ND2 ASN A 277     -26.734 -18.593  30.497  1.00 17.48           N  
ATOM   4038  H   ASN A 277     -29.355 -17.535  29.131  1.00 17.48           H  
ATOM   4039  HA  ASN A 277     -27.354 -15.337  29.131  1.00 17.48           H  
ATOM   4040 1HB  ASN A 277     -27.322 -18.181  28.097  1.00 17.48           H  
ATOM   4041 2HB  ASN A 277     -26.040 -17.048  27.827  1.00 17.48           H  
ATOM   4042 1HD2 ASN A 277     -26.348 -18.853  31.382  1.00 17.48           H  
ATOM   4043 2HD2 ASN A 277     -27.608 -19.003  30.174  1.00 17.48           H  
ATOM   4044  N   ALA A 278     -29.214 -15.983  26.548  1.00 17.53           N  
ATOM   4045  CA  ALA A 278     -29.375 -15.644  25.143  1.00 17.53           C  
ATOM   4046  C   ALA A 278     -29.318 -14.138  24.892  1.00 17.53           C  
ATOM   4047  O   ALA A 278     -29.859 -13.360  25.674  1.00 17.53           O  
ATOM   4048  CB  ALA A 278     -30.700 -16.162  24.613  1.00 17.53           C  
ATOM   4049  H   ALA A 278     -29.965 -16.488  27.015  1.00 17.53           H  
ATOM   4050  HA  ALA A 278     -28.574 -16.138  24.622  1.00 17.53           H  
ATOM   4051 1HB  ALA A 278     -30.793 -15.938  23.563  1.00 17.53           H  
ATOM   4052 2HB  ALA A 278     -30.751 -17.228  24.753  1.00 17.53           H  
ATOM   4053 3HB  ALA A 278     -31.517 -15.689  25.156  1.00 17.53           H  
ATOM   4054  N   PRO A 279     -28.741 -13.706  23.752  1.00 17.66           N  
ATOM   4055  CA  PRO A 279     -28.663 -12.340  23.265  1.00 17.66           C  
ATOM   4056  C   PRO A 279     -30.007 -11.873  22.696  1.00 17.66           C  
ATOM   4057  O   PRO A 279     -30.186 -10.701  22.370  1.00 17.66           O  
ATOM   4058  CB  PRO A 279     -27.607 -12.456  22.170  1.00 17.66           C  
ATOM   4059  CG  PRO A 279     -27.755 -13.856  21.657  1.00 17.66           C  
ATOM   4060  CD  PRO A 279     -28.062 -14.671  22.862  1.00 17.66           C  
ATOM   4061  HA  PRO A 279     -28.329 -11.677  24.079  1.00 17.66           H  
ATOM   4062 1HB  PRO A 279     -27.785 -11.715  21.415  1.00 17.66           H  
ATOM   4063 2HB  PRO A 279     -26.608 -12.249  22.582  1.00 17.66           H  
ATOM   4064 1HG  PRO A 279     -28.569 -13.883  20.911  1.00 17.66           H  
ATOM   4065 2HG  PRO A 279     -26.859 -14.182  21.135  1.00 17.66           H  
ATOM   4066 1HD  PRO A 279     -28.714 -15.479  22.555  1.00 17.66           H  
ATOM   4067 2HD  PRO A 279     -27.127 -15.014  23.322  1.00 17.66           H  
ATOM   4068  N   SER A 280     -30.935 -12.821  22.555  1.00 17.84           N  
ATOM   4069  CA  SER A 280     -32.241 -12.620  21.950  1.00 17.84           C  
ATOM   4070  C   SER A 280     -32.137 -12.021  20.540  1.00 17.84           C  
ATOM   4071  O   SER A 280     -31.172 -12.278  19.822  1.00 17.84           O  
ATOM   4072  CB  SER A 280     -33.083 -11.732  22.871  1.00 17.84           C  
ATOM   4073  OG  SER A 280     -34.401 -11.650  22.422  1.00 17.84           O  
ATOM   4074  H   SER A 280     -30.718 -13.748  22.873  1.00 17.84           H  
ATOM   4075  HA  SER A 280     -32.728 -13.592  21.868  1.00 17.84           H  
ATOM   4076 1HB  SER A 280     -33.061 -12.134  23.884  1.00 17.84           H  
ATOM   4077 2HB  SER A 280     -32.654 -10.729  22.911  1.00 17.84           H  
ATOM   4078  HG  SER A 280     -34.778 -12.530  22.550  1.00 17.84           H  
ATOM   4079  N   VAL A 281     -33.155 -11.258  20.142  1.00 18.05           N  
ATOM   4080  CA  VAL A 281     -33.194 -10.636  18.825  1.00 18.05           C  
ATOM   4081  C   VAL A 281     -33.171  -9.123  18.894  1.00 18.05           C  
ATOM   4082  O   VAL A 281     -32.347  -8.488  18.245  1.00 18.05           O  
ATOM   4083  CB  VAL A 281     -34.438 -11.080  18.047  1.00 18.05           C  
ATOM   4084  CG1 VAL A 281     -34.490 -10.346  16.708  1.00 18.05           C  
ATOM   4085  CG2 VAL A 281     -34.388 -12.583  17.838  1.00 18.05           C  
ATOM   4086  H   VAL A 281     -33.918 -11.133  20.786  1.00 18.05           H  
ATOM   4087  HA  VAL A 281     -32.313 -10.963  18.268  1.00 18.05           H  
ATOM   4088  HB  VAL A 281     -35.333 -10.815  18.607  1.00 18.05           H  
ATOM   4089 1HG1 VAL A 281     -35.377 -10.656  16.158  1.00 18.05           H  
ATOM   4090 2HG1 VAL A 281     -34.528  -9.269  16.879  1.00 18.05           H  
ATOM   4091 3HG1 VAL A 281     -33.600 -10.589  16.128  1.00 18.05           H  
ATOM   4092 1HG2 VAL A 281     -35.269 -12.904  17.286  1.00 18.05           H  
ATOM   4093 2HG2 VAL A 281     -33.490 -12.838  17.272  1.00 18.05           H  
ATOM   4094 3HG2 VAL A 281     -34.362 -13.088  18.802  1.00 18.05           H  
ATOM   4095  N   TYR A 282     -34.082  -8.546  19.671  1.00 18.27           N  
ATOM   4096  CA  TYR A 282     -34.218  -7.096  19.774  1.00 18.27           C  
ATOM   4097  C   TYR A 282     -32.913  -6.427  20.193  1.00 18.27           C  
ATOM   4098  O   TYR A 282     -32.482  -5.459  19.571  1.00 18.27           O  
ATOM   4099  CB  TYR A 282     -35.367  -6.758  20.726  1.00 18.27           C  
ATOM   4100  CG  TYR A 282     -35.623  -5.280  20.957  1.00 18.27           C  
ATOM   4101  CD1 TYR A 282     -36.272  -4.537  19.975  1.00 18.27           C  
ATOM   4102  CD2 TYR A 282     -35.271  -4.678  22.158  1.00 18.27           C  
ATOM   4103  CE1 TYR A 282     -36.549  -3.203  20.184  1.00 18.27           C  
ATOM   4104  CE2 TYR A 282     -35.568  -3.344  22.363  1.00 18.27           C  
ATOM   4105  CZ  TYR A 282     -36.197  -2.610  21.382  1.00 18.27           C  
ATOM   4106  OH  TYR A 282     -36.475  -1.280  21.592  1.00 18.27           O  
ATOM   4107  H   TYR A 282     -34.716  -9.131  20.192  1.00 18.27           H  
ATOM   4108  HA  TYR A 282     -34.481  -6.710  18.789  1.00 18.27           H  
ATOM   4109 1HB  TYR A 282     -36.287  -7.203  20.348  1.00 18.27           H  
ATOM   4110 2HB  TYR A 282     -35.165  -7.214  21.697  1.00 18.27           H  
ATOM   4111  HD1 TYR A 282     -36.559  -5.010  19.036  1.00 18.27           H  
ATOM   4112  HD2 TYR A 282     -34.767  -5.258  22.939  1.00 18.27           H  
ATOM   4113  HE1 TYR A 282     -37.051  -2.622  19.411  1.00 18.27           H  
ATOM   4114  HE2 TYR A 282     -35.300  -2.862  23.300  1.00 18.27           H  
ATOM   4115  HH  TYR A 282     -36.884  -0.911  20.805  1.00 18.27           H  
ATOM   4116  N   ASP A 283     -32.270  -6.942  21.238  1.00 18.49           N  
ATOM   4117  CA  ASP A 283     -31.034  -6.335  21.721  1.00 18.49           C  
ATOM   4118  C   ASP A 283     -29.956  -6.361  20.624  1.00 18.49           C  
ATOM   4119  O   ASP A 283     -29.215  -5.391  20.430  1.00 18.49           O  
ATOM   4120  CB  ASP A 283     -30.537  -7.109  22.938  1.00 18.49           C  
ATOM   4121  CG  ASP A 283     -31.453  -6.963  24.157  1.00 18.49           C  
ATOM   4122  OD1 ASP A 283     -32.306  -6.110  24.143  1.00 18.49           O  
ATOM   4123  OD2 ASP A 283     -31.294  -7.715  25.088  1.00 18.49           O  
ATOM   4124  H   ASP A 283     -32.647  -7.753  21.708  1.00 18.49           H  
ATOM   4125  HA  ASP A 283     -31.232  -5.297  21.996  1.00 18.49           H  
ATOM   4126 1HB  ASP A 283     -30.457  -8.171  22.683  1.00 18.49           H  
ATOM   4127 2HB  ASP A 283     -29.537  -6.765  23.203  1.00 18.49           H  
ATOM   4128  N   GLU A 284     -29.895  -7.465  19.873  1.00 18.70           N  
ATOM   4129  CA  GLU A 284     -28.922  -7.601  18.796  1.00 18.70           C  
ATOM   4130  C   GLU A 284     -29.298  -6.692  17.640  1.00 18.70           C  
ATOM   4131  O   GLU A 284     -28.427  -6.116  16.986  1.00 18.70           O  
ATOM   4132  CB  GLU A 284     -28.813  -9.059  18.350  1.00 18.70           C  
ATOM   4133  CG  GLU A 284     -28.177  -9.967  19.394  1.00 18.70           C  
ATOM   4134  CD  GLU A 284     -26.688  -9.699  19.646  1.00 18.70           C  
ATOM   4135  OE1 GLU A 284     -25.927  -9.790  18.703  1.00 18.70           O  
ATOM   4136  OE2 GLU A 284     -26.328  -9.382  20.759  1.00 18.70           O  
ATOM   4137  H   GLU A 284     -30.540  -8.223  20.058  1.00 18.70           H  
ATOM   4138  HA  GLU A 284     -27.949  -7.288  19.172  1.00 18.70           H  
ATOM   4139 1HB  GLU A 284     -29.809  -9.447  18.126  1.00 18.70           H  
ATOM   4140 2HB  GLU A 284     -28.219  -9.120  17.436  1.00 18.70           H  
ATOM   4141 1HG  GLU A 284     -28.719  -9.816  20.327  1.00 18.70           H  
ATOM   4142 2HG  GLU A 284     -28.317 -11.006  19.091  1.00 18.70           H  
ATOM   4143  N   ALA A 285     -30.602  -6.549  17.389  1.00 18.88           N  
ATOM   4144  CA  ALA A 285     -31.061  -5.674  16.329  1.00 18.88           C  
ATOM   4145  C   ALA A 285     -30.621  -4.259  16.636  1.00 18.88           C  
ATOM   4146  O   ALA A 285     -30.147  -3.549  15.752  1.00 18.88           O  
ATOM   4147  CB  ALA A 285     -32.573  -5.735  16.190  1.00 18.88           C  
ATOM   4148  H   ALA A 285     -31.282  -7.069  17.932  1.00 18.88           H  
ATOM   4149  HA  ALA A 285     -30.599  -5.989  15.395  1.00 18.88           H  
ATOM   4150 1HB  ALA A 285     -32.893  -5.077  15.385  1.00 18.88           H  
ATOM   4151 2HB  ALA A 285     -32.874  -6.759  15.972  1.00 18.88           H  
ATOM   4152 3HB  ALA A 285     -33.033  -5.415  17.119  1.00 18.88           H  
ATOM   4153  N   LEU A 286     -30.713  -3.869  17.911  1.00 18.99           N  
ATOM   4154  CA  LEU A 286     -30.293  -2.540  18.311  1.00 18.99           C  
ATOM   4155  C   LEU A 286     -28.791  -2.373  18.142  1.00 18.99           C  
ATOM   4156  O   LEU A 286     -28.331  -1.321  17.694  1.00 18.99           O  
ATOM   4157  CB  LEU A 286     -30.712  -2.254  19.749  1.00 18.99           C  
ATOM   4158  CG  LEU A 286     -32.217  -2.100  19.972  1.00 18.99           C  
ATOM   4159  CD1 LEU A 286     -32.464  -1.955  21.436  1.00 18.99           C  
ATOM   4160  CD2 LEU A 286     -32.721  -0.907  19.200  1.00 18.99           C  
ATOM   4161  H   LEU A 286     -31.125  -4.500  18.599  1.00 18.99           H  
ATOM   4162  HA  LEU A 286     -30.791  -1.816  17.666  1.00 18.99           H  
ATOM   4163 1HB  LEU A 286     -30.375  -3.080  20.379  1.00 18.99           H  
ATOM   4164 2HB  LEU A 286     -30.223  -1.344  20.091  1.00 18.99           H  
ATOM   4165  HG  LEU A 286     -32.742  -2.989  19.626  1.00 18.99           H  
ATOM   4166 1HD1 LEU A 286     -33.502  -1.832  21.617  1.00 18.99           H  
ATOM   4167 2HD1 LEU A 286     -32.104  -2.846  21.949  1.00 18.99           H  
ATOM   4168 3HD1 LEU A 286     -31.942  -1.086  21.799  1.00 18.99           H  
ATOM   4169 1HD2 LEU A 286     -33.793  -0.798  19.363  1.00 18.99           H  
ATOM   4170 2HD2 LEU A 286     -32.208  -0.009  19.543  1.00 18.99           H  
ATOM   4171 3HD2 LEU A 286     -32.527  -1.051  18.131  1.00 18.99           H  
ATOM   4172  N   ASN A 287     -28.011  -3.418  18.446  1.00 18.98           N  
ATOM   4173  CA  ASN A 287     -26.571  -3.317  18.237  1.00 18.98           C  
ATOM   4174  C   ASN A 287     -26.292  -3.142  16.748  1.00 18.98           C  
ATOM   4175  O   ASN A 287     -25.453  -2.333  16.352  1.00 18.98           O  
ATOM   4176  CB  ASN A 287     -25.851  -4.555  18.734  1.00 18.98           C  
ATOM   4177  CG  ASN A 287     -25.761  -4.674  20.219  1.00 18.98           C  
ATOM   4178  OD1 ASN A 287     -25.882  -3.700  20.978  1.00 18.98           O  
ATOM   4179  ND2 ASN A 287     -25.554  -5.890  20.654  1.00 18.98           N  
ATOM   4180  H   ASN A 287     -28.419  -4.262  18.853  1.00 18.98           H  
ATOM   4181  HA  ASN A 287     -26.193  -2.439  18.758  1.00 18.98           H  
ATOM   4182 1HB  ASN A 287     -26.359  -5.437  18.356  1.00 18.98           H  
ATOM   4183 2HB  ASN A 287     -24.842  -4.573  18.322  1.00 18.98           H  
ATOM   4184 1HD2 ASN A 287     -25.505  -6.078  21.631  1.00 18.98           H  
ATOM   4185 2HD2 ASN A 287     -25.463  -6.642  19.996  1.00 18.98           H  
ATOM   4186  N   TRP A 288     -27.033  -3.868  15.913  1.00 18.79           N  
ATOM   4187  CA  TRP A 288     -26.856  -3.769  14.477  1.00 18.79           C  
ATOM   4188  C   TRP A 288     -27.169  -2.355  14.017  1.00 18.79           C  
ATOM   4189  O   TRP A 288     -26.412  -1.788  13.233  1.00 18.79           O  
ATOM   4190  CB  TRP A 288     -27.725  -4.771  13.735  1.00 18.79           C  
ATOM   4191  CG  TRP A 288     -27.497  -4.796  12.254  1.00 18.79           C  
ATOM   4192  CD1 TRP A 288     -28.321  -4.310  11.288  1.00 18.79           C  
ATOM   4193  CD2 TRP A 288     -26.352  -5.362  11.561  1.00 18.79           C  
ATOM   4194  NE1 TRP A 288     -27.779  -4.544  10.040  1.00 18.79           N  
ATOM   4195  CE2 TRP A 288     -26.576  -5.192  10.194  1.00 18.79           C  
ATOM   4196  CE3 TRP A 288     -25.180  -5.994  11.988  1.00 18.79           C  
ATOM   4197  CZ2 TRP A 288     -25.678  -5.645   9.245  1.00 18.79           C  
ATOM   4198  CZ3 TRP A 288     -24.283  -6.449  11.036  1.00 18.79           C  
ATOM   4199  CH2 TRP A 288     -24.528  -6.282   9.701  1.00 18.79           C  
ATOM   4200  H   TRP A 288     -27.713  -4.530  16.287  1.00 18.79           H  
ATOM   4201  HA  TRP A 288     -25.814  -3.987  14.246  1.00 18.79           H  
ATOM   4202 1HB  TRP A 288     -27.550  -5.768  14.134  1.00 18.79           H  
ATOM   4203 2HB  TRP A 288     -28.773  -4.536  13.904  1.00 18.79           H  
ATOM   4204  HD1 TRP A 288     -29.274  -3.818  11.476  1.00 18.79           H  
ATOM   4205  HE1 TRP A 288     -28.200  -4.286   9.160  1.00 18.79           H  
ATOM   4206  HE3 TRP A 288     -24.979  -6.142  13.053  1.00 18.79           H  
ATOM   4207  HZ2 TRP A 288     -25.852  -5.519   8.177  1.00 18.79           H  
ATOM   4208  HZ3 TRP A 288     -23.370  -6.953  11.378  1.00 18.79           H  
ATOM   4209  HH2 TRP A 288     -23.801  -6.657   8.981  1.00 18.79           H  
ATOM   4210  N   GLU A 289     -28.283  -1.783  14.498  1.00 18.38           N  
ATOM   4211  CA  GLU A 289     -28.641  -0.415  14.136  1.00 18.38           C  
ATOM   4212  C   GLU A 289     -27.583   0.579  14.620  1.00 18.38           C  
ATOM   4213  O   GLU A 289     -27.275   1.542  13.917  1.00 18.38           O  
ATOM   4214  CB  GLU A 289     -30.012  -0.021  14.709  1.00 18.38           C  
ATOM   4215  CG  GLU A 289     -31.223  -0.709  14.061  1.00 18.38           C  
ATOM   4216  CD  GLU A 289     -32.551  -0.314  14.694  1.00 18.38           C  
ATOM   4217  OE1 GLU A 289     -32.545   0.392  15.678  1.00 18.38           O  
ATOM   4218  OE2 GLU A 289     -33.570  -0.719  14.181  1.00 18.38           O  
ATOM   4219  H   GLU A 289     -28.888  -2.315  15.121  1.00 18.38           H  
ATOM   4220  HA  GLU A 289     -28.694  -0.348  13.052  1.00 18.38           H  
ATOM   4221 1HB  GLU A 289     -30.031  -0.266  15.767  1.00 18.38           H  
ATOM   4222 2HB  GLU A 289     -30.150   1.056  14.618  1.00 18.38           H  
ATOM   4223 1HG  GLU A 289     -31.245  -0.447  13.006  1.00 18.38           H  
ATOM   4224 2HG  GLU A 289     -31.094  -1.786  14.135  1.00 18.38           H  
ATOM   4225  N   ALA A 290     -27.033   0.352  15.820  1.00 17.76           N  
ATOM   4226  CA  ALA A 290     -25.988   1.213  16.363  1.00 17.76           C  
ATOM   4227  C   ALA A 290     -24.755   1.166  15.484  1.00 17.76           C  
ATOM   4228  O   ALA A 290     -24.106   2.187  15.252  1.00 17.76           O  
ATOM   4229  CB  ALA A 290     -25.607   0.782  17.768  1.00 17.76           C  
ATOM   4230  H   ALA A 290     -27.360  -0.434  16.375  1.00 17.76           H  
ATOM   4231  HA  ALA A 290     -26.363   2.235  16.382  1.00 17.76           H  
ATOM   4232 1HB  ALA A 290     -24.837   1.438  18.155  1.00 17.76           H  
ATOM   4233 2HB  ALA A 290     -26.481   0.820  18.414  1.00 17.76           H  
ATOM   4234 3HB  ALA A 290     -25.234  -0.226  17.730  1.00 17.76           H  
ATOM   4235  N   ALA A 291     -24.432  -0.030  14.988  1.00 16.98           N  
ATOM   4236  CA  ALA A 291     -23.288  -0.195  14.124  1.00 16.98           C  
ATOM   4237  C   ALA A 291     -23.545   0.420  12.775  1.00 16.98           C  
ATOM   4238  O   ALA A 291     -22.725   1.183  12.282  1.00 16.98           O  
ATOM   4239  CB  ALA A 291     -22.964  -1.664  13.917  1.00 16.98           C  
ATOM   4240  H   ALA A 291     -24.985  -0.845  15.246  1.00 16.98           H  
ATOM   4241  HA  ALA A 291     -22.438   0.307  14.584  1.00 16.98           H  
ATOM   4242 1HB  ALA A 291     -22.094  -1.751  13.272  1.00 16.98           H  
ATOM   4243 2HB  ALA A 291     -22.757  -2.123  14.867  1.00 16.98           H  
ATOM   4244 3HB  ALA A 291     -23.810  -2.165  13.454  1.00 16.98           H  
ATOM   4245  N   HIS A 292     -24.680   0.062  12.158  1.00 16.15           N  
ATOM   4246  CA  HIS A 292     -24.976   0.515  10.815  1.00 16.15           C  
ATOM   4247  C   HIS A 292     -23.748   0.267   9.994  1.00 16.15           C  
ATOM   4248  O   HIS A 292     -23.102   1.232   9.611  1.00 16.15           O  
ATOM   4249  CB  HIS A 292     -25.389   1.988  10.770  1.00 16.15           C  
ATOM   4250  CG  HIS A 292     -26.101   2.373   9.494  1.00 16.15           C  
ATOM   4251  ND1 HIS A 292     -27.371   1.931   9.185  1.00 16.15           N  
ATOM   4252  CD2 HIS A 292     -25.717   3.172   8.464  1.00 16.15           C  
ATOM   4253  CE1 HIS A 292     -27.736   2.432   8.015  1.00 16.15           C  
ATOM   4254  NE2 HIS A 292     -26.753   3.193   7.558  1.00 16.15           N  
ATOM   4255  H   HIS A 292     -25.333  -0.541  12.631  1.00 16.15           H  
ATOM   4256  HA  HIS A 292     -25.788  -0.080  10.400  1.00 16.15           H  
ATOM   4257 1HB  HIS A 292     -26.052   2.208  11.611  1.00 16.15           H  
ATOM   4258 2HB  HIS A 292     -24.507   2.623  10.873  1.00 16.15           H  
ATOM   4259  HD1 HIS A 292     -27.938   1.329   9.745  1.00 16.15           H  
ATOM   4260  HD2 HIS A 292     -24.811   3.745   8.267  1.00 16.15           H  
ATOM   4261  HE1 HIS A 292     -28.714   2.192   7.595  1.00 16.15           H  
ATOM   4262  N   VAL A 293     -23.420  -0.999   9.694  1.00 15.36           N  
ATOM   4263  CA  VAL A 293     -22.090  -1.365   9.174  1.00 15.36           C  
ATOM   4264  C   VAL A 293     -21.558  -0.568   7.980  1.00 15.36           C  
ATOM   4265  O   VAL A 293     -20.360  -0.584   7.726  1.00 15.36           O  
ATOM   4266  CB  VAL A 293     -22.019  -2.869   8.879  1.00 15.36           C  
ATOM   4267  CG1 VAL A 293     -22.222  -3.637  10.174  1.00 15.36           C  
ATOM   4268  CG2 VAL A 293     -23.064  -3.250   7.861  1.00 15.36           C  
ATOM   4269  H   VAL A 293     -24.062  -1.737   9.955  1.00 15.36           H  
ATOM   4270  HA  VAL A 293     -21.394  -1.209   9.997  1.00 15.36           H  
ATOM   4271  HB  VAL A 293     -21.028  -3.116   8.496  1.00 15.36           H  
ATOM   4272 1HG1 VAL A 293     -22.150  -4.702   9.976  1.00 15.36           H  
ATOM   4273 2HG1 VAL A 293     -21.451  -3.353  10.887  1.00 15.36           H  
ATOM   4274 3HG1 VAL A 293     -23.205  -3.407  10.588  1.00 15.36           H  
ATOM   4275 1HG2 VAL A 293     -22.995  -4.317   7.662  1.00 15.36           H  
ATOM   4276 2HG2 VAL A 293     -24.053  -3.013   8.249  1.00 15.36           H  
ATOM   4277 3HG2 VAL A 293     -22.888  -2.696   6.936  1.00 15.36           H  
ATOM   4278  N   ARG A 294     -22.411   0.197   7.304  1.00 14.67           N  
ATOM   4279  CA  ARG A 294     -21.962   1.077   6.232  1.00 14.67           C  
ATOM   4280  C   ARG A 294     -20.923   2.037   6.847  1.00 14.67           C  
ATOM   4281  O   ARG A 294     -19.986   2.488   6.186  1.00 14.67           O  
ATOM   4282  CB  ARG A 294     -23.133   1.867   5.673  1.00 14.67           C  
ATOM   4283  CG  ARG A 294     -22.817   2.755   4.489  1.00 14.67           C  
ATOM   4284  CD  ARG A 294     -24.053   3.413   3.959  1.00 14.67           C  
ATOM   4285  NE  ARG A 294     -23.749   4.362   2.894  1.00 14.67           N  
ATOM   4286  CZ  ARG A 294     -24.646   5.181   2.306  1.00 14.67           C  
ATOM   4287  NH1 ARG A 294     -25.906   5.165   2.681  1.00 14.67           N  
ATOM   4288  NH2 ARG A 294     -24.257   6.005   1.347  1.00 14.67           N  
ATOM   4289  H   ARG A 294     -23.385   0.173   7.559  1.00 14.67           H  
ATOM   4290  HA  ARG A 294     -21.492   0.485   5.445  1.00 14.67           H  
ATOM   4291 1HB  ARG A 294     -23.930   1.184   5.381  1.00 14.67           H  
ATOM   4292 2HB  ARG A 294     -23.526   2.508   6.456  1.00 14.67           H  
ATOM   4293 1HG  ARG A 294     -22.113   3.529   4.800  1.00 14.67           H  
ATOM   4294 2HG  ARG A 294     -22.371   2.156   3.694  1.00 14.67           H  
ATOM   4295 1HD  ARG A 294     -24.722   2.654   3.556  1.00 14.67           H  
ATOM   4296 2HD  ARG A 294     -24.561   3.947   4.765  1.00 14.67           H  
ATOM   4297  HE  ARG A 294     -22.793   4.409   2.572  1.00 14.67           H  
ATOM   4298 1HH1 ARG A 294     -26.207   4.537   3.415  1.00 14.67           H  
ATOM   4299 2HH1 ARG A 294     -26.573   5.780   2.238  1.00 14.67           H  
ATOM   4300 1HH2 ARG A 294     -23.289   6.019   1.055  1.00 14.67           H  
ATOM   4301 2HH2 ARG A 294     -24.927   6.617   0.903  1.00 14.67           H  
ATOM   4302  N   LEU A 295     -21.155   2.372   8.125  1.00 14.13           N  
ATOM   4303  CA  LEU A 295     -20.328   3.223   8.961  1.00 14.13           C  
ATOM   4304  C   LEU A 295     -19.980   4.562   8.397  1.00 14.13           C  
ATOM   4305  O   LEU A 295     -18.823   4.967   8.343  1.00 14.13           O  
ATOM   4306  CB  LEU A 295     -19.142   2.398   9.412  1.00 14.13           C  
ATOM   4307  CG  LEU A 295     -19.587   1.268  10.323  1.00 14.13           C  
ATOM   4308  CD1 LEU A 295     -18.561   0.273  10.465  1.00 14.13           C  
ATOM   4309  CD2 LEU A 295     -19.866   1.862  11.673  1.00 14.13           C  
ATOM   4310  H   LEU A 295     -21.948   1.940   8.568  1.00 14.13           H  
ATOM   4311  HA  LEU A 295     -20.903   3.414   9.863  1.00 14.13           H  
ATOM   4312 1HB  LEU A 295     -18.665   1.959   8.537  1.00 14.13           H  
ATOM   4313 2HB  LEU A 295     -18.433   3.023   9.945  1.00 14.13           H  
ATOM   4314  HG  LEU A 295     -20.470   0.835   9.954  1.00 14.13           H  
ATOM   4315 1HD1 LEU A 295     -18.894  -0.512  11.145  1.00 14.13           H  
ATOM   4316 2HD1 LEU A 295     -18.366  -0.149   9.496  1.00 14.13           H  
ATOM   4317 3HD1 LEU A 295     -17.700   0.744  10.843  1.00 14.13           H  
ATOM   4318 1HD2 LEU A 295     -20.200   1.082  12.352  1.00 14.13           H  
ATOM   4319 2HD2 LEU A 295     -18.960   2.319  12.060  1.00 14.13           H  
ATOM   4320 3HD2 LEU A 295     -20.649   2.617  11.577  1.00 14.13           H  
ATOM   4321  N   VAL A 296     -21.043   5.275   8.052  1.00 13.74           N  
ATOM   4322  CA  VAL A 296     -21.003   6.614   7.514  1.00 13.74           C  
ATOM   4323  C   VAL A 296     -20.276   7.515   8.495  1.00 13.74           C  
ATOM   4324  O   VAL A 296     -20.062   7.128   9.644  1.00 13.74           O  
ATOM   4325  CB  VAL A 296     -22.440   7.103   7.289  1.00 13.74           C  
ATOM   4326  CG1 VAL A 296     -23.135   6.191   6.285  1.00 13.74           C  
ATOM   4327  CG2 VAL A 296     -23.187   7.094   8.620  1.00 13.74           C  
ATOM   4328  H   VAL A 296     -21.943   4.831   8.156  1.00 13.74           H  
ATOM   4329  HA  VAL A 296     -20.472   6.600   6.565  1.00 13.74           H  
ATOM   4330  HB  VAL A 296     -22.422   8.113   6.881  1.00 13.74           H  
ATOM   4331 1HG1 VAL A 296     -24.157   6.538   6.119  1.00 13.74           H  
ATOM   4332 2HG1 VAL A 296     -22.590   6.206   5.341  1.00 13.74           H  
ATOM   4333 3HG1 VAL A 296     -23.157   5.175   6.677  1.00 13.74           H  
ATOM   4334 1HG2 VAL A 296     -24.209   7.443   8.467  1.00 13.74           H  
ATOM   4335 2HG2 VAL A 296     -23.208   6.080   9.020  1.00 13.74           H  
ATOM   4336 3HG2 VAL A 296     -22.681   7.752   9.325  1.00 13.74           H  
ATOM   4337  N   LYS A 297     -19.823   8.685   8.031  1.00 13.49           N  
ATOM   4338  CA  LYS A 297     -19.072   9.675   8.836  1.00 13.49           C  
ATOM   4339  C   LYS A 297     -17.616   9.240   9.100  1.00 13.49           C  
ATOM   4340  O   LYS A 297     -16.688  10.009   8.866  1.00 13.49           O  
ATOM   4341  CB  LYS A 297     -19.778   9.977  10.171  1.00 13.49           C  
ATOM   4342  CG  LYS A 297     -21.130  10.667  10.025  1.00 13.49           C  
ATOM   4343  CD  LYS A 297     -21.770  10.894  11.378  1.00 13.49           C  
ATOM   4344  CE  LYS A 297     -23.134  11.542  11.246  1.00 13.49           C  
ATOM   4345  NZ  LYS A 297     -23.798  11.699  12.567  1.00 13.49           N  
ATOM   4346  H   LYS A 297     -20.027   8.919   7.070  1.00 13.49           H  
ATOM   4347  HA  LYS A 297     -19.033  10.607   8.270  1.00 13.49           H  
ATOM   4348 1HB  LYS A 297     -19.885   9.106  10.799  1.00 13.49           H  
ATOM   4349 2HB  LYS A 297     -19.150  10.668  10.732  1.00 13.49           H  
ATOM   4350 1HG  LYS A 297     -20.999  11.626   9.525  1.00 13.49           H  
ATOM   4351 2HG  LYS A 297     -21.791  10.052   9.422  1.00 13.49           H  
ATOM   4352 1HD  LYS A 297     -21.879   9.940  11.894  1.00 13.49           H  
ATOM   4353 2HD  LYS A 297     -21.127  11.540  11.976  1.00 13.49           H  
ATOM   4354 1HE  LYS A 297     -23.020  12.523  10.788  1.00 13.49           H  
ATOM   4355 2HE  LYS A 297     -23.763  10.923  10.605  1.00 13.49           H  
ATOM   4356 1HZ  LYS A 297     -24.702  12.132  12.442  1.00 13.49           H  
ATOM   4357 2HZ  LYS A 297     -23.917  10.790  12.994  1.00 13.49           H  
ATOM   4358 3HZ  LYS A 297     -23.228  12.279  13.166  1.00 13.49           H  
ATOM   4359  N   LYS A 298     -17.418   8.003   9.548  1.00 13.34           N  
ATOM   4360  CA  LYS A 298     -16.089   7.447   9.823  1.00 13.34           C  
ATOM   4361  C   LYS A 298     -15.405   6.835   8.591  1.00 13.34           C  
ATOM   4362  O   LYS A 298     -14.297   6.305   8.690  1.00 13.34           O  
ATOM   4363  CB  LYS A 298     -16.154   6.417  10.952  1.00 13.34           C  
ATOM   4364  CG  LYS A 298     -16.502   7.021  12.311  1.00 13.34           C  
ATOM   4365  CD  LYS A 298     -16.285   6.024  13.459  1.00 13.34           C  
ATOM   4366  CE  LYS A 298     -17.416   5.022  13.597  1.00 13.34           C  
ATOM   4367  NZ  LYS A 298     -17.227   4.184  14.818  1.00 13.34           N  
ATOM   4368  H   LYS A 298     -18.245   7.434   9.726  1.00 13.34           H  
ATOM   4369  HA  LYS A 298     -15.454   8.263  10.165  1.00 13.34           H  
ATOM   4370 1HB  LYS A 298     -16.919   5.671  10.709  1.00 13.34           H  
ATOM   4371 2HB  LYS A 298     -15.200   5.898  11.037  1.00 13.34           H  
ATOM   4372 1HG  LYS A 298     -15.881   7.900  12.483  1.00 13.34           H  
ATOM   4373 2HG  LYS A 298     -17.547   7.333  12.304  1.00 13.34           H  
ATOM   4374 1HD  LYS A 298     -15.357   5.473  13.293  1.00 13.34           H  
ATOM   4375 2HD  LYS A 298     -16.191   6.564  14.405  1.00 13.34           H  
ATOM   4376 1HE  LYS A 298     -18.359   5.558  13.679  1.00 13.34           H  
ATOM   4377 2HE  LYS A 298     -17.450   4.372  12.721  1.00 13.34           H  
ATOM   4378 1HZ  LYS A 298     -17.978   3.531  14.920  1.00 13.34           H  
ATOM   4379 2HZ  LYS A 298     -16.348   3.678  14.742  1.00 13.34           H  
ATOM   4380 3HZ  LYS A 298     -17.184   4.775  15.662  1.00 13.34           H  
ATOM   4381  N   VAL A 299     -16.059   6.910   7.438  1.00 13.26           N  
ATOM   4382  CA  VAL A 299     -15.517   6.365   6.197  1.00 13.26           C  
ATOM   4383  C   VAL A 299     -14.349   7.246   5.733  1.00 13.26           C  
ATOM   4384  O   VAL A 299     -14.522   8.458   5.636  1.00 13.26           O  
ATOM   4385  CB  VAL A 299     -16.595   6.393   5.091  1.00 13.26           C  
ATOM   4386  CG1 VAL A 299     -16.027   5.892   3.779  1.00 13.26           C  
ATOM   4387  CG2 VAL A 299     -17.773   5.606   5.525  1.00 13.26           C  
ATOM   4388  H   VAL A 299     -16.966   7.351   7.436  1.00 13.26           H  
ATOM   4389  HA  VAL A 299     -15.210   5.343   6.387  1.00 13.26           H  
ATOM   4390  HB  VAL A 299     -16.901   7.426   4.924  1.00 13.26           H  
ATOM   4391 1HG1 VAL A 299     -16.793   5.944   3.009  1.00 13.26           H  
ATOM   4392 2HG1 VAL A 299     -15.184   6.510   3.488  1.00 13.26           H  
ATOM   4393 3HG1 VAL A 299     -15.702   4.862   3.891  1.00 13.26           H  
ATOM   4394 1HG2 VAL A 299     -18.549   5.641   4.767  1.00 13.26           H  
ATOM   4395 2HG2 VAL A 299     -17.490   4.566   5.710  1.00 13.26           H  
ATOM   4396 3HG2 VAL A 299     -18.134   6.053   6.425  1.00 13.26           H  
ATOM   4397  N   PRO A 300     -13.148   6.705   5.457  1.00 13.23           N  
ATOM   4398  CA  PRO A 300     -12.003   7.473   5.010  1.00 13.23           C  
ATOM   4399  C   PRO A 300     -12.252   7.983   3.601  1.00 13.23           C  
ATOM   4400  O   PRO A 300     -12.918   7.316   2.808  1.00 13.23           O  
ATOM   4401  CB  PRO A 300     -10.864   6.447   5.052  1.00 13.23           C  
ATOM   4402  CG  PRO A 300     -11.554   5.107   4.869  1.00 13.23           C  
ATOM   4403  CD  PRO A 300     -12.900   5.253   5.573  1.00 13.23           C  
ATOM   4404  HA  PRO A 300     -11.826   8.307   5.706  1.00 13.23           H  
ATOM   4405 1HB  PRO A 300     -10.144   6.669   4.257  1.00 13.23           H  
ATOM   4406 2HB  PRO A 300     -10.324   6.522   6.007  1.00 13.23           H  
ATOM   4407 1HG  PRO A 300     -11.672   4.916   3.798  1.00 13.23           H  
ATOM   4408 2HG  PRO A 300     -10.945   4.283   5.265  1.00 13.23           H  
ATOM   4409 1HD  PRO A 300     -13.633   4.666   5.016  1.00 13.23           H  
ATOM   4410 2HD  PRO A 300     -12.835   4.952   6.637  1.00 13.23           H  
ATOM   4411  N   TYR A 301     -11.664   9.117   3.263  1.00 13.29           N  
ATOM   4412  CA  TYR A 301     -11.773   9.637   1.907  1.00 13.29           C  
ATOM   4413  C   TYR A 301     -10.461   9.452   1.189  1.00 13.29           C  
ATOM   4414  O   TYR A 301      -9.495  10.158   1.455  1.00 13.29           O  
ATOM   4415  CB  TYR A 301     -12.163  11.107   1.948  1.00 13.29           C  
ATOM   4416  CG  TYR A 301     -13.536  11.328   2.542  1.00 13.29           C  
ATOM   4417  CD1 TYR A 301     -13.685  11.438   3.918  1.00 13.29           C  
ATOM   4418  CD2 TYR A 301     -14.647  11.422   1.715  1.00 13.29           C  
ATOM   4419  CE1 TYR A 301     -14.940  11.640   4.464  1.00 13.29           C  
ATOM   4420  CE2 TYR A 301     -15.902  11.627   2.263  1.00 13.29           C  
ATOM   4421  CZ  TYR A 301     -16.049  11.736   3.631  1.00 13.29           C  
ATOM   4422  OH  TYR A 301     -17.297  11.942   4.177  1.00 13.29           O  
ATOM   4423  H   TYR A 301     -11.135   9.632   3.952  1.00 13.29           H  
ATOM   4424  HA  TYR A 301     -12.536   9.077   1.368  1.00 13.29           H  
ATOM   4425 1HB  TYR A 301     -11.437  11.661   2.544  1.00 13.29           H  
ATOM   4426 2HB  TYR A 301     -12.149  11.520   0.939  1.00 13.29           H  
ATOM   4427  HD1 TYR A 301     -12.815  11.361   4.570  1.00 13.29           H  
ATOM   4428  HD2 TYR A 301     -14.531  11.336   0.635  1.00 13.29           H  
ATOM   4429  HE1 TYR A 301     -15.056  11.723   5.546  1.00 13.29           H  
ATOM   4430  HE2 TYR A 301     -16.775  11.703   1.614  1.00 13.29           H  
ATOM   4431  HH  TYR A 301     -17.217  11.989   5.133  1.00 13.29           H  
ATOM   4432  N   LEU A 302     -10.401   8.491   0.285  1.00 13.46           N  
ATOM   4433  CA  LEU A 302      -9.126   8.217  -0.344  1.00 13.46           C  
ATOM   4434  C   LEU A 302      -9.064   8.794  -1.750  1.00 13.46           C  
ATOM   4435  O   LEU A 302      -9.523   8.186  -2.717  1.00 13.46           O  
ATOM   4436  CB  LEU A 302      -8.860   6.716  -0.347  1.00 13.46           C  
ATOM   4437  CG  LEU A 302      -8.940   6.040   1.035  1.00 13.46           C  
ATOM   4438  CD1 LEU A 302      -8.590   4.587   0.877  1.00 13.46           C  
ATOM   4439  CD2 LEU A 302      -8.035   6.743   2.027  1.00 13.46           C  
ATOM   4440  H   LEU A 302     -11.220   7.939   0.067  1.00 13.46           H  
ATOM   4441  HA  LEU A 302      -8.342   8.689   0.243  1.00 13.46           H  
ATOM   4442 1HB  LEU A 302      -9.579   6.230  -1.003  1.00 13.46           H  
ATOM   4443 2HB  LEU A 302      -7.882   6.543  -0.732  1.00 13.46           H  
ATOM   4444  HG  LEU A 302      -9.971   6.095   1.401  1.00 13.46           H  
ATOM   4445 1HD1 LEU A 302      -8.670   4.091   1.839  1.00 13.46           H  
ATOM   4446 2HD1 LEU A 302      -9.268   4.127   0.167  1.00 13.46           H  
ATOM   4447 3HD1 LEU A 302      -7.570   4.497   0.505  1.00 13.46           H  
ATOM   4448 1HD2 LEU A 302      -8.113   6.259   2.997  1.00 13.46           H  
ATOM   4449 2HD2 LEU A 302      -7.027   6.693   1.692  1.00 13.46           H  
ATOM   4450 3HD2 LEU A 302      -8.331   7.780   2.116  1.00 13.46           H  
ATOM   4451  N   VAL A 303      -8.494   9.985  -1.837  1.00 13.73           N  
ATOM   4452  CA  VAL A 303      -8.402  10.748  -3.075  1.00 13.73           C  
ATOM   4453  C   VAL A 303      -6.941  10.951  -3.445  1.00 13.73           C  
ATOM   4454  O   VAL A 303      -6.124  11.297  -2.592  1.00 13.73           O  
ATOM   4455  CB  VAL A 303      -9.083  12.123  -2.909  1.00 13.73           C  
ATOM   4456  CG1 VAL A 303      -8.977  12.932  -4.195  1.00 13.73           C  
ATOM   4457  CG2 VAL A 303     -10.522  11.918  -2.458  1.00 13.73           C  
ATOM   4458  H   VAL A 303      -8.157  10.391  -0.977  1.00 13.73           H  
ATOM   4459  HA  VAL A 303      -8.899  10.197  -3.872  1.00 13.73           H  
ATOM   4460  HB  VAL A 303      -8.565  12.682  -2.178  1.00 13.73           H  
ATOM   4461 1HG1 VAL A 303      -9.440  13.906  -4.049  1.00 13.73           H  
ATOM   4462 2HG1 VAL A 303      -7.925  13.078  -4.459  1.00 13.73           H  
ATOM   4463 3HG1 VAL A 303      -9.483  12.407  -5.002  1.00 13.73           H  
ATOM   4464 1HG2 VAL A 303     -10.998  12.886  -2.318  1.00 13.73           H  
ATOM   4465 2HG2 VAL A 303     -11.062  11.351  -3.217  1.00 13.73           H  
ATOM   4466 3HG2 VAL A 303     -10.536  11.371  -1.514  1.00 13.73           H  
ATOM   4467  N   ARG A 304      -6.593  10.703  -4.699  1.00 14.04           N  
ATOM   4468  CA  ARG A 304      -5.212  10.890  -5.149  1.00 14.04           C  
ATOM   4469  C   ARG A 304      -4.979  12.232  -5.794  1.00 14.04           C  
ATOM   4470  O   ARG A 304      -5.911  12.853  -6.302  1.00 14.04           O  
ATOM   4471  CB  ARG A 304      -4.798   9.869  -6.176  1.00 14.04           C  
ATOM   4472  CG  ARG A 304      -4.766   8.451  -5.759  1.00 14.04           C  
ATOM   4473  CD  ARG A 304      -3.743   8.222  -4.719  1.00 14.04           C  
ATOM   4474  NE  ARG A 304      -2.434   8.767  -5.088  1.00 14.04           N  
ATOM   4475  CZ  ARG A 304      -1.556   8.219  -5.949  1.00 14.04           C  
ATOM   4476  NH1 ARG A 304      -1.849   7.109  -6.601  1.00 14.04           N  
ATOM   4477  NH2 ARG A 304      -0.394   8.810  -6.137  1.00 14.04           N  
ATOM   4478  H   ARG A 304      -7.297  10.407  -5.361  1.00 14.04           H  
ATOM   4479  HA  ARG A 304      -4.550  10.805  -4.285  1.00 14.04           H  
ATOM   4480 1HB  ARG A 304      -5.464   9.945  -7.033  1.00 14.04           H  
ATOM   4481 2HB  ARG A 304      -3.796  10.121  -6.534  1.00 14.04           H  
ATOM   4482 1HG  ARG A 304      -5.736   8.178  -5.343  1.00 14.04           H  
ATOM   4483 2HG  ARG A 304      -4.542   7.820  -6.618  1.00 14.04           H  
ATOM   4484 1HD  ARG A 304      -4.051   8.693  -3.782  1.00 14.04           H  
ATOM   4485 2HD  ARG A 304      -3.633   7.159  -4.576  1.00 14.04           H  
ATOM   4486  HE  ARG A 304      -2.132   9.629  -4.593  1.00 14.04           H  
ATOM   4487 1HH1 ARG A 304      -2.741   6.659  -6.457  1.00 14.04           H  
ATOM   4488 2HH1 ARG A 304      -1.178   6.706  -7.245  1.00 14.04           H  
ATOM   4489 1HH2 ARG A 304      -0.184   9.668  -5.627  1.00 14.04           H  
ATOM   4490 2HH2 ARG A 304       0.276   8.418  -6.776  1.00 14.04           H  
ATOM   4491  N   VAL A 305      -3.720  12.649  -5.812  1.00 14.33           N  
ATOM   4492  CA  VAL A 305      -3.348  13.843  -6.543  1.00 14.33           C  
ATOM   4493  C   VAL A 305      -3.723  13.581  -7.987  1.00 14.33           C  
ATOM   4494  O   VAL A 305      -3.498  12.475  -8.477  1.00 14.33           O  
ATOM   4495  CB  VAL A 305      -1.820  14.084  -6.509  1.00 14.33           C  
ATOM   4496  CG1 VAL A 305      -1.130  12.998  -7.337  1.00 14.33           C  
ATOM   4497  CG2 VAL A 305      -1.481  15.510  -6.972  1.00 14.33           C  
ATOM   4498  H   VAL A 305      -3.005  12.113  -5.329  1.00 14.33           H  
ATOM   4499  HA  VAL A 305      -3.894  14.692  -6.151  1.00 14.33           H  
ATOM   4500  HB  VAL A 305      -1.464  13.969  -5.523  1.00 14.33           H  
ATOM   4501 1HG1 VAL A 305      -0.051  13.134  -7.288  1.00 14.33           H  
ATOM   4502 2HG1 VAL A 305      -1.389  12.014  -6.935  1.00 14.33           H  
ATOM   4503 3HG1 VAL A 305      -1.457  13.062  -8.371  1.00 14.33           H  
ATOM   4504 1HG2 VAL A 305      -0.403  15.653  -6.918  1.00 14.33           H  
ATOM   4505 2HG2 VAL A 305      -1.805  15.685  -7.961  1.00 14.33           H  
ATOM   4506 3HG2 VAL A 305      -1.971  16.225  -6.312  1.00 14.33           H  
ATOM   4507  N   ASN A 306      -4.242  14.573  -8.694  1.00 14.51           N  
ATOM   4508  CA  ASN A 306      -4.583  14.308 -10.107  1.00 14.51           C  
ATOM   4509  C   ASN A 306      -3.409  14.557 -11.062  1.00 14.51           C  
ATOM   4510  O   ASN A 306      -3.551  14.476 -12.279  1.00 14.51           O  
ATOM   4511  CB  ASN A 306      -5.774  15.127 -10.578  1.00 14.51           C  
ATOM   4512  CG  ASN A 306      -7.094  14.670  -9.992  1.00 14.51           C  
ATOM   4513  OD1 ASN A 306      -7.255  13.509  -9.604  1.00 14.51           O  
ATOM   4514  ND2 ASN A 306      -8.053  15.561  -9.948  1.00 14.51           N  
ATOM   4515  H   ASN A 306      -4.404  15.470  -8.226  1.00 14.51           H  
ATOM   4516  HA  ASN A 306      -4.849  13.256 -10.199  1.00 14.51           H  
ATOM   4517 1HB  ASN A 306      -5.616  16.182 -10.333  1.00 14.51           H  
ATOM   4518 2HB  ASN A 306      -5.841  15.056 -11.664  1.00 14.51           H  
ATOM   4519 1HD2 ASN A 306      -8.950  15.311  -9.581  1.00 14.51           H  
ATOM   4520 2HD2 ASN A 306      -7.889  16.488 -10.284  1.00 14.51           H  
ATOM   4521  N   ALA A 307      -2.274  14.966 -10.503  1.00 14.52           N  
ATOM   4522  CA  ALA A 307      -0.979  15.337 -11.135  1.00 14.52           C  
ATOM   4523  C   ALA A 307      -1.050  16.587 -12.044  1.00 14.52           C  
ATOM   4524  O   ALA A 307      -0.073  17.323 -12.172  1.00 14.52           O  
ATOM   4525  CB  ALA A 307      -0.450  14.172 -11.950  1.00 14.52           C  
ATOM   4526  H   ALA A 307      -2.298  14.991  -9.498  1.00 14.52           H  
ATOM   4527  HA  ALA A 307      -0.276  15.552 -10.329  1.00 14.52           H  
ATOM   4528 1HB  ALA A 307       0.525  14.435 -12.363  1.00 14.52           H  
ATOM   4529 2HB  ALA A 307      -0.350  13.300 -11.307  1.00 14.52           H  
ATOM   4530 3HB  ALA A 307      -1.135  13.946 -12.765  1.00 14.52           H  
ATOM   4531  N   GLN A 308      -2.227  16.870 -12.561  1.00 14.32           N  
ATOM   4532  CA  GLN A 308      -2.597  18.056 -13.299  1.00 14.32           C  
ATOM   4533  C   GLN A 308      -3.474  18.837 -12.340  1.00 14.32           C  
ATOM   4534  O   GLN A 308      -3.842  18.291 -11.299  1.00 14.32           O  
ATOM   4535  CB  GLN A 308      -3.352  17.687 -14.576  1.00 14.32           C  
ATOM   4536  CG  GLN A 308      -2.586  16.746 -15.508  1.00 14.32           C  
ATOM   4537  CD  GLN A 308      -1.312  17.354 -16.063  1.00 14.32           C  
ATOM   4538  OE1 GLN A 308      -1.341  18.411 -16.701  1.00 14.32           O  
ATOM   4539  NE2 GLN A 308      -0.184  16.687 -15.834  1.00 14.32           N  
ATOM   4540  H   GLN A 308      -2.929  16.156 -12.467  1.00 14.32           H  
ATOM   4541  HA  GLN A 308      -1.710  18.642 -13.538  1.00 14.32           H  
ATOM   4542 1HB  GLN A 308      -4.290  17.200 -14.303  1.00 14.32           H  
ATOM   4543 2HB  GLN A 308      -3.602  18.591 -15.130  1.00 14.32           H  
ATOM   4544 1HG  GLN A 308      -2.321  15.846 -14.948  1.00 14.32           H  
ATOM   4545 2HG  GLN A 308      -3.231  16.486 -16.344  1.00 14.32           H  
ATOM   4546 1HE2 GLN A 308       0.687  17.040 -16.181  1.00 14.32           H  
ATOM   4547 2HE2 GLN A 308      -0.203  15.833 -15.313  1.00 14.32           H  
ATOM   4548  N   THR A 309      -3.766  20.108 -12.627  1.00 13.92           N  
ATOM   4549  CA  THR A 309      -4.684  20.938 -11.809  1.00 13.92           C  
ATOM   4550  C   THR A 309      -4.175  21.352 -10.418  1.00 13.92           C  
ATOM   4551  O   THR A 309      -4.212  22.532 -10.071  1.00 13.92           O  
ATOM   4552  CB  THR A 309      -6.061  20.248 -11.625  1.00 13.92           C  
ATOM   4553  OG1 THR A 309      -6.676  20.058 -12.904  1.00 13.92           O  
ATOM   4554  CG2 THR A 309      -6.957  21.092 -10.741  1.00 13.92           C  
ATOM   4555  H   THR A 309      -3.380  20.511 -13.469  1.00 13.92           H  
ATOM   4556  HA  THR A 309      -4.862  21.860 -12.365  1.00 13.92           H  
ATOM   4557  HB  THR A 309      -5.952  19.290 -11.141  1.00 13.92           H  
ATOM   4558  HG1 THR A 309      -6.850  20.915 -13.305  1.00 13.92           H  
ATOM   4559 1HG2 THR A 309      -7.919  20.595 -10.622  1.00 13.92           H  
ATOM   4560 2HG2 THR A 309      -6.491  21.218  -9.765  1.00 13.92           H  
ATOM   4561 3HG2 THR A 309      -7.104  22.067 -11.200  1.00 13.92           H  
ATOM   4562  N   GLY A 310      -3.719  20.387  -9.625  1.00 13.43           N  
ATOM   4563  CA  GLY A 310      -3.262  20.629  -8.263  1.00 13.43           C  
ATOM   4564  C   GLY A 310      -4.193  20.017  -7.216  1.00 13.43           C  
ATOM   4565  O   GLY A 310      -4.067  20.303  -6.026  1.00 13.43           O  
ATOM   4566  H   GLY A 310      -3.709  19.451  -9.997  1.00 13.43           H  
ATOM   4567 1HA  GLY A 310      -2.262  20.211  -8.146  1.00 13.43           H  
ATOM   4568 2HA  GLY A 310      -3.177  21.700  -8.093  1.00 13.43           H  
ATOM   4569  N   ALA A 311      -5.130  19.171  -7.651  1.00 12.93           N  
ATOM   4570  CA  ALA A 311      -6.039  18.520  -6.709  1.00 12.93           C  
ATOM   4571  C   ALA A 311      -5.201  17.730  -5.693  1.00 12.93           C  
ATOM   4572  O   ALA A 311      -4.303  17.003  -6.115  1.00 12.93           O  
ATOM   4573  CB  ALA A 311      -6.992  17.596  -7.441  1.00 12.93           C  
ATOM   4574  H   ALA A 311      -5.204  18.984  -8.641  1.00 12.93           H  
ATOM   4575  HA  ALA A 311      -6.605  19.298  -6.209  1.00 12.93           H  
ATOM   4576 1HB  ALA A 311      -7.667  17.116  -6.736  1.00 12.93           H  
ATOM   4577 2HB  ALA A 311      -7.571  18.165  -8.168  1.00 12.93           H  
ATOM   4578 3HB  ALA A 311      -6.415  16.835  -7.952  1.00 12.93           H  
ATOM   4579  N   PRO A 312      -5.535  17.779  -4.379  1.00 12.47           N  
ATOM   4580  CA  PRO A 312      -4.798  17.187  -3.263  1.00 12.47           C  
ATOM   4581  C   PRO A 312      -4.821  15.674  -3.180  1.00 12.47           C  
ATOM   4582  O   PRO A 312      -5.785  15.025  -3.573  1.00 12.47           O  
ATOM   4583  CB  PRO A 312      -5.541  17.745  -2.045  1.00 12.47           C  
ATOM   4584  CG  PRO A 312      -6.946  18.006  -2.533  1.00 12.47           C  
ATOM   4585  CD  PRO A 312      -6.779  18.465  -3.965  1.00 12.47           C  
ATOM   4586  HA  PRO A 312      -3.764  17.552  -3.290  1.00 12.47           H  
ATOM   4587 1HB  PRO A 312      -5.497  17.014  -1.225  1.00 12.47           H  
ATOM   4588 2HB  PRO A 312      -5.042  18.658  -1.689  1.00 12.47           H  
ATOM   4589 1HG  PRO A 312      -7.542  17.079  -2.457  1.00 12.47           H  
ATOM   4590 2HG  PRO A 312      -7.441  18.751  -1.893  1.00 12.47           H  
ATOM   4591 1HD  PRO A 312      -7.642  18.129  -4.554  1.00 12.47           H  
ATOM   4592 2HD  PRO A 312      -6.644  19.560  -3.990  1.00 12.47           H  
ATOM   4593  N   ASP A 313      -3.764  15.121  -2.581  1.00 12.07           N  
ATOM   4594  CA  ASP A 313      -3.725  13.692  -2.316  1.00 12.07           C  
ATOM   4595  C   ASP A 313      -4.159  13.441  -0.860  1.00 12.07           C  
ATOM   4596  O   ASP A 313      -3.383  13.609   0.098  1.00 12.07           O  
ATOM   4597  CB  ASP A 313      -2.324  13.161  -2.641  1.00 12.07           C  
ATOM   4598  CG  ASP A 313      -2.142  11.635  -2.624  1.00 12.07           C  
ATOM   4599  OD1 ASP A 313      -2.592  10.955  -1.723  1.00 12.07           O  
ATOM   4600  OD2 ASP A 313      -1.574  11.148  -3.595  1.00 12.07           O  
ATOM   4601  H   ASP A 313      -2.986  15.700  -2.301  1.00 12.07           H  
ATOM   4602  HA  ASP A 313      -4.439  13.195  -2.971  1.00 12.07           H  
ATOM   4603 1HB  ASP A 313      -2.016  13.538  -3.564  1.00 12.07           H  
ATOM   4604 2HB  ASP A 313      -1.637  13.564  -1.901  1.00 12.07           H  
ATOM   4605  N   ILE A 314      -5.417  13.058  -0.705  1.00 11.77           N  
ATOM   4606  CA  ILE A 314      -6.039  12.906   0.599  1.00 11.77           C  
ATOM   4607  C   ILE A 314      -5.654  11.558   1.151  1.00 11.77           C  
ATOM   4608  O   ILE A 314      -5.408  11.403   2.349  1.00 11.77           O  
ATOM   4609  CB  ILE A 314      -7.560  13.062   0.537  1.00 11.77           C  
ATOM   4610  CG1 ILE A 314      -7.904  14.450  -0.034  1.00 11.77           C  
ATOM   4611  CG2 ILE A 314      -8.140  12.888   1.915  1.00 11.77           C  
ATOM   4612  CD1 ILE A 314      -7.313  15.586   0.759  1.00 11.77           C  
ATOM   4613  H   ILE A 314      -5.955  12.857  -1.543  1.00 11.77           H  
ATOM   4614  HA  ILE A 314      -5.656  13.679   1.256  1.00 11.77           H  
ATOM   4615  HB  ILE A 314      -7.983  12.308  -0.100  1.00 11.77           H  
ATOM   4616 1HG1 ILE A 314      -7.522  14.518  -1.058  1.00 11.77           H  
ATOM   4617 2HG1 ILE A 314      -8.989  14.564  -0.058  1.00 11.77           H  
ATOM   4618 1HG2 ILE A 314      -9.222  12.986   1.872  1.00 11.77           H  
ATOM   4619 2HG2 ILE A 314      -7.881  11.900   2.271  1.00 11.77           H  
ATOM   4620 3HG2 ILE A 314      -7.730  13.638   2.590  1.00 11.77           H  
ATOM   4621 1HD1 ILE A 314      -7.592  16.532   0.297  1.00 11.77           H  
ATOM   4622 2HD1 ILE A 314      -7.691  15.556   1.781  1.00 11.77           H  
ATOM   4623 3HD1 ILE A 314      -6.226  15.496   0.772  1.00 11.77           H  
ATOM   4624  N   LEU A 315      -5.581  10.583   0.251  1.00 11.59           N  
ATOM   4625  CA  LEU A 315      -5.208   9.227   0.613  1.00 11.59           C  
ATOM   4626  C   LEU A 315      -3.913   9.266   1.425  1.00 11.59           C  
ATOM   4627  O   LEU A 315      -3.818   8.625   2.476  1.00 11.59           O  
ATOM   4628  CB  LEU A 315      -5.005   8.382  -0.651  1.00 11.59           C  
ATOM   4629  CG  LEU A 315      -4.721   6.880  -0.456  1.00 11.59           C  
ATOM   4630  CD1 LEU A 315      -5.074   6.136  -1.722  1.00 11.59           C  
ATOM   4631  CD2 LEU A 315      -3.275   6.688  -0.101  1.00 11.59           C  
ATOM   4632  H   LEU A 315      -5.776  10.813  -0.725  1.00 11.59           H  
ATOM   4633  HA  LEU A 315      -5.997   8.799   1.227  1.00 11.59           H  
ATOM   4634 1HB  LEU A 315      -5.900   8.469  -1.265  1.00 11.59           H  
ATOM   4635 2HB  LEU A 315      -4.170   8.810  -1.215  1.00 11.59           H  
ATOM   4636  HG  LEU A 315      -5.331   6.486   0.328  1.00 11.59           H  
ATOM   4637 1HD1 LEU A 315      -4.879   5.070  -1.580  1.00 11.59           H  
ATOM   4638 2HD1 LEU A 315      -6.109   6.277  -1.972  1.00 11.59           H  
ATOM   4639 3HD1 LEU A 315      -4.475   6.510  -2.521  1.00 11.59           H  
ATOM   4640 1HD2 LEU A 315      -3.083   5.649   0.023  1.00 11.59           H  
ATOM   4641 2HD2 LEU A 315      -2.659   7.084  -0.894  1.00 11.59           H  
ATOM   4642 3HD2 LEU A 315      -3.045   7.212   0.821  1.00 11.59           H  
ATOM   4643  N   THR A 316      -2.906  10.014   0.926  1.00 11.55           N  
ATOM   4644  CA  THR A 316      -1.634  10.180   1.620  1.00 11.55           C  
ATOM   4645  C   THR A 316      -1.755  11.037   2.878  1.00 11.55           C  
ATOM   4646  O   THR A 316      -1.177  10.713   3.914  1.00 11.55           O  
ATOM   4647  CB  THR A 316      -0.578  10.813   0.715  1.00 11.55           C  
ATOM   4648  OG1 THR A 316      -0.365   9.982  -0.421  1.00 11.55           O  
ATOM   4649  CG2 THR A 316       0.712  10.987   1.472  1.00 11.55           C  
ATOM   4650  H   THR A 316      -3.011  10.488   0.020  1.00 11.55           H  
ATOM   4651  HA  THR A 316      -1.280   9.194   1.918  1.00 11.55           H  
ATOM   4652  HB  THR A 316      -0.934  11.788   0.375  1.00 11.55           H  
ATOM   4653  HG1 THR A 316      -1.163  10.072  -1.002  1.00 11.55           H  
ATOM   4654 1HG2 THR A 316       1.452  11.443   0.818  1.00 11.55           H  
ATOM   4655 2HG2 THR A 316       0.540  11.632   2.336  1.00 11.55           H  
ATOM   4656 3HG2 THR A 316       1.068  10.016   1.808  1.00 11.55           H  
ATOM   4657  N   SER A 317      -2.508  12.138   2.808  1.00 11.67           N  
ATOM   4658  CA  SER A 317      -2.637  13.045   3.946  1.00 11.67           C  
ATOM   4659  C   SER A 317      -3.166  12.320   5.191  1.00 11.67           C  
ATOM   4660  O   SER A 317      -2.695  12.553   6.311  1.00 11.67           O  
ATOM   4661  CB  SER A 317      -3.574  14.179   3.586  1.00 11.67           C  
ATOM   4662  OG  SER A 317      -3.046  14.963   2.540  1.00 11.67           O  
ATOM   4663  H   SER A 317      -2.969  12.391   1.932  1.00 11.67           H  
ATOM   4664  HA  SER A 317      -1.652  13.453   4.175  1.00 11.67           H  
ATOM   4665 1HB  SER A 317      -4.539  13.776   3.297  1.00 11.67           H  
ATOM   4666 2HB  SER A 317      -3.733  14.802   4.463  1.00 11.67           H  
ATOM   4667  HG  SER A 317      -3.046  14.389   1.734  1.00 11.67           H  
ATOM   4668  N   LEU A 318      -4.077  11.371   4.979  1.00 11.94           N  
ATOM   4669  CA  LEU A 318      -4.703  10.610   6.055  1.00 11.94           C  
ATOM   4670  C   LEU A 318      -3.781   9.545   6.661  1.00 11.94           C  
ATOM   4671  O   LEU A 318      -4.177   8.838   7.590  1.00 11.94           O  
ATOM   4672  CB  LEU A 318      -5.974   9.919   5.533  1.00 11.94           C  
ATOM   4673  CG  LEU A 318      -7.135  10.844   5.121  1.00 11.94           C  
ATOM   4674  CD1 LEU A 318      -8.258  10.005   4.491  1.00 11.94           C  
ATOM   4675  CD2 LEU A 318      -7.634  11.599   6.331  1.00 11.94           C  
ATOM   4676  H   LEU A 318      -4.407  11.229   4.022  1.00 11.94           H  
ATOM   4677  HA  LEU A 318      -4.983  11.307   6.842  1.00 11.94           H  
ATOM   4678 1HB  LEU A 318      -5.698   9.340   4.647  1.00 11.94           H  
ATOM   4679 2HB  LEU A 318      -6.340   9.233   6.294  1.00 11.94           H  
ATOM   4680  HG  LEU A 318      -6.787  11.554   4.385  1.00 11.94           H  
ATOM   4681 1HD1 LEU A 318      -9.073  10.658   4.183  1.00 11.94           H  
ATOM   4682 2HD1 LEU A 318      -7.861   9.493   3.618  1.00 11.94           H  
ATOM   4683 3HD1 LEU A 318      -8.625   9.277   5.208  1.00 11.94           H  
ATOM   4684 1HD2 LEU A 318      -8.450  12.258   6.034  1.00 11.94           H  
ATOM   4685 2HD2 LEU A 318      -7.989  10.892   7.080  1.00 11.94           H  
ATOM   4686 3HD2 LEU A 318      -6.820  12.193   6.748  1.00 11.94           H  
ATOM   4687  N   LYS A 319      -2.560   9.412   6.137  1.00 12.33           N  
ATOM   4688  CA  LYS A 319      -1.609   8.443   6.650  1.00 12.33           C  
ATOM   4689  C   LYS A 319      -0.681   9.048   7.698  1.00 12.33           C  
ATOM   4690  O   LYS A 319       0.134   8.338   8.284  1.00 12.33           O  
ATOM   4691  CB  LYS A 319      -0.768   7.885   5.502  1.00 12.33           C  
ATOM   4692  CG  LYS A 319      -1.588   7.224   4.435  1.00 12.33           C  
ATOM   4693  CD  LYS A 319      -2.233   5.965   4.926  1.00 12.33           C  
ATOM   4694  CE  LYS A 319      -3.006   5.263   3.823  1.00 12.33           C  
ATOM   4695  NZ  LYS A 319      -4.290   5.963   3.504  1.00 12.33           N  
ATOM   4696  H   LYS A 319      -2.262  10.001   5.360  1.00 12.33           H  
ATOM   4697  HA  LYS A 319      -2.162   7.635   7.114  1.00 12.33           H  
ATOM   4698 1HB  LYS A 319      -0.189   8.688   5.048  1.00 12.33           H  
ATOM   4699 2HB  LYS A 319      -0.062   7.149   5.891  1.00 12.33           H  
ATOM   4700 1HG  LYS A 319      -2.372   7.915   4.185  1.00 12.33           H  
ATOM   4701 2HG  LYS A 319      -1.000   7.040   3.543  1.00 12.33           H  
ATOM   4702 1HD  LYS A 319      -1.471   5.290   5.327  1.00 12.33           H  
ATOM   4703 2HD  LYS A 319      -2.928   6.226   5.721  1.00 12.33           H  
ATOM   4704 1HE  LYS A 319      -2.391   5.229   2.923  1.00 12.33           H  
ATOM   4705 2HE  LYS A 319      -3.228   4.242   4.138  1.00 12.33           H  
ATOM   4706 1HZ  LYS A 319      -4.746   5.434   2.781  1.00 12.33           H  
ATOM   4707 2HZ  LYS A 319      -4.872   5.984   4.325  1.00 12.33           H  
ATOM   4708 3HZ  LYS A 319      -4.124   6.953   3.183  1.00 12.33           H  
ATOM   4709  N   LYS A 320      -0.788  10.360   7.945  1.00 12.80           N  
ATOM   4710  CA  LYS A 320       0.116  10.985   8.905  1.00 12.80           C  
ATOM   4711  C   LYS A 320      -0.004  10.313  10.284  1.00 12.80           C  
ATOM   4712  O   LYS A 320      -1.115  10.187  10.799  1.00 12.80           O  
ATOM   4713  CB  LYS A 320      -0.190  12.477   9.043  1.00 12.80           C  
ATOM   4714  CG  LYS A 320       0.770  13.227   9.981  1.00 12.80           C  
ATOM   4715  CD  LYS A 320       0.459  14.708  10.048  1.00 12.80           C  
ATOM   4716  CE  LYS A 320       1.430  15.427  10.980  1.00 12.80           C  
ATOM   4717  NZ  LYS A 320       1.153  16.887  11.043  1.00 12.80           N  
ATOM   4718  H   LYS A 320      -1.479  10.930   7.448  1.00 12.80           H  
ATOM   4719  HA  LYS A 320       1.117  10.882   8.506  1.00 12.80           H  
ATOM   4720 1HB  LYS A 320      -0.149  12.951   8.057  1.00 12.80           H  
ATOM   4721 2HB  LYS A 320      -1.203  12.605   9.421  1.00 12.80           H  
ATOM   4722 1HG  LYS A 320       0.708  12.800  10.990  1.00 12.80           H  
ATOM   4723 2HG  LYS A 320       1.789  13.113   9.625  1.00 12.80           H  
ATOM   4724 1HD  LYS A 320       0.526  15.141   9.049  1.00 12.80           H  
ATOM   4725 2HD  LYS A 320      -0.557  14.845  10.419  1.00 12.80           H  
ATOM   4726 1HE  LYS A 320       1.344  15.003  11.982  1.00 12.80           H  
ATOM   4727 2HE  LYS A 320       2.447  15.275  10.620  1.00 12.80           H  
ATOM   4728 1HZ  LYS A 320       1.813  17.332  11.665  1.00 12.80           H  
ATOM   4729 2HZ  LYS A 320       1.241  17.285  10.119  1.00 12.80           H  
ATOM   4730 3HZ  LYS A 320       0.215  17.036  11.386  1.00 12.80           H  
ATOM   4731  N   PRO A 321       1.104   9.862  10.906  1.00 13.30           N  
ATOM   4732  CA  PRO A 321       1.116   9.205  12.194  1.00 13.30           C  
ATOM   4733  C   PRO A 321       0.856  10.128  13.363  1.00 13.30           C  
ATOM   4734  O   PRO A 321       1.154  11.320  13.310  1.00 13.30           O  
ATOM   4735  CB  PRO A 321       2.532   8.616  12.256  1.00 13.30           C  
ATOM   4736  CG  PRO A 321       3.363   9.530  11.399  1.00 13.30           C  
ATOM   4737  CD  PRO A 321       2.436   9.968  10.279  1.00 13.30           C  
ATOM   4738  HA  PRO A 321       0.345   8.435  12.175  1.00 13.30           H  
ATOM   4739 1HB  PRO A 321       2.869   8.589  13.309  1.00 13.30           H  
ATOM   4740 2HB  PRO A 321       2.531   7.576  11.893  1.00 13.30           H  
ATOM   4741 1HG  PRO A 321       3.727  10.376  11.998  1.00 13.30           H  
ATOM   4742 2HG  PRO A 321       4.251   8.997  11.028  1.00 13.30           H  
ATOM   4743 1HD  PRO A 321       2.685  10.996  10.018  1.00 13.30           H  
ATOM   4744 2HD  PRO A 321       2.512   9.275   9.421  1.00 13.30           H  
ATOM   4745  N   ALA A 322       0.349   9.546  14.446  1.00 13.79           N  
ATOM   4746  CA  ALA A 322       0.187  10.249  15.707  1.00 13.79           C  
ATOM   4747  C   ALA A 322       1.542  10.635  16.274  1.00 13.79           C  
ATOM   4748  O   ALA A 322       2.503   9.871  16.171  1.00 13.79           O  
ATOM   4749  CB  ALA A 322      -0.556   9.376  16.701  1.00 13.79           C  
ATOM   4750  H   ALA A 322       0.092   8.571  14.402  1.00 13.79           H  
ATOM   4751  HA  ALA A 322      -0.381  11.160  15.524  1.00 13.79           H  
ATOM   4752 1HB  ALA A 322      -0.679   9.925  17.637  1.00 13.79           H  
ATOM   4753 2HB  ALA A 322      -1.535   9.117  16.299  1.00 13.79           H  
ATOM   4754 3HB  ALA A 322       0.016   8.467  16.885  1.00 13.79           H  
ATOM   4755  N   MET A 323       1.614  11.797  16.906  1.00 14.23           N  
ATOM   4756  CA  MET A 323       2.849  12.221  17.542  1.00 14.23           C  
ATOM   4757  C   MET A 323       2.920  11.670  18.968  1.00 14.23           C  
ATOM   4758  O   MET A 323       1.875  11.459  19.586  1.00 14.23           O  
ATOM   4759  CB  MET A 323       2.925  13.744  17.532  1.00 14.23           C  
ATOM   4760  CG  MET A 323       2.968  14.348  16.134  1.00 14.23           C  
ATOM   4761  SD  MET A 323       4.489  13.936  15.236  1.00 14.23           S  
ATOM   4762  CE  MET A 323       3.958  12.630  14.122  1.00 14.23           C  
ATOM   4763  H   MET A 323       0.800  12.393  16.947  1.00 14.23           H  
ATOM   4764  HA  MET A 323       3.669  11.821  16.953  1.00 14.23           H  
ATOM   4765 1HB  MET A 323       2.054  14.149  18.042  1.00 14.23           H  
ATOM   4766 2HB  MET A 323       3.801  14.080  18.082  1.00 14.23           H  
ATOM   4767 1HG  MET A 323       2.118  13.978  15.558  1.00 14.23           H  
ATOM   4768 2HG  MET A 323       2.890  15.434  16.200  1.00 14.23           H  
ATOM   4769 1HE  MET A 323       4.801  12.306  13.515  1.00 14.23           H  
ATOM   4770 2HE  MET A 323       3.588  11.788  14.691  1.00 14.23           H  
ATOM   4771 3HE  MET A 323       3.166  13.001  13.470  1.00 14.23           H  
ATOM   4772  N   PRO A 324       4.117  11.424  19.521  1.00 14.66           N  
ATOM   4773  CA  PRO A 324       4.331  11.029  20.900  1.00 14.66           C  
ATOM   4774  C   PRO A 324       4.027  12.187  21.840  1.00 14.66           C  
ATOM   4775  O   PRO A 324       4.139  13.352  21.455  1.00 14.66           O  
ATOM   4776  CB  PRO A 324       5.808  10.624  20.915  1.00 14.66           C  
ATOM   4777  CG  PRO A 324       6.435  11.414  19.784  1.00 14.66           C  
ATOM   4778  CD  PRO A 324       5.354  11.502  18.715  1.00 14.66           C  
ATOM   4779  HA  PRO A 324       3.681  10.178  21.126  1.00 14.66           H  
ATOM   4780 1HB  PRO A 324       6.244  10.862  21.899  1.00 14.66           H  
ATOM   4781 2HB  PRO A 324       5.899   9.536  20.778  1.00 14.66           H  
ATOM   4782 1HG  PRO A 324       6.739  12.406  20.152  1.00 14.66           H  
ATOM   4783 2HG  PRO A 324       7.350  10.914  19.431  1.00 14.66           H  
ATOM   4784 1HD  PRO A 324       5.454  12.461  18.201  1.00 14.66           H  
ATOM   4785 2HD  PRO A 324       5.415  10.645  18.021  1.00 14.66           H  
ATOM   4786  N   ILE A 325       3.669  11.861  23.077  1.00 15.07           N  
ATOM   4787  CA  ILE A 325       3.369  12.867  24.091  1.00 15.07           C  
ATOM   4788  C   ILE A 325       4.323  12.778  25.276  1.00 15.07           C  
ATOM   4789  O   ILE A 325       4.572  11.695  25.805  1.00 15.07           O  
ATOM   4790  CB  ILE A 325       1.923  12.726  24.585  1.00 15.07           C  
ATOM   4791  CG1 ILE A 325       0.949  12.909  23.418  1.00 15.07           C  
ATOM   4792  CG2 ILE A 325       1.641  13.759  25.659  1.00 15.07           C  
ATOM   4793  CD1 ILE A 325      -0.463  12.542  23.769  1.00 15.07           C  
ATOM   4794  H   ILE A 325       3.596  10.888  23.329  1.00 15.07           H  
ATOM   4795  HA  ILE A 325       3.481  13.854  23.643  1.00 15.07           H  
ATOM   4796  HB  ILE A 325       1.768  11.729  24.992  1.00 15.07           H  
ATOM   4797 1HG1 ILE A 325       0.972  13.948  23.093  1.00 15.07           H  
ATOM   4798 2HG1 ILE A 325       1.261  12.279  22.584  1.00 15.07           H  
ATOM   4799 1HG2 ILE A 325       0.634  13.651  25.987  1.00 15.07           H  
ATOM   4800 2HG2 ILE A 325       2.308  13.612  26.501  1.00 15.07           H  
ATOM   4801 3HG2 ILE A 325       1.784  14.758  25.255  1.00 15.07           H  
ATOM   4802 1HD1 ILE A 325      -1.096  12.689  22.897  1.00 15.07           H  
ATOM   4803 2HD1 ILE A 325      -0.505  11.497  24.074  1.00 15.07           H  
ATOM   4804 3HD1 ILE A 325      -0.809  13.169  24.580  1.00 15.07           H  
ATOM   4805  N   ALA A 326       4.872  13.919  25.673  1.00 15.43           N  
ATOM   4806  CA  ALA A 326       5.801  13.990  26.792  1.00 15.43           C  
ATOM   4807  C   ALA A 326       5.181  13.520  28.098  1.00 15.43           C  
ATOM   4808  O   ALA A 326       4.011  13.785  28.383  1.00 15.43           O  
ATOM   4809  CB  ALA A 326       6.287  15.414  26.970  1.00 15.43           C  
ATOM   4810  H   ALA A 326       4.628  14.769  25.184  1.00 15.43           H  
ATOM   4811  HA  ALA A 326       6.650  13.342  26.567  1.00 15.43           H  
ATOM   4812 1HB  ALA A 326       6.999  15.447  27.792  1.00 15.43           H  
ATOM   4813 2HB  ALA A 326       6.767  15.758  26.057  1.00 15.43           H  
ATOM   4814 3HB  ALA A 326       5.438  16.057  27.202  1.00 15.43           H  
ATOM   4815  N   GLU A 327       5.985  12.858  28.916  1.00 15.76           N  
ATOM   4816  CA  GLU A 327       5.566  12.432  30.239  1.00 15.76           C  
ATOM   4817  C   GLU A 327       5.391  13.692  31.094  1.00 15.76           C  
ATOM   4818  O   GLU A 327       6.239  14.585  31.007  1.00 15.76           O  
ATOM   4819  CB  GLU A 327       6.628  11.503  30.854  1.00 15.76           C  
ATOM   4820  CG  GLU A 327       6.247  10.835  32.173  1.00 15.76           C  
ATOM   4821  CD  GLU A 327       7.306   9.894  32.695  1.00 15.76           C  
ATOM   4822  OE1 GLU A 327       8.338   9.787  32.078  1.00 15.76           O  
ATOM   4823  OE2 GLU A 327       7.080   9.287  33.715  1.00 15.76           O  
ATOM   4824  H   GLU A 327       6.925  12.650  28.610  1.00 15.76           H  
ATOM   4825  HA  GLU A 327       4.634  11.886  30.139  1.00 15.76           H  
ATOM   4826 1HB  GLU A 327       6.875  10.711  30.144  1.00 15.76           H  
ATOM   4827 2HB  GLU A 327       7.540  12.076  31.029  1.00 15.76           H  
ATOM   4828 1HG  GLU A 327       6.063  11.583  32.918  1.00 15.76           H  
ATOM   4829 2HG  GLU A 327       5.326  10.275  32.027  1.00 15.76           H  
ATOM   4830  N   PRO A 328       4.354  13.813  31.941  1.00 16.01           N  
ATOM   4831  CA  PRO A 328       4.174  14.912  32.877  1.00 16.01           C  
ATOM   4832  C   PRO A 328       5.453  15.206  33.656  1.00 16.01           C  
ATOM   4833  O   PRO A 328       5.743  16.356  33.975  1.00 16.01           O  
ATOM   4834  CB  PRO A 328       3.051  14.381  33.774  1.00 16.01           C  
ATOM   4835  CG  PRO A 328       2.240  13.485  32.870  1.00 16.01           C  
ATOM   4836  CD  PRO A 328       3.261  12.815  31.965  1.00 16.01           C  
ATOM   4837  HA  PRO A 328       3.857  15.809  32.323  1.00 16.01           H  
ATOM   4838 1HB  PRO A 328       3.479  13.837  34.631  1.00 16.01           H  
ATOM   4839 2HB  PRO A 328       2.455  15.204  34.180  1.00 16.01           H  
ATOM   4840 1HG  PRO A 328       1.672  12.766  33.478  1.00 16.01           H  
ATOM   4841 2HG  PRO A 328       1.497  14.073  32.319  1.00 16.01           H  
ATOM   4842 1HD  PRO A 328       3.587  11.862  32.390  1.00 16.01           H  
ATOM   4843 2HD  PRO A 328       2.817  12.710  30.963  1.00 16.01           H  
ATOM   4844  N   ALA A 329       6.236  14.171  33.958  1.00 16.17           N  
ATOM   4845  CA  ALA A 329       7.479  14.375  34.673  1.00 16.17           C  
ATOM   4846  C   ALA A 329       8.413  15.280  33.881  1.00 16.17           C  
ATOM   4847  O   ALA A 329       9.118  16.104  34.455  1.00 16.17           O  
ATOM   4848  CB  ALA A 329       8.153  13.046  34.930  1.00 16.17           C  
ATOM   4849  H   ALA A 329       5.972  13.234  33.694  1.00 16.17           H  
ATOM   4850  HA  ALA A 329       7.255  14.856  35.623  1.00 16.17           H  
ATOM   4851 1HB  ALA A 329       9.079  13.204  35.481  1.00 16.17           H  
ATOM   4852 2HB  ALA A 329       7.489  12.405  35.510  1.00 16.17           H  
ATOM   4853 3HB  ALA A 329       8.377  12.564  33.976  1.00 16.17           H  
ATOM   4854  N   ALA A 330       8.435  15.126  32.551  1.00 16.21           N  
ATOM   4855  CA  ALA A 330       9.298  15.947  31.719  1.00 16.21           C  
ATOM   4856  C   ALA A 330       8.867  17.390  31.835  1.00 16.21           C  
ATOM   4857  O   ALA A 330       9.694  18.308  31.850  1.00 16.21           O  
ATOM   4858  CB  ALA A 330       9.248  15.498  30.276  1.00 16.21           C  
ATOM   4859  H   ALA A 330       7.801  14.477  32.101  1.00 16.21           H  
ATOM   4860  HA  ALA A 330      10.318  15.856  32.086  1.00 16.21           H  
ATOM   4861 1HB  ALA A 330       9.909  16.125  29.678  1.00 16.21           H  
ATOM   4862 2HB  ALA A 330       9.567  14.460  30.205  1.00 16.21           H  
ATOM   4863 3HB  ALA A 330       8.233  15.590  29.904  1.00 16.21           H  
ATOM   4864  N   ALA A 331       7.547  17.588  31.912  1.00 16.15           N  
ATOM   4865  CA  ALA A 331       7.028  18.937  32.062  1.00 16.15           C  
ATOM   4866  C   ALA A 331       7.518  19.516  33.385  1.00 16.15           C  
ATOM   4867  O   ALA A 331       7.993  20.646  33.450  1.00 16.15           O  
ATOM   4868  CB  ALA A 331       5.509  18.945  32.003  1.00 16.15           C  
ATOM   4869  H   ALA A 331       6.924  16.775  31.865  1.00 16.15           H  
ATOM   4870  HA  ALA A 331       7.420  19.548  31.249  1.00 16.15           H  
ATOM   4871 1HB  ALA A 331       5.142  19.962  32.096  1.00 16.15           H  
ATOM   4872 2HB  ALA A 331       5.187  18.530  31.048  1.00 16.15           H  
ATOM   4873 3HB  ALA A 331       5.094  18.350  32.804  1.00 16.15           H  
ATOM   4874  N   ALA A 332       7.476  18.713  34.447  1.00 16.03           N  
ATOM   4875  CA  ALA A 332       7.945  19.179  35.752  1.00 16.03           C  
ATOM   4876  C   ALA A 332       9.437  19.527  35.696  1.00 16.03           C  
ATOM   4877  O   ALA A 332       9.893  20.519  36.263  1.00 16.03           O  
ATOM   4878  CB  ALA A 332       7.670  18.131  36.814  1.00 16.03           C  
ATOM   4879  H   ALA A 332       7.076  17.778  34.347  1.00 16.03           H  
ATOM   4880  HA  ALA A 332       7.400  20.083  36.004  1.00 16.03           H  
ATOM   4881 1HB  ALA A 332       7.995  18.502  37.783  1.00 16.03           H  
ATOM   4882 2HB  ALA A 332       6.603  17.924  36.840  1.00 16.03           H  
ATOM   4883 3HB  ALA A 332       8.210  17.221  36.572  1.00 16.03           H  
ATOM   4884  N   LEU A 333      10.197  18.765  34.926  1.00 15.88           N  
ATOM   4885  CA  LEU A 333      11.633  18.967  34.817  1.00 15.88           C  
ATOM   4886  C   LEU A 333      12.002  20.111  33.870  1.00 15.88           C  
ATOM   4887  O   LEU A 333      13.180  20.439  33.719  1.00 15.88           O  
ATOM   4888  CB  LEU A 333      12.285  17.664  34.351  1.00 15.88           C  
ATOM   4889  CG  LEU A 333      12.196  16.493  35.353  1.00 15.88           C  
ATOM   4890  CD1 LEU A 333      12.710  15.226  34.692  1.00 15.88           C  
ATOM   4891  CD2 LEU A 333      12.997  16.836  36.592  1.00 15.88           C  
ATOM   4892  H   LEU A 333       9.776  17.959  34.461  1.00 15.88           H  
ATOM   4893  HA  LEU A 333      12.016  19.214  35.805  1.00 15.88           H  
ATOM   4894 1HB  LEU A 333      11.792  17.353  33.432  1.00 15.88           H  
ATOM   4895 2HB  LEU A 333      13.335  17.849  34.135  1.00 15.88           H  
ATOM   4896  HG  LEU A 333      11.169  16.332  35.639  1.00 15.88           H  
ATOM   4897 1HD1 LEU A 333      12.641  14.395  35.393  1.00 15.88           H  
ATOM   4898 2HD1 LEU A 333      12.103  15.008  33.812  1.00 15.88           H  
ATOM   4899 3HD1 LEU A 333      13.747  15.366  34.394  1.00 15.88           H  
ATOM   4900 1HD2 LEU A 333      12.935  16.014  37.307  1.00 15.88           H  
ATOM   4901 2HD2 LEU A 333      14.038  17.000  36.318  1.00 15.88           H  
ATOM   4902 3HD2 LEU A 333      12.591  17.742  37.044  1.00 15.88           H  
ATOM   4903  N   SER A 334      10.999  20.718  33.229  1.00 15.78           N  
ATOM   4904  CA  SER A 334      11.210  21.824  32.315  1.00 15.78           C  
ATOM   4905  C   SER A 334      11.066  23.161  33.055  1.00 15.78           C  
ATOM   4906  O   SER A 334      11.242  24.235  32.475  1.00 15.78           O  
ATOM   4907  CB  SER A 334      10.207  21.739  31.177  1.00 15.78           C  
ATOM   4908  OG  SER A 334      10.379  20.549  30.436  1.00 15.78           O  
ATOM   4909  H   SER A 334      10.035  20.425  33.383  1.00 15.78           H  
ATOM   4910  HA  SER A 334      12.218  21.757  31.910  1.00 15.78           H  
ATOM   4911 1HB  SER A 334       9.199  21.781  31.575  1.00 15.78           H  
ATOM   4912 2HB  SER A 334      10.336  22.597  30.522  1.00 15.78           H  
ATOM   4913  HG  SER A 334      10.093  19.805  31.029  1.00 15.78           H  
ATOM   4914  N   LEU A 335      10.735  23.085  34.341  1.00 15.74           N  
ATOM   4915  CA  LEU A 335      10.508  24.240  35.197  1.00 15.74           C  
ATOM   4916  C   LEU A 335      11.786  24.859  35.752  1.00 15.74           C  
ATOM   4917  O   LEU A 335      12.803  24.176  35.873  1.00 15.74           O  
ATOM   4918  CB  LEU A 335       9.665  23.788  36.374  1.00 15.74           C  
ATOM   4919  CG  LEU A 335       8.313  23.299  36.045  1.00 15.74           C  
ATOM   4920  CD1 LEU A 335       7.762  22.717  37.241  1.00 15.74           C  
ATOM   4921  CD2 LEU A 335       7.458  24.466  35.580  1.00 15.74           C  
ATOM   4922  H   LEU A 335      10.605  22.164  34.770  1.00 15.74           H  
ATOM   4923  HA  LEU A 335       9.963  24.969  34.605  1.00 15.74           H  
ATOM   4924 1HB  LEU A 335      10.189  22.971  36.865  1.00 15.74           H  
ATOM   4925 2HB  LEU A 335       9.570  24.596  37.094  1.00 15.74           H  
ATOM   4926  HG  LEU A 335       8.354  22.537  35.265  1.00 15.74           H  
ATOM   4927 1HD1 LEU A 335       6.771  22.370  37.030  1.00 15.74           H  
ATOM   4928 2HD1 LEU A 335       8.379  21.889  37.575  1.00 15.74           H  
ATOM   4929 3HD1 LEU A 335       7.742  23.440  37.998  1.00 15.74           H  
ATOM   4930 1HD2 LEU A 335       6.453  24.119  35.359  1.00 15.74           H  
ATOM   4931 2HD2 LEU A 335       7.416  25.221  36.364  1.00 15.74           H
[truncated: 247,556 more chars]
