# Supplementary material for: Design of multi-epitope vaccine candidate against Brucella type IV secretion system (T4SS)
Source: PLoS One. 2023 Aug 10;18(8):e0286358. doi: 10.1371/journal.pone.0286358 (PMC10414599; doi:10.1371/journal.pone.0286358)
Supplement: S1 File — (ZIP) [file pone.0286358.s012.zip › S1 File/MEV-TLR4 model_2.pdb]

REMARK Number:     1
REMARK Ligand:     lig_6320717c77f8a.pdb
REMARK Contact:     0     0     0
REMARK Score:  -349.70
REMARK RMSD:     54.64
MODEL        1
ATOM      1  N   GLU A  27     -10.161  27.324 -82.474 
ATOM      2  CA  GLU A  27     -10.518  26.279 -81.465 
ATOM      3  C   GLU A  27     -11.139  26.911 -80.213 
ATOM      4  O   GLU A  27     -10.414  27.264 -79.267 
ATOM      5  CB  GLU A  27      -9.301  25.408 -81.065 
ATOM      6  CG  GLU A  27      -8.445  24.878 -82.212 
ATOM      7  CD  GLU A  27      -7.466  25.913 -82.760 
ATOM      8  OE1 GLU A  27      -6.532  26.304 -82.027 
ATOM      9  OE2 GLU A  27      -7.623  26.335 -83.927 
ATOM     10  N   PRO A  28     -12.480  27.089 -80.218 
ATOM     11  CA  PRO A  28     -13.193  27.254 -78.948 
ATOM     12  C   PRO A  28     -13.444  25.889 -78.271 
ATOM     13  O   PRO A  28     -13.972  25.851 -77.149 
ATOM     14  CB  PRO A  28     -14.508  27.918 -79.365 
ATOM     15  CG  PRO A  28     -14.719  27.474 -80.772 
ATOM     16  CD  PRO A  28     -13.349  27.352 -81.381 
ATOM     17  N   CYS A  29     -13.070  24.794 -78.955 
ATOM     18  CA  CYS A  29     -13.101  23.426 -78.386 
ATOM     19  C   CYS A  29     -12.116  23.286 -77.232 
ATOM     20  O   CYS A  29     -11.019  23.822 -77.299 
ATOM     21  CB  CYS A  29     -12.734  22.369 -79.435 
ATOM     22  SG  CYS A  29     -13.758  22.281 -80.921 
ATOM     23  N   VAL A  30     -12.508  22.558 -76.187 
ATOM     24  CA  VAL A  30     -11.614  22.275 -75.059 
ATOM     25  C   VAL A  30     -10.601  21.182 -75.433 
ATOM     26  O   VAL A  30     -10.948  20.183 -76.067 
ATOM     27  CB  VAL A  30     -12.393  21.874 -73.777 
ATOM     28  CG1 VAL A  30     -11.468  21.267 -72.733 
ATOM     29  CG2 VAL A  30     -13.127  23.064 -73.179 
ATOM     30  N   GLU A  31      -9.348  21.388 -75.039 
ATOM     31  CA  GLU A  31      -8.293  20.406 -75.242 
ATOM     32  C   GLU A  31      -8.246  19.467 -74.040 
ATOM     33  O   GLU A  31      -7.515  19.716 -73.085 
ATOM     34  CB  GLU A  31      -6.953  21.125 -75.417 
ATOM     35  CG  GLU A  31      -5.814  20.239 -75.890 
ATOM     36  CD  GLU A  31      -4.468  20.928 -75.807 
ATOM     37  OE1 GLU A  31      -3.938  21.315 -76.868 
ATOM     38  OE2 GLU A  31      -3.948  21.085 -74.680 
ATOM     39  N   VAL A  32      -9.037  18.397 -74.079 
ATOM     40  CA  VAL A  32      -9.119  17.454 -72.950 
ATOM     41  C   VAL A  32      -7.839  16.612 -72.827 
ATOM     42  O   VAL A  32      -7.276  16.499 -71.744 
ATOM     43  CB  VAL A  32     -10.387  16.567 -73.027 
ATOM     44  CG1 VAL A  32     -10.355  15.456 -71.981 
ATOM     45  CG2 VAL A  32     -11.636  17.421 -72.861 
ATOM     46  N   VAL A  33      -7.392  16.023 -73.934 
ATOM     47  CA  VAL A  33      -6.102  15.348 -73.974 
ATOM     48  C   VAL A  33      -5.387  15.783 -75.246 
ATOM     49  O   VAL A  33      -5.815  15.416 -76.346 
ATOM     50  CB  VAL A  33      -6.225  13.806 -73.950 
ATOM     51  CG1 VAL A  33      -4.838  13.169 -73.945 
ATOM     52  CG2 VAL A  33      -7.033  13.336 -72.745 
ATOM     53  N   PRO A  34      -4.298  16.577 -75.103 
ATOM     54  CA  PRO A  34      -3.557  17.141 -76.245 
ATOM     55  C   PRO A  34      -3.325  16.128 -77.357 
ATOM     56  O   PRO A  34      -2.961  14.987 -77.073 
ATOM     57  CB  PRO A  34      -2.230  17.563 -75.616 
ATOM     58  CG  PRO A  34      -2.612  17.952 -74.224 
ATOM     59  CD  PRO A  34      -3.732  17.031 -73.814 
ATOM     60  N   ASN A  35      -3.568  16.543 -78.602 
ATOM     61  CA  ASN A  35      -3.414  15.689 -79.796 
ATOM     62  C   ASN A  35      -4.365  14.482 -79.875 
ATOM     63  O   ASN A  35      -4.359  13.758 -80.867 
ATOM     64  CB  ASN A  35      -1.946  15.235 -79.975 
ATOM     65  CG  ASN A  35      -1.004  16.383 -80.340 
ATOM     66  OD1 ASN A  35      -1.418  17.388 -80.923 
ATOM     67  ND2 ASN A  35       0.277  16.224 -80.012 
ATOM     68  N   ILE A  36      -5.193  14.283 -78.847 
ATOM     69  CA  ILE A  36      -6.005  13.062 -78.716 
ATOM     70  C   ILE A  36      -7.524  13.312 -78.626 
ATOM     71  O   ILE A  36      -8.283  12.883 -79.501 
ATOM     72  CB  ILE A  36      -5.539  12.217 -77.493 
ATOM     73  CG1 ILE A  36      -4.054  11.825 -77.605 
ATOM     74  CG2 ILE A  36      -6.431  11.001 -77.280 
ATOM     75  CD1 ILE A  36      -3.672  11.059 -78.859 
ATOM     76  N   THR A  37      -7.953  13.996 -77.566 
ATOM     77  CA  THR A  37      -9.371  14.144 -77.225 
ATOM     78  C   THR A  37      -9.802  15.618 -77.153 
ATOM     79  O   THR A  37      -9.184  16.414 -76.444 
ATOM     80  CB  THR A  37      -9.680  13.443 -75.885 
ATOM     81  OG1 THR A  37      -9.417  12.043 -76.017 
ATOM     82  CG2 THR A  37     -11.139  13.639 -75.472 
ATOM     83  N   TYR A  38     -10.867  15.962 -77.878 
ATOM     84  CA  TYR A  38     -11.376  17.331 -77.901 
ATOM     85  C   TYR A  38     -12.901  17.447 -77.697 
ATOM     86  O   TYR A  38     -13.698  16.817 -78.404 
ATOM     87  CB  TYR A  38     -10.908  18.065 -79.173 
ATOM     88  CG  TYR A  38      -9.398  18.234 -79.239 
ATOM     89  CD1 TYR A  38      -8.592  17.241 -79.802 
ATOM     90  CD2 TYR A  38      -8.771  19.372 -78.715 
ATOM     91  CE1 TYR A  38      -7.213  17.373 -79.847 
ATOM     92  CE2 TYR A  38      -7.389  19.517 -78.763 
ATOM     93  CZ  TYR A  38      -6.615  18.514 -79.329 
ATOM     94  OH  TYR A  38      -5.240  18.624 -79.386 
ATOM     95  N   GLN A  39     -13.278  18.263 -76.716 
ATOM     96  CA  GLN A  39     -14.667  18.536 -76.377 
ATOM     97  C   GLN A  39     -15.160  19.750 -77.157 
ATOM     98  O   GLN A  39     -14.950  20.890 -76.744 
ATOM     99  CB  GLN A  39     -14.798  18.800 -74.870 
ATOM    100  CG  GLN A  39     -16.221  18.786 -74.334 
ATOM    101  CD  GLN A  39     -16.581  17.461 -73.671 
ATOM    102  OE1 GLN A  39     -15.859  16.971 -72.792 
ATOM    103  NE2 GLN A  39     -17.704  16.879 -74.079 
ATOM    104  N   CYS A  40     -15.821  19.502 -78.282 
ATOM    105  CA  CYS A  40     -16.368  20.581 -79.098 
ATOM    106  C   CYS A  40     -17.864  20.718 -78.823 
ATOM    107  O   CYS A  40     -18.640  21.115 -79.691 
ATOM    108  CB  CYS A  40     -16.098  20.320 -80.580 
ATOM    109  SG  CYS A  40     -14.349  20.293 -81.049 
ATOM    110  N   MET A  41     -18.253  20.410 -77.594 
ATOM    111  CA  MET A  41     -19.659  20.304 -77.223 
ATOM    112  C   MET A  41     -20.321  21.665 -76.975 
ATOM    113  O   MET A  41     -19.783  22.504 -76.261 
ATOM    114  CB  MET A  41     -19.789  19.383 -76.010 
ATOM    115  CG  MET A  41     -21.089  19.490 -75.247 
ATOM    116  SD  MET A  41     -21.126  18.392 -73.821 
ATOM    117  CE  MET A  41     -19.836  19.091 -72.796 
ATOM    118  N   GLU A  42     -21.483  21.863 -77.589 
ATOM    119  CA  GLU A  42     -22.361  23.016 -77.348 
ATOM    120  C   GLU A  42     -21.722  24.379 -77.641 
ATOM    121  O   GLU A  42     -21.682  25.264 -76.785 
ATOM    122  CB  GLU A  42     -22.947  22.980 -75.936 
ATOM    123  CG  GLU A  42     -24.203  23.817 -75.817 
ATOM    124  CD  GLU A  42     -25.249  23.198 -74.910 
ATOM    125  OE1 GLU A  42     -26.392  23.689 -74.917 
ATOM    126  OE2 GLU A  42     -24.932  22.228 -74.192 
ATOM    127  N   LEU A  43     -21.257  24.537 -78.874 
ATOM    128  CA  LEU A  43     -20.505  25.708 -79.270 
ATOM    129  C   LEU A  43     -21.031  26.313 -80.564 
ATOM    130  O   LEU A  43     -20.364  27.149 -81.165 
ATOM    131  CB  LEU A  43     -19.022  25.353 -79.420 
ATOM    132  CG  LEU A  43     -18.220  25.158 -78.132 
ATOM    133  CD1 LEU A  43     -16.932  24.393 -78.404 
ATOM    134  CD2 LEU A  43     -17.937  26.508 -77.478 
ATOM    135  N   ASN A  44     -22.224  25.897 -80.986 
ATOM    136  CA  ASN A  44     -22.863  26.479 -82.160 
ATOM    137  C   ASN A  44     -22.233  26.104 -83.490 
ATOM    138  O   ASN A  44     -22.350  26.863 -84.448 
ATOM    139  CB  ASN A  44     -22.849  28.004 -82.061 
ATOM    140  CG  ASN A  44     -24.225  28.590 -81.940 
ATOM    141  OD1 ASN A  44     -24.639  28.993 -80.854 
ATOM    142  ND2 ASN A  44     -24.945  28.643 -83.053 
ATOM    143  N   PHE A  45     -21.554  24.961 -83.550 
ATOM    144  CA  PHE A  45     -20.969  24.496 -84.813 
ATOM    145  C   PHE A  45     -22.074  24.174 -85.825 
ATOM    146  O   PHE A  45     -22.948  23.342 -85.553 
ATOM    147  CB  PHE A  45     -20.058  23.276 -84.595 
ATOM    148  CG  PHE A  45     -18.692  23.617 -84.074 
ATOM    149  CD1 PHE A  45     -18.328  23.289 -82.777 
ATOM    150  CD2 PHE A  45     -17.763  24.267 -84.884 
ATOM    151  CE1 PHE A  45     -17.070  23.604 -82.293 
ATOM    152  CE2 PHE A  45     -16.500  24.586 -84.402 
ATOM    153  CZ  PHE A  45     -16.157  24.253 -83.104 
ATOM    154  N   TYR A  46     -22.054  24.882 -86.954 
ATOM    155  CA  TYR A  46     -22.966  24.654 -88.090 
ATOM    156  C   TYR A  46     -22.310  23.590 -88.957 
ATOM    157  O   TYR A  46     -22.959  22.948 -89.782 
ATOM    158  CB  TYR A  46     -23.124  25.938 -88.934 
ATOM    159  CG  TYR A  46     -24.344  26.843 -88.693 
ATOM    160  CD1 TYR A  46     -24.822  27.128 -87.399 
ATOM    161  CD2 TYR A  46     -24.990  27.469 -89.782 
ATOM    162  CE1 TYR A  46     -25.921  27.972 -87.208 
ATOM    163  CE2 TYR A  46     -26.078  28.315 -89.598 
ATOM    164  CZ  TYR A  46     -26.538  28.568 -88.314 
ATOM    165  OH  TYR A  46     -27.610  29.416 -88.145 
ATOM    166  N   LYS A  47     -21.003  23.426 -88.776 
ATOM    167  CA  LYS A  47     -20.249  22.404 -89.486 
ATOM    168  C   LYS A  47     -19.096  21.855 -88.651 
ATOM    169  O   LYS A  47     -18.835  22.331 -87.540 
ATOM    170  CB  LYS A  47     -19.763  22.909 -90.850 
ATOM    171  CG  LYS A  47     -19.035  24.245 -90.838 
ATOM    172  CD  LYS A  47     -18.325  24.519 -92.163 
ATOM    173  CE  LYS A  47     -19.092  24.013 -93.383 
ATOM    174  NZ  LYS A  47     -20.326  24.802 -93.656 
ATOM    175  N   ILE A  48     -18.414  20.855 -89.199 
ATOM    176  CA  ILE A  48     -17.396  20.109 -88.465 
ATOM    177  C   ILE A  48     -16.086  20.894 -88.374 
ATOM    178  O   ILE A  48     -15.618  21.425 -89.377 
ATOM    179  CB  ILE A  48     -17.181  18.699 -89.089 
ATOM    180  CG1 ILE A  48     -18.403  17.803 -88.836 
ATOM    181  CG2 ILE A  48     -15.945  18.016 -88.528 
ATOM    182  CD1 ILE A  48     -19.461  17.844 -89.919 
ATOM    183  N   PRO A  49     -15.497  20.977 -87.165 
ATOM    184  CA  PRO A  49     -14.206  21.647 -86.958 
ATOM    185  C   PRO A  49     -13.107  21.146 -87.895 
ATOM    186  O   PRO A  49     -12.936  19.943 -88.072 
ATOM    187  CB  PRO A  49     -13.854  21.298 -85.510 
ATOM    188  CG  PRO A  49     -15.162  21.072 -84.850 
ATOM    189  CD  PRO A  49     -16.081  20.510 -85.895 
ATOM    190  N   ASP A  50     -12.379  22.083 -88.487 
ATOM    191  CA  ASP A  50     -11.306  21.777 -89.423 
ATOM    192  C   ASP A  50      -9.964  22.163 -88.812 
ATOM    193  O   ASP A  50      -8.912  21.929 -89.408 
ATOM    194  CB  ASP A  50     -11.523  22.560 -90.714 
ATOM    195  CG  ASP A  50     -11.553  24.060 -90.478 
ATOM    196  OD1 ASP A  50     -12.401  24.533 -89.684 
ATOM    197  OD2 ASP A  50     -10.717  24.767 -91.077 
ATOM    198  N   ASN A  51     -10.012  22.749 -87.621 
ATOM    199  CA  ASN A  51      -8.825  23.289 -86.968 
ATOM    200  C   ASN A  51      -8.309  22.427 -85.815 
ATOM    201  O   ASN A  51      -7.738  22.928 -84.847 
ATOM    202  CB  ASN A  51      -9.056  24.758 -86.540 
ATOM    203  CG  ASN A  51     -10.186  24.933 -85.512 
ATOM    204  OD1 ASN A  51     -10.288  25.986 -84.877 
ATOM    205  ND2 ASN A  51     -11.035  23.920 -85.352 
ATOM    206  N   LEU A  52      -8.508  21.119 -85.930 
ATOM    207  CA  LEU A  52      -8.086  20.191 -84.879 
ATOM    208  C   LEU A  52      -6.980  19.282 -85.397 
ATOM    209  O   LEU A  52      -6.907  19.056 -86.601 
ATOM    210  CB  LEU A  52      -9.276  19.369 -84.380 
ATOM    211  CG  LEU A  52     -10.418  20.121 -83.690 
ATOM    212  CD1 LEU A  52     -11.613  19.200 -83.497 
ATOM    213  CD2 LEU A  52      -9.981  20.706 -82.355 
ATOM    214  N   PRO A  53      -6.104  18.773 -84.499 
ATOM    215  CA  PRO A  53      -5.031  17.862 -84.918 
ATOM    216  C   PRO A  53      -5.529  16.735 -85.808 
ATOM    217  O   PRO A  53      -6.673  16.302 -85.676 
ATOM    218  CB  PRO A  53      -4.523  17.293 -83.597 
ATOM    219  CG  PRO A  53      -4.759  18.385 -82.608 
ATOM    220  CD  PRO A  53      -5.972  19.150 -83.075 
ATOM    221  N   PHE A  54      -4.677  16.278 -86.722 
ATOM    222  CA  PHE A  54      -5.000  15.140 -87.587 
ATOM    223  C   PHE A  54      -5.124  13.863 -86.756 
ATOM    224  O   PHE A  54      -5.774  12.897 -87.168 
ATOM    225  CB  PHE A  54      -3.925  14.962 -88.670 
ATOM    226  CG  PHE A  54      -3.965  16.007 -89.759 
ATOM    227  CD1 PHE A  54      -3.281  17.218 -89.613 
ATOM    228  CD2 PHE A  54      -4.669  15.775 -90.942 
ATOM    229  CE1 PHE A  54      -3.311  18.178 -90.620 
ATOM    230  CE2 PHE A  54      -4.700  16.730 -91.951 
ATOM    231  CZ  PHE A  54      -4.021  17.932 -91.789 
ATOM    232  N   SER A  55      -4.511  13.896 -85.574 
ATOM    233  CA  SER A  55      -4.388  12.744 -84.693 
ATOM    234  C   SER A  55      -5.465  12.689 -83.605 
ATOM    235  O   SER A  55      -5.248  12.076 -82.551 
ATOM    236  CB  SER A  55      -3.011  12.762 -84.030 
ATOM    237  OG  SER A  55      -2.912  13.862 -83.142 
ATOM    238  N   THR A  56      -6.614  13.323 -83.850 
ATOM    239  CA  THR A  56      -7.724  13.300 -82.888 
ATOM    240  C   THR A  56      -8.329  11.897 -82.797 
ATOM    241  O   THR A  56      -8.773  11.328 -83.805 
ATOM    242  CB  THR A  56      -8.823  14.335 -83.232 
ATOM    243  OG1 THR A  56      -8.252  15.649 -83.280 
ATOM    244  CG2 THR A  56      -9.946  14.316 -82.189 
ATOM    245  N   LYS A  57      -8.329  11.343 -81.587 
ATOM    246  CA  LYS A  57      -8.885  10.011 -81.365 
ATOM    247  C   LYS A  57     -10.331  10.081 -80.872 
ATOM    248  O   LYS A  57     -11.191   9.380 -81.385 
ATOM    249  CB  LYS A  57      -8.000   9.186 -80.418 
ATOM    250  CG  LYS A  57      -6.512   9.344 -80.693 
ATOM    251  CD  LYS A  57      -5.755   8.024 -80.749 
ATOM    252  CE  LYS A  57      -5.752   7.449 -82.161 
ATOM    253  NZ  LYS A  57      -4.509   6.689 -82.496 
ATOM    254  N   ASN A  58     -10.587  10.944 -79.892 
ATOM    255  CA  ASN A  58     -11.920  11.107 -79.334 
ATOM    256  C   ASN A  58     -12.455  12.503 -79.583 
ATOM    257  O   ASN A  58     -11.913  13.477 -79.070 
ATOM    258  CB  ASN A  58     -11.911  10.814 -77.834 
ATOM    259  CG  ASN A  58     -11.301   9.465 -77.512 
ATOM    260  OD1 ASN A  58     -11.701   8.448 -78.073 
ATOM    261  ND2 ASN A  58     -10.317   9.451 -76.612 
ATOM    262  N   LEU A  59     -13.516  12.593 -80.381 
ATOM    263  CA  LEU A  59     -14.138  13.875 -80.687 
ATOM    264  C   LEU A  59     -15.595  13.947 -80.241 
ATOM    265  O   LEU A  59     -16.454  13.202 -80.724 
ATOM    266  CB  LEU A  59     -14.039  14.201 -82.182 
ATOM    267  CG  LEU A  59     -14.760  15.462 -82.690 
ATOM    268  CD1 LEU A  59     -14.248  16.711 -81.994 
ATOM    269  CD2 LEU A  59     -14.653  15.601 -84.205 
ATOM    270  N   ASP A  60     -15.872  14.880 -79.343 
ATOM    271  CA  ASP A  60     -17.224  15.122 -78.940 
ATOM    272  C   ASP A  60     -17.788  16.405 -79.565 
ATOM    273  O   ASP A  60     -17.415  17.517 -79.175 
ATOM    274  CB  ASP A  60     -17.337  15.127 -77.419 
ATOM    275  CG  ASP A  60     -18.745  15.356 -76.959 
ATOM    276  OD1 ASP A  60     -19.640  15.433 -77.826 
ATOM    277  OD2 ASP A  60     -18.965  15.475 -75.743 
ATOM    278  N   LEU A  61     -18.694  16.221 -80.533 
ATOM    279  CA  LEU A  61     -19.402  17.318 -81.191 
ATOM    280  C   LEU A  61     -20.874  17.449 -80.794 
ATOM    281  O   LEU A  61     -21.666  17.988 -81.563 
ATOM    282  CB  LEU A  61     -19.307  17.183 -82.715 
ATOM    283  CG  LEU A  61     -18.137  17.849 -83.455 
ATOM    284  CD1 LEU A  61     -18.058  17.394 -84.912 
ATOM    285  CD2 LEU A  61     -18.255  19.367 -83.365 
ATOM    286  N   SER A  62     -21.234  16.988 -79.594 
ATOM    287  CA  SER A  62     -22.635  16.995 -79.154 
ATOM    288  C   SER A  62     -23.208  18.400 -79.013 
ATOM    289  O   SER A  62     -22.488  19.348 -78.653 
ATOM    290  CB  SER A  62     -22.789  16.326 -77.787 
ATOM    291  OG  SER A  62     -21.597  15.724 -77.375 
ATOM    292  N   PHE A  63     -24.516  18.507 -79.248 
ATOM    293  CA  PHE A  63     -25.286  19.723 -78.961 
ATOM    294  C   PHE A  63     -24.958  20.912 -79.855 
ATOM    295  O   PHE A  63     -25.125  22.053 -79.454 
ATOM    296  CB  PHE A  63     -25.166  20.110 -77.487 
ATOM    297  CG  PHE A  63     -25.854  19.158 -76.564 
ATOM    298  CD1 PHE A  63     -25.219  17.990 -76.142 
ATOM    299  CD2 PHE A  63     -27.140  19.414 -76.125 
ATOM    300  CE1 PHE A  63     -25.857  17.102 -75.301 
ATOM    301  CE2 PHE A  63     -27.780  18.529 -75.278 
ATOM    302  CZ  PHE A  63     -27.139  17.376 -74.861 
ATOM    303  N   ASN A  64     -24.506  20.623 -81.068 
ATOM    304  CA  ASN A  64     -24.265  21.626 -82.093 
ATOM    305  C   ASN A  64     -25.298  21.487 -83.195 
ATOM    306  O   ASN A  64     -25.700  20.382 -83.515 
ATOM    307  CB  ASN A  64     -22.868  21.436 -82.671 
ATOM    308  CG  ASN A  64     -21.789  21.877 -81.716 
ATOM    309  OD1 ASN A  64     -21.865  22.959 -81.136 
ATOM    310  ND2 ASN A  64     -20.775  21.043 -81.543 
ATOM    311  N   PRO A  65     -25.746  22.606 -83.772 
ATOM    312  CA  PRO A  65     -26.678  22.505 -84.911 
ATOM    313  C   PRO A  65     -26.019  22.046 -86.229 
ATOM    314  O   PRO A  65     -26.002  22.790 -87.206 
ATOM    315  CB  PRO A  65     -27.234  23.936 -85.039 
ATOM    316  CG  PRO A  65     -26.168  24.799 -84.437 
ATOM    317  CD  PRO A  65     -25.585  23.995 -83.305 
ATOM    318  N   LEU A  66     -25.499  20.821 -86.262 
ATOM    319  CA  LEU A  66     -24.922  20.266 -87.493 
ATOM    320  C   LEU A  66     -25.981  20.044 -88.578 
ATOM    321  O   LEU A  66     -25.746  20.332 -89.755 
ATOM    322  CB  LEU A  66     -24.154  18.975 -87.199 
ATOM    323  CG  LEU A  66     -23.032  19.135 -86.173 
ATOM    324  CD1 LEU A  66     -22.274  17.834 -86.010 
ATOM    325  CD2 LEU A  66     -22.075  20.255 -86.569 
ATOM    326  N   ARG A  67     -27.138  19.526 -88.163 
ATOM    327  CA  ARG A  67     -28.344  19.423 -89.004 
ATOM    328  C   ARG A  67     -28.196  18.464 -90.175 
ATOM    329  O   ARG A  67     -29.157  17.806 -90.578 
ATOM    330  CB  ARG A  67     -28.813  20.802 -89.506 
ATOM    331  CG  ARG A  67     -29.135  21.777 -88.389 
ATOM    332  CD  ARG A  67     -29.900  22.986 -88.883 
ATOM    333  NE  ARG A  67     -30.093  23.947 -87.795 
ATOM    334  CZ  ARG A  67     -31.199  24.056 -87.055 
ATOM    335  NH1 ARG A  67     -32.251  23.270 -87.279 
ATOM    336  NH2 ARG A  67     -31.253  24.969 -86.092 
ATOM    337  N   HIS A  68     -26.985  18.390 -90.710 
ATOM    338  CA  HIS A  68     -26.736  17.719 -91.969 
ATOM    339  C   HIS A  68     -25.315  17.258 -91.978 
ATOM    340  O   HIS A  68     -24.408  18.007 -91.597 
ATOM    341  CB  HIS A  68     -27.013  18.683 -93.121 
ATOM    342  CG  HIS A  68     -26.779  18.097 -94.487 
ATOM    343  ND1 HIS A  68     -27.783  17.668 -95.267 
ATOM    344  CD2 HIS A  68     -25.603  17.896 -95.212 
ATOM    345  CE1 HIS A  68     -27.285  17.206 -96.432 
ATOM    346  NE2 HIS A  68     -25.950  17.343 -96.396 
ATOM    347  N   LEU A  69     -25.117  15.999 -92.367 
ATOM    348  CA  LEU A  69     -23.785  15.434 -92.559 
ATOM    349  C   LEU A  69     -23.642  14.994 -94.007 
ATOM    350  O   LEU A  69     -24.302  14.048 -94.446 
ATOM    351  CB  LEU A  69     -23.561  14.242 -91.624 
ATOM    352  CG  LEU A  69     -22.821  14.383 -90.285 
ATOM    353  CD1 LEU A  69     -22.868  15.780 -89.716 
ATOM    354  CD2 LEU A  69     -23.379  13.389 -89.281 
ATOM    355  N   GLY A  70     -22.793  15.693 -94.752 
ATOM    356  CA  GLY A  70     -22.561  15.352 -96.146 
ATOM    357  C   GLY A  70     -21.381  14.418 -96.245 
ATOM    358  O   GLY A  70     -20.724  14.146 -95.240 
ATOM    359  N   SER A  71     -21.104  13.944 -97.458 
ATOM    360  CA  SER A  71     -20.002  13.012 -97.706 
ATOM    361  C   SER A  71     -18.698  13.472 -97.082 
ATOM    362  O   SER A  71     -18.409  14.662 -97.046 
ATOM    363  CB  SER A  71     -19.801  12.814 -99.202 
ATOM    364  OG  SER A  71     -21.020  12.437 -99.803 
ATOM    365  N   TYR A  72     -17.926  12.516 -96.576 
ATOM    366  CA  TYR A  72     -16.604  12.787 -96.024 
ATOM    367  C   TYR A  72     -16.640  13.972 -95.069 
ATOM    368  O   TYR A  72     -15.792  14.849 -95.161 
ATOM    369  CB  TYR A  72     -15.584  13.063 -97.150 
ATOM    370  CG  TYR A  72     -15.342  11.905 -98.095 
ATOM    371  CD1 TYR A  72     -16.147  11.718 -99.230 
ATOM    372  CD2 TYR A  72     -14.304  11.001 -97.864 
ATOM    373  CE1 TYR A  72     -15.929  10.657-100.100 
ATOM    374  CE2 TYR A  72     -14.073   9.938 -98.729 
ATOM    375  CZ  TYR A  72     -14.886   9.767 -99.842 
ATOM    376  OH  TYR A  72     -14.651   8.706-100.696 
ATOM    377  N   SER A  73     -17.621  14.009 -94.163 
ATOM    378  CA  SER A  73     -17.742  15.125 -93.220 
ATOM    379  C   SER A  73     -16.604  15.097 -92.217 
ATOM    380  O   SER A  73     -16.301  16.108 -91.558 
ATOM    381  CB  SER A  73     -19.089  15.110 -92.506 
ATOM    382  OG  SER A  73     -20.143  15.459 -93.390 
ATOM    383  N   PHE A  74     -15.953  13.938 -92.132 
ATOM    384  CA  PHE A  74     -14.883  13.717 -91.161 
ATOM    385  C   PHE A  74     -13.538  13.367 -91.818 
ATOM    386  O   PHE A  74     -12.636  12.818 -91.176 
ATOM    387  CB  PHE A  74     -15.347  12.703 -90.101 
ATOM    388  CG  PHE A  74     -16.634  13.107 -89.431 
ATOM    389  CD1 PHE A  74     -16.621  13.923 -88.306 
ATOM    390  CD2 PHE A  74     -17.864  12.725 -89.963 
ATOM    391  CE1 PHE A  74     -17.808  14.330 -87.713 
ATOM    392  CE2 PHE A  74     -19.048  13.135 -89.376 
ATOM    393  CZ  PHE A  74     -19.022  13.935 -88.246 
ATOM    394  N   PHE A  75     -13.415  13.740 -93.095 
ATOM    395  CA  PHE A  75     -12.163  13.661 -93.864 
ATOM    396  C   PHE A  75     -10.947  14.095 -93.041 
ATOM    397  O   PHE A  75      -9.876  13.512 -93.159 
ATOM    398  CB  PHE A  75     -12.273  14.497 -95.155 
ATOM    399  CG  PHE A  75     -12.391  15.998 -94.924 
ATOM    400  CD1 PHE A  75     -11.351  16.861 -95.292 
ATOM    401  CD2 PHE A  75     -13.540  16.562 -94.346 
ATOM    402  CE1 PHE A  75     -11.453  18.241 -95.086 
ATOM    403  CE2 PHE A  75     -13.646  17.939 -94.142 
ATOM    404  CZ  PHE A  75     -12.601  18.779 -94.513 
ATOM    405  N   SER A  76     -11.145  15.092 -92.182 
ATOM    406  CA  SER A  76     -10.077  15.686 -91.385 
ATOM    407  C   SER A  76      -9.584  14.834 -90.226 
ATOM    408  O   SER A  76      -8.574  15.166 -89.604 
ATOM    409  CB  SER A  76     -10.523  17.043 -90.840 
ATOM    410  OG  SER A  76     -10.803  17.947 -91.893 
ATOM    411  N   PHE A  77     -10.285  13.745 -89.922 
ATOM    412  CA  PHE A  77      -9.970  12.970 -88.726 
ATOM    413  C   PHE A  77      -9.700  11.500 -89.030 
ATOM    414  O   PHE A  77     -10.446  10.632 -88.581 
ATOM    415  CB  PHE A  77     -11.114  13.065 -87.713 
ATOM    416  CG  PHE A  77     -11.462  14.465 -87.297 
ATOM    417  CD1 PHE A  77     -10.949  14.996 -86.125 
ATOM    418  CD2 PHE A  77     -12.339  15.240 -88.060 
ATOM    419  CE1 PHE A  77     -11.279  16.285 -85.728 
ATOM    420  CE2 PHE A  77     -12.677  16.528 -87.669 
ATOM    421  CZ  PHE A  77     -12.144  17.052 -86.501 
ATOM    422  N   PRO A  78      -8.619  11.202 -89.768 
ATOM    423  CA  PRO A  78      -8.419   9.807 -90.174 
ATOM    424  C   PRO A  78      -8.254   8.857 -88.983 
ATOM    425  O   PRO A  78      -8.487   7.657 -89.109 
ATOM    426  CB  PRO A  78      -7.119   9.867 -90.983 
ATOM    427  CG  PRO A  78      -6.387  11.047 -90.434 
ATOM    428  CD  PRO A  78      -7.453  12.046 -90.093 
ATOM    429  N   GLU A  79      -7.888   9.418 -87.836 
ATOM    430  CA  GLU A  79      -7.421   8.665 -86.679 
ATOM    431  C   GLU A  79      -8.557   8.407 -85.689 
ATOM    432  O   GLU A  79      -8.357   7.739 -84.662 
ATOM    433  CB  GLU A  79      -6.320   9.480 -85.990 
ATOM    434  CG  GLU A  79      -5.225   8.668 -85.321 
ATOM    435  CD  GLU A  79      -4.234   8.099 -86.315 
ATOM    436  OE1 GLU A  79      -3.827   6.930 -86.143 
ATOM    437  OE2 GLU A  79      -3.874   8.815 -87.272 
ATOM    438  N   LEU A  80      -9.737   8.951 -86.007 
ATOM    439  CA  LEU A  80     -10.903   8.953 -85.112 
ATOM    440  C   LEU A  80     -11.373   7.587 -84.643 
ATOM    441  O   LEU A  80     -11.541   6.664 -85.443 
ATOM    442  CB  LEU A  80     -12.093   9.666 -85.755 
ATOM    443  CG  LEU A  80     -12.594  10.996 -85.200 
ATOM    444  CD1 LEU A  80     -14.094  11.075 -85.463 
ATOM    445  CD2 LEU A  80     -12.285  11.159 -83.721 
ATOM    446  N   GLN A  81     -11.606   7.491 -83.340 
ATOM    447  CA  GLN A  81     -12.047   6.256 -82.717 
ATOM    448  C   GLN A  81     -13.435   6.419 -82.093 
ATOM    449  O   GLN A  81     -14.298   5.551 -82.270 
ATOM    450  CB  GLN A  81     -11.023   5.795 -81.680 
ATOM    451  CG  GLN A  81      -9.681   5.387 -82.286 
ATOM    452  CD  GLN A  81      -8.649   4.966 -81.244 
ATOM    453  OE1 GLN A  81      -8.880   5.063 -80.035 
ATOM    454  NE2 GLN A  81      -7.494   4.503 -81.716 
ATOM    455  N   VAL A  82     -13.643   7.538 -81.390 
ATOM    456  CA  VAL A  82     -14.914   7.830 -80.725 
ATOM    457  C   VAL A  82     -15.490   9.181 -81.159 
ATOM    458  O   VAL A  82     -14.955  10.251 -80.821 
ATOM    459  CB  VAL A  82     -14.799   7.765 -79.185 
ATOM    460  CG1 VAL A  82     -16.160   7.976 -78.541 
ATOM    461  CG2 VAL A  82     -14.210   6.427 -78.741 
ATOM    462  N   LEU A  83     -16.578   9.107 -81.922 
ATOM    463  CA  LEU A  83     -17.276  10.272 -82.441 
ATOM    464  C   LEU A  83     -18.668  10.410 -81.799 
ATOM    465  O   LEU A  83     -19.590   9.631 -82.088 
ATOM    466  CB  LEU A  83     -17.404  10.166 -83.966 
ATOM    467  CG  LEU A  83     -18.184  11.237 -84.744 
ATOM    468  CD1 LEU A  83     -17.592  12.619 -84.524 
ATOM    469  CD2 LEU A  83     -18.233  10.916 -86.231 
ATOM    470  N   ASP A  84     -18.811  11.408 -80.933 
ATOM    471  CA  ASP A  84     -20.087  11.694 -80.302 
ATOM    472  C   ASP A  84     -20.845  12.833 -81.005 
ATOM    473  O   ASP A  84     -20.385  13.988 -81.071 
ATOM    474  CB  ASP A  84     -19.873  11.992 -78.823 
ATOM    475  CG  ASP A  84     -21.177  12.108 -78.052 
ATOM    476  OD1 ASP A  84     -22.264  12.265 -78.672 
ATOM    477  OD2 ASP A  84     -21.096  12.066 -76.806 
ATOM    478  N   LEU A  85     -22.019  12.494 -81.522 
ATOM    479  CA  LEU A  85     -22.820  13.440 -82.275 
ATOM    480  C   LEU A  85     -24.203  13.600 -81.671 
ATOM    481  O   LEU A  85     -25.168  13.905 -82.380 
ATOM    482  CB  LEU A  85     -22.929  12.976 -83.725 
ATOM    483  CG  LEU A  85     -21.654  13.021 -84.579 
ATOM    484  CD1 LEU A  85     -21.917  12.390 -85.941 
ATOM    485  CD2 LEU A  85     -21.169  14.456 -84.742 
ATOM    486  N   SER A  86     -24.292  13.393 -80.360 
ATOM    487  CA  SER A  86     -25.552  13.516 -79.618 
ATOM    488  C   SER A  86     -26.155  14.899 -79.774 
ATOM    489  O   SER A  86     -25.470  15.902 -79.597 
ATOM    490  CB  SER A  86     -25.355  13.235 -78.117 
ATOM    491  OG  SER A  86     -24.648  12.029 -77.891 
ATOM    492  N   ARG A  87     -27.440  14.924 -80.109 
ATOM    493  CA  ARG A  87     -28.247  16.129 -80.096 
ATOM    494  C   ARG A  87     -27.737  17.187 -81.068 
ATOM    495  O   ARG A  87     -27.661  18.360 -80.721 
ATOM    496  CB  ARG A  87     -28.320  16.710 -78.677 
ATOM    497  CG  ARG A  87     -29.660  17.344 -78.382 
ATOM    498  CD  ARG A  87     -30.717  16.254 -78.427 
ATOM    499  NE  ARG A  87     -32.046  16.804 -78.362 
ATOM    500  CZ  ARG A  87     -33.107  16.159 -77.902 
ATOM    501  NH1 ARG A  87     -33.005  14.920 -77.429 
ATOM    502  NH2 ARG A  87     -34.281  16.782 -77.881 
ATOM    503  N   CYS A  88     -27.382  16.772 -82.279 
ATOM    504  CA  CYS A  88     -26.834  17.708 -83.243 
ATOM    505  C   CYS A  88     -27.831  18.132 -84.296 
ATOM    506  O   CYS A  88     -27.441  18.592 -85.370 
ATOM    507  CB  CYS A  88     -25.590  17.139 -83.897 
ATOM    508  SG  CYS A  88     -24.212  17.058 -82.752 
ATOM    509  N   GLU A  89     -29.112  17.955 -83.984 
ATOM    510  CA  GLU A  89     -30.214  18.343 -84.871 
ATOM    511  C   GLU A  89     -30.107  17.758 -86.284 
ATOM    512  O   GLU A  89     -30.699  18.279 -87.219 
ATOM    513  CB  GLU A  89     -30.385  19.866 -84.886 
ATOM    514  CG  GLU A  89     -31.016  20.377 -83.591 
ATOM    515  CD  GLU A  89     -30.685  21.831 -83.278 
ATOM    516  OE1 GLU A  89     -31.547  22.532 -82.707 
ATOM    517  OE2 GLU A  89     -29.564  22.286 -83.580 
ATOM    518  N   ILE A  90     -29.369  16.656 -86.410 
ATOM    519  CA  ILE A  90     -29.114  16.016 -87.686 
ATOM    520  C   ILE A  90     -30.354  15.359 -88.266 
ATOM    521  O   ILE A  90     -30.866  14.369 -87.714 
ATOM    522  CB  ILE A  90     -27.995  14.972 -87.565 
ATOM    523  CG1 ILE A  90     -26.688  15.644 -87.106 
ATOM    524  CG2 ILE A  90     -27.795  14.261 -88.885 
ATOM    525  CD1 ILE A  90     -25.625  14.680 -86.631 
ATOM    526  N   GLN A  91     -30.826  15.899 -89.392 
ATOM    527  CA  GLN A  91     -31.967  15.319 -90.104 
ATOM    528  C   GLN A  91     -31.580  14.362 -91.227 
ATOM    529  O   GLN A  91     -32.317  13.440 -91.554 
ATOM    530  CB  GLN A  91     -32.858  16.425 -90.663 
ATOM    531  CG  GLN A  91     -33.721  17.118 -89.619 
ATOM    532  CD  GLN A  91     -34.162  18.495 -90.066 
ATOM    533  OE1 GLN A  91     -34.039  18.844 -91.241 
ATOM    534  NE2 GLN A  91     -34.675  19.291 -89.129 
ATOM    535  N   THR A  92     -30.444  14.614 -91.856 
ATOM    536  CA  THR A  92     -30.035  13.818 -93.002 
ATOM    537  C   THR A  92     -28.571  13.461 -92.825 
ATOM    538  O   THR A  92     -27.763  14.304 -92.409 
ATOM    539  CB  THR A  92     -30.214  14.577 -94.349 
ATOM    540  OG1 THR A  92     -29.305  15.674 -94.393 
ATOM    541  CG2 THR A  92     -31.630  15.121 -94.539 
ATOM    542  N   ILE A  93     -28.242  12.203 -93.107 
ATOM    543  CA  ILE A  93     -26.847  11.775 -93.218 
ATOM    544  C   ILE A  93     -26.627  11.192 -94.616 
ATOM    545  O   ILE A  93     -27.277  10.220 -95.001 
ATOM    546  CB  ILE A  93     -26.452  10.733 -92.134 
ATOM    547  CG1 ILE A  93     -26.776  11.251 -90.715 
ATOM    548  CG2 ILE A  93     -24.981  10.346 -92.268 
ATOM    549  CD1 ILE A  93     -26.461  10.277 -89.593 
ATOM    550  N   GLU A  94     -25.712  11.792 -95.367 
ATOM    551  CA  GLU A  94     -25.483  11.409 -96.754 
ATOM    552  C   GLU A  94     -24.580  10.183 -96.853 
ATOM    553  O   GLU A  94     -23.894   9.821 -95.896 
ATOM    554  CB  GLU A  94     -24.871  12.581 -97.544 
ATOM    555  CG  GLU A  94     -25.862  13.606 -98.091 
ATOM    556  CD  GLU A  94     -25.182  14.794 -98.792 
ATOM    557  OE1 GLU A  94     -24.045  14.648 -99.314 
ATOM    558  OE2 GLU A  94     -25.791  15.892 -98.829 
ATOM    559  N   ASP A  95     -24.594   9.554 -98.028 
ATOM    560  CA  ASP A  95     -23.647   8.501 -98.385 
ATOM    561  C   ASP A  95     -22.230   8.928 -98.115 
ATOM    562  O   ASP A  95     -21.804   9.985 -98.572 
ATOM    563  CB  ASP A  95     -23.751   8.188 -99.872 
ATOM    564  CG  ASP A  95     -24.618   7.005-100.150 
ATOM    565  OD1 ASP A  95     -24.152   6.099-100.870 
ATOM    566  OD2 ASP A  95     -25.760   6.974 -99.649 
ATOM    567  N   GLY A  96     -21.498   8.106 -97.377 
ATOM    568  CA  GLY A  96     -20.087   8.361 -97.156 
ATOM    569  C   GLY A  96     -19.853   9.472 -96.165 
ATOM    570  O   GLY A  96     -18.741   9.993 -96.070 
ATOM    571  N   ALA A  97     -20.893   9.832 -95.411 
ATOM    572  CA  ALA A  97     -20.742  10.791 -94.316 
ATOM    573  C   ALA A  97     -19.524  10.493 -93.439 
ATOM    574  O   ALA A  97     -18.818  11.413 -93.024 
ATOM    575  CB  ALA A  97     -21.996  10.836 -93.468 
ATOM    576  N   TYR A  98     -19.267   9.214 -93.168 
ATOM    577  CA  TYR A  98     -18.155   8.832 -92.290 
ATOM    578  C   TYR A  98     -17.059   8.047 -93.007 
ATOM    579  O   TYR A  98     -16.210   7.444 -92.353 
ATOM    580  CB  TYR A  98     -18.664   8.007 -91.110 
ATOM    581  CG  TYR A  98     -19.880   8.572 -90.413 
ATOM    582  CD1 TYR A  98     -21.163   8.126 -90.740 
ATOM    583  CD2 TYR A  98     -19.749   9.534 -89.411 
ATOM    584  CE1 TYR A  98     -22.277   8.636 -90.096 
ATOM    585  CE2 TYR A  98     -20.854  10.045 -88.762 
ATOM    586  CZ  TYR A  98     -22.114   9.596 -89.109 
ATOM    587  OH  TYR A  98     -23.214  10.109 -88.468 
ATOM    588  N   GLN A  99     -17.073   8.082 -94.339 
ATOM    589  CA  GLN A  99     -16.193   7.266 -95.184 
ATOM    590  C   GLN A  99     -14.726   7.144 -94.744 
ATOM    591  O   GLN A  99     -14.149   6.059 -94.801 
ATOM    592  CB  GLN A  99     -16.257   7.744 -96.633 
ATOM    593  CG  GLN A  99     -15.603   6.790 -97.619 
ATOM    594  CD  GLN A  99     -16.453   5.565 -97.883 
ATOM    595  OE1 GLN A  99     -17.511   5.655 -98.506 
ATOM    596  NE2 GLN A  99     -15.991   4.412 -97.414 
ATOM    597  N   SER A 100     -14.129   8.245 -94.307 
ATOM    598  CA  SER A 100     -12.714   8.240 -93.952 
ATOM    599  C   SER A 100     -12.403   7.544 -92.625 
ATOM    600  O   SER A 100     -11.243   7.287 -92.330 
ATOM    601  CB  SER A 100     -12.158   9.676 -93.922 
ATOM    602  OG  SER A 100     -12.324  10.283 -92.643 
ATOM    603  N   LEU A 101     -13.427   7.259 -91.824 
ATOM    604  CA  LEU A 101     -13.217   6.830 -90.433 
ATOM    605  C   LEU A 101     -13.162   5.314 -90.257 
ATOM    606  O   LEU A 101     -13.959   4.715 -89.536 
ATOM    607  CB  LEU A 101     -14.265   7.449 -89.509 
ATOM    608  CG  LEU A 101     -14.527   8.949 -89.612 
ATOM    609  CD1 LEU A 101     -15.569   9.354 -88.582 
ATOM    610  CD2 LEU A 101     -13.248   9.739 -89.420 
ATOM    611  N   SER A 102     -12.192   4.703 -90.917 
ATOM    612  CA  SER A 102     -11.992   3.271 -90.843 
ATOM    613  C   SER A 102     -11.615   2.801 -89.429 
ATOM    614  O   SER A 102     -11.668   1.612 -89.145 
ATOM    615  CB  SER A 102     -10.903   2.874 -91.841 
ATOM    616  OG  SER A 102      -9.729   3.629 -91.591 
ATOM    617  N   HIS A 103     -11.232   3.726 -88.552 
ATOM    618  CA  HIS A 103     -10.819   3.372 -87.182 
ATOM    619  C   HIS A 103     -11.917   3.582 -86.177 
ATOM    620  O   HIS A 103     -11.767   3.243 -85.003 
ATOM    621  CB  HIS A 103      -9.604   4.186 -86.745 
ATOM    622  CG  HIS A 103      -8.359   3.908 -87.543 
ATOM    623  ND1 HIS A 103      -7.267   3.328 -87.002 
ATOM    624  CD2 HIS A 103      -8.056   4.152 -88.888 
ATOM    625  CE1 HIS A 103      -6.316   3.203 -87.951 
ATOM    626  NE2 HIS A 103      -6.804   3.704 -89.104 
ATOM    627  N   LEU A 104     -13.025   4.163 -86.617 
ATOM    628  CA  LEU A 104     -14.084   4.538 -85.694 
ATOM    629  C   LEU A 104     -14.684   3.285 -85.071 
ATOM    630  O   LEU A 104     -15.223   2.445 -85.784 
ATOM    631  CB  LEU A 104     -15.161   5.374 -86.397 
ATOM    632  CG  LEU A 104     -16.105   6.129 -85.441 
ATOM    633  CD1 LEU A 104     -15.361   7.217 -84.677 
ATOM    634  CD2 LEU A 104     -17.292   6.709 -86.188 
ATOM    635  N   SER A 105     -14.545   3.154 -83.755 
ATOM    636  CA  SER A 105     -15.144   2.031 -83.022 
ATOM    637  C   SER A 105     -16.469   2.366 -82.294 
ATOM    638  O   SER A 105     -17.285   1.486 -82.077 
ATOM    639  CB  SER A 105     -14.128   1.397 -82.067 
ATOM    640  OG  SER A 105     -13.830   2.263 -81.004 
ATOM    641  N   THR A 106     -16.678   3.640 -81.958 
ATOM    642  CA  THR A 106     -17.912   4.116 -81.331 
ATOM    643  C   THR A 106     -18.487   5.340 -82.049 
ATOM    644  O   THR A 106     -17.823   6.375 -82.182 
ATOM    645  CB  THR A 106     -17.681   4.465 -79.850 
ATOM    646  OG1 THR A 106     -17.202   3.306 -79.159 
ATOM    647  CG2 THR A 106     -18.970   4.952 -79.181 
ATOM    648  N   LEU A 107     -19.731   5.212 -82.499 
ATOM    649  CA  LEU A 107     -20.482   6.327 -83.054 
ATOM    650  C   LEU A 107     -21.746   6.588 -82.230 
ATOM    651  O   LEU A 107     -22.540   5.682 -81.998 
ATOM    652  CB  LEU A 107     -20.845   6.056 -84.530 
ATOM    653  CG  LEU A 107     -21.540   7.190 -85.292 
ATOM    654  CD1 LEU A 107     -20.705   8.458 -85.289 
ATOM    655  CD2 LEU A 107     -21.858   6.780 -86.717 
ATOM    656  N   ILE A 108     -21.935   7.830 -81.802 
ATOM    657  CA  ILE A 108     -23.071   8.179 -80.953 
ATOM    658  C   ILE A 108     -23.982   9.190 -81.652 
ATOM    659  O   ILE A 108     -23.579  10.327 -81.920 
ATOM    660  CB  ILE A 108     -22.605   8.705 -79.583 
ATOM    661  CG1 ILE A 108     -21.588   7.740 -78.972 
ATOM    662  CG2 ILE A 108     -23.790   8.865 -78.626 
ATOM    663  CD1 ILE A 108     -20.932   8.244 -77.710 
ATOM    664  N   LEU A 109     -25.210   8.767 -81.947 
ATOM    665  CA  LEU A 109     -26.168   9.616 -82.670 
ATOM    666  C   LEU A 109     -27.437   9.992 -81.891 
ATOM    667  O   LEU A 109     -28.400  10.495 -82.475 
ATOM    668  CB  LEU A 109     -26.551   8.968 -83.995 
ATOM    669  CG  LEU A 109     -25.416   8.902 -85.018 
ATOM    670  CD1 LEU A 109     -25.798   7.943 -86.130 
ATOM    671  CD2 LEU A 109     -25.111  10.277 -85.588 
ATOM    672  N   THR A 110     -27.412   9.754 -80.583 
ATOM    673  CA  THR A 110     -28.524   9.985 -79.679 
ATOM    674  C   THR A 110     -29.226  11.310 -79.944 
ATOM    675  O   THR A 110     -28.579  12.354 -80.037 
ATOM    676  CB  THR A 110     -28.019   9.988 -78.215 
ATOM    677  OG1 THR A 110     -27.211   8.823 -77.956 
ATOM    678  CG2 THR A 110     -29.187  10.058 -77.213 
ATOM    679  N   GLY A 111     -30.551  11.262 -80.067 
ATOM    680  CA  GLY A 111     -31.364  12.475 -79.998 
ATOM    681  C   GLY A 111     -31.296  13.364 -81.219 
ATOM    682  O   GLY A 111     -31.499  14.564 -81.129 
ATOM    683  N   ASN A 112     -31.002  12.772 -82.366 
ATOM    684  CA  ASN A 112     -31.038  13.478 -83.622 
ATOM    685  C   ASN A 112     -32.294  13.092 -84.368 
ATOM    686  O   ASN A 112     -32.536  11.905 -84.575 
ATOM    687  CB  ASN A 112     -29.823  13.098 -84.458 
ATOM    688  CG  ASN A 112     -28.560  13.756 -83.969 
ATOM    689  OD1 ASN A 112     -28.415  14.973 -84.049 
ATOM    690  ND2 ASN A 112     -27.634  12.954 -83.465 
ATOM    691  N   PRO A 113     -33.078  14.095 -84.810 
ATOM    692  CA  PRO A 113     -34.350  13.828 -85.463 
ATOM    693  C   PRO A 113     -34.105  13.430 -86.917 
ATOM    694  O   PRO A 113     -34.437  14.186 -87.847 
ATOM    695  CB  PRO A 113     -35.088  15.167 -85.349 
ATOM    696  CG  PRO A 113     -34.014  16.201 -85.263 
ATOM    697  CD  PRO A 113     -32.715  15.523 -84.896 
ATOM    698  N   ILE A 114     -33.517  12.246 -87.097 
ATOM    699  CA  ILE A 114     -33.145  11.739 -88.411 
ATOM    700  C   ILE A 114     -34.375  11.448 -89.280 
ATOM    701  O   ILE A 114     -35.269  10.688 -88.882 
ATOM    702  CB  ILE A 114     -32.229  10.505 -88.289 
ATOM    703  CG1 ILE A 114     -30.924  10.897 -87.579 
ATOM    704  CG2 ILE A 114     -31.955   9.897 -89.660 
ATOM    705  CD1 ILE A 114     -29.978   9.747 -87.319 
ATOM    706  N   GLN A 115     -34.416  12.086 -90.451 
ATOM    707  CA  GLN A 115     -35.492  11.920 -91.424 
ATOM    708  C   GLN A 115     -34.980  11.055 -92.562 
ATOM    709  O   GLN A 115     -35.608  10.070 -92.939 
ATOM    710  CB  GLN A 115     -35.932  13.272 -91.995 
ATOM    711  CG  GLN A 115     -36.103  14.399 -90.986 
ATOM    712  CD  GLN A 115     -37.401  14.306 -90.213 
ATOM    713  OE1 GLN A 115     -38.303  13.556 -90.586 
ATOM    714  NE2 GLN A 115     -37.504  15.068 -89.126 
ATOM    715  N   SER A 116     -33.819  11.420 -93.097 
ATOM    716  CA  SER A 116     -33.261  10.724 -94.238 
ATOM    717  C   SER A 116     -31.964  10.001 -93.901 
ATOM    718  O   SER A 116     -31.027  10.595 -93.354 
ATOM    719  CB  SER A 116     -33.045  11.691 -95.402 
ATOM    720  OG  SER A 116     -32.941  10.968 -96.617 
ATOM    721  N   LEU A 117     -31.924   8.714 -94.242 
ATOM    722  CA  LEU A 117     -30.728   7.891 -94.087 
ATOM    723  C   LEU A 117     -30.573   7.007 -95.329 
ATOM    724  O   LEU A 117     -31.443   6.174 -95.619 
ATOM    725  CB  LEU A 117     -30.853   7.044 -92.825 
ATOM    726  CG  LEU A 117     -29.619   6.771 -91.971 
ATOM    727  CD1 LEU A 117     -28.945   8.069 -91.566 
ATOM    728  CD2 LEU A 117     -30.023   5.970 -90.741 
ATOM    729  N   ALA A 118     -29.491   7.216 -96.078 
ATOM    730  CA  ALA A 118     -29.214   6.422 -97.284 
ATOM    731  C   ALA A 118     -28.310   5.237 -96.933 
ATOM    732  O   ALA A 118     -27.701   5.233 -95.858 
ATOM    733  CB  ALA A 118     -28.582   7.292 -98.359 
ATOM    734  N   LEU A 119     -28.218   4.243 -97.821 
ATOM    735  CA  LEU A 119     -27.484   3.004 -97.507 
ATOM    736  C   LEU A 119     -26.014   3.222 -97.141 
ATOM    737  O   LEU A 119     -25.473   2.548 -96.249 
ATOM    738  CB  LEU A 119     -27.606   1.969 -98.634 
ATOM    739  CG  LEU A 119     -26.954   0.558 -98.528 
ATOM    740  CD1 LEU A 119     -25.448   0.533 -98.867 
ATOM    741  CD2 LEU A 119     -27.251  -0.161 -97.204 
ATOM    742  N   GLY A 120     -25.380   4.169 -97.825 
ATOM    743  CA  GLY A 120     -23.965   4.447 -97.615 
ATOM    744  C   GLY A 120     -23.713   5.334 -96.417 
ATOM    745  O   GLY A 120     -22.564   5.706 -96.144 
ATOM    746  N   ALA A 121     -24.787   5.671 -95.704 
ATOM    747  CA  ALA A 121     -24.709   6.492 -94.498 
ATOM    748  C   ALA A 121     -23.608   6.028 -93.562 
ATOM    749  O   ALA A 121     -22.896   6.849 -93.000 
ATOM    750  CB  ALA A 121     -26.047   6.520 -93.775 
ATOM    751  N   PHE A 122     -23.455   4.716 -93.406 
ATOM    752  CA  PHE A 122     -22.400   4.182 -92.540 
ATOM    753  C   PHE A 122     -21.298   3.429 -93.289 
ATOM    754  O   PHE A 122     -20.524   2.673 -92.680 
ATOM    755  CB  PHE A 122     -22.996   3.307 -91.432 
ATOM    756  CG  PHE A 122     -24.107   3.968 -90.676 
ATOM    757  CD1 PHE A 122     -23.870   5.123 -89.937 
ATOM    758  CD2 PHE A 122     -25.391   3.441 -90.708 
ATOM    759  CE1 PHE A 122     -24.893   5.734 -89.240 
ATOM    760  CE2 PHE A 122     -26.421   4.048 -90.016 
ATOM    761  CZ  PHE A 122     -26.170   5.195 -89.277 
ATOM    762  N   SER A 123     -21.208   3.645 -94.598 
ATOM    763  CA  SER A 123     -20.134   3.026 -95.359 
ATOM    764  C   SER A 123     -18.807   3.562 -94.831 
ATOM    765  O   SER A 123     -18.704   4.734 -94.460 
ATOM    766  CB  SER A 123     -20.293   3.243 -96.864 
ATOM    767  OG  SER A 123     -19.611   4.405 -97.300 
ATOM    768  N   GLY A 124     -17.825   2.675 -94.728 
ATOM    769  CA  GLY A 124     -16.487   3.058 -94.312 
ATOM    770  C   GLY A 124     -16.175   2.900 -92.845 
ATOM    771  O   GLY A 124     -15.034   3.124 -92.436 
ATOM    772  N   LEU A 125     -17.172   2.528 -92.040 
ATOM    773  CA  LEU A 125     -16.934   2.308 -90.607 
ATOM    774  C   LEU A 125     -16.548   0.860 -90.362 
ATOM    775  O   LEU A 125     -17.286   0.100 -89.724 
ATOM    776  CB  LEU A 125     -18.149   2.673 -89.753 
ATOM    777  CG  LEU A 125     -18.531   4.099 -89.343 
ATOM    778  CD1 LEU A 125     -17.350   5.059 -89.317 
ATOM    779  CD2 LEU A 125     -19.628   4.618 -90.248 
ATOM    780  N   SER A 126     -15.376   0.486 -90.857 
ATOM    781  CA  SER A 126     -14.980  -0.913 -90.864 
ATOM    782  C   SER A 126     -14.427  -1.399 -89.538 
ATOM    783  O   SER A 126     -14.204  -2.590 -89.378 
ATOM    784  CB  SER A 126     -14.016  -1.210 -92.020 
ATOM    785  OG  SER A 126     -13.444  -0.020 -92.520 
ATOM    786  N   SER A 127     -14.229  -0.489 -88.588 
ATOM    787  CA  SER A 127     -13.823  -0.875 -87.237 
ATOM    788  C   SER A 127     -14.942  -0.779 -86.220 
ATOM    789  O   SER A 127     -14.710  -1.045 -85.038 
ATOM    790  CB  SER A 127     -12.658  -0.016 -86.732 
ATOM    791  OG  SER A 127     -11.435  -0.412 -87.312 
ATOM    792  N   LEU A 128     -16.135  -0.384 -86.659 
ATOM    793  CA  LEU A 128     -17.174   0.066 -85.710 
ATOM    794  C   LEU A 128     -17.703  -1.040 -84.805 
ATOM    795  O   LEU A 128     -18.255  -2.027 -85.282 
ATOM    796  CB  LEU A 128     -18.335   0.771 -86.423 
ATOM    797  CG  LEU A 128     -19.196   1.657 -85.515 
ATOM    798  CD1 LEU A 128     -18.504   2.990 -85.235 
ATOM    799  CD2 LEU A 128     -20.591   1.848 -86.102 
ATOM    800  N   GLN A 129     -17.539  -0.852 -83.499 
ATOM    801  CA  GLN A 129     -17.965  -1.847 -82.527 
ATOM    802  C   GLN A 129     -19.230  -1.452 -81.762 
ATOM    803  O   GLN A 129     -19.973  -2.321 -81.284 
ATOM    804  CB  GLN A 129     -16.817  -2.174 -81.568 
ATOM    805  CG  GLN A 129     -15.704  -2.985 -82.228 
ATOM    806  CD  GLN A 129     -14.565  -3.306 -81.283 
ATOM    807  OE1 GLN A 129     -14.122  -2.460 -80.507 
ATOM    808  NE2 GLN A 129     -14.078  -4.536 -81.350 
ATOM    809  N   LYS A 130     -19.476  -0.146 -81.650 
ATOM    810  CA  LYS A 130     -20.579   0.351 -80.836 
ATOM    811  C   LYS A 130     -21.349   1.436 -81.571 
ATOM    812  O   LYS A 130     -20.797   2.495 -81.887 
ATOM    813  CB  LYS A 130     -20.058   0.865 -79.495 
ATOM    814  CG  LYS A 130     -21.131   1.414 -78.560 
ATOM    815  CD  LYS A 130     -20.532   2.000 -77.280 
ATOM    816  CE  LYS A 130     -21.586   2.679 -76.405 
ATOM    817  NZ  LYS A 130     -21.267   2.633 -74.942 
ATOM    818  N   LEU A 131     -22.620   1.170 -81.843 
ATOM    819  CA  LEU A 131     -23.472   2.143 -82.516 
ATOM    820  C   LEU A 131     -24.675   2.523 -81.649 
ATOM    821  O   LEU A 131     -25.577   1.709 -81.414 
ATOM    822  CB  LEU A 131     -23.926   1.628 -83.888 
ATOM    823  CG  LEU A 131     -24.866   2.518 -84.700 
ATOM    824  CD1 LEU A 131     -24.257   3.889 -84.948 
ATOM    825  CD2 LEU A 131     -25.220   1.847 -86.015 
ATOM    826  N   VAL A 132     -24.668   3.768 -81.173 
ATOM    827  CA  VAL A 132     -25.756   4.302 -80.365 
ATOM    828  C   VAL A 132     -26.638   5.194 -81.237 
ATOM    829  O   VAL A 132     -26.229   6.262 -81.690 
ATOM    830  CB  VAL A 132     -25.247   5.071 -79.133 
ATOM    831  CG1 VAL A 132     -26.421   5.610 -78.334 
ATOM    832  CG2 VAL A 132     -24.386   4.173 -78.260 
ATOM    833  N   ALA A 133     -27.844   4.716 -81.484 
ATOM    834  CA  ALA A 133     -28.839   5.454 -82.225 
ATOM    835  C   ALA A 133     -30.120   5.615 -81.375 
ATOM    836  O   ALA A 133     -31.236   5.564 -81.892 
ATOM    837  CB  ALA A 133     -29.122   4.755 -83.549 
ATOM    838  N   VAL A 134     -29.935   5.821 -80.070 
ATOM    839  CA  VAL A 134     -31.033   6.068 -79.144 
ATOM    840  C   VAL A 134     -31.756   7.341 -79.567 
ATOM    841  O   VAL A 134     -31.102   8.319 -79.918 
ATOM    842  CB  VAL A 134     -30.504   6.205 -77.688 
ATOM    843  CG1 VAL A 134     -31.564   6.743 -76.743 
ATOM    844  CG2 VAL A 134     -29.995   4.879 -77.184 
ATOM    845  N   GLU A 135     -33.090   7.316 -79.524 
ATOM    846  CA  GLU A 135     -33.943   8.458 -79.891 
ATOM    847  C   GLU A 135     -33.521   9.127 -81.199 
ATOM    848  O   GLU A 135     -33.163  10.314 -81.234 
ATOM    849  CB  GLU A 135     -34.027   9.496 -78.765 
ATOM    850  CG  GLU A 135     -35.222  10.439 -78.867 
ATOM    851  CD  GLU A 135     -35.156  11.596 -77.884 
ATOM    852  OE1 GLU A 135     -34.260  11.599 -77.019 
ATOM    853  OE2 GLU A 135     -36.008  12.515 -77.962 
ATOM    854  N   THR A 136     -33.577   8.363 -82.278 
ATOM    855  CA  THR A 136     -33.196   8.897 -83.570 
ATOM    856  C   THR A 136     -34.338   8.785 -84.552 
ATOM    857  O   THR A 136     -34.101   8.673 -85.752 
ATOM    858  CB  THR A 136     -31.997   8.159 -84.174 
ATOM    859  OG1 THR A 136     -32.282   6.755 -84.200 
ATOM    860  CG2 THR A 136     -30.737   8.424 -83.382 
ATOM    861  N   ASN A 137     -35.567   8.794 -84.052 
ATOM    862  CA  ASN A 137     -36.717   8.773 -84.929 
ATOM    863  C   ASN A 137     -36.661   7.513 -85.805 
ATOM    864  O   ASN A 137     -37.037   7.532 -86.982 
ATOM    865  CB  ASN A 137     -36.683  10.041 -85.788 
ATOM    866  CG  ASN A 137     -38.027  10.393 -86.378 
ATOM    867  OD1 ASN A 137     -38.995  10.610 -85.655 
ATOM    868  ND2 ASN A 137     -38.084  10.479 -87.702 
ATOM    869  N   LEU A 138     -36.157   6.422 -85.223 
ATOM    870  CA  LEU A 138     -36.021   5.148 -85.913 
ATOM    871  C   LEU A 138     -37.321   4.355 -85.789 
ATOM    872  O   LEU A 138     -37.735   3.976 -84.688 
ATOM    873  CB  LEU A 138     -34.883   4.347 -85.298 
ATOM    874  CG  LEU A 138     -33.870   3.589 -86.154 
ATOM    875  CD1 LEU A 138     -33.453   2.302 -85.452 
ATOM    876  CD2 LEU A 138     -34.372   3.317 -87.565 
ATOM    877  N   ALA A 139     -37.964   4.113 -86.924 
ATOM    878  CA  ALA A 139     -39.250   3.420 -86.969 
ATOM    879  C   ALA A 139     -39.067   1.945 -87.315 
ATOM    880  O   ALA A 139     -39.885   1.099 -86.960 
ATOM    881  CB  ALA A 139     -40.190   4.098 -87.962 
ATOM    882  N   SER A 140     -37.991   1.629 -88.010 
ATOM    883  CA  SER A 140     -37.759   0.250 -88.384 
ATOM    884  C   SER A 140     -36.284  -0.062 -88.478 
ATOM    885  O   SER A 140     -35.481   0.771 -88.900 
ATOM    886  CB  SER A 140     -38.451  -0.080 -89.708 
ATOM    887  OG  SER A 140     -38.441  -1.484 -89.916 
ATOM    888  N   LEU A 141     -35.945  -1.276 -88.073 
ATOM    889  CA  LEU A 141     -34.610  -1.814 -88.266 
ATOM    890  C   LEU A 141     -34.350  -2.132 -89.731 
ATOM    891  O   LEU A 141     -33.205  -2.176 -90.158 
ATOM    892  CB  LEU A 141     -34.439  -3.059 -87.406 
ATOM    893  CG  LEU A 141     -33.630  -2.913 -86.122 
ATOM    894  CD1 LEU A 141     -33.200  -1.475 -85.851 
ATOM    895  CD2 LEU A 141     -34.404  -3.497 -84.953 
ATOM    896  N   GLU A 142     -35.427  -2.350 -90.489 
ATOM    897  CA  GLU A 142     -35.336  -2.668 -91.922 
ATOM    898  C   GLU A 142     -34.708  -1.509 -92.685 
ATOM    899  O   GLU A 142     -33.901  -1.714 -93.583 
ATOM    900  CB  GLU A 142     -36.715  -2.994 -92.523 
ATOM    901  CG  GLU A 142     -37.550  -4.010 -91.750 
ATOM    902  CD  GLU A 142     -37.043  -5.442 -91.860 
ATOM    903  OE1 GLU A 142     -36.196  -5.722 -92.735 
ATOM    904  OE2 GLU A 142     -37.501  -6.296 -91.064 
ATOM    905  N   ASN A 143     -35.076  -0.293 -92.301 
ATOM    906  CA  ASN A 143     -34.556   0.913 -92.925 
ATOM    907  C   ASN A 143     -33.425   1.520 -92.126 
ATOM    908  O   ASN A 143     -33.408   2.720 -91.845 
ATOM    909  CB  ASN A 143     -35.691   1.913 -93.164 
ATOM    910  CG  ASN A 143     -36.513   1.551 -94.388 
ATOM    911  OD1 ASN A 143     -35.969   1.067 -95.385 
ATOM    912  ND2 ASN A 143     -37.846   1.757 -94.300 
ATOM    913  N   PHE A 144     -32.484   0.665 -91.751 
ATOM    914  CA  PHE A 144     -31.348   1.083 -90.968 
ATOM    915  C   PHE A 144     -30.127   0.392 -91.558 
ATOM    916  O   PHE A 144     -29.902  -0.789 -91.317 
ATOM    917  CB  PHE A 144     -31.567   0.743 -89.486 
ATOM    918  CG  PHE A 144     -30.719   1.542 -88.539 
ATOM    919  CD1 PHE A 144     -30.696   2.931 -88.601 
ATOM    920  CD2 PHE A 144     -29.975   0.908 -87.550 
ATOM    921  CE1 PHE A 144     -29.918   3.669 -87.717 
ATOM    922  CE2 PHE A 144     -29.208   1.640 -86.662 
ATOM    923  CZ  PHE A 144     -29.167   3.021 -86.757 
ATOM    924  N   PRO A 145     -29.352   1.135 -92.362 
ATOM    925  CA  PRO A 145     -28.249   0.632 -93.192 
ATOM    926  C   PRO A 145     -27.004   0.248 -92.407 
ATOM    927  O   PRO A 145     -25.995   0.946 -92.457 
ATOM    928  CB  PRO A 145     -27.941   1.812 -94.109 
ATOM    929  CG  PRO A 145     -28.344   3.001 -93.319 
ATOM    930  CD  PRO A 145     -29.585   2.573 -92.585 
ATOM    931  N   ILE A 146     -27.065  -0.872 -91.703 
ATOM    932  CA  ILE A 146     -25.941  -1.290 -90.864 
ATOM    933  C   ILE A 146     -25.554  -2.724 -91.163 
ATOM    934  O   ILE A 146     -24.706  -3.292 -90.472 
ATOM    935  CB  ILE A 146     -26.272  -1.150 -89.362 
ATOM    936  CG1 ILE A 146     -27.582  -1.881 -89.028 
ATOM    937  CG2 ILE A 146     -26.391   0.319 -88.983 
ATOM    938  CD1 ILE A 146     -27.632  -2.428 -87.618 
ATOM    939  N   GLY A 147     -26.179  -3.294 -92.198 
ATOM    940  CA  GLY A 147     -26.007  -4.698 -92.553 
ATOM    941  C   GLY A 147     -24.574  -5.108 -92.831 
ATOM    942  O   GLY A 147     -24.249  -6.299 -92.826 
ATOM    943  N   HIS A 148     -23.718  -4.111 -93.049 
ATOM    944  CA  HIS A 148     -22.339  -4.323 -93.469 
ATOM    945  C   HIS A 148     -21.338  -4.026 -92.379 
ATOM    946  O   HIS A 148     -20.133  -4.158 -92.597 
ATOM    947  CB  HIS A 148     -22.053  -3.434 -94.672 
ATOM    948  CG  HIS A 148     -22.144  -1.970 -94.356 
ATOM    949  ND1 HIS A 148     -23.329  -1.324 -94.240 
ATOM    950  CD2 HIS A 148     -21.153  -1.037 -94.072 
ATOM    951  CE1 HIS A 148     -23.105  -0.038 -93.926 
ATOM    952  NE2 HIS A 148     -21.771   0.140 -93.823 
ATOM    953  N   LEU A 149     -21.808  -3.620 -91.200 
ATOM    954  CA  LEU A 149     -20.904  -3.327 -90.076 
ATOM    955  C   LEU A 149     -20.575  -4.590 -89.277 
ATOM    956  O   LEU A 149     -20.911  -4.708 -88.091 
ATOM    957  CB  LEU A 149     -21.495  -2.236 -89.170 
ATOM    958  CG  LEU A 149     -21.752  -0.867 -89.805 
ATOM    959  CD1 LEU A 149     -22.635  -0.004 -88.913 
ATOM    960  CD2 LEU A 149     -20.452  -0.145 -90.156 
ATOM    961  N   LYS A 150     -19.892  -5.528 -89.932 
ATOM    962  CA  LYS A 150     -19.747  -6.879 -89.403 
ATOM    963  C   LYS A 150     -19.010  -6.900 -88.066 
ATOM    964  O   LYS A 150     -19.131  -7.846 -87.297 
ATOM    965  CB  LYS A 150     -19.139  -7.819 -90.461 
ATOM    966  CG  LYS A 150     -17.645  -8.130 -90.365 
ATOM    967  CD  LYS A 150     -17.379  -9.486 -89.695 
ATOM    968  CE  LYS A 150     -17.680 -10.692 -90.595 
ATOM    969  NZ  LYS A 150     -16.558 -11.005 -91.536 
ATOM    970  N   THR A 151     -18.281  -5.830 -87.776 
ATOM    971  CA  THR A 151     -17.551  -5.707 -86.524 
ATOM    972  C   THR A 151     -18.424  -5.293 -85.336 
ATOM    973  O   THR A 151     -17.937  -5.196 -84.213 
ATOM    974  CB  THR A 151     -16.420  -4.672 -86.663 
ATOM    975  OG1 THR A 151     -16.972  -3.425 -87.100 
ATOM    976  CG2 THR A 151     -15.385  -5.141 -87.668 
ATOM    977  N   LEU A 152     -19.703  -5.029 -85.597 
ATOM    978  CA  LEU A 152     -20.619  -4.428 -84.623 
ATOM    979  C   LEU A 152     -20.849  -5.319 -83.428 
ATOM    980  O   LEU A 152     -21.271  -6.464 -83.592 
ATOM    981  CB  LEU A 152     -21.958  -4.135 -85.287 
ATOM    982  CG  LEU A 152     -22.768  -2.938 -84.782 
ATOM    983  CD1 LEU A 152     -21.997  -1.634 -84.925 
ATOM    984  CD2 LEU A 152     -24.093  -2.871 -85.531 
ATOM    985  N   LYS A 153     -20.555  -4.786 -82.240 
ATOM    986  CA  LYS A 153     -20.710  -5.496 -80.972 
ATOM    987  C   LYS A 153     -21.902  -4.987 -80.160 
ATOM    988  O   LYS A 153     -22.625  -5.769 -79.554 
ATOM    989  CB  LYS A 153     -19.416  -5.439 -80.152 
ATOM    990  CG  LYS A 153     -18.470  -6.596 -80.483 
ATOM    991  CD  LYS A 153     -16.998  -6.208 -80.548 
ATOM    992  CE  LYS A 153     -16.350  -6.118 -79.176 
ATOM    993  NZ  LYS A 153     -16.200  -7.452 -78.535 
ATOM    994  N   GLU A 154     -22.119  -3.681 -80.147 
ATOM    995  CA  GLU A 154     -23.300  -3.168 -79.484 
ATOM    996  C   GLU A 154     -24.089  -2.215 -80.330 
ATOM    997  O   GLU A 154     -23.523  -1.336 -80.991 
ATOM    998  CB  GLU A 154     -23.021  -2.549 -78.119 
ATOM    999  CG  GLU A 154     -21.587  -2.258 -77.778 
ATOM   1000  CD  GLU A 154     -21.406  -1.965 -76.302 
ATOM   1001  OE1 GLU A 154     -20.422  -2.473 -75.727 
ATOM   1002  OE2 GLU A 154     -22.249  -1.244 -75.718 
ATOM   1003  N   LEU A 155     -25.403  -2.436 -80.311 
ATOM   1004  CA  LEU A 155     -26.373  -1.625 -81.028 
ATOM   1005  C   LEU A 155     -27.373  -1.136 -80.006 
ATOM   1006  O   LEU A 155     -28.042  -1.925 -79.347 
ATOM   1007  CB  LEU A 155     -27.120  -2.445 -82.076 
ATOM   1008  CG  LEU A 155     -27.541  -1.812 -83.399 
ATOM   1009  CD1 LEU A 155     -28.925  -2.293 -83.814 
ATOM   1010  CD2 LEU A 155     -27.473  -0.294 -83.431 
ATOM   1011  N   ASN A 156     -27.466   0.172 -79.868 
ATOM   1012  CA  ASN A 156     -28.417   0.738 -78.969 
ATOM   1013  C   ASN A 156     -29.385   1.565 -79.783 
ATOM   1014  O   ASN A 156     -29.033   2.633 -80.274 
ATOM   1015  CB  ASN A 156     -27.726   1.589 -77.913 
ATOM   1016  CG  ASN A 156     -28.661   1.955 -76.773 
ATOM   1017  OD1 ASN A 156     -28.225   2.411 -75.718 
ATOM   1018  ND2 ASN A 156     -29.960   1.771 -76.988 
ATOM   1019  N   VAL A 157     -30.598   1.040 -79.932 
ATOM   1020  CA  VAL A 157     -31.667   1.740 -80.629 
ATOM   1021  C   VAL A 157     -32.849   1.947 -79.681 
ATOM   1022  O   VAL A 157     -34.004   1.942 -80.096 
ATOM   1023  CB  VAL A 157     -32.069   1.031 -81.960 
ATOM   1024  CG1 VAL A 157     -30.943   1.152 -82.965 
ATOM   1025  CG2 VAL A 157     -32.392  -0.445 -81.753 
ATOM   1026  N   ALA A 158     -32.534   2.122 -78.396 
ATOM   1027  CA  ALA A 158     -33.517   2.471 -77.367 
ATOM   1028  C   ALA A 158     -34.190   3.781 -77.728 
ATOM   1029  O   ALA A 158     -33.630   4.594 -78.492 
ATOM   1030  CB  ALA A 158     -32.849   2.584 -76.005 
ATOM   1031  N   HIS A 159     -35.400   3.972 -77.202 
ATOM   1032  CA  HIS A 159     -36.090   5.250 -77.293 
ATOM   1033  C   HIS A 159     -36.337   5.663 -78.736 
ATOM   1034  O   HIS A 159     -36.035   6.777 -79.158 
ATOM   1035  CB  HIS A 159     -35.297   6.300 -76.504 
ATOM   1036  CG  HIS A 159     -36.102   7.505 -76.090 
ATOM   1037  ND1 HIS A 159     -35.641   8.404 -75.205 
ATOM   1038  CD2 HIS A 159     -37.374   7.936 -76.463 
ATOM   1039  CE1 HIS A 159     -36.559   9.371 -75.029 
ATOM   1040  NE2 HIS A 159     -37.626   9.073 -75.789 
ATOM   1041  N   ASN A 160     -36.925   4.753 -79.504 
ATOM   1042  CA  ASN A 160     -37.336   5.033 -80.878 
ATOM   1043  C   ASN A 160     -38.775   4.613 -81.134 
ATOM   1044  O   ASN A 160     -39.569   4.547 -80.193 
ATOM   1045  CB  ASN A 160     -36.376   4.337 -81.840 
ATOM   1046  CG  ASN A 160     -35.076   5.057 -81.939 
ATOM   1047  OD1 ASN A 160     -35.027   6.184 -82.402 
ATOM   1048  ND2 ASN A 160     -34.019   4.431 -81.488 
ATOM   1049  N   LEU A 161     -39.114   4.308 -82.390 
ATOM   1050  CA  LEU A 161     -40.505   4.064 -82.764 
ATOM   1051  C   LEU A 161     -40.691   2.676 -83.366 
ATOM   1052  O   LEU A 161     -41.700   2.384 -83.994 
ATOM   1053  CB  LEU A 161     -41.014   5.159 -83.722 
ATOM   1054  CG  LEU A 161     -40.898   6.619 -83.252 
ATOM   1055  CD1 LEU A 161     -40.905   7.596 -84.424 
ATOM   1056  CD2 LEU A 161     -41.989   6.960 -82.243 
ATOM   1057  N   ILE A 162     -39.716   1.816 -83.143 
ATOM   1058  CA  ILE A 162     -39.764   0.455 -83.639 
ATOM   1059  C   ILE A 162     -40.993  -0.298 -83.115 
ATOM   1060  O   ILE A 162     -41.212  -0.366 -81.894 
ATOM   1061  CB  ILE A 162     -38.463  -0.283 -83.294 
ATOM   1062  CG1 ILE A 162     -37.287   0.429 -83.972 
ATOM   1063  CG2 ILE A 162     -38.567  -1.754 -83.697 
ATOM   1064  CD1 ILE A 162     -35.941   0.213 -83.298 
ATOM   1065  N   GLN A 163     -41.781  -0.854 -84.040 
ATOM   1066  CA  GLN A 163     -43.050  -1.535 -83.708 
ATOM   1067  C   GLN A 163     -42.958  -3.042 -83.791 
ATOM   1068  O   GLN A 163     -43.758  -3.762 -83.212 
ATOM   1069  CB  GLN A 163     -44.188  -1.043 -84.599 
ATOM   1070  CG  GLN A 163     -44.731   0.308 -84.166 
ATOM   1071  CD  GLN A 163     -45.883   0.802 -85.021 
ATOM   1072  OE1 GLN A 163     -45.858   1.927 -85.525 
ATOM   1073  NE2 GLN A 163     -46.900  -0.033 -85.187 
ATOM   1074  N   SER A 164     -41.966  -3.513 -84.515 
ATOM   1075  CA  SER A 164     -41.836  -4.919 -84.800 
ATOM   1076  C   SER A 164     -40.518  -5.411 -84.241 
ATOM   1077  O   SER A 164     -39.508  -4.715 -84.316 
ATOM   1078  CB  SER A 164     -41.900  -5.148 -86.309 
ATOM   1079  OG  SER A 164     -41.346  -6.401 -86.649 
ATOM   1080  N   PHE A 165     -40.551  -6.600 -83.652 
ATOM   1081  CA  PHE A 165     -39.348  -7.284 -83.186 
ATOM   1082  C   PHE A 165     -38.665  -8.101 -84.286 
ATOM   1083  O   PHE A 165     -37.676  -8.766 -84.016 
ATOM   1084  CB  PHE A 165     -39.675  -8.195 -81.996 
ATOM   1085  CG  PHE A 165     -38.467  -8.851 -81.388 
ATOM   1086  CD1 PHE A 165     -38.380 -10.232 -81.304 
ATOM   1087  CD2 PHE A 165     -37.402  -8.087 -80.918 
ATOM   1088  CE1 PHE A 165     -37.268 -10.843 -80.742 
ATOM   1089  CE2 PHE A 165     -36.281  -8.694 -80.369 
ATOM   1090  CZ  PHE A 165     -36.213 -10.073 -80.277 
ATOM   1091  N   LYS A 166     -39.192  -8.056 -85.512 
ATOM   1092  CA  LYS A 166     -38.575  -8.755 -86.642 
ATOM   1093  C   LYS A 166     -37.172  -8.211 -86.860 
ATOM   1094  O   LYS A 166     -37.000  -7.024 -87.139 
ATOM   1095  CB  LYS A 166     -39.399  -8.572 -87.919 
ATOM   1096  CG  LYS A 166     -39.097  -9.568 -89.035 
ATOM   1097  CD  LYS A 166     -39.452  -8.955 -90.385 
ATOM   1098  CE  LYS A 166     -40.500  -9.755 -91.146 
ATOM   1099  NZ  LYS A 166     -40.108 -11.182 -91.321 
ATOM   1100  N   LEU A 167     -36.168  -9.056 -86.679 
ATOM   1101  CA  LEU A 167     -34.820  -8.660 -87.044 
ATOM   1102  C   LEU A 167     -34.631  -8.889 -88.529 
ATOM   1103  O   LEU A 167     -34.845  -9.999 -89.028 
ATOM   1104  CB  LEU A 167     -33.773  -9.436 -86.265 
ATOM   1105  CG  LEU A 167     -33.988  -9.443 -84.756 
ATOM   1106  CD1 LEU A 167     -32.950 -10.347 -84.128 
ATOM   1107  CD2 LEU A 167     -33.928  -8.036 -84.173 
ATOM   1108  N   PRO A 168     -34.234  -7.830 -89.245 
ATOM   1109  CA  PRO A 168     -33.968  -7.884 -90.679 
ATOM   1110  C   PRO A 168     -32.979  -8.978 -91.042 
ATOM   1111  O   PRO A 168     -32.193  -9.435 -90.194 
ATOM   1112  CB  PRO A 168     -33.347  -6.517 -90.973 
ATOM   1113  CG  PRO A 168     -33.879  -5.624 -89.909 
ATOM   1114  CD  PRO A 168     -33.996  -6.486 -88.687 
ATOM   1115  N   GLU A 169     -33.012  -9.378 -92.305 
ATOM   1116  CA  GLU A 169     -32.105 -10.387 -92.795 
ATOM   1117  C   GLU A 169     -30.632 -10.028 -92.551 
ATOM   1118  O   GLU A 169     -29.827 -10.914 -92.258 
ATOM   1119  CB  GLU A 169     -32.384 -10.680 -94.268 
ATOM   1120  CG  GLU A 169     -33.178 -11.953 -94.496 
ATOM   1121  CD  GLU A 169     -32.306 -13.206 -94.469 
ATOM   1122  OE1 GLU A 169     -31.798 -13.584 -93.385 
ATOM   1123  OE2 GLU A 169     -32.129 -13.825 -95.543 
ATOM   1124  N   TYR A 170     -30.290  -8.739 -92.616 
ATOM   1125  CA  TYR A 170     -28.884  -8.321 -92.483 
ATOM   1126  C   TYR A 170     -28.244  -8.626 -91.131 
ATOM   1127  O   TYR A 170     -27.019  -8.639 -91.008 
ATOM   1128  CB  TYR A 170     -28.689  -6.850 -92.854 
ATOM   1129  CG  TYR A 170     -29.307  -5.838 -91.918 
ATOM   1130  CD1 TYR A 170     -28.774  -5.605 -90.658 
ATOM   1131  CD2 TYR A 170     -30.402  -5.086 -92.316 
ATOM   1132  CE1 TYR A 170     -29.330  -4.667 -89.809 
ATOM   1133  CE2 TYR A 170     -30.969  -4.141 -91.479 
ATOM   1134  CZ  TYR A 170     -30.432  -3.930 -90.225 
ATOM   1135  OH  TYR A 170     -31.002  -2.988 -89.389 
ATOM   1136  N   PHE A 171     -29.070  -8.887 -90.126 
ATOM   1137  CA  PHE A 171     -28.571  -9.305 -88.823 
ATOM   1138  C   PHE A 171     -27.699 -10.554 -88.857 
ATOM   1139  O   PHE A 171     -26.831 -10.709 -88.005 
ATOM   1140  CB  PHE A 171     -29.715  -9.442 -87.802 
ATOM   1141  CG  PHE A 171     -29.958  -8.187 -87.021 
ATOM   1142  CD1 PHE A 171     -30.667  -7.126 -87.581 
ATOM   1143  CD2 PHE A 171     -29.440  -8.040 -85.745 
ATOM   1144  CE1 PHE A 171     -30.869  -5.959 -86.868 
ATOM   1145  CE2 PHE A 171     -29.646  -6.876 -85.030 
ATOM   1146  CZ  PHE A 171     -30.360  -5.836 -85.586 
ATOM   1147  N   SER A 172     -27.925 -11.438 -89.830 
ATOM   1148  CA  SER A 172     -27.058 -12.622 -90.007 
ATOM   1149  C   SER A 172     -25.616 -12.244 -90.348 
ATOM   1150  O   SER A 172     -24.683 -13.021 -90.099 
ATOM   1151  CB  SER A 172     -27.622 -13.594 -91.041 
ATOM   1152  OG  SER A 172     -28.211 -12.910 -92.125 
ATOM   1153  N   ASN A 173     -25.447 -11.034 -90.887 
ATOM   1154  CA  ASN A 173     -24.133 -10.492 -91.181 
ATOM   1155  C   ASN A 173     -23.512  -9.891 -89.919 
ATOM   1156  O   ASN A 173     -22.299  -9.690 -89.839 
ATOM   1157  CB  ASN A 173     -24.250  -9.434 -92.281 
ATOM   1158  CG  ASN A 173     -23.191  -9.580 -93.362 
ATOM   1159  OD1 ASN A 173     -22.419 -10.546 -93.382 
ATOM   1160  ND2 ASN A 173     -23.152  -8.602 -94.278 
ATOM   1161  N   LEU A 174     -24.350  -9.611 -88.926 
ATOM   1162  CA  LEU A 174     -23.893  -8.965 -87.709 
ATOM   1163  C   LEU A 174     -23.481 -10.029 -86.721 
ATOM   1164  O   LEU A 174     -24.108 -10.231 -85.683 
ATOM   1165  CB  LEU A 174     -24.983  -8.055 -87.152 
ATOM   1166  CG  LEU A 174     -25.385  -6.935 -88.112 
ATOM   1167  CD1 LEU A 174     -26.484  -6.089 -87.496 
ATOM   1168  CD2 LEU A 174     -24.175  -6.085 -88.492 
ATOM   1169  N   THR A 175     -22.390 -10.695 -87.059 
ATOM   1170  CA  THR A 175     -22.031 -11.970 -86.456 
ATOM   1171  C   THR A 175     -21.250 -11.808 -85.144 
ATOM   1172  O   THR A 175     -20.995 -12.788 -84.418 
ATOM   1173  CB  THR A 175     -21.266 -12.845 -87.476 
ATOM   1174  OG1 THR A 175     -20.877 -14.060 -86.843 
ATOM   1175  CG2 THR A 175     -20.015 -12.133 -88.009 
ATOM   1176  N   ASN A 176     -20.892 -10.560 -84.847 
ATOM   1177  CA  ASN A 176     -20.182 -10.212 -83.621 
ATOM   1178  C   ASN A 176     -21.054  -9.481 -82.600 
ATOM   1179  O   ASN A 176     -20.611  -9.223 -81.483 
ATOM   1180  CB  ASN A 176     -18.928  -9.399 -83.947 
ATOM   1181  CG  ASN A 176     -17.975 -10.153 -84.839 
ATOM   1182  OD1 ASN A 176     -17.306 -11.085 -84.396 
ATOM   1183  ND2 ASN A 176     -17.923  -9.771 -86.107 
ATOM   1184  N   LEU A 177     -22.290  -9.167 -82.988 
ATOM   1185  CA  LEU A 177     -23.265  -8.500 -82.110 
ATOM   1186  C   LEU A 177     -23.443  -9.223 -80.789 
ATOM   1187  O   LEU A 177     -23.651 -10.424 -80.771 
ATOM   1188  CB  LEU A 177     -24.616  -8.422 -82.790 
ATOM   1189  CG  LEU A 177     -25.550  -7.351 -82.244 
ATOM   1190  CD1 LEU A 177     -24.905  -5.965 -82.290 
ATOM   1191  CD2 LEU A 177     -26.829  -7.417 -83.066 
ATOM   1192  N   GLU A 178     -23.363  -8.481 -79.695 
ATOM   1193  CA  GLU A 178     -23.455  -9.068 -78.375 
ATOM   1194  C   GLU A 178     -24.513  -8.392 -77.529 
ATOM   1195  O   GLU A 178     -25.087  -9.015 -76.629 
ATOM   1196  CB  GLU A 178     -22.114  -8.973 -77.647 
ATOM   1197  CG  GLU A 178     -20.995  -9.763 -78.296 
ATOM   1198  CD  GLU A 178     -19.867 -10.059 -77.329 
ATOM   1199  OE1 GLU A 178     -19.474 -11.249 -77.229 
ATOM   1200  OE2 GLU A 178     -19.393  -9.112 -76.657 
ATOM   1201  N   HIS A 179     -24.732  -7.106 -77.802 
ATOM   1202  CA  HIS A 179     -25.676  -6.290 -77.049 
ATOM   1203  C   HIS A 179     -26.612  -5.599 -77.991 
ATOM   1204  O   HIS A 179     -26.198  -4.818 -78.864 
ATOM   1205  CB  HIS A 179     -24.948  -5.277 -76.176 
ATOM   1206  CG  HIS A 179     -23.971  -5.900 -75.215 
ATOM   1207  ND1 HIS A 179     -24.298  -6.205 -73.936 
ATOM   1208  CD2 HIS A 179     -22.633  -6.276 -75.382 
ATOM   1209  CE1 HIS A 179     -23.227  -6.751 -73.320 
ATOM   1210  NE2 HIS A 179     -22.208  -6.788 -74.207 
ATOM   1211  N   LEU A 180     -27.889  -5.919 -77.848 
ATOM   1212  CA  LEU A 180     -28.931  -5.204 -78.560 
ATOM   1213  C   LEU A 180     -29.915  -4.559 -77.566 
ATOM   1214  O   LEU A 180     -30.562  -5.245 -76.790 
ATOM   1215  CB  LEU A 180     -29.651  -6.130 -79.546 
ATOM   1216  CG  LEU A 180     -30.807  -5.534 -80.361 
ATOM   1217  CD1 LEU A 180     -30.357  -4.352 -81.214 
ATOM   1218  CD2 LEU A 180     -31.460  -6.590 -81.232 
ATOM   1219  N   ASP A 181     -30.005  -3.234 -77.602 
ATOM   1220  CA  ASP A 181     -30.937  -2.494 -76.757 
ATOM   1221  C   ASP A 181     -32.153  -2.011 -77.557 
ATOM   1222  O   ASP A 181     -32.066  -1.048 -78.332 
ATOM   1223  CB  ASP A 181     -30.233  -1.324 -76.068 
ATOM   1224  CG  ASP A 181     -31.060  -0.721 -74.943 
ATOM   1225  OD1 ASP A 181     -32.312  -0.838 -74.933 
ATOM   1226  OD2 ASP A 181     -30.448  -0.112 -74.051 
ATOM   1227  N   LEU A 182     -33.283  -2.684 -77.353 
ATOM   1228  CA  LEU A 182     -34.510  -2.332 -78.045 
ATOM   1229  C   LEU A 182     -35.545  -1.714 -77.106 
ATOM   1230  O   LEU A 182     -36.727  -1.633 -77.441 
ATOM   1231  CB  LEU A 182     -35.097  -3.561 -78.722 
ATOM   1232  CG  LEU A 182     -34.570  -3.906 -80.112 
ATOM   1233  CD1 LEU A 182     -34.979  -5.331 -80.431 
ATOM   1234  CD2 LEU A 182     -35.129  -2.938 -81.146 
ATOM   1235  N   SER A 183     -35.094  -1.269 -75.938 
ATOM   1236  CA  SER A 183     -35.998  -0.798 -74.911 
ATOM   1237  C   SER A 183     -36.600   0.548 -75.259 
ATOM   1238  O   SER A 183     -36.115   1.250 -76.128 
ATOM   1239  CB  SER A 183     -35.285  -0.755 -73.566 
ATOM   1240  OG  SER A 183     -34.231   0.171 -73.622 
ATOM   1241  N   SER A 184     -37.684   0.893 -74.578 
ATOM   1242  CA  SER A 184     -38.412   2.125 -74.829 
ATOM   1243  C   SER A 184     -38.726   2.326 -76.305 
ATOM   1244  O   SER A 184     -38.584   3.416 -76.842 
ATOM   1245  CB  SER A 184     -37.660   3.307 -74.267 
ATOM   1246  OG  SER A 184     -37.492   3.107 -72.882 
ATOM   1247  N   ASN A 185     -39.146   1.249 -76.952 
ATOM   1248  CA  ASN A 185     -39.709   1.342 -78.291 
ATOM   1249  C   ASN A 185     -41.213   1.102 -78.215 
ATOM   1250  O   ASN A 185     -41.815   1.309 -77.168 
ATOM   1251  CB  ASN A 185     -38.990   0.394 -79.257 
ATOM   1252  CG  ASN A 185     -37.680   0.969 -79.749 
ATOM   1253  OD1 ASN A 185     -36.596   0.671 -79.222 
ATOM   1254  ND2 ASN A 185     -37.769   1.826 -80.736 
ATOM   1255  N   LYS A 186     -41.817   0.678 -79.315 
ATOM   1256  CA  LYS A 186     -43.269   0.520 -79.363 
ATOM   1257  C   LYS A 186     -43.629  -0.908 -79.723 
ATOM   1258  O   LYS A 186     -44.612  -1.141 -80.391 
ATOM   1259  CB  LYS A 186     -43.901   1.516 -80.359 
ATOM   1260  CG  LYS A 186     -43.636   2.999 -80.087 
ATOM   1261  CD  LYS A 186     -44.125   3.418 -78.698 
ATOM   1262  CE  LYS A 186     -43.843   4.891 -78.360 
ATOM   1263  NZ  LYS A 186     -44.854   5.780 -79.015 
ATOM   1264  N   ILE A 187     -42.825  -1.871 -79.290 
ATOM   1265  CA  ILE A 187     -43.094  -3.241 -79.682 
ATOM   1266  C   ILE A 187     -44.184  -3.806 -78.777 
ATOM   1267  O   ILE A 187     -44.034  -3.832 -77.547 
ATOM   1268  CB  ILE A 187     -41.840  -4.124 -79.660 
ATOM   1269  CG1 ILE A 187     -40.764  -3.560 -80.593 
ATOM   1270  CG2 ILE A 187     -42.193  -5.538 -80.121 
ATOM   1271  CD1 ILE A 187     -39.402  -4.197 -80.417 
ATOM   1272  N   GLN A 188     -45.285  -4.230 -79.395 
ATOM   1273  CA  GLN A 188     -46.450  -4.730 -78.652 
ATOM   1274  C   GLN A 188     -46.539  -6.242 -78.636 
ATOM   1275  O   GLN A 188     -47.124  -6.832 -77.732 
ATOM   1276  CB  GLN A 188     -47.752  -4.164 -79.229 
ATOM   1277  CG  GLN A 188     -47.880  -2.654 -79.127 
ATOM   1278  CD  GLN A 188     -49.184  -2.158 -79.720 
ATOM   1279  OE1 GLN A 188     -50.255  -2.323 -79.135 
ATOM   1280  NE2 GLN A 188     -49.099  -1.560 -80.897 
ATOM   1281  N   SER A 189     -45.975  -6.876 -79.641 
ATOM   1282  CA  SER A 189     -46.115  -8.304 -79.748 
ATOM   1283  C   SER A 189     -44.927  -8.922 -80.455 
ATOM   1284  O   SER A 189     -44.210  -8.245 -81.177 
ATOM   1285  CB  SER A 189     -47.447  -8.680 -80.428 
ATOM   1286  OG  SER A 189     -47.625  -7.946 -81.627 
ATOM   1287  N   ILE A 190     -44.705 -10.206 -80.209 
ATOM   1288  CA  ILE A 190     -43.574 -10.911 -80.799 
ATOM   1289  C   ILE A 190     -44.113 -12.195 -81.393 
ATOM   1290  O   ILE A 190     -44.761 -12.985 -80.712 
ATOM   1291  CB  ILE A 190     -42.460 -11.206 -79.754 
ATOM   1292  CG1 ILE A 190     -41.886  -9.893 -79.200 
ATOM   1293  CG2 ILE A 190     -41.374 -12.123 -80.337 
ATOM   1294  CD1 ILE A 190     -40.701 -10.039 -78.258 
ATOM   1295  N   TYR A 191     -43.867 -12.375 -82.681 
ATOM   1296  CA  TYR A 191     -44.330 -13.553 -83.407 
ATOM   1297  C   TYR A 191     -43.142 -14.432 -83.749 
ATOM   1298  O   TYR A 191     -42.011 -13.951 -83.768 
ATOM   1299  CB  TYR A 191     -45.081 -13.122 -84.662 
ATOM   1300  CG  TYR A 191     -46.240 -12.210 -84.338 
ATOM   1301  CD1 TYR A 191     -46.129 -10.830 -84.508 
ATOM   1302  CD2 TYR A 191     -47.440 -12.721 -83.825 
ATOM   1303  CE1 TYR A 191     -47.187  -9.996 -84.212 
ATOM   1304  CE2 TYR A 191     -48.505 -11.887 -83.514 
ATOM   1305  CZ  TYR A 191     -48.370 -10.528 -83.718 
ATOM   1306  OH  TYR A 191     -49.403  -9.677 -83.411 
ATOM   1307  N   CYS A 192     -43.401 -15.713 -83.999 
ATOM   1308  CA  CYS A 192     -42.345 -16.673 -84.324 
ATOM   1309  C   CYS A 192     -41.510 -16.231 -85.512 
ATOM   1310  O   CYS A 192     -40.289 -16.334 -85.490 
ATOM   1311  CB  CYS A 192     -42.928 -18.052 -84.595 
ATOM   1312  SG  CYS A 192     -43.781 -18.745 -83.178 
ATOM   1313  N   THR A 193     -42.158 -15.719 -86.542 
ATOM   1314  CA  THR A 193     -41.435 -15.355 -87.758 
ATOM   1315  C   THR A 193     -40.505 -14.184 -87.509 
ATOM   1316  O   THR A 193     -39.560 -13.967 -88.279 
ATOM   1317  CB  THR A 193     -42.378 -15.041 -88.923 
ATOM   1318  OG1 THR A 193     -43.344 -14.071 -88.505 
ATOM   1319  CG2 THR A 193     -43.098 -16.311 -89.400 
ATOM   1320  N   ASP A 194     -40.759 -13.442 -86.425 
ATOM   1321  CA  ASP A 194     -39.862 -12.358 -85.999 
ATOM   1322  C   ASP A 194     -38.445 -12.825 -85.721 
ATOM   1323  O   ASP A 194     -37.498 -12.054 -85.863 
ATOM   1324  CB  ASP A 194     -40.377 -11.688 -84.727 
ATOM   1325  CG  ASP A 194     -41.587 -10.841 -84.969 
ATOM   1326  OD1 ASP A 194     -42.395 -10.718 -84.037 
ATOM   1327  OD2 ASP A 194     -41.729 -10.298 -86.083 
ATOM   1328  N   LEU A 195     -38.314 -14.079 -85.305 
ATOM   1329  CA  LEU A 195     -37.049 -14.585 -84.820 
ATOM   1330  C   LEU A 195     -36.246 -15.369 -85.858 
ATOM   1331  O   LEU A 195     -35.120 -15.799 -85.574 
ATOM   1332  CB  LEU A 195     -37.291 -15.409 -83.548 
ATOM   1333  CG  LEU A 195     -37.404 -14.406 -82.396 
ATOM   1334  CD1 LEU A 195     -38.676 -14.578 -81.586 
ATOM   1335  CD2 LEU A 195     -36.146 -14.392 -81.538 
ATOM   1336  N   ARG A 196     -36.815 -15.512 -87.061 
ATOM   1337  CA  ARG A 196     -36.197 -16.264 -88.153 
ATOM   1338  C   ARG A 196     -34.680 -16.057 -88.237 
ATOM   1339  O   ARG A 196     -33.921 -17.018 -88.184 
ATOM   1340  CB  ARG A 196     -36.877 -15.948 -89.491 
ATOM   1341  CG  ARG A 196     -36.618 -16.982 -90.576 
ATOM   1342  CD  ARG A 196     -37.240 -16.603 -91.922 
ATOM   1343  NE  ARG A 196     -36.828 -15.282 -92.421 
ATOM   1344  CZ  ARG A 196     -35.709 -15.023 -93.105 
ATOM   1345  NH1 ARG A 196     -34.834 -15.986 -93.387 
ATOM   1346  NH2 ARG A 196     -35.456 -13.780 -93.498 
ATOM   1347  N   VAL A 197     -34.231 -14.813 -88.325 
ATOM   1348  CA  VAL A 197     -32.793 -14.544 -88.472 
ATOM   1349  C   VAL A 197     -31.929 -15.165 -87.366 
ATOM   1350  O   VAL A 197     -30.913 -15.806 -87.655 
ATOM   1351  CB  VAL A 197     -32.515 -13.040 -88.656 
ATOM   1352  CG1 VAL A 197     -31.023 -12.738 -88.591 
ATOM   1353  CG2 VAL A 197     -33.087 -12.602 -89.994 
ATOM   1354  N   LEU A 198     -32.356 -14.994 -86.115 
ATOM   1355  CA  LEU A 198     -31.684 -15.584 -84.967 
ATOM   1356  C   LEU A 198     -31.656 -17.107 -84.994 
ATOM   1357  O   LEU A 198     -30.682 -17.704 -84.539 
ATOM   1358  CB  LEU A 198     -32.341 -15.132 -83.671 
ATOM   1359  CG  LEU A 198     -32.178 -13.674 -83.264 
ATOM   1360  CD1 LEU A 198     -32.862 -13.443 -81.925 
ATOM   1361  CD2 LEU A 198     -30.710 -13.261 -83.197 
ATOM   1362  N   HIS A 199     -32.717 -17.738 -85.505 
ATOM   1363  CA  HIS A 199     -32.734 -19.198 -85.646 
ATOM   1364  C   HIS A 199     -31.627 -19.662 -86.538 
ATOM   1365  O   HIS A 199     -31.088 -20.740 -86.330 
ATOM   1366  CB  HIS A 199     -34.063 -19.715 -86.179 
ATOM   1367  CG  HIS A 199     -35.155 -19.774 -85.149 
ATOM   1368  ND1 HIS A 199     -35.100 -20.592 -84.084 
ATOM   1369  CD2 HIS A 199     -36.371 -19.091 -85.063 
ATOM   1370  CE1 HIS A 199     -36.217 -20.438 -83.343 
ATOM   1371  NE2 HIS A 199     -36.994 -19.517 -83.945 
ATOM   1372  N   GLN A 200     -31.275 -18.836 -87.525 
ATOM   1373  CA  GLN A 200     -30.168 -19.108 -88.456 
ATOM   1374  C   GLN A 200     -28.806 -18.657 -87.897 
ATOM   1375  O   GLN A 200     -27.779 -18.856 -88.528 
ATOM   1376  CB  GLN A 200     -30.441 -18.449 -89.820 
ATOM   1377  CG  GLN A 200     -31.734 -18.917 -90.493 
ATOM   1378  CD  GLN A 200     -32.184 -18.055 -91.679 
ATOM   1379  OE1 GLN A 200     -32.775 -18.570 -92.636 
ATOM   1380  NE2 GLN A 200     -31.928 -16.743 -91.616 
ATOM   1381  N   MET A 201     -28.801 -18.053 -86.712 
ATOM   1382  CA  MET A 201     -27.554 -17.682 -86.034 
ATOM   1383  C   MET A 201     -27.383 -18.370 -84.662 
ATOM   1384  O   MET A 201     -27.340 -17.697 -83.626 
ATOM   1385  CB  MET A 201     -27.459 -16.163 -85.860 
ATOM   1386  CG  MET A 201     -27.652 -15.340 -87.129 
ATOM   1387  SD  MET A 201     -27.830 -13.597 -86.685 
ATOM   1388  CE  MET A 201     -26.101 -13.184 -86.450 
ATOM   1389  N   PRO A 202     -27.235 -19.712 -84.651 
ATOM   1390  CA  PRO A 202     -27.211 -20.453 -83.384 
ATOM   1391  C   PRO A 202     -26.041 -20.080 -82.451 
ATOM   1392  O   PRO A 202     -26.129 -20.316 -81.240 
ATOM   1393  CB  PRO A 202     -27.087 -21.922 -83.826 
ATOM   1394  CG  PRO A 202     -27.199 -21.928 -85.310 
ATOM   1395  CD  PRO A 202     -26.837 -20.562 -85.784 
ATOM   1396  N   LEU A 203     -24.975 -19.496 -83.011 
ATOM   1397  CA  LEU A 203     -23.775 -19.120 -82.243 
ATOM   1398  C   LEU A 203     -23.728 -17.680 -81.717 
ATOM   1399  O   LEU A 203     -22.771 -17.290 -81.044 
ATOM   1400  CB  LEU A 203     -22.517 -19.395 -83.062 
ATOM   1401  CG  LEU A 203     -21.972 -20.824 -83.017 
ATOM   1402  CD1 LEU A 203     -20.894 -21.002 -84.076 
ATOM   1403  CD2 LEU A 203     -21.435 -21.157 -81.631 
ATOM   1404  N   LEU A 204     -24.750 -16.891 -82.028 
ATOM   1405  CA  LEU A 204     -24.827 -15.512 -81.557 
ATOM   1406  C   LEU A 204     -24.926 -15.477 -80.036 
ATOM   1407  O   LEU A 204     -25.740 -16.176 -79.447 
ATOM   1408  CB  LEU A 204     -26.029 -14.815 -82.194 
ATOM   1409  CG  LEU A 204     -25.856 -13.439 -82.840 
ATOM   1410  CD1 LEU A 204     -26.674 -12.398 -82.100 
ATOM   1411  CD2 LEU A 204     -24.404 -13.005 -82.999 
ATOM   1412  N   ASN A 205     -24.060 -14.683 -79.419 
ATOM   1413  CA  ASN A 205     -24.022 -14.479 -77.976 
ATOM   1414  C   ASN A 205     -24.693 -13.129 -77.653 
ATOM   1415  O   ASN A 205     -24.027 -12.107 -77.504 
ATOM   1416  CB  ASN A 205     -22.564 -14.473 -77.517 
ATOM   1417  CG  ASN A 205     -22.412 -14.450 -76.011 
ATOM   1418  OD1 ASN A 205     -23.198 -15.072 -75.285 
ATOM   1419  ND2 ASN A 205     -21.386 -13.729 -75.526 
ATOM   1420  N   LEU A 206     -26.019 -13.136 -77.567 
ATOM   1421  CA  LEU A 206     -26.789 -11.893 -77.544 
ATOM   1422  C   LEU A 206     -27.381 -11.566 -76.188 
ATOM   1423  O   LEU A 206     -28.031 -12.404 -75.558 
ATOM   1424  CB  LEU A 206     -27.893 -11.951 -78.593 
ATOM   1425  CG  LEU A 206     -28.322 -10.740 -79.435 
ATOM   1426  CD1 LEU A 206     -29.790 -10.484 -79.235 
ATOM   1427  CD2 LEU A 206     -27.482  -9.474 -79.268 
ATOM   1428  N   SER A 207     -27.106 -10.348 -75.737 
ATOM   1429  CA  SER A 207     -27.801  -9.756 -74.611 
ATOM   1430  C   SER A 207     -28.829  -8.765 -75.148 
ATOM   1431  O   SER A 207     -28.498  -7.882 -75.941 
ATOM   1432  CB  SER A 207     -26.814  -9.083 -73.655 
ATOM   1433  OG  SER A 207     -25.969 -10.068 -73.065 
ATOM   1434  N   LEU A 208     -30.077  -8.928 -74.721 
ATOM   1435  CA  LEU A 208     -31.182  -8.216 -75.321 
ATOM   1436  C   LEU A 208     -32.027  -7.482 -74.302 
ATOM   1437  O   LEU A 208     -32.514  -8.070 -73.337 
ATOM   1438  CB  LEU A 208     -32.049  -9.195 -76.101 
ATOM   1439  CG  LEU A 208     -33.330  -8.681 -76.754 
ATOM   1440  CD1 LEU A 208     -32.996  -7.727 -77.902 
ATOM   1441  CD2 LEU A 208     -34.155  -9.873 -77.228 
ATOM   1442  N   ASP A 209     -32.193  -6.186 -74.512 
ATOM   1443  CA  ASP A 209     -33.021  -5.397 -73.621 
ATOM   1444  C   ASP A 209     -34.270  -5.000 -74.371 
ATOM   1445  O   ASP A 209     -34.210  -4.317 -75.385 
ATOM   1446  CB  ASP A 209     -32.271  -4.174 -73.070 
ATOM   1447  CG  ASP A 209     -32.993  -3.519 -71.887 
ATOM   1448  OD1 ASP A 209     -34.208  -3.789 -71.666 
ATOM   1449  OD2 ASP A 209     -32.331  -2.727 -71.166 
ATOM   1450  N   LEU A 210     -35.405  -5.458 -73.870 
ATOM   1451  CA  LEU A 210     -36.689  -5.163 -74.486 
ATOM   1452  C   LEU A 210     -37.547  -4.372 -73.504 
ATOM   1453  O   LEU A 210     -38.766  -4.244 -73.687 
ATOM   1454  CB  LEU A 210     -37.390  -6.471 -74.888 
ATOM   1455  CG  LEU A 210     -36.969  -7.168 -76.193 
ATOM   1456  CD1 LEU A 210     -37.573  -8.563 -76.337 
ATOM   1457  CD2 LEU A 210     -37.366  -6.316 -77.390 
ATOM   1458  N   SER A 211     -36.909  -3.847 -72.463 
ATOM   1459  CA  SER A 211     -37.621  -3.155 -71.392 
ATOM   1460  C   SER A 211     -38.481  -2.013 -71.925 
ATOM   1461  O   SER A 211     -38.153  -1.408 -72.939 
ATOM   1462  CB  SER A 211     -36.624  -2.611 -70.357 
ATOM   1463  OG  SER A 211     -36.060  -3.663 -69.590 
ATOM   1464  N   LEU A 212     -39.587  -1.732 -71.250 
ATOM   1465  CA  LEU A 212     -40.406  -0.553 -71.540 
ATOM   1466  C   LEU A 212     -41.000  -0.567 -72.951 
ATOM   1467  O   LEU A 212     -41.152   0.460 -73.592 
ATOM   1468  CB  LEU A 212     -39.594   0.727 -71.286 
ATOM   1469  CG  LEU A 212     -39.556   1.244 -69.845 
ATOM   1470  CD1 LEU A 212     -38.507   2.339 -69.719 
ATOM   1471  CD2 LEU A 212     -40.920   1.751 -69.401 
ATOM   1472  N   ASN A 213     -41.292  -1.756 -73.440 
ATOM   1473  CA  ASN A 213     -42.076  -1.919 -74.636 
ATOM   1474  C   ASN A 213     -43.448  -2.382 -74.160 
ATOM   1475  O   ASN A 213     -43.530  -3.246 -73.304 
ATOM   1476  CB  ASN A 213     -41.434  -2.952 -75.557 
ATOM   1477  CG  ASN A 213     -40.325  -2.360 -76.408 
ATOM   1478  OD1 ASN A 213     -40.593  -1.588 -77.313 
ATOM   1479  ND2 ASN A 213     -39.073  -2.725 -76.122 
ATOM   1480  N   PRO A 214     -44.527  -1.789 -74.698 
ATOM   1481  CA  PRO A 214     -45.897  -2.097 -74.274 
ATOM   1482  C   PRO A 214     -46.342  -3.461 -74.806 
ATOM   1483  O   PRO A 214     -47.243  -3.570 -75.646 
ATOM   1484  CB  PRO A 214     -46.713  -0.957 -74.893 
ATOM   1485  CG  PRO A 214     -45.932  -0.565 -76.115 
ATOM   1486  CD  PRO A 214     -44.484  -0.828 -75.822 
ATOM   1487  N   MET A 215     -45.701  -4.499 -74.304 
ATOM   1488  CA  MET A 215     -45.882  -5.838 -74.817 
ATOM   1489  C   MET A 215     -47.197  -6.448 -74.348 
ATOM   1490  O   MET A 215     -47.429  -6.535 -73.148 
ATOM   1491  CB  MET A 215     -44.756  -6.698 -74.285 
ATOM   1492  CG  MET A 215     -44.458  -7.914 -75.129 
ATOM   1493  SD  MET A 215     -43.300  -7.429 -76.407 
ATOM   1494  CE  MET A 215     -41.856  -7.078 -75.400 
ATOM   1495  N   ASN A 216     -48.044  -6.893 -75.274 
ATOM   1496  CA  ASN A 216     -49.258  -7.617 -74.873 
ATOM   1497  C   ASN A 216     -49.336  -9.062 -75.363 
ATOM   1498  O   ASN A 216     -50.261  -9.803 -75.038 
ATOM   1499  CB  ASN A 216     -50.535  -6.832 -75.243 
ATOM   1500  CG  ASN A 216     -50.655  -6.578 -76.726 
ATOM   1501  OD1 ASN A 216     -50.054  -7.277 -77.541 
ATOM   1502  ND2 ASN A 216     -51.434  -5.568 -77.089 
ATOM   1503  N   PHE A 217     -48.351  -9.467 -76.136 
ATOM   1504  CA  PHE A 217     -48.364 -10.800 -76.723 
ATOM   1505  C   PHE A 217     -47.000 -11.305 -77.181 
ATOM   1506  O   PHE A 217     -46.244 -10.605 -77.856 
ATOM   1507  CB  PHE A 217     -49.355 -10.869 -77.896 
ATOM   1508  CG  PHE A 217     -49.428 -12.222 -78.530 
ATOM   1509  CD1 PHE A 217     -49.909 -13.318 -77.807 
ATOM   1510  CD2 PHE A 217     -49.001 -12.412 -79.834 
ATOM   1511  CE1 PHE A 217     -49.973 -14.578 -78.384 
ATOM   1512  CE2 PHE A 217     -49.072 -13.666 -80.424 
ATOM   1513  CZ  PHE A 217     -49.559 -14.749 -79.697 
ATOM   1514  N   ILE A 218     -46.689 -12.535 -76.800 
ATOM   1515  CA  ILE A 218     -45.528 -13.215 -77.354 
ATOM   1516  C   ILE A 218     -46.032 -14.556 -77.829 
ATOM   1517  O   ILE A 218     -46.630 -15.299 -77.066 
ATOM   1518  CB  ILE A 218     -44.385 -13.375 -76.325 
ATOM   1519  CG1 ILE A 218     -43.933 -11.999 -75.823 
ATOM   1520  CG2 ILE A 218     -43.202 -14.089 -76.968 
ATOM   1521  CD1 ILE A 218     -42.841 -12.026 -74.774 
ATOM   1522  N   GLN A 219     -45.825 -14.840 -79.102 
ATOM   1523  CA  GLN A 219     -46.307 -16.079 -79.674 
ATOM   1524  C   GLN A 219     -45.592 -17.301 -79.128 
ATOM   1525  O   GLN A 219     -44.392 -17.444 -79.315 
ATOM   1526  CB  GLN A 219     -46.183 -16.067 -81.181 
ATOM   1527  CG  GLN A 219     -47.083 -17.114 -81.805 
ATOM   1528  CD  GLN A 219     -46.884 -17.247 -83.286 
ATOM   1529  OE1 GLN A 219     -46.273 -16.388 -83.953 
ATOM   1530  NE2 GLN A 219     -47.382 -18.335 -83.818 
ATOM   1531  N   PRO A 220     -46.341 -18.195 -78.460 
ATOM   1532  CA  PRO A 220     -45.773 -19.446 -77.956 
ATOM   1533  C   PRO A 220     -44.982 -20.135 -79.065 
ATOM   1534  O   PRO A 220     -45.370 -20.081 -80.221 
ATOM   1535  CB  PRO A 220     -47.016 -20.263 -77.587 
ATOM   1536  CG  PRO A 220     -48.056 -19.231 -77.265 
ATOM   1537  CD  PRO A 220     -47.803 -18.120 -78.242 
ATOM   1538  N   GLY A 221     -43.851 -20.732 -78.728 
ATOM   1539  CA  GLY A 221     -42.965 -21.250 -79.759 
ATOM   1540  C   GLY A 221     -41.979 -20.239 -80.321 
ATOM   1541  O   GLY A 221     -40.960 -20.624 -80.853 
ATOM   1542  N   ALA A 222     -42.244 -18.946 -80.196 
ATOM   1543  CA  ALA A 222     -41.334 -17.936 -80.786 
ATOM   1544  C   ALA A 222     -39.882 -18.014 -80.296 
ATOM   1545  O   ALA A 222     -38.974 -17.516 -80.960 
ATOM   1546  CB  ALA A 222     -41.875 -16.531 -80.576 
ATOM   1547  N   PHE A 223     -39.669 -18.594 -79.117 
ATOM   1548  CA  PHE A 223     -38.335 -18.598 -78.507 
ATOM   1549  C   PHE A 223     -37.843 -20.012 -78.300 
ATOM   1550  O   PHE A 223     -36.824 -20.238 -77.633 
ATOM   1551  CB  PHE A 223     -38.312 -17.798 -77.200 
ATOM   1552  CG  PHE A 223     -38.268 -16.305 -77.409 
ATOM   1553  CD1 PHE A 223     -39.447 -15.566 -77.524 
ATOM   1554  CD2 PHE A 223     -37.058 -15.637 -77.482 
ATOM   1555  CE1 PHE A 223     -39.412 -14.196 -77.728 
ATOM   1556  CE2 PHE A 223     -37.012 -14.269 -77.695 
ATOM   1557  CZ  PHE A 223     -38.193 -13.544 -77.815 
ATOM   1558  N   LYS A 224     -38.584 -20.959 -78.868 
ATOM   1559  CA  LYS A 224     -38.151 -22.338 -78.890 
ATOM   1560  C   LYS A 224     -36.823 -22.383 -79.632 
ATOM   1561  O   LYS A 224     -36.680 -21.807 -80.720 
ATOM   1562  CB  LYS A 224     -39.185 -23.238 -79.564 
ATOM   1563  CG  LYS A 224     -40.274 -23.739 -78.624 
ATOM   1564  CD  LYS A 224     -40.904 -25.045 -79.117 
ATOM   1565  CE  LYS A 224     -42.145 -25.398 -78.302 
ATOM   1566  NZ  LYS A 224     -42.811 -26.661 -78.740 
ATOM   1567  N   GLU A 225     -35.845 -23.020 -78.998 
ATOM   1568  CA  GLU A 225     -34.476 -23.138 -79.521 
ATOM   1569  C   GLU A 225     -33.731 -21.810 -79.654 
ATOM   1570  O   GLU A 225     -32.694 -21.752 -80.312 
ATOM   1571  CB  GLU A 225     -34.439 -23.914 -80.843 
ATOM   1572  CG  GLU A 225     -35.026 -25.313 -80.745 
ATOM   1573  CD  GLU A 225     -34.602 -26.184 -81.901 
ATOM   1574  OE1 GLU A 225     -35.054 -25.932 -83.031 
ATOM   1575  OE2 GLU A 225     -33.802 -27.114 -81.673 
ATOM   1576  N   ILE A 226     -34.242 -20.751 -79.030 
ATOM   1577  CA  ILE A 226     -33.484 -19.508 -78.948 
ATOM   1578  C   ILE A 226     -32.635 -19.545 -77.689 
ATOM   1579  O   ILE A 226     -33.079 -20.001 -76.633 
ATOM   1580  CB  ILE A 226     -34.383 -18.250 -78.969 
ATOM   1581  CG1 ILE A 226     -35.207 -18.188 -80.266 
ATOM   1582  CG2 ILE A 226     -33.552 -16.983 -78.766 
ATOM   1583  CD1 ILE A 226     -34.382 -18.005 -81.529 
ATOM   1584  N   ARG A 227     -31.388 -19.119 -77.828 
ATOM   1585  CA  ARG A 227     -30.514 -18.971 -76.696 
ATOM   1586  C   ARG A 227     -30.025 -17.552 -76.630 
ATOM   1587  O   ARG A 227     -29.466 -17.025 -77.591 
ATOM   1588  CB  ARG A 227     -29.323 -19.929 -76.740 
ATOM   1589  CG  ARG A 227     -28.392 -19.741 -75.538 
ATOM   1590  CD  ARG A 227     -27.279 -20.759 -75.497 
ATOM   1591  NE  ARG A 227     -26.258 -20.478 -76.504 
ATOM   1592  CZ  ARG A 227     -25.213 -21.267 -76.752 
ATOM   1593  NH1 ARG A 227     -25.051 -22.395 -76.068 
ATOM   1594  NH2 ARG A 227     -24.329 -20.934 -77.687 
ATOM   1595  N   LEU A 228     -30.242 -16.936 -75.479 
ATOM   1596  CA  LEU A 228     -29.780 -15.590 -75.222 
ATOM   1597  C   LEU A 228     -28.819 -15.642 -74.054 
ATOM   1598  O   LEU A 228     -29.030 -16.376 -73.099 
ATOM   1599  CB  LEU A 228     -30.976 -14.720 -74.851 
ATOM   1600  CG  LEU A 228     -31.778 -13.903 -75.884 
ATOM   1601  CD1 LEU A 228     -31.413 -14.123 -77.350 
ATOM   1602  CD2 LEU A 228     -33.275 -14.058 -75.644 
ATOM   1603  N   HIS A 229     -27.754 -14.862 -74.116 
ATOM   1604  CA  HIS A 229     -26.975 -14.632 -72.921 
ATOM   1605  C   HIS A 229     -27.782 -13.882 -71.882 
ATOM   1606  O   HIS A 229     -27.738 -14.173 -70.691 
ATOM   1607  CB  HIS A 229     -25.719 -13.861 -73.250 
ATOM   1608  CG  HIS A 229     -24.780 -13.774 -72.099 
ATOM   1609  ND1 HIS A 229     -24.777 -12.735 -71.250 
ATOM   1610  CD2 HIS A 229     -23.848 -14.669 -71.627 
ATOM   1611  CE1 HIS A 229     -23.862 -12.940 -70.300 
ATOM   1612  NE2 HIS A 229     -23.290 -14.125 -70.532 
ATOM   1613  N   LYS A 230     -28.553 -12.905 -72.320 
ATOM   1614  CA  LYS A 230     -29.270 -12.084 -71.363 
ATOM   1615  C   LYS A 230     -30.544 -11.559 -71.974 
ATOM   1616  O   LYS A 230     -30.545 -11.149 -73.125 
ATOM   1617  CB  LYS A 230     -28.402 -10.913 -70.924 
ATOM   1618  CG  LYS A 230     -28.936 -10.195 -69.713 
ATOM   1619  CD  LYS A 230     -27.995  -9.070 -69.355 
ATOM   1620  CE  LYS A 230     -28.583  -8.234 -68.248 
ATOM   1621  NZ  LYS A 230     -27.720  -7.047 -68.057 
ATOM   1622  N   LEU A 231     -31.618 -11.576 -71.190 
ATOM   1623  CA  LEU A 231     -32.836 -10.910 -71.575 
ATOM   1624  C   LEU A 231     -33.259 -10.038 -70.403 
ATOM   1625  O   LEU A 231     -33.437 -10.534 -69.289 
ATOM   1626  CB  LEU A 231     -33.935 -11.939 -71.876 
ATOM   1627  CG  LEU A 231     -35.034 -11.680 -72.912 
ATOM   1628  CD1 LEU A 231     -36.294 -12.487 -72.567 
ATOM   1629  CD2 LEU A 231     -35.368 -10.216 -73.137 
ATOM   1630  N   THR A 232     -33.424  -8.748 -70.657 
ATOM   1631  CA  THR A 232     -34.021  -7.851 -69.680 
ATOM   1632  C   THR A 232     -35.370  -7.442 -70.199 
ATOM   1633  O   THR A 232     -35.484  -6.965 -71.320 
ATOM   1634  CB  THR A 232     -33.154  -6.611 -69.427 
ATOM   1635  OG1 THR A 232     -31.853  -7.056 -69.072 
ATOM   1636  CG2 THR A 232     -33.708  -5.769 -68.262 
ATOM   1637  N   LEU A 233     -36.376  -7.673 -69.375 
ATOM   1638  CA  LEU A 233     -37.773  -7.369 -69.676 
ATOM   1639  C   LEU A 233     -38.397  -6.608 -68.513 
ATOM   1640  O   LEU A 233     -39.195  -7.161 -67.768 
ATOM   1641  CB  LEU A 233     -38.578  -8.651 -69.847 
ATOM   1642  CG  LEU A 233     -38.636  -9.363 -71.192 
ATOM   1643  CD1 LEU A 233     -39.342 -10.707 -70.976 
ATOM   1644  CD2 LEU A 233     -39.352  -8.507 -72.239 
ATOM   1645  N   ARG A 234     -38.017  -5.355 -68.329 
ATOM   1646  CA  ARG A 234     -38.548  -4.629 -67.188 
ATOM   1647  C   ARG A 234     -39.640  -3.701 -67.655 
ATOM   1648  O   ARG A 234     -39.485  -3.003 -68.665 
ATOM   1649  CB  ARG A 234     -37.449  -3.867 -66.449 
ATOM   1650  CG  ARG A 234     -36.338  -4.773 -65.941 
ATOM   1651  CD  ARG A 234     -35.286  -3.992 -65.181 
ATOM   1652  NE  ARG A 234     -35.889  -3.288 -64.062 
ATOM   1653  CZ  ARG A 234     -35.290  -2.314 -63.397 
ATOM   1654  NH1 ARG A 234     -34.064  -1.936 -63.742 
ATOM   1655  NH2 ARG A 234     -35.913  -1.727 -62.392 
ATOM   1656  N   ASN A 235     -40.746  -3.717 -66.915 
ATOM   1657  CA  ASN A 235     -41.838  -2.773 -67.111 
ATOM   1658  C   ASN A 235     -42.471  -2.871 -68.505 
ATOM   1659  O   ASN A 235     -42.718  -1.861 -69.153 
ATOM   1660  CB  ASN A 235     -41.346  -1.346 -66.843 
ATOM   1661  CG  ASN A 235     -42.387  -0.497 -66.170 
ATOM   1662  OD1 ASN A 235     -42.230  -0.111 -64.999 
ATOM   1663  ND2 ASN A 235     -43.467  -0.206 -66.890 
ATOM   1664  N   ASN A 236     -42.747  -4.095 -68.941 
ATOM   1665  CA  ASN A 236     -43.289  -4.366 -70.259 
ATOM   1666  C   ASN A 236     -44.798  -4.578 -70.248 
ATOM   1667  O   ASN A 236     -45.439  -4.545 -71.301 
ATOM   1668  CB  ASN A 236     -42.648  -5.634 -70.812 
ATOM   1669  CG  ASN A 236     -41.254  -5.401 -71.342 
ATOM   1670  OD1 ASN A 236     -41.063  -4.987 -72.478 
ATOM   1671  ND2 ASN A 236     -40.279  -5.680 -70.528 
ATOM   1672  N   PHE A 237     -45.369  -4.796 -69.064 
ATOM   1673  CA  PHE A 237     -46.717  -5.327 -68.986 
ATOM   1674  C   PHE A 237     -47.619  -4.495 -68.124 
ATOM   1675  O   PHE A 237     -47.225  -4.067 -67.044 
ATOM   1676  CB  PHE A 237     -46.696  -6.762 -68.470 
ATOM   1677  CG  PHE A 237     -45.657  -7.627 -69.129 
ATOM   1678  CD1 PHE A 237     -44.619  -8.164 -68.390 
ATOM   1679  CD2 PHE A 237     -45.714  -7.898 -70.491 
ATOM   1680  CE1 PHE A 237     -43.655  -8.968 -68.982 
ATOM   1681  CE2 PHE A 237     -44.749  -8.691 -71.099 
ATOM   1682  CZ  PHE A 237     -43.721  -9.226 -70.345 
ATOM   1683  N   ASP A 238     -48.831  -4.272 -68.632 
ATOM   1684  CA  ASP A 238     -49.871  -3.519 -67.945 
ATOM   1685  C   ASP A 238     -50.299  -4.260 -66.706 
ATOM   1686  O   ASP A 238     -50.428  -3.675 -65.638 
ATOM   1687  CB  ASP A 238     -51.093  -3.339 -68.852 
ATOM   1688  CG  ASP A 238     -50.922  -2.203 -69.853 
ATOM   1689  OD1 ASP A 238     -50.195  -2.379 -70.856 
ATOM   1690  OD2 ASP A 238     -51.537  -1.132 -69.647 
ATOM   1691  N   SER A 239     -50.501  -5.560 -66.856 
ATOM   1692  CA  SER A 239     -51.163  -6.347 -65.837 
ATOM   1693  C   SER A 239     -50.531  -7.698 -65.680 
ATOM   1694  O   SER A 239     -49.744  -8.154 -66.531 
ATOM   1695  CB  SER A 239     -52.635  -6.525 -66.178 
ATOM   1696  OG  SER A 239     -52.795  -6.542 -67.581 
ATOM   1697  N   LEU A 240     -50.893  -8.325 -64.568 
ATOM   1698  CA  LEU A 240     -50.399  -9.620 -64.186 
ATOM   1699  C   LEU A 240     -50.737 -10.651 -65.263 
ATOM   1700  O   LEU A 240     -49.873 -11.435 -65.657 
ATOM   1701  CB  LEU A 240     -50.996  -9.971 -62.826 
ATOM   1702  CG  LEU A 240     -50.577 -11.176 -61.990 
ATOM   1703  CD1 LEU A 240     -51.572 -12.314 -62.172 
ATOM   1704  CD2 LEU A 240     -49.144 -11.614 -62.274 
ATOM   1705  N   ASN A 241     -51.975 -10.619 -65.764 
ATOM   1706  CA  ASN A 241     -52.404 -11.535 -66.809 
ATOM   1707  C   ASN A 241     -51.621 -11.390 -68.107 
ATOM   1708  O   ASN A 241     -51.292 -12.395 -68.749 
ATOM   1709  CB  ASN A 241     -53.909 -11.421 -67.055 
ATOM   1710  CG  ASN A 241     -54.726 -11.981 -65.898 
ATOM   1711  OD1 ASN A 241     -54.330 -12.965 -65.263 
ATOM   1712  ND2 ASN A 241     -55.866 -11.349 -65.604 
ATOM   1713  N   VAL A 242     -51.314 -10.146 -68.484 
ATOM   1714  CA  VAL A 242     -50.513  -9.870 -69.676 
ATOM   1715  C   VAL A 242     -49.102 -10.412 -69.487 
ATOM   1716  O   VAL A 242     -48.538 -11.023 -70.391 
ATOM   1717  CB  VAL A 242     -50.470  -8.356 -70.032 
ATOM   1718  CG1 VAL A 242     -49.573  -8.113 -71.231 
ATOM   1719  CG2 VAL A 242     -51.868  -7.828 -70.315 
ATOM   1720  N   MET A 243     -48.535 -10.189 -68.305 
ATOM   1721  CA  MET A 243     -47.218 -10.712 -67.978 
ATOM   1722  C   MET A 243     -47.168 -12.222 -68.176 
ATOM   1723  O   MET A 243     -46.307 -12.722 -68.897 
ATOM   1724  CB  MET A 243     -46.837 -10.372 -66.541 
ATOM   1725  CG  MET A 243     -45.435 -10.813 -66.229 
ATOM   1726  SD  MET A 243     -44.780 -10.173 -64.699 
ATOM   1727  CE  MET A 243     -44.997 -11.574 -63.634 
ATOM   1728  N   LYS A 244     -48.110 -12.925 -67.552 
ATOM   1729  CA  LYS A 244     -48.178 -14.392 -67.581 
ATOM   1730  C   LYS A 244     -48.290 -14.963 -68.987 
ATOM   1731  O   LYS A 244     -47.637 -15.960 -69.310 
ATOM   1732  CB  LYS A 244     -49.349 -14.886 -66.744 
ATOM   1733  CG  LYS A 244     -49.124 -14.781 -65.255 
ATOM   1734  CD  LYS A 244     -50.382 -15.207 -64.513 
ATOM   1735  CE  LYS A 244     -50.768 -16.639 -64.829 
ATOM   1736  NZ  LYS A 244     -51.883 -17.038 -63.932 
ATOM   1737  N   THR A 245     -49.099 -14.309 -69.819 
ATOM   1738  CA  THR A 245     -49.300 -14.726 -71.190 
ATOM   1739  C   THR A 245     -48.025 -14.550 -71.999 
ATOM   1740  O   THR A 245     -47.655 -15.430 -72.773 
ATOM   1741  CB  THR A 245     -50.479 -13.961 -71.823 
ATOM   1742  OG1 THR A 245     -51.648 -14.220 -71.039 
ATOM   1743  CG2 THR A 245     -50.736 -14.393 -73.259 
ATOM   1744  N   CYS A 246     -47.351 -13.424 -71.807 
ATOM   1745  CA  CYS A 246     -46.128 -13.147 -72.535 
ATOM   1746  C   CYS A 246     -44.954 -14.040 -72.105 
ATOM   1747  O   CYS A 246     -44.119 -14.414 -72.934 
ATOM   1748  CB  CYS A 246     -45.775 -11.670 -72.415 
ATOM   1749  SG  CYS A 246     -46.932 -10.580 -73.294 
ATOM   1750  N   ILE A 247     -44.900 -14.377 -70.814 
ATOM   1751  CA  ILE A 247     -43.936 -15.343 -70.299 
ATOM   1752  C   ILE A 247     -44.187 -16.730 -70.892 
ATOM   1753  O   ILE A 247     -43.240 -17.395 -71.309 
ATOM   1754  CB  ILE A 247     -43.892 -15.370 -68.754 
ATOM   1755  CG1 ILE A 247     -43.307 -14.047 -68.244 
ATOM   1756  CG2 ILE A 247     -43.053 -16.545 -68.259 
ATOM   1757  CD1 ILE A 247     -43.258 -13.903 -66.744 
ATOM   1758  N   GLN A 248     -45.447 -17.151 -70.969 
ATOM   1759  CA  GLN A 248     -45.775 -18.387 -71.682 
ATOM   1760  C   GLN A 248     -45.225 -18.370 -73.100 
ATOM   1761  O   GLN A 248     -44.812 -19.416 -73.623 
ATOM   1762  CB  GLN A 248     -47.274 -18.633 -71.717 
ATOM   1763  CG  GLN A 248     -47.752 -19.550 -70.610 
ATOM   1764  CD  GLN A 248     -49.251 -19.450 -70.405 
ATOM   1765  OE1 GLN A 248     -49.969 -20.448 -70.468 
ATOM   1766  NE2 GLN A 248     -49.734 -18.238 -70.169 
ATOM   1767  N   GLY A 249     -45.185 -17.174 -73.694 
ATOM   1768  CA  GLY A 249     -44.664 -16.985 -75.043 
ATOM   1769  C   GLY A 249     -43.159 -17.160 -75.133 
ATOM   1770  O   GLY A 249     -42.593 -17.241 -76.228 
ATOM   1771  N   LEU A 250     -42.512 -17.195 -73.969 
ATOM   1772  CA  LEU A 250     -41.068 -17.363 -73.875 
ATOM   1773  C   LEU A 250     -40.670 -18.839 -73.747 
ATOM   1774  O   LEU A 250     -39.492 -19.164 -73.828 
ATOM   1775  CB  LEU A 250     -40.553 -16.580 -72.673 
ATOM   1776  CG  LEU A 250     -40.013 -15.133 -72.749 
ATOM   1777  CD1 LEU A 250     -40.195 -14.439 -74.086 
ATOM   1778  CD2 LEU A 250     -40.592 -14.302 -71.616 
ATOM   1779  N   ALA A 251     -41.650 -19.722 -73.561 
ATOM   1780  CA  ALA A 251     -41.394 -21.155 -73.367 
ATOM   1781  C   ALA A 251     -40.330 -21.643 -74.341 
ATOM   1782  O   ALA A 251     -40.363 -21.305 -75.542 
ATOM   1783  CB  ALA A 251     -42.676 -21.968 -73.505 
ATOM   1784  N   GLY A 252     -39.374 -22.397 -73.799 
ATOM   1785  CA  GLY A 252     -38.273 -22.979 -74.566 
ATOM   1786  C   GLY A 252     -37.011 -22.127 -74.638 
ATOM   1787  O   GLY A 252     -35.942 -22.628 -74.987 
ATOM   1788  N   LEU A 253     -37.128 -20.840 -74.330 
ATOM   1789  CA  LEU A 253     -35.977 -19.958 -74.351 
ATOM   1790  C   LEU A 253     -34.889 -20.451 -73.407 
ATOM   1791  O   LEU A 253     -35.172 -20.876 -72.286 
ATOM   1792  CB  LEU A 253     -36.381 -18.536 -73.932 
ATOM   1793  CG  LEU A 253     -35.265 -17.501 -73.753 
ATOM   1794  CD1 LEU A 253     -34.561 -17.217 -75.084 
ATOM   1795  CD2 LEU A 253     -35.795 -16.218 -73.118 
ATOM   1796  N   GLU A 254     -33.647 -20.375 -73.869 
ATOM   1797  CA  GLU A 254     -32.500 -20.582 -73.002 
ATOM   1798  C   GLU A 254     -31.826 -19.240 -72.761 
ATOM   1799  O   GLU A 254     -31.350 -18.590 -73.692 
ATOM   1800  CB  GLU A 254     -31.521 -21.632 -73.558 
ATOM   1801  CG  GLU A 254     -30.285 -21.794 -72.679 
ATOM   1802  CD  GLU A 254     -29.385 -22.960 -73.054 
ATOM   1803  OE1 GLU A 254     -28.356 -23.120 -72.356 
ATOM   1804  OE2 GLU A 254     -29.689 -23.712 -74.018 
ATOM   1805  N   VAL A 255     -31.823 -18.810 -71.510 
ATOM   1806  CA  VAL A 255     -31.188 -17.545 -71.165 
ATOM   1807  C   VAL A 255     -30.226 -17.745 -70.042 
ATOM   1808  O   VAL A 255     -30.598 -18.270 -69.000 
ATOM   1809  CB  VAL A 255     -32.165 -16.490 -70.613 
ATOM   1810  CG1 VAL A 255     -32.062 -15.205 -71.399 
ATOM   1811  CG2 VAL A 255     -33.589 -17.024 -70.460 
ATOM   1812  N   HIS A 256     -29.005 -17.266 -70.222 
ATOM   1813  CA  HIS A 256     -28.070 -17.273 -69.121 
ATOM   1814  C   HIS A 256     -28.562 -16.379 -68.011 
ATOM   1815  O   HIS A 256     -28.568 -16.766 -66.847 
ATOM   1816  CB  HIS A 256     -26.669 -16.901 -69.566 
ATOM   1817  CG  HIS A 256     -25.692 -16.807 -68.422 
ATOM   1818  ND1 HIS A 256     -25.031 -17.881 -67.943 
ATOM   1819  CD2 HIS A 256     -25.306 -15.720 -67.635 
ATOM   1820  CE1 HIS A 256     -24.253 -17.502 -66.911 
ATOM   1821  NE2 HIS A 256     -24.429 -16.179 -66.721 
ATOM   1822  N   ARG A 257     -29.007 -15.182 -68.352 
ATOM   1823  CA  ARG A 257     -29.365 -14.220 -67.323 
ATOM   1824  C   ARG A 257     -30.654 -13.516 -67.679 
ATOM   1825  O   ARG A 257     -30.699 -12.759 -68.628 
ATOM   1826  CB  ARG A 257     -28.222 -13.223 -67.105 
ATOM   1827  CG  ARG A 257     -28.580 -12.063 -66.207 
ATOM   1828  CD  ARG A 257     -27.373 -11.193 -65.861 
ATOM   1829  NE  ARG A 257     -27.716 -10.353 -64.722 
ATOM   1830  CZ  ARG A 257     -27.755 -10.767 -63.465 
ATOM   1831  NH1 ARG A 257     -27.455 -12.026 -63.149 
ATOM   1832  NH2 ARG A 257     -28.122  -9.920 -62.514 
ATOM   1833  N   LEU A 258     -31.690 -13.775 -66.890 
ATOM   1834  CA  LEU A 258     -32.993 -13.169 -67.067 
ATOM   1835  C   LEU A 258     -33.256 -12.093 -65.990 
ATOM   1836  O   LEU A 258     -33.195 -12.365 -64.790 
ATOM   1837  CB  LEU A 258     -34.092 -14.238 -67.036 
ATOM   1838  CG  LEU A 258     -35.543 -13.772 -67.266 
ATOM   1839  CD1 LEU A 258     -35.765 -13.435 -68.741 
ATOM   1840  CD2 LEU A 258     -36.584 -14.790 -66.829 
ATOM   1841  N   VAL A 259     -33.575 -10.885 -66.451 
ATOM   1842  CA  VAL A 259     -33.883  -9.756 -65.602 
ATOM   1843  C   VAL A 259     -35.311  -9.332 -65.887 
ATOM   1844  O   VAL A 259     -35.644  -8.890 -66.999 
ATOM   1845  CB  VAL A 259     -32.931  -8.560 -65.859 
ATOM   1846  CG1 VAL A 259     -33.308  -7.381 -64.970 
ATOM   1847  CG2 VAL A 259     -31.479  -8.948 -65.623 
ATOM   1848  N   LEU A 260     -36.158  -9.505 -64.878 
ATOM   1849  CA  LEU A 260     -37.511  -9.013 -64.893 
ATOM   1850  C   LEU A 260     -37.637  -7.836 -63.943 
ATOM   1851  O   LEU A 260     -36.685  -7.470 -63.268 
ATOM   1852  CB  LEU A 260     -38.463 -10.106 -64.426 
ATOM   1853  CG  LEU A 260     -38.561 -11.385 -65.254 
ATOM   1854  CD1 LEU A 260     -39.770 -12.159 -64.758 
ATOM   1855  CD2 LEU A 260     -38.660 -11.109 -66.761 
ATOM   1856  N   GLY A 261     -38.831  -7.252 -63.892 
ATOM   1857  CA  GLY A 261     -39.158  -6.240 -62.921 
ATOM   1858  C   GLY A 261     -39.743  -5.055 -63.616 
ATOM   1859  O   GLY A 261     -40.344  -5.191 -64.690 
ATOM   1860  N   GLU A 262     -39.551  -3.880 -63.016 
ATOM   1861  CA  GLU A 262     -40.207  -2.686 -63.506 
ATOM   1862  C   GLU A 262     -39.521  -1.463 -62.928 
ATOM   1863  O   GLU A 262     -38.489  -1.565 -62.278 
ATOM   1864  CB  GLU A 262     -41.728  -2.719 -63.216 
ATOM   1865  CG  GLU A 262     -42.067  -2.824 -61.743 
ATOM   1866  CD  GLU A 262     -43.524  -3.155 -61.420 
ATOM   1867  OE1 GLU A 262     -44.358  -3.485 -62.323 
ATOM   1868  OE2 GLU A 262     -43.823  -3.100 -60.201 
ATOM   1869  N   PHE A 263     -40.084  -0.301 -63.191 
ATOM   1870  CA  PHE A 263     -39.407   0.937 -62.865 
ATOM   1871  C   PHE A 263     -40.288   1.761 -61.951 
ATOM   1872  O   PHE A 263     -41.515   1.869 -62.154 
ATOM   1873  CB  PHE A 263     -39.067   1.712 -64.124 
ATOM   1874  CG  PHE A 263     -37.968   1.097 -64.957 
ATOM   1875  CD1 PHE A 263     -38.257   0.505 -66.181 
ATOM   1876  CD2 PHE A 263     -36.633   1.149 -64.534 
ATOM   1877  CE1 PHE A 263     -37.237  -0.031 -66.976 
ATOM   1878  CE2 PHE A 263     -35.608   0.618 -65.310 
ATOM   1879  CZ  PHE A 263     -35.907   0.032 -66.541 
ATOM   1880  N   ARG A 264     -39.647   2.303 -60.917 
ATOM   1881  CA  ARG A 264     -40.314   3.037 -59.872 
ATOM   1882  C   ARG A 264     -41.144   4.199 -60.401 
ATOM   1883  O   ARG A 264     -42.197   4.495 -59.859 
ATOM   1884  CB  ARG A 264     -39.271   3.540 -58.890 
ATOM   1885  CG  ARG A 264     -39.825   3.988 -57.557 
ATOM   1886  CD  ARG A 264     -38.666   4.260 -56.630 
ATOM   1887  NE  ARG A 264     -39.131   4.799 -55.361 
ATOM   1888  CZ  ARG A 264     -38.332   5.130 -54.347 
ATOM   1889  NH1 ARG A 264     -37.014   4.982 -54.436 
ATOM   1890  NH2 ARG A 264     -38.868   5.618 -53.244 
ATOM   1891  N   ASN A 265     -40.659   4.843 -61.462 
ATOM   1892  CA  ASN A 265     -41.318   6.011 -62.045 
ATOM   1893  C   ASN A 265     -42.131   5.683 -63.296 
ATOM   1894  O   ASN A 265     -42.323   6.543 -64.151 
ATOM   1895  CB  ASN A 265     -40.268   7.048 -62.419 
ATOM   1896  CG  ASN A 265     -39.297   6.519 -63.447 
ATOM   1897  OD1 ASN A 265     -38.893   5.354 -63.385 
ATOM   1898  ND2 ASN A 265     -38.922   7.360 -64.407 
ATOM   1899  N   GLU A 266     -42.573   4.438 -63.437 
ATOM   1900  CA  GLU A 266     -43.491   4.101 -64.528 
ATOM   1901  C   GLU A 266     -44.703   3.365 -64.042 
ATOM   1902  O   GLU A 266     -44.825   3.072 -62.846 
ATOM   1903  CB  GLU A 266     -42.806   3.276 -65.608 
ATOM   1904  CG  GLU A 266     -42.611   4.065 -66.896 
ATOM   1905  CD  GLU A 266     -41.220   4.571 -66.964 
ATOM   1906  OE1 GLU A 266     -40.387   3.979 -66.250 
ATOM   1907  OE2 GLU A 266     -40.956   5.529 -67.695 
ATOM   1908  N   GLY A 267     -45.591   3.060 -64.983 
ATOM   1909  CA  GLY A 267     -46.741   2.192 -64.726 
ATOM   1910  C   GLY A 267     -46.237   0.828 -64.299 
ATOM   1911  O   GLY A 267     -45.284   0.298 -64.889 
ATOM   1912  N   ASN A 268     -46.852   0.288 -63.252 
ATOM   1913  CA  ASN A 268     -46.406  -0.944 -62.623 
ATOM   1914  C   ASN A 268     -47.538  -1.939 -62.518 
ATOM   1915  O   ASN A 268     -48.714  -1.550 -62.507 
ATOM   1916  CB  ASN A 268     -45.909  -0.671 -61.196 
ATOM   1917  CG  ASN A 268     -44.673   0.216 -61.142 
ATOM   1918  OD1 ASN A 268     -44.497   0.931 -60.176 
ATOM   1919  ND2 ASN A 268     -43.818   0.168 -62.162 
ATOM   1920  N   LEU A 269     -47.181  -3.214 -62.389 
ATOM   1921  CA  LEU A 269     -48.153  -4.284 -62.170 
ATOM   1922  C   LEU A 269     -49.051  -4.028 -60.971 
ATOM   1923  O   LEU A 269     -48.570  -3.681 -59.904 
ATOM   1924  CB  LEU A 269     -47.433  -5.607 -61.966 
ATOM   1925  CG  LEU A 269     -46.769  -6.177 -63.205 
ATOM   1926  CD1 LEU A 269     -45.488  -6.900 -62.828 
ATOM   1927  CD2 LEU A 269     -47.736  -7.130 -63.869 
ATOM   1928  N   GLU A 270     -50.354  -4.227 -61.160 
ATOM   1929  CA  GLU A 270     -51.356  -3.969 -60.113 
ATOM   1930  C   GLU A 270     -51.351  -5.049 -59.022 
ATOM   1931  O   GLU A 270     -51.529  -4.747 -57.843 
ATOM   1932  CB  GLU A 270     -52.777  -3.714 -60.702 
ATOM   1933  CG  GLU A 270     -52.918  -3.809 -62.238 
ATOM   1934  CD  GLU A 270     -54.363  -3.702 -62.772 
ATOM   1935  OE1 GLU A 270     -54.541  -3.389 -63.975 
ATOM   1936  OE2 GLU A 270     -55.332  -3.933 -62.009 
ATOM   1937  N   LYS A 271     -51.144  -6.300 -59.426 
ATOM   1938  CA  LYS A 271     -50.958  -7.420 -58.494 
ATOM   1939  C   LYS A 271     -49.710  -8.208 -58.862 
ATOM   1940  O   LYS A 271     -49.065  -7.908 -59.861 
ATOM   1941  CB  LYS A 271     -52.176  -8.358 -58.445 
ATOM   1942  CG  LYS A 271     -52.698  -8.846 -59.789 
ATOM   1943  CD  LYS A 271     -54.023  -8.186 -60.179 
ATOM   1944  CE  LYS A 271     -55.237  -8.895 -59.582 
ATOM   1945  NZ  LYS A 271     -55.417 -10.286 -60.094 
ATOM   1946  N   PHE A 272     -49.376  -9.199 -58.037 
ATOM   1947  CA  PHE A 272     -48.257 -10.099 -58.257 
ATOM   1948  C   PHE A 272     -48.401 -11.260 -57.285 
ATOM   1949  O   PHE A 272     -47.917 -11.198 -56.153 
ATOM   1950  CB  PHE A 272     -46.935  -9.396 -58.004 
ATOM   1951  CG  PHE A 272     -45.752 -10.075 -58.628 
ATOM   1952  CD1 PHE A 272     -45.109 -11.109 -57.983 
ATOM   1953  CD2 PHE A 272     -45.264  -9.651 -59.855 
ATOM   1954  CE1 PHE A 272     -44.001 -11.717 -58.550 
ATOM   1955  CE2 PHE A 272     -44.158 -10.260 -60.432 
ATOM   1956  CZ  PHE A 272     -43.526 -11.296 -59.776 
ATOM   1957  N   ASP A 273     -49.083 -12.307 -57.730 
ATOM   1958  CA  ASP A 273     -49.340 -13.467 -56.900 
ATOM   1959  C   ASP A 273     -48.397 -14.610 -57.270 
ATOM   1960  O   ASP A 273     -47.517 -14.450 -58.116 
ATOM   1961  CB  ASP A 273     -50.814 -13.894 -57.020 
ATOM   1962  CG  ASP A 273     -51.226 -14.220 -58.450 
ATOM   1963  OD1 ASP A 273     -50.351 -14.344 -59.338 
ATOM   1964  OD2 ASP A 273     -52.441 -14.366 -58.694 
ATOM   1965  N   LYS A 274     -48.614 -15.763 -56.645 
ATOM   1966  CA  LYS A 274     -47.776 -16.943 -56.832 
ATOM   1967  C   LYS A 274     -47.747 -17.450 -58.263 
ATOM   1968  O   LYS A 274     -46.840 -18.173 -58.634 
ATOM   1969  CB  LYS A 274     -48.223 -18.065 -55.886 
ATOM   1970  CG  LYS A 274     -49.682 -18.493 -56.033 
ATOM   1971  CD  LYS A 274     -50.130 -19.380 -54.877 
ATOM   1972  CE  LYS A 274     -50.108 -18.635 -53.546 
ATOM   1973  NZ  LYS A 274     -50.344 -19.551 -52.399 
ATOM   1974  N   SER A 275     -48.739 -17.069 -59.062 
ATOM   1975  CA  SER A 275     -48.827 -17.502 -60.455 
ATOM   1976  C   SER A 275     -47.980 -16.664 -61.420 
ATOM   1977  O   SER A 275     -47.758 -17.057 -62.573 
ATOM   1978  CB  SER A 275     -50.295 -17.518 -60.904 
ATOM   1979  OG  SER A 275     -50.744 -16.236 -61.299 
ATOM   1980  N   ALA A 276     -47.514 -15.512 -60.948 
ATOM   1981  CA  ALA A 276     -46.798 -14.540 -61.785 
ATOM   1982  C   ALA A 276     -45.650 -15.119 -62.608 
ATOM   1983  O   ALA A 276     -45.424 -14.710 -63.735 
ATOM   1984  CB  ALA A 276     -46.294 -13.383 -60.928 
ATOM   1985  N   LEU A 277     -44.929 -16.069 -62.032 
ATOM   1986  CA  LEU A 277     -43.713 -16.586 -62.626 
ATOM   1987  C   LEU A 277     -43.817 -18.075 -62.987 
ATOM   1988  O   LEU A 277     -42.809 -18.735 -63.205 
ATOM   1989  CB  LEU A 277     -42.540 -16.325 -61.671 
ATOM   1990  CG  LEU A 277     -41.670 -15.054 -61.775 
ATOM   1991  CD1 LEU A 277     -42.446 -13.802 -62.118 
ATOM   1992  CD2 LEU A 277     -40.855 -14.839 -60.506 
ATOM   1993  N   GLU A 278     -45.042 -18.592 -63.041 
ATOM   1994  CA  GLU A 278     -45.327 -19.954 -63.496 
ATOM   1995  C   GLU A 278     -44.639 -20.368 -64.791 
ATOM   1996  O   GLU A 278     -44.111 -21.467 -64.881 
ATOM   1997  CB  GLU A 278     -46.814 -20.108 -63.745 
ATOM   1998  CG  GLU A 278     -47.601 -20.477 -62.520 
ATOM   1999  CD  GLU A 278     -49.079 -20.545 -62.824 
ATOM   2000  OE1 GLU A 278     -49.814 -21.063 -61.953 
ATOM   2001  OE2 GLU A 278     -49.488 -20.085 -63.927 
ATOM   2002  N   GLY A 279     -44.682 -19.506 -65.798 
ATOM   2003  CA  GLY A 279     -44.138 -19.833 -67.119 
ATOM   2004  C   GLY A 279     -42.627 -19.992 -67.146 
ATOM   2005  O   GLY A 279     -42.076 -20.620 -68.044 
ATOM   2006  N   LEU A 280     -41.951 -19.432 -66.148 
ATOM   2007  CA  LEU A 280     -40.497 -19.544 -66.062 
ATOM   2008  C   LEU A 280     -40.029 -20.986 -65.957 
ATOM   2009  O   LEU A 280     -38.924 -21.300 -66.354 
ATOM   2010  CB  LEU A 280     -39.964 -18.718 -64.901 
ATOM   2011  CG  LEU A 280     -39.420 -17.317 -65.195 
ATOM   2012  CD1 LEU A 280     -40.015 -16.653 -66.412 
ATOM   2013  CD2 LEU A 280     -39.551 -16.452 -63.951 
ATOM   2014  N   CYS A 281     -40.897 -21.853 -65.452 
ATOM   2015  CA  CYS A 281     -40.655 -23.297 -65.433 
ATOM   2016  C   CYS A 281     -40.333 -23.873 -66.810 
ATOM   2017  O   CYS A 281     -39.755 -24.940 -66.890 
ATOM   2018  CB  CYS A 281     -41.865 -24.037 -64.827 
ATOM   2019  SG  CYS A 281     -41.910 -24.046 -63.004 
ATOM   2020  N   ASN A 282     -40.697 -23.154 -67.876 
ATOM   2021  CA  ASN A 282     -40.509 -23.602 -69.255 
ATOM   2022  C   ASN A 282     -39.349 -22.967 -69.988 
ATOM   2023  O   ASN A 282     -39.222 -23.127 -71.210 
ATOM   2024  CB  ASN A 282     -41.755 -23.306 -70.080 
ATOM   2025  CG  ASN A 282     -42.909 -24.200 -69.741 
ATOM   2026  OD1 ASN A 282     -44.047 -23.763 -69.789 
ATOM   2027  ND2 ASN A 282     -42.635 -25.460 -69.412 
ATOM   2028  N   LEU A 283     -38.537 -22.192 -69.286 
ATOM   2029  CA  LEU A 283     -37.315 -21.723 -69.908 
ATOM   2030  C   LEU A 283     -36.174 -22.301 -69.125 
ATOM   2031  O   LEU A 283     -36.364 -22.795 -68.021 
ATOM   2032  CB  LEU A 283     -37.181 -20.193 -69.937 
ATOM   2033  CG  LEU A 283     -38.288 -19.164 -69.748 
ATOM   2034  CD1 LEU A 283     -37.716 -17.801 -70.109 
ATOM   2035  CD2 LEU A 283     -39.559 -19.461 -70.525 
ATOM   2036  N   THR A 284     -34.988 -22.250 -69.705 
ATOM   2037  CA  THR A 284     -33.802 -22.629 -68.987 
ATOM   2038  C   THR A 284     -33.077 -21.350 -68.605 
ATOM   2039  O   THR A 284     -32.618 -20.594 -69.465 
ATOM   2040  CB  THR A 284     -32.942 -23.565 -69.833 
ATOM   2041  OG1 THR A 284     -33.757 -24.664 -70.215 
ATOM   2042  CG2 THR A 284     -31.763 -24.081 -69.041 
ATOM   2043  N   ILE A 285     -33.024 -21.101 -67.307 
ATOM   2044  CA  ILE A 285     -32.450 -19.878 -66.795 
ATOM   2045  C   ILE A 285     -31.253 -20.200 -65.916 
ATOM   2046  O   ILE A 285     -31.352 -20.988 -64.993 
ATOM   2047  CB  ILE A 285     -33.490 -19.046 -65.999 
ATOM   2048  CG1 ILE A 285     -34.736 -18.803 -66.867 
ATOM   2049  CG2 ILE A 285     -32.863 -17.733 -65.533 
ATOM   2050  CD1 ILE A 285     -35.969 -18.292 -66.141 
ATOM   2051  N   GLU A 286     -30.123 -19.578 -66.205 
ATOM   2052  CA  GLU A 286     -28.966 -19.720 -65.338 
ATOM   2053  C   GLU A 286     -29.023 -18.742 -64.144 
ATOM   2054  O   GLU A 286     -28.832 -19.139 -62.995 
ATOM   2055  CB  GLU A 286     -27.675 -19.563 -66.152 
ATOM   2056  CG  GLU A 286     -26.396 -19.889 -65.398 
ATOM   2057  CD  GLU A 286     -26.310 -21.347 -64.976 
ATOM   2058  OE1 GLU A 286     -25.678 -21.630 -63.940 
ATOM   2059  OE2 GLU A 286     -26.878 -22.213 -65.674 
ATOM   2060  N   GLU A 287     -29.280 -17.472 -64.432 
ATOM   2061  CA  GLU A 287     -29.355 -16.411 -63.418 
ATOM   2062  C   GLU A 287     -30.634 -15.632 -63.604 
ATOM   2063  O   GLU A 287     -31.073 -15.337 -64.740 
ATOM   2064  CB  GLU A 287     -28.185 -15.430 -63.515 
ATOM   2065  CG  GLU A 287     -26.852 -16.084 -63.790 
ATOM   2066  CD  GLU A 287     -25.718 -15.091 -63.829 
ATOM   2067  OE1 GLU A 287     -25.970 -13.882 -63.977 
ATOM   2068  OE2 GLU A 287     -24.566 -15.522 -63.721 
ATOM   2069  N   PHE A 288     -31.224 -15.289 -62.478 
ATOM   2070  CA  PHE A 288     -32.477 -14.578 -62.492 
ATOM   2071  C   PHE A 288     -32.371 -13.374 -61.605 
ATOM   2072  O   PHE A 288     -31.843 -13.455 -60.487 
ATOM   2073  CB  PHE A 288     -33.594 -15.471 -61.976 
ATOM   2074  CG  PHE A 288     -34.910 -14.770 -61.850 
ATOM   2075  CD1 PHE A 288     -35.700 -14.536 -62.975 
ATOM   2076  CD2 PHE A 288     -35.368 -14.355 -60.607 
ATOM   2077  CE1 PHE A 288     -36.912 -13.895 -62.855 
ATOM   2078  CE2 PHE A 288     -36.590 -13.703 -60.486 
ATOM   2079  CZ  PHE A 288     -37.360 -13.475 -61.608 
ATOM   2080  N   ARG A 289     -32.876 -12.259 -62.101 
ATOM   2081  CA  ARG A 289     -33.054 -11.115 -61.244 
ATOM   2082  C   ARG A 289     -34.435 -10.484 -61.397 
ATOM   2083  O   ARG A 289     -34.978 -10.364 -62.502 
ATOM   2084  CB  ARG A 289     -31.948 -10.089 -61.429 
ATOM   2085  CG  ARG A 289     -32.269  -8.746 -60.779 
ATOM   2086  CD  ARG A 289     -31.186  -7.740 -61.095 
ATOM   2087  NE  ARG A 289     -30.050  -7.944 -60.200 
ATOM   2088  CZ  ARG A 289     -28.874  -7.332 -60.324 
ATOM   2089  NH1 ARG A 289     -28.655  -6.473 -61.314 
ATOM   2090  NH2 ARG A 289     -27.931  -7.568 -59.430 
ATOM   2091  N   LEU A 290     -35.003 -10.123 -60.260 
ATOM   2092  CA  LEU A 290     -36.182  -9.295 -60.232 
ATOM   2093  C   LEU A 290     -35.726  -7.917 -59.760 
ATOM   2094  O   LEU A 290     -35.360  -7.729 -58.610 
ATOM   2095  CB  LEU A 290     -37.255  -9.907 -59.321 
ATOM   2096  CG  LEU A 290     -38.600  -9.158 -59.297 
ATOM   2097  CD1 LEU A 290     -39.353  -9.289 -60.609 
ATOM   2098  CD2 LEU A 290     -39.466  -9.641 -58.144 
ATOM   2099  N   ALA A 291     -35.684  -6.974 -60.683 
ATOM   2100  CA  ALA A 291     -35.200  -5.640 -60.395 
ATOM   2101  C   ALA A 291     -36.401  -4.707 -60.259 
ATOM   2102  O   ALA A 291     -37.036  -4.344 -61.258 
ATOM   2103  CB  ALA A 291     -34.270  -5.170 -61.505 
ATOM   2104  N   TYR A 292     -36.687  -4.341 -59.014 
ATOM   2105  CA  TYR A 292     -37.799  -3.463 -58.611 
ATOM   2106  C   TYR A 292     -39.205  -4.013 -58.844 
ATOM   2107  O   TYR A 292     -39.569  -4.348 -59.962 
ATOM   2108  CB  TYR A 292     -37.688  -2.017 -59.150 
ATOM   2109  CG  TYR A 292     -38.776  -1.136 -58.541 
ATOM   2110  CD1 TYR A 292     -38.611  -0.543 -57.278 
ATOM   2111  CD2 TYR A 292     -40.007  -0.962 -59.190 
ATOM   2112  CE1 TYR A 292     -39.621   0.228 -56.709 
ATOM   2113  CE2 TYR A 292     -41.016  -0.213 -58.624 
ATOM   2114  CZ  TYR A 292     -40.818   0.391 -57.397 
ATOM   2115  OH  TYR A 292     -41.835   1.149 -56.873 
ATOM   2116  N   LEU A 293     -39.998  -4.049 -57.776 
ATOM   2117  CA  LEU A 293     -41.383  -4.505 -57.824 
ATOM   2118  C   LEU A 293     -42.162  -3.576 -56.929 
ATOM   2119  O   LEU A 293     -41.846  -3.440 -55.756 
ATOM   2120  CB  LEU A 293     -41.463  -5.929 -57.294 
ATOM   2121  CG  LEU A 293     -42.580  -6.909 -57.648 
ATOM   2122  CD1 LEU A 293     -43.423  -7.252 -56.444 
ATOM   2123  CD2 LEU A 293     -43.442  -6.474 -58.818 
ATOM   2124  N   ASP A 294     -43.161  -2.910 -57.480 
ATOM   2125  CA  ASP A 294     -43.895  -1.926 -56.714 
ATOM   2126  C   ASP A 294     -44.783  -2.587 -55.661 
ATOM   2127  O   ASP A 294     -44.839  -2.139 -54.518 
ATOM   2128  CB  ASP A 294     -44.727  -1.045 -57.643 
ATOM   2129  CG  ASP A 294     -45.340   0.135 -56.921 
ATOM   2130  OD1 ASP A 294     -46.572   0.146 -56.753 
ATOM   2131  OD2 ASP A 294     -44.588   1.043 -56.501 
ATOM   2132  N   TYR A 295     -45.433  -3.675 -56.057 
ATOM   2133  CA  TYR A 295     -46.318  -4.457 -55.214 
ATOM   2134  C   TYR A 295     -45.605  -5.080 -54.018 
ATOM   2135  O   TYR A 295     -44.704  -5.894 -54.191 
ATOM   2136  CB  TYR A 295     -46.936  -5.558 -56.068 
ATOM   2137  CG  TYR A 295     -48.102  -6.297 -55.448 
ATOM   2138  CD1 TYR A 295     -49.384  -5.747 -55.449 
ATOM   2139  CD2 TYR A 295     -47.937  -7.567 -54.906 
ATOM   2140  CE1 TYR A 295     -50.458  -6.437 -54.909 
ATOM   2141  CE2 TYR A 295     -49.004  -8.262 -54.368 
ATOM   2142  CZ  TYR A 295     -50.259  -7.692 -54.370 
ATOM   2143  OH  TYR A 295     -51.320  -8.378 -53.824 
ATOM   2144  N   TYR A 296     -46.028  -4.692 -52.815 
ATOM   2145  CA  TYR A 296     -45.553  -5.267 -51.549 
ATOM   2146  C   TYR A 296     -45.926  -6.740 -51.433 
ATOM   2147  O   TYR A 296     -47.096  -7.070 -51.255 
ATOM   2148  CB  TYR A 296     -46.181  -4.538 -50.350 
ATOM   2149  CG  TYR A 296     -45.714  -3.113 -50.110 
ATOM   2150  CD1 TYR A 296     -44.997  -2.407 -51.085 
ATOM   2151  CD2 TYR A 296     -46.024  -2.457 -48.913 
ATOM   2152  CE1 TYR A 296     -44.591  -1.101 -50.871 
ATOM   2153  CE2 TYR A 296     -45.623  -1.149 -48.688 
ATOM   2154  CZ  TYR A 296     -44.907  -0.474 -49.670 
ATOM   2155  OH  TYR A 296     -44.496   0.827 -49.458 
ATOM   2156  N   LEU A 297     -44.937  -7.623 -51.509 
ATOM   2157  CA  LEU A 297     -45.204  -9.042 -51.312 
ATOM   2158  C   LEU A 297     -45.424  -9.360 -49.842 
ATOM   2159  O   LEU A 297     -44.692  -8.880 -48.977 
ATOM   2160  CB  LEU A 297     -44.052  -9.883 -51.824 
ATOM   2161  CG  LEU A 297     -43.705  -9.691 -53.281 
ATOM   2162  CD1 LEU A 297     -42.362 -10.344 -53.544 
ATOM   2163  CD2 LEU A 297     -44.810 -10.290 -54.148 
ATOM   2164  N   ASP A 298     -46.436 -10.180 -49.576 
ATOM   2165  CA  ASP A 298     -46.693 -10.701 -48.239 
ATOM   2166  C   ASP A 298     -45.657 -11.766 -47.926 
ATOM   2167  O   ASP A 298     -44.927 -11.664 -46.944 
ATOM   2168  CB  ASP A 298     -48.093 -11.311 -48.174 
ATOM   2169  CG  ASP A 298     -48.664 -11.322 -46.769 
ATOM   2170  OD1 ASP A 298     -49.838 -11.725 -46.642 
ATOM   2171  OD2 ASP A 298     -47.963 -10.935 -45.797 
ATOM   2172  N   GLY A 299     -45.597 -12.780 -48.782 
ATOM   2173  CA  GLY A 299     -44.603 -13.837 -48.685 
ATOM   2174  C   GLY A 299     -44.236 -14.363 -50.057 
ATOM   2175  O   GLY A 299     -44.941 -14.112 -51.035 
ATOM   2176  N   ILE A 300     -43.129 -15.096 -50.116 
ATOM   2177  CA  ILE A 300     -42.589 -15.617 -51.372 
ATOM   2178  C   ILE A 300     -42.834 -17.119 -51.558 
ATOM   2179  O   ILE A 300     -42.203 -17.771 -52.417 
ATOM   2180  CB  ILE A 300     -41.082 -15.312 -51.515 
ATOM   2181  CG1 ILE A 300     -40.277 -15.971 -50.391 
ATOM   2182  CG2 ILE A 300     -40.842 -13.812 -51.549 
ATOM   2183  CD1 ILE A 300     -38.961 -16.551 -50.862 
ATOM   2184  N   ILE A 301     -43.748 -17.654 -50.747 
ATOM   2185  CA  ILE A 301     -44.174 -19.061 -50.832 
ATOM   2186  C   ILE A 301     -44.783 -19.344 -52.217 
ATOM   2187  O   ILE A 301     -45.792 -18.734 -52.585 
ATOM   2188  CB  ILE A 301     -45.140 -19.451 -49.658 
ATOM   2189  CG1 ILE A 301     -45.743 -20.855 -49.854 
ATOM   2190  CG2 ILE A 301     -46.237 -18.400 -49.436 
ATOM   2191  CD1 ILE A 301     -46.613 -21.336 -48.704 
ATOM   2192  N   ASP A 302     -44.138 -20.233 -52.984 
ATOM   2193  CA  ASP A 302     -44.599 -20.651 -54.332 
ATOM   2194  C   ASP A 302     -44.229 -19.694 -55.468 
ATOM   2195  O   ASP A 302     -44.198 -20.082 -56.639 
ATOM   2196  CB  ASP A 302     -46.121 -20.916 -54.373 
ATOM   2197  CG  ASP A 302     -46.552 -22.081 -53.482 
ATOM   2198  OD1 ASP A 302     -45.707 -22.646 -52.750 
ATOM   2199  OD2 ASP A 302     -47.755 -22.428 -53.511 
ATOM   2200  N   LEU A 303     -43.961 -18.446 -55.116 
ATOM   2201  CA  LEU A 303     -43.707 -17.407 -56.088 
ATOM   2202  C   LEU A 303     -42.496 -17.729 -56.954 
ATOM   2203  O   LEU A 303     -42.462 -17.426 -58.140 
ATOM   2204  CB  LEU A 303     -43.442 -16.096 -55.359 
ATOM   2205  CG  LEU A 303     -44.190 -14.850 -55.825 
ATOM   2206  CD1 LEU A 303     -43.574 -13.630 -55.146 
ATOM   2207  CD2 LEU A 303     -44.182 -14.714 -57.343 
ATOM   2208  N   PHE A 304     -41.493 -18.340 -56.352 
ATOM   2209  CA  PHE A 304     -40.242 -18.493 -57.037 
ATOM   2210  C   PHE A 304     -39.897 -19.939 -57.271 
ATOM   2211  O   PHE A 304     -38.771 -20.239 -57.598 
ATOM   2212  CB  PHE A 304     -39.130 -17.803 -56.252 
ATOM   2213  CG  PHE A 304     -39.275 -16.306 -56.170 
ATOM   2214  CD1 PHE A 304     -39.569 -15.687 -54.967 
ATOM   2215  CD2 PHE A 304     -39.097 -15.505 -57.296 
ATOM   2216  CE1 PHE A 304     -39.680 -14.296 -54.890 
ATOM   2217  CE2 PHE A 304     -39.224 -14.116 -57.223 
ATOM   2218  CZ  PHE A 304     -39.513 -13.516 -56.015 
ATOM   2219  N   ASN A 305     -40.854 -20.845 -57.123 
ATOM   2220  CA  ASN A 305     -40.489 -22.252 -57.191 
ATOM   2221  C   ASN A 305     -40.145 -22.756 -58.595 
ATOM   2222  O   ASN A 305     -39.536 -23.820 -58.734 
ATOM   2223  CB  ASN A 305     -41.469 -23.158 -56.432 
ATOM   2224  CG  ASN A 305     -42.892 -23.013 -56.908 
ATOM   2225  OD1 ASN A 305     -43.150 -22.497 -57.997 
ATOM   2226  ND2 ASN A 305     -43.832 -23.471 -56.090 
ATOM   2227  N   CYS A 306     -40.483 -21.973 -59.620 
ATOM   2228  CA  CYS A 306     -39.961 -22.208 -60.968 
ATOM   2229  C   CYS A 306     -38.482 -21.865 -61.079 
ATOM   2230  O   CYS A 306     -37.828 -22.258 -62.029 
ATOM   2231  CB  CYS A 306     -40.736 -21.421 -62.018 
ATOM   2232  SG  CYS A 306     -42.349 -22.128 -62.438 
ATOM   2233  N   LEU A 307     -37.963 -21.117 -60.113 
ATOM   2234  CA  LEU A 307     -36.562 -20.716 -60.120 
ATOM   2235  C   LEU A 307     -35.748 -21.468 -59.082 
ATOM   2236  O   LEU A 307     -34.649 -21.044 -58.749 
ATOM   2237  CB  LEU A 307     -36.413 -19.221 -59.845 
ATOM   2238  CG  LEU A 307     -36.589 -18.109 -60.875 
ATOM   2239  CD1 LEU A 307     -36.360 -18.586 -62.307 
ATOM   2240  CD2 LEU A 307     -37.957 -17.503 -60.705 
ATOM   2241  N   THR A 308     -36.274 -22.578 -58.579 
ATOM   2242  CA  THR A 308     -35.592 -23.354 -57.540 
ATOM   2243  C   THR A 308     -34.123 -23.733 -57.824 
ATOM   2244  O   THR A 308     -33.323 -23.772 -56.899 
ATOM   2245  CB  THR A 308     -36.394 -24.611 -57.148 
ATOM   2246  OG1 THR A 308     -36.287 -24.817 -55.736 
ATOM   2247  CG2 THR A 308     -35.888 -25.856 -57.891 
ATOM   2248  N   ASN A 309     -33.779 -23.984 -59.086 
ATOM   2249  CA  ASN A 309     -32.469 -24.519 -59.459 
ATOM   2250  C   ASN A 309     -31.683 -23.556 -60.349 
ATOM   2251  O   ASN A 309     -30.737 -23.942 -61.046 
ATOM   2252  CB  ASN A 309     -32.620 -25.899 -60.135 
ATOM   2253  CG  ASN A 309     -32.693 -25.822 -61.668 
ATOM   2254  OD1 ASN A 309     -31.878 -26.439 -62.368 
ATOM   2255  ND2 ASN A 309     -33.661 -25.061 -62.197 
ATOM   2256  N   VAL A 310     -32.095 -22.295 -60.350 
ATOM   2257  CA  VAL A 310     -31.307 -21.262 -60.985 
ATOM   2258  C   VAL A 310     -30.012 -21.158 -60.168 
ATOM   2259  O   VAL A 310     -30.054 -21.211 -58.943 
ATOM   2260  CB  VAL A 310     -32.096 -19.942 -61.014 
ATOM   2261  CG1 VAL A 310     -31.854 -19.090 -59.766 
ATOM   2262  CG2 VAL A 310     -31.774 -19.164 -62.264 
ATOM   2263  N   SER A 311     -28.861 -21.062 -60.820 
ATOM   2264  CA  SER A 311     -27.624 -20.997 -60.057 
ATOM   2265  C   SER A 311     -27.471 -19.657 -59.325 
ATOM   2266  O   SER A 311     -26.883 -19.611 -58.256 
ATOM   2267  CB  SER A 311     -26.409 -21.292 -60.921 
ATOM   2268  OG  SER A 311     -25.807 -20.085 -61.336 
ATOM   2269  N   SER A 312     -28.024 -18.585 -59.894 
ATOM   2270  CA  SER A 312     -27.959 -17.260 -59.283 
ATOM   2271  C   SER A 312     -29.322 -16.583 -59.195 
ATOM   2272  O   SER A 312     -30.013 -16.426 -60.201 
ATOM   2273  CB  SER A 312     -26.981 -16.374 -60.036 
ATOM   2274  OG  SER A 312     -26.940 -15.092 -59.465 
ATOM   2275  N   PHE A 313     -29.692 -16.176 -57.982 
ATOM   2276  CA  PHE A 313     -30.991 -15.582 -57.729 
ATOM   2277  C   PHE A 313     -30.815 -14.253 -57.036 
ATOM   2278  O   PHE A 313     -30.167 -14.153 -55.998 
ATOM   2279  CB  PHE A 313     -31.853 -16.503 -56.880 
ATOM   2280  CG  PHE A 313     -33.244 -16.006 -56.649 
ATOM   2281  CD1 PHE A 313     -34.275 -16.328 -57.533 
ATOM   2282  CD2 PHE A 313     -33.558 -15.268 -55.508 
ATOM   2283  CE1 PHE A 313     -35.578 -15.902 -57.298 
ATOM   2284  CE2 PHE A 313     -34.860 -14.837 -55.272 
ATOM   2285  CZ  PHE A 313     -35.869 -15.156 -56.174 
ATOM   2286  N   SER A 314     -31.409 -13.234 -57.628 
ATOM   2287  CA  SER A 314     -31.221 -11.892 -57.167 
ATOM   2288  C   SER A 314     -32.556 -11.157 -57.078 
ATOM   2289  O   SER A 314     -33.357 -11.199 -58.010 
ATOM   2290  CB  SER A 314     -30.278 -11.180 -58.111 
ATOM   2291  OG  SER A 314     -30.203  -9.826 -57.770 
ATOM   2292  N   LEU A 315     -32.809 -10.528 -55.938 
ATOM   2293  CA  LEU A 315     -33.915  -9.575 -55.837 
ATOM   2294  C   LEU A 315     -33.344  -8.212 -55.517 
ATOM   2295  O   LEU A 315     -32.549  -8.050 -54.572 
ATOM   2296  CB  LEU A 315     -34.931  -9.970 -54.754 
ATOM   2297  CG  LEU A 315     -35.636 -11.318 -54.824 
ATOM   2298  CD1 LEU A 315     -36.472 -11.553 -53.572 
ATOM   2299  CD2 LEU A 315     -36.507 -11.404 -56.073 
ATOM   2300  N   VAL A 316     -33.718  -7.230 -56.317 
ATOM   2301  CA  VAL A 316     -33.358  -5.864 -55.973 
ATOM   2302  C   VAL A 316     -34.594  -4.978 -55.872 
ATOM   2303  O   VAL A 316     -35.502  -5.075 -56.699 
ATOM   2304  CB  VAL A 316     -32.141  -5.297 -56.780 
ATOM   2305  CG1 VAL A 316     -31.597  -6.266 -57.805 
ATOM   2306  CG2 VAL A 316     -32.382  -3.907 -57.355 
ATOM   2307  N   SER A 317     -34.644  -4.183 -54.800 
ATOM   2308  CA  SER A 317     -35.717  -3.223 -54.563 
ATOM   2309  C   SER A 317     -37.097  -3.859 -54.545 
ATOM   2310  O   SER A 317     -38.027  -3.393 -55.208 
ATOM   2311  CB  SER A 317     -35.660  -2.088 -55.584 
ATOM   2312  OG  SER A 317     -34.349  -1.551 -55.654 
ATOM   2313  N   VAL A 318     -37.227  -4.925 -53.768 
ATOM   2314  CA  VAL A 318     -38.500  -5.620 -53.598 
ATOM   2315  C   VAL A 318     -38.855  -5.505 -52.126 
ATOM   2316  O   VAL A 318     -37.975  -5.491 -51.273 
ATOM   2317  CB  VAL A 318     -38.377  -7.107 -54.010 
ATOM   2318  CG1 VAL A 318     -39.674  -7.869 -53.779 
ATOM   2319  CG2 VAL A 318     -37.991  -7.228 -55.466 
ATOM   2320  N   THR A 319     -40.142  -5.414 -51.829 
ATOM   2321  CA  THR A 319     -40.620  -5.388 -50.463 
ATOM   2322  C   THR A 319     -41.283  -6.716 -50.169 
ATOM   2323  O   THR A 319     -42.144  -7.158 -50.917 
ATOM   2324  CB  THR A 319     -41.598  -4.226 -50.240 
ATOM   2325  OG1 THR A 319     -40.912  -2.995 -50.487 
ATOM   2326  CG2 THR A 319     -42.150  -4.232 -48.809 
ATOM   2327  N   ILE A 320     -40.849  -7.361 -49.091 
ATOM   2328  CA  ILE A 320     -41.403  -8.640 -48.664 
ATOM   2329  C   ILE A 320     -41.520  -8.607 -47.156 
ATOM   2330  O   ILE A 320     -40.521  -8.437 -46.479 
ATOM   2331  CB  ILE A 320     -40.490  -9.816 -49.048 
ATOM   2332  CG1 ILE A 320     -40.167  -9.785 -50.532 
ATOM   2333  CG2 ILE A 320     -41.147 -11.145 -48.682 
ATOM   2334  CD1 ILE A 320     -38.958 -10.608 -50.900 
ATOM   2335  N   GLU A 321     -42.730  -8.759 -46.630 
ATOM   2336  CA  GLU A 321     -42.928  -8.727 -45.171 
ATOM   2337  C   GLU A 321     -42.511 -10.043 -44.518 
ATOM   2338  O   GLU A 321     -41.588 -10.062 -43.700 
ATOM   2339  CB  GLU A 321     -44.376  -8.367 -44.795 
ATOM   2340  CG  GLU A 321     -44.652  -8.346 -43.288 
ATOM   2341  CD  GLU A 321     -46.137  -8.232 -42.940 
ATOM   2342  OE1 GLU A 321     -46.485  -8.415 -41.753 
ATOM   2343  OE2 GLU A 321     -46.967  -7.958 -43.838 
ATOM   2344  N   ARG A 322     -43.200 -11.125 -44.886 
ATOM   2345  CA  ARG A 322     -42.962 -12.455 -44.317 
ATOM   2346  C   ARG A 322     -41.882 -13.181 -45.098 
ATOM   2347  O   ARG A 322     -42.070 -13.533 -46.264 
ATOM   2348  CB  ARG A 322     -44.252 -13.296 -44.287 
ATOM   2349  CG  ARG A 322     -45.266 -12.845 -43.247 
ATOM   2350  CD  ARG A 322     -46.116 -14.006 -42.748 
ATOM   2351  NE  ARG A 322     -46.401 -13.857 -41.319 
ATOM   2352  CZ  ARG A 322     -47.349 -14.515 -40.650 
ATOM   2353  NH1 ARG A 322     -48.139 -15.386 -41.268 
ATOM   2354  NH2 ARG A 322     -47.513 -14.294 -39.351 
ATOM   2355  N   VAL A 323     -40.758 -13.419 -44.436 
ATOM   2356  CA  VAL A 323     -39.567 -13.933 -45.105 
ATOM   2357  C   VAL A 323     -39.081 -15.261 -44.551 
ATOM   2358  O   VAL A 323     -37.968 -15.702 -44.843 
ATOM   2359  CB  VAL A 323     -38.422 -12.920 -45.026 
ATOM   2360  CG1 VAL A 323     -38.350 -12.124 -46.315 
ATOM   2361  CG2 VAL A 323     -38.579 -12.022 -43.801 
ATOM   2362  N   LYS A 324     -39.928 -15.895 -43.752 
ATOM   2363  CA  LYS A 324     -39.634 -17.213 -43.220 
ATOM   2364  C   LYS A 324     -39.703 -18.250 -44.343 
ATOM   2365  O   LYS A 324     -39.260 -19.385 -44.180 
ATOM   2366  CB  LYS A 324     -40.586 -17.547 -42.065 
ATOM   2367  CG  LYS A 324     -40.558 -16.519 -40.935 
ATOM   2368  CD  LYS A 324     -40.727 -17.167 -39.568 
ATOM   2369  CE  LYS A 324     -40.804 -16.121 -38.467 
ATOM   2370  NZ  LYS A 324     -40.583 -16.733 -37.130 
ATOM   2371  N   ASP A 325     -40.224 -17.826 -45.492 
ATOM   2372  CA  ASP A 325     -40.381 -18.679 -46.675 
ATOM   2373  C   ASP A 325     -39.057 -19.086 -47.326 
ATOM   2374  O   ASP A 325     -39.017 -19.991 -48.167 
ATOM   2375  CB  ASP A 325     -41.259 -17.980 -47.717 
ATOM   2376  CG  ASP A 325     -42.615 -17.599 -47.173 
ATOM   2377  OD1 ASP A 325     -43.454 -18.511 -46.991 
ATOM   2378  OD2 ASP A 325     -42.837 -16.388 -46.928 
ATOM   2379  N   PHE A 326     -37.980 -18.410 -46.942 
ATOM   2380  CA  PHE A 326     -36.651 -18.718 -47.456 
ATOM   2381  C   PHE A 326     -36.029 -19.936 -46.762 
ATOM   2382  O   PHE A 326     -34.903 -20.340 -47.084 
ATOM   2383  CB  PHE A 326     -35.743 -17.511 -47.283 
ATOM   2384  CG  PHE A 326     -36.106 -16.340 -48.151 
ATOM   2385  CD1 PHE A 326     -35.454 -16.134 -49.364 
ATOM   2386  CD2 PHE A 326     -37.076 -15.426 -47.746 
ATOM   2387  CE1 PHE A 326     -35.772 -15.044 -50.163 
ATOM   2388  CE2 PHE A 326     -37.399 -14.339 -48.542 
ATOM   2389  CZ  PHE A 326     -36.746 -14.145 -49.751 
ATOM   2390  N   SER A 327     -36.763 -20.509 -45.805 
ATOM   2391  CA  SER A 327     -36.363 -21.757 -45.153 
ATOM   2392  C   SER A 327     -36.576 -22.934 -46.103 
ATOM   2393  O   SER A 327     -36.076 -24.039 -45.862 
ATOM   2394  CB  SER A 327     -37.121 -21.965 -43.835 
ATOM   2395  OG  SER A 327     -38.477 -22.298 -44.065 
ATOM   2396  N   TYR A 328     -37.328 -22.669 -47.175 
ATOM   2397  CA  TYR A 328     -37.513 -23.590 -48.294 
ATOM   2398  C   TYR A 328     -36.155 -23.879 -48.924 
ATOM   2399  O   TYR A 328     -35.323 -22.982 -49.065 
ATOM   2400  CB  TYR A 328     -38.464 -22.974 -49.329 
ATOM   2401  CG  TYR A 328     -39.014 -23.948 -50.350 
ATOM   2402  CD1 TYR A 328     -40.203 -24.649 -50.112 
ATOM   2403  CD2 TYR A 328     -38.354 -24.162 -51.566 
ATOM   2404  CE1 TYR A 328     -40.711 -25.538 -51.052 
ATOM   2405  CE2 TYR A 328     -38.854 -25.053 -52.511 
ATOM   2406  CZ  TYR A 328     -40.031 -25.736 -52.253 
ATOM   2407  OH  TYR A 328     -40.522 -26.613 -53.198 
ATOM   2408  N   ASN A 329     -35.941 -25.139 -49.293 
ATOM   2409  CA  ASN A 329     -34.660 -25.588 -49.821 
ATOM   2410  C   ASN A 329     -34.490 -25.398 -51.348 
ATOM   2411  O   ASN A 329     -34.565 -26.364 -52.132 
ATOM   2412  CB  ASN A 329     -34.391 -27.040 -49.391 
ATOM   2413  CG  ASN A 329     -32.964 -27.481 -49.670 
ATOM   2414  OD1 ASN A 329     -32.018 -26.685 -49.584 
ATOM   2415  ND2 ASN A 329     -32.802 -28.756 -50.016 
ATOM   2416  N   PHE A 330     -34.261 -24.144 -51.749 
ATOM   2417  CA  PHE A 330     -33.899 -23.802 -53.126 
ATOM   2418  C   PHE A 330     -32.475 -24.276 -53.401 
ATOM   2419  O   PHE A 330     -31.692 -24.436 -52.471 
ATOM   2420  CB  PHE A 330     -33.946 -22.280 -53.337 
ATOM   2421  CG  PHE A 330     -35.278 -21.649 -53.052 
ATOM   2422  CD1 PHE A 330     -36.286 -21.654 -54.010 
ATOM   2423  CD2 PHE A 330     -35.514 -21.009 -51.833 
ATOM   2424  CE1 PHE A 330     -37.514 -21.058 -53.751 
ATOM   2425  CE2 PHE A 330     -36.735 -20.402 -51.572 
ATOM   2426  CZ  PHE A 330     -37.738 -20.433 -52.532 
ATOM   2427  N   GLY A 331     -32.135 -24.479 -54.671 
ATOM   2428  CA  GLY A 331     -30.813 -24.958 -55.063 
ATOM   2429  C   GLY A 331     -29.834 -23.860 -55.453 
ATOM   2430  O   GLY A 331     -28.768 -24.145 -55.999 
ATOM   2431  N   TRP A 332     -30.168 -22.604 -55.156 
ATOM   2432  CA  TRP A 332     -29.301 -21.458 -55.518 
ATOM   2433  C   TRP A 332     -27.901 -21.581 -55.034 
ATOM   2434  O   TRP A 332     -27.650 -22.083 -53.943 
ATOM   2435  CB  TRP A 332     -29.851 -20.146 -54.973 
ATOM   2436  CG  TRP A 332     -31.290 -19.910 -55.301 
ATOM   2437  CD1 TRP A 332     -31.991 -20.334 -56.432 
ATOM   2438  CD2 TRP A 332     -32.260 -19.177 -54.500 
ATOM   2439  NE1 TRP A 332     -33.294 -19.932 -56.376 
ATOM   2440  CE2 TRP A 332     -33.526 -19.221 -55.248 
ATOM   2441  CE3 TRP A 332     -32.214 -18.509 -53.286 
ATOM   2442  CZ2 TRP A 332     -34.685 -18.616 -54.771 
ATOM   2443  CZ3 TRP A 332     -33.384 -17.906 -52.810 
ATOM   2444  CH2 TRP A 332     -34.590 -17.956 -53.538 
ATOM   2445  N   GLN A 333     -26.980 -21.071 -55.834 
ATOM   2446  CA  GLN A 333     -25.580 -21.052 -55.480 
ATOM   2447  C   GLN A 333     -25.113 -19.643 -55.163 
ATOM   2448  O   GLN A 333     -24.106 -19.442 -54.484 
ATOM   2449  CB  GLN A 333     -24.763 -21.638 -56.615 
ATOM   2450  CG  GLN A 333     -24.872 -23.155 -56.673 
ATOM   2451  CD  GLN A 333     -24.093 -23.736 -57.826 
ATOM   2452  OE1 GLN A 333     -24.526 -23.679 -58.981 
ATOM   2453  NE2 GLN A 333     -22.932 -24.295 -57.522 
ATOM   2454  N   HIS A 334     -25.859 -18.673 -55.670 
ATOM   2455  CA  HIS A 334     -25.617 -17.269 -55.403 
ATOM   2456  C   HIS A 334     -26.968 -16.656 -55.141 
ATOM   2457  O   HIS A 334     -27.939 -16.861 -55.903 
ATOM   2458  CB  HIS A 334     -24.883 -16.615 -56.577 
ATOM   2459  CG  HIS A 334     -24.803 -15.105 -56.497 
ATOM   2460  ND1 HIS A 334     -25.554 -14.295 -57.278 
ATOM   2461  CD2 HIS A 334     -24.031 -14.263 -55.684 
ATOM   2462  CE1 HIS A 334     -25.277 -13.004 -56.983 
ATOM   2463  NE2 HIS A 334     -24.347 -12.987 -56.008 
ATOM   2464  N   LEU A 335     -27.062 -15.971 -54.010 
ATOM   2465  CA  LEU A 335     -28.248 -15.240 -53.643 
ATOM   2466  C   LEU A 335     -27.841 -13.803 -53.384 
ATOM   2467  O   LEU A 335     -26.856 -13.519 -52.683 
ATOM   2468  CB  LEU A 335     -28.941 -15.855 -52.428 
ATOM   2469  CG  LEU A 335     -30.157 -15.118 -51.835 
ATOM   2470  CD1 LEU A 335     -31.271 -14.919 -52.859 
ATOM   2471  CD2 LEU A 335     -30.672 -15.834 -50.593 
ATOM   2472  N   GLU A 336     -28.596 -12.902 -53.993 
ATOM   2473  CA  GLU A 336     -28.347 -11.498 -53.885 
ATOM   2474  C   GLU A 336     -29.668 -10.844 -53.482 
ATOM   2475  O   GLU A 336     -30.691 -11.054 -54.116 
ATOM   2476  CB  GLU A 336     -27.834 -10.963 -55.210 
ATOM   2477  CG  GLU A 336     -27.411  -9.523 -55.115 
ATOM   2478  CD  GLU A 336     -26.944  -8.968 -56.426 
ATOM   2479  OE1 GLU A 336     -27.797  -8.745 -57.312 
ATOM   2480  OE2 GLU A 336     -25.727  -8.744 -56.561 
ATOM   2481  N   LEU A 337     -29.646 -10.110 -52.376 
ATOM   2482  CA  LEU A 337     -30.806  -9.382 -51.911 
ATOM   2483  C   LEU A 337     -30.270  -8.013 -51.607 
ATOM   2484  O   LEU A 337     -29.491  -7.827 -50.667 
ATOM   2485  CB  LEU A 337     -31.458 -10.047 -50.685 
ATOM   2486  CG  LEU A 337     -31.966 -11.491 -50.872 
ATOM   2487  CD1 LEU A 337     -32.303 -12.142 -49.539 
ATOM   2488  CD2 LEU A 337     -33.170 -11.587 -51.811 
ATOM   2489  N   VAL A 338     -30.626  -7.070 -52.469 
ATOM   2490  CA  VAL A 338     -30.114  -5.727 -52.351 
ATOM   2491  C   VAL A 338     -31.220  -4.704 -52.460 
ATOM   2492  O   VAL A 338     -32.127  -4.809 -53.297 
ATOM   2493  CB  VAL A 338     -28.889  -5.430 -53.279 
ATOM   2494  CG1 VAL A 338     -28.622  -6.536 -54.264 
ATOM   2495  CG2 VAL A 338     -28.980  -4.061 -53.958 
ATOM   2496  N   ASN A 339     -31.131  -3.722 -51.577 
ATOM   2497  CA  ASN A 339     -32.071  -2.613 -51.522 
ATOM   2498  C   ASN A 339     -33.534  -3.035 -51.390 
ATOM   2499  O   ASN A 339     -34.436  -2.353 -51.890 
ATOM   2500  CB  ASN A 339     -31.863  -1.671 -52.699 
ATOM   2501  CG  ASN A 339     -32.625  -0.380 -52.541 
ATOM   2502  OD1 ASN A 339     -33.449  -0.027 -53.389 
ATOM   2503  ND2 ASN A 339     -32.375   0.326 -51.450 
ATOM   2504  N   CYS A 340     -33.751  -4.153 -50.706 
ATOM   2505  CA  CYS A 340     -35.078  -4.631 -50.383 
ATOM   2506  C   CYS A 340     -35.521  -4.175 -48.992 
ATOM   2507  O   CYS A 340     -34.735  -3.643 -48.201 
ATOM   2508  CB  CYS A 340     -35.120  -6.160 -50.455 
ATOM   2509  SG  CYS A 340     -34.638  -6.886 -52.044 
ATOM   2510  N   LYS A 341     -36.796  -4.396 -48.707 
ATOM   2511  CA  LYS A 341     -37.362  -4.097 -47.415 
ATOM   2512  C   LYS A 341     -38.051  -5.348 -46.903 
ATOM   2513  O   LYS A 341     -39.049  -5.796 -47.477 
ATOM   2514  CB  LYS A 341     -38.366  -2.943 -47.513 
ATOM   2515  CG  LYS A 341     -38.660  -2.294 -46.171 
ATOM   2516  CD  LYS A 341     -39.844  -1.351 -46.227 
ATOM   2517  CE  LYS A 341     -40.320  -1.002 -44.823 
ATOM   2518  NZ  LYS A 341     -41.670  -0.372 -44.855 
ATOM   2519  N   PHE A 342     -37.501  -5.898 -45.825 
ATOM   2520  CA  PHE A 342     -38.011  -7.112 -45.183 
ATOM   2521  C   PHE A 342     -38.596  -6.737 -43.837 
ATOM   2522  O   PHE A 342     -38.112  -5.812 -43.202 
ATOM   2523  CB  PHE A 342     -36.876  -8.124 -44.981 
ATOM   2524  CG  PHE A 342     -36.188  -8.526 -46.252 
ATOM   2525  CD1 PHE A 342     -34.939  -8.021 -46.569 
ATOM   2526  CD2 PHE A 342     -36.795  -9.401 -47.137 
ATOM   2527  CE1 PHE A 342     -34.301  -8.394 -47.746 
ATOM   2528  CE2 PHE A 342     -36.173  -9.772 -48.325 
ATOM   2529  CZ  PHE A 342     -34.921  -9.273 -48.629 
ATOM   2530  N   GLY A 343     -39.639  -7.445 -43.411 
ATOM   2531  CA  GLY A 343     -40.233  -7.217 -42.097 
ATOM   2532  C   GLY A 343     -39.309  -7.763 -41.031 
ATOM   2533  O   GLY A 343     -39.240  -7.257 -39.914 
ATOM   2534  N   GLN A 344     -38.562  -8.786 -41.412 
ATOM   2535  CA  GLN A 344     -37.762  -9.561 -40.501 
ATOM   2536  C   GLN A 344     -36.560  -9.979 -41.337 
ATOM   2537  O   GLN A 344     -36.659 -10.066 -42.561 
ATOM   2538  CB  GLN A 344     -38.580 -10.780 -40.103 
ATOM   2539  CG  GLN A 344     -38.147 -11.530 -38.863 
ATOM   2540  CD  GLN A 344     -38.944 -12.818 -38.680 
ATOM   2541  OE1 GLN A 344     -39.649 -12.988 -37.687 
ATOM   2542  NE2 GLN A 344     -38.849 -13.726 -39.654 
ATOM   2543  N   PHE A 345     -35.424 -10.230 -40.703 
ATOM   2544  CA  PHE A 345     -34.290 -10.727 -41.443 
ATOM   2545  C   PHE A 345     -34.678 -12.122 -41.934 
ATOM   2546  O   PHE A 345     -35.270 -12.892 -41.195 
ATOM   2547  CB  PHE A 345     -33.038 -10.746 -40.570 
ATOM   2548  CG  PHE A 345     -31.813 -11.222 -41.288 
ATOM   2549  CD1 PHE A 345     -30.996 -10.325 -41.978 
ATOM   2550  CD2 PHE A 345     -31.482 -12.575 -41.296 
ATOM   2551  CE1 PHE A 345     -29.870 -10.773 -42.663 
ATOM   2552  CE2 PHE A 345     -30.368 -13.024 -41.986 
ATOM   2553  CZ  PHE A 345     -29.558 -12.120 -42.664 
ATOM   2554  N   PRO A 346     -34.388 -12.438 -43.200 
ATOM   2555  CA  PRO A 346     -34.925 -13.699 -43.740 
ATOM   2556  C   PRO A 346     -34.205 -14.934 -43.193 
ATOM   2557  O   PRO A 346     -32.983 -14.945 -43.090 
ATOM   2558  CB  PRO A 346     -34.712 -13.554 -45.250 
ATOM   2559  CG  PRO A 346     -33.546 -12.640 -45.373 
ATOM   2560  CD  PRO A 346     -33.605 -11.690 -44.200 
ATOM   2561  N   THR A 347     -34.960 -15.961 -42.833 
ATOM   2562  CA  THR A 347     -34.365 -17.167 -42.273 
ATOM   2563  C   THR A 347     -33.961 -18.077 -43.419 
ATOM   2564  O   THR A 347     -34.804 -18.726 -44.027 
ATOM   2565  CB  THR A 347     -35.331 -17.900 -41.316 
ATOM   2566  OG1 THR A 347     -36.619 -17.992 -41.937 
ATOM   2567  CG2 THR A 347     -35.442 -17.157 -39.962 
ATOM   2568  N   LEU A 348     -32.665 -18.099 -43.714 
ATOM   2569  CA  LEU A 348     -32.138 -18.826 -44.861 
ATOM   2570  C   LEU A 348     -31.563 -20.170 -44.466 
ATOM   2571  O   LEU A 348     -30.655 -20.252 -43.631 
ATOM   2572  CB  LEU A 348     -31.077 -18.001 -45.578 
ATOM   2573  CG  LEU A 348     -31.489 -16.608 -46.048 
ATOM   2574  CD1 LEU A 348     -30.255 -15.745 -46.244 
ATOM   2575  CD2 LEU A 348     -32.318 -16.656 -47.324 
ATOM   2576  N   LYS A 349     -32.130 -21.217 -45.051 
ATOM   2577  CA  LYS A 349     -31.601 -22.572 -44.961 
ATOM   2578  C   LYS A 349     -31.472 -23.082 -46.393 
ATOM   2579  O   LYS A 349     -32.449 -23.507 -46.997 
ATOM   2580  CB  LYS A 349     -32.520 -23.491 -44.143 
ATOM   2581  CG  LYS A 349     -32.972 -22.940 -42.795 
ATOM   2582  CD  LYS A 349     -33.758 -23.986 -42.012 
ATOM   2583  CE  LYS A 349     -34.595 -23.377 -40.889 
ATOM   2584  NZ  LYS A 349     -33.782 -22.900 -39.737 
ATOM   2585  N   LEU A 350     -30.270 -22.996 -46.945 
ATOM   2586  CA  LEU A 350     -30.023 -23.364 -48.339 
ATOM   2587  C   LEU A 350     -28.775 -24.194 -48.394 
ATOM   2588  O   LEU A 350     -27.700 -23.701 -48.050 
ATOM   2589  CB  LEU A 350     -29.822 -22.118 -49.196 
ATOM   2590  CG  LEU A 350     -31.071 -21.280 -49.393 
ATOM   2591  CD1 LEU A 350     -30.728 -19.817 -49.614 
ATOM   2592  CD2 LEU A 350     -31.873 -21.853 -50.546 
ATOM   2593  N   LYS A 351     -28.905 -25.442 -48.831 
ATOM   2594  CA  LYS A 351     -27.801 -26.382 -48.722 
ATOM   2595  C   LYS A 351     -26.663 -26.055 -49.671 
ATOM   2596  O   LYS A 351     -25.521 -26.356 -49.376 
ATOM   2597  CB  LYS A 351     -28.256 -27.827 -48.929 
ATOM   2598  CG  LYS A 351     -29.528 -28.224 -48.192 
ATOM   2599  CD  LYS A 351     -29.426 -28.103 -46.679 
ATOM   2600  CE  LYS A 351     -30.813 -28.220 -46.050 
ATOM   2601  NZ  LYS A 351     -30.831 -29.294 -45.020 
ATOM   2602  N   SER A 352     -26.971 -25.407 -50.788 
ATOM   2603  CA  SER A 352     -26.019 -25.298 -51.877 
ATOM   2604  C   SER A 352     -25.440 -23.924 -52.103 
ATOM   2605  O   SER A 352     -24.610 -23.750 -52.994 
ATOM   2606  CB  SER A 352     -26.648 -25.798 -53.178 
ATOM   2607  OG  SER A 352     -26.650 -27.206 -53.168 
ATOM   2608  N   LEU A 353     -25.861 -22.960 -51.296 
ATOM   2609  CA  LEU A 353     -25.469 -21.568 -51.484 
ATOM   2610  C   LEU A 353     -24.016 -21.349 -51.124 
ATOM   2611  O   LEU A 353     -23.621 -21.603 -49.997 
ATOM   2612  CB  LEU A 353     -26.356 -20.666 -50.629 
ATOM   2613  CG  LEU A 353     -26.486 -19.192 -51.026 
ATOM   2614  CD1 LEU A 353     -27.253 -19.026 -52.338 
ATOM   2615  CD2 LEU A 353     -27.185 -18.439 -49.896 
ATOM   2616  N   LYS A 354     -23.227 -20.882 -52.088 
ATOM   2617  CA  LYS A 354     -21.807 -20.552 -51.883 
ATOM   2618  C   LYS A 354     -21.553 -19.068 -51.593 
ATOM   2619  O   LYS A 354     -20.578 -18.709 -50.923 
ATOM   2620  CB  LYS A 354     -20.977 -20.947 -53.111 
ATOM   2621  CG  LYS A 354     -20.794 -22.447 -53.291 
ATOM   2622  CD  LYS A 354     -19.685 -22.727 -54.293 
ATOM   2623  CE  LYS A 354     -19.130 -24.136 -54.139 
ATOM   2624  NZ  LYS A 354     -20.095 -25.190 -54.573 
ATOM   2625  N   ARG A 355     -22.398 -18.206 -52.139 
ATOM   2626  CA  ARG A 355     -22.172 -16.769 -52.068 
ATOM   2627  C   ARG A 355     -23.489 -16.114 -51.726 
ATOM   2628  O   ARG A 355     -24.505 -16.425 -52.341 
ATOM   2629  CB  ARG A 355     -21.616 -16.218 -53.383 
ATOM   2630  CG  ARG A 355     -20.416 -16.991 -53.926 
ATOM   2631  CD  ARG A 355     -19.906 -16.458 -55.257 
ATOM   2632  NE  ARG A 355     -18.673 -15.692 -55.078 
ATOM   2633  CZ  ARG A 355     -18.614 -14.383 -54.834 
ATOM   2634  NH1 ARG A 355     -19.729 -13.654 -54.737 
ATOM   2635  NH2 ARG A 355     -17.432 -13.799 -54.694 
ATOM   2636  N   LEU A 356     -23.474 -15.260 -50.703 
ATOM   2637  CA  LEU A 356     -24.653 -14.480 -50.320 
ATOM   2638  C   LEU A 356     -24.299 -13.007 -50.226 
ATOM   2639  O   LEU A 356     -23.356 -12.626 -49.538 
ATOM   2640  CB  LEU A 356     -25.288 -14.977 -49.004 
ATOM   2641  CG  LEU A 356     -26.421 -14.140 -48.351 
ATOM   2642  CD1 LEU A 356     -27.675 -14.010 -49.214 
ATOM   2643  CD2 LEU A 356     -26.801 -14.674 -46.969 
ATOM   2644  N   THR A 357     -25.065 -12.196 -50.944 
ATOM   2645  CA  THR A 357     -24.964 -10.749 -50.897 
ATOM   2646  C   THR A 357     -26.298 -10.221 -50.423 
ATOM   2647  O   THR A 357     -27.313 -10.287 -51.129 
ATOM   2648  CB  THR A 357     -24.605 -10.186 -52.267 
ATOM   2649  OG1 THR A 357     -23.337 -10.722 -52.646 
ATOM   2650  CG2 THR A 357     -24.524  -8.641 -52.238 
ATOM   2651  N   PHE A 358     -26.293  -9.756 -49.188 
ATOM   2652  CA  PHE A 358     -27.455  -9.186 -48.542 
ATOM   2653  C   PHE A 358     -26.978  -7.801 -48.134 
ATOM   2654  O   PHE A 358     -26.371  -7.636 -47.069 
ATOM   2655  CB  PHE A 358     -27.819 -10.014 -47.318 
ATOM   2656  CG  PHE A 358     -29.092  -9.602 -46.660 
ATOM   2657  CD1 PHE A 358     -30.303 -10.120 -47.089 
ATOM   2658  CD2 PHE A 358     -29.093  -8.679 -45.613 
ATOM   2659  CE1 PHE A 358     -31.491  -9.742 -46.472 
ATOM   2660  CE2 PHE A 358     -30.277  -8.290 -44.999 
ATOM   2661  CZ  PHE A 358     -31.478  -8.828 -45.421 
ATOM   2662  N   THR A 359     -27.168  -6.832 -49.024 
ATOM   2663  CA  THR A 359     -26.620  -5.482 -48.832 
ATOM   2664  C   THR A 359     -27.643  -4.422 -49.153 
ATOM   2665  O   THR A 359     -28.518  -4.647 -49.998 
ATOM   2666  CB  THR A 359     -25.403  -5.193 -49.744 
ATOM   2667  OG1 THR A 359     -25.743  -5.464 -51.113 
ATOM   2668  CG2 THR A 359     -24.230  -6.019 -49.354 
ATOM   2669  N   SER A 360     -27.485  -3.257 -48.511 
ATOM   2670  CA  SER A 360     -28.344  -2.069 -48.705 
ATOM   2671  C   SER A 360     -29.814  -2.327 -48.525 
ATOM   2672  O   SER A 360     -30.637  -1.620 -49.094 
ATOM   2673  CB  SER A 360     -28.112  -1.411 -50.064 
ATOM   2674  OG  SER A 360     -26.747  -1.080 -50.210 
ATOM   2675  N   ASN A 361     -30.155  -3.335 -47.743 
ATOM   2676  CA  ASN A 361     -31.553  -3.579 -47.410 
ATOM   2677  C   ASN A 361     -31.990  -2.685 -46.249 
ATOM   2678  O   ASN A 361     -31.160  -2.261 -45.442 
ATOM   2679  CB  ASN A 361     -31.779  -5.070 -47.154 
ATOM   2680  CG  ASN A 361     -31.345  -5.909 -48.339 
ATOM   2681  OD1 ASN A 361     -31.871  -5.748 -49.439 
ATOM   2682  ND2 ASN A 361     -30.344  -6.774 -48.138 
ATOM   2683  N   LYS A 362     -33.272  -2.363 -46.169 
ATOM   2684  CA  LYS A 362     -33.646  -1.284 -45.271 
ATOM   2685  C   LYS A 362     -34.914  -1.448 -44.450 
ATOM   2686  O   LYS A 362     -35.677  -0.494 -44.302 
ATOM   2687  CB  LYS A 362     -33.655   0.062 -46.021 
ATOM   2688  CG  LYS A 362     -34.441   0.094 -47.326 
ATOM   2689  CD  LYS A 362     -34.043   1.316 -48.152 
ATOM   2690  CE  LYS A 362     -34.562   1.253 -49.586 
ATOM   2691  NZ  LYS A 362     -36.031   1.489 -49.716 
ATOM   2692  N   GLY A 363     -35.129  -2.627 -43.880 
ATOM   2693  CA  GLY A 363     -36.325  -2.838 -43.064 
ATOM   2694  C   GLY A 363     -36.031  -3.406 -41.691 
ATOM   2695  O   GLY A 363     -35.197  -2.861 -40.939 
ATOM   2696  N   GLY A 364     -36.757  -4.488 -41.375 
ATOM   2697  CA  GLY A 364     -36.491  -5.393 -40.239 
ATOM   2698  C   GLY A 364     -35.119  -6.028 -40.404 
ATOM   2699  O   GLY A 364     -34.815  -6.612 -41.453 
ATOM   2700  N   ASN A 365     -34.304  -5.916 -39.352 
ATOM   2701  CA  ASN A 365     -32.853  -5.944 -39.489 
ATOM   2702  C   ASN A 365     -32.030  -6.345 -38.244 
ATOM   2703  O   ASN A 365     -30.873  -5.944 -38.114 
ATOM   2704  CB  ASN A 365     -32.385  -4.568 -40.004 
ATOM   2705  CG  ASN A 365     -32.889  -3.409 -39.142 
ATOM   2706  OD1 ASN A 365     -33.567  -3.609 -38.127 
ATOM   2707  ND2 ASN A 365     -32.575  -2.183 -39.560 
ATOM   2708  N   ALA A 366     -32.603  -7.099 -37.319 
ATOM   2709  CA  ALA A 366     -31.756  -7.864 -36.397 
ATOM   2710  C   ALA A 366     -31.328  -9.109 -37.154 
ATOM   2711  O   ALA A 366     -32.168  -9.820 -37.714 
ATOM   2712  CB  ALA A 366     -32.501  -8.245 -35.124 
ATOM   2713  N   PHE A 367     -30.032  -9.370 -37.205 
ATOM   2714  CA  PHE A 367     -29.571 -10.605 -37.822 
ATOM   2715  C   PHE A 367     -30.103 -11.796 -37.026 
ATOM   2716  O   PHE A 367     -30.085 -11.774 -35.800 
ATOM   2717  CB  PHE A 367     -28.043 -10.666 -37.862 
ATOM   2718  CG  PHE A 367     -27.516 -11.980 -38.344 
ATOM   2719  CD1 PHE A 367     -27.324 -12.213 -39.708 
ATOM   2720  CD2 PHE A 367     -27.248 -13.004 -37.451 
ATOM   2721  CE1 PHE A 367     -26.839 -13.436 -40.162 
ATOM   2722  CE2 PHE A 367     -26.780 -14.228 -37.892 
ATOM   2723  CZ  PHE A 367     -26.568 -14.442 -39.247 
ATOM   2724  N   SER A 368     -30.577 -12.827 -37.714 
ATOM   2725  CA  SER A 368     -30.800 -14.110 -37.041 
ATOM   2726  C   SER A 368     -30.135 -15.250 -37.795 
ATOM   2727  O   SER A 368     -29.914 -15.153 -39.004 
ATOM   2728  CB  SER A 368     -32.280 -14.400 -36.800 
ATOM   2729  OG  SER A 368     -32.983 -14.293 -38.007 
ATOM   2730  N   GLU A 369     -29.806 -16.309 -37.048 
ATOM   2731  CA  GLU A 369     -29.063 -17.466 -37.540 
ATOM   2732  C   GLU A 369     -29.531 -17.904 -38.911 
ATOM   2733  O   GLU A 369     -30.727 -18.077 -39.148 
ATOM   2734  CB  GLU A 369     -29.216 -18.650 -36.584 
ATOM   2735  CG  GLU A 369     -28.910 -18.346 -35.127 
ATOM   2736  CD  GLU A 369     -29.017 -19.580 -34.242 
ATOM   2737  OE1 GLU A 369     -29.151 -20.712 -34.782 
ATOM   2738  OE2 GLU A 369     -28.968 -19.411 -33.001 
ATOM   2739  N   VAL A 370     -28.576 -18.076 -39.811 
ATOM   2740  CA  VAL A 370     -28.849 -18.745 -41.067 
ATOM   2741  C   VAL A 370     -28.138 -20.083 -41.074 
ATOM   2742  O   VAL A 370     -27.196 -20.292 -40.325 
ATOM   2743  CB  VAL A 370     -28.451 -17.902 -42.279 
ATOM   2744  CG1 VAL A 370     -29.288 -16.636 -42.319 
ATOM   2745  CG2 VAL A 370     -26.968 -17.576 -42.249 
ATOM   2746  N   ASP A 371     -28.613 -20.995 -41.904 
ATOM   2747  CA  ASP A 371     -28.015 -22.304 -42.007 
ATOM   2748  C   ASP A 371     -27.613 -22.504 -43.463 
ATOM   2749  O   ASP A 371     -28.442 -22.845 -44.302 
ATOM   2750  CB  ASP A 371     -29.008 -23.371 -41.533 
ATOM   2751  CG  ASP A 371     -28.406 -24.763 -41.496 
ATOM   2752  OD1 ASP A 371     -27.186 -24.900 -41.716 
ATOM   2753  OD2 ASP A 371     -29.162 -25.727 -41.240 
ATOM   2754  N   LEU A 372     -26.333 -22.277 -43.749 
ATOM   2755  CA  LEU A 372     -25.834 -22.255 -45.117 
ATOM   2756  C   LEU A 372     -24.521 -23.047 -45.260 
ATOM   2757  O   LEU A 372     -23.446 -22.448 -45.375 
ATOM   2758  CB  LEU A 372     -25.640 -20.801 -45.568 
ATOM   2759  CG  LEU A 372     -26.823 -19.824 -45.513 
ATOM   2760  CD1 LEU A 372     -26.334 -18.407 -45.772 
ATOM   2761  CD2 LEU A 372     -27.946 -20.199 -46.485 
ATOM   2762  N   PRO A 373     -24.606 -24.394 -45.271 
ATOM   2763  CA  PRO A 373     -23.417 -25.267 -45.155 
ATOM   2764  C   PRO A 373     -22.361 -25.150 -46.255 
ATOM   2765  O   PRO A 373     -21.205 -25.500 -46.027 
ATOM   2766  CB  PRO A 373     -24.013 -26.689 -45.135 
ATOM   2767  CG  PRO A 373     -25.409 -26.554 -45.679 
ATOM   2768  CD  PRO A 373     -25.859 -25.178 -45.247 
ATOM   2769  N   SER A 374     -22.745 -24.676 -47.435 
ATOM   2770  CA  SER A 374     -21.799 -24.504 -48.546 
ATOM   2771  C   SER A 374     -21.221 -23.091 -48.658 
ATOM   2772  O   SER A 374     -20.413 -22.796 -49.561 
ATOM   2773  CB  SER A 374     -22.481 -24.866 -49.866 
ATOM   2774  OG  SER A 374     -22.997 -26.176 -49.809 
ATOM   2775  N   LEU A 375     -21.636 -22.215 -47.756 
ATOM   2776  CA  LEU A 375     -21.293 -20.796 -47.856 
ATOM   2777  C   LEU A 375     -19.800 -20.502 -47.719 
ATOM   2778  O   LEU A 375     -19.170 -20.841 -46.708 
ATOM   2779  CB  LEU A 375     -22.086 -19.987 -46.823 
ATOM   2780  CG  LEU A 375     -22.144 -18.483 -47.095 
ATOM   2781  CD1 LEU A 375     -23.024 -18.179 -48.300 
ATOM   2782  CD2 LEU A 375     -22.662 -17.769 -45.863 
ATOM   2783  N   GLU A 376     -19.241 -19.862 -48.733 
ATOM   2784  CA  GLU A 376     -17.842 -19.449 -48.684 
ATOM   2785  C   GLU A 376     -17.725 -17.929 -48.628 
ATOM   2786  O   GLU A 376     -16.705 -17.392 -48.209 
ATOM   2787  CB  GLU A 376     -17.069 -20.006 -49.887 
ATOM   2788  CG  GLU A 376     -16.764 -21.498 -49.793 
ATOM   2789  CD  GLU A 376     -16.595 -22.169 -51.152 
ATOM   2790  OE1 GLU A 376     -17.348 -23.134 -51.445 
ATOM   2791  OE2 GLU A 376     -15.726 -21.736 -51.935 
ATOM   2792  N   PHE A 377     -18.773 -17.233 -49.049 
ATOM   2793  CA  PHE A 377     -18.684 -15.787 -49.255 
ATOM   2794  C   PHE A 377     -19.978 -15.140 -48.744 
ATOM   2795  O   PHE A 377     -21.076 -15.411 -49.242 
ATOM   2796  CB  PHE A 377     -18.360 -15.492 -50.736 
ATOM   2797  CG  PHE A 377     -18.302 -14.022 -51.094 
ATOM   2798  CD1 PHE A 377     -17.076 -13.406 -51.377 
ATOM   2799  CD2 PHE A 377     -19.484 -13.253 -51.213 
ATOM   2800  CE1 PHE A 377     -17.020 -12.051 -51.726 
ATOM   2801  CE2 PHE A 377     -19.431 -11.904 -51.558 
ATOM   2802  CZ  PHE A 377     -18.195 -11.301 -51.804 
ATOM   2803  N   LEU A 378     -19.832 -14.340 -47.692 
ATOM   2804  CA  LEU A 378     -20.937 -13.646 -47.053 
ATOM   2805  C   LEU A 378     -20.684 -12.156 -47.103 
ATOM   2806  O   LEU A 378     -19.703 -11.646 -46.515 
ATOM   2807  CB  LEU A 378     -21.051 -14.033 -45.588 
ATOM   2808  CG  LEU A 378     -22.454 -14.324 -45.075 
ATOM   2809  CD1 LEU A 378     -22.435 -14.379 -43.566 
ATOM   2810  CD2 LEU A 378     -23.534 -13.383 -45.599 
ATOM   2811  N   ASP A 379     -21.562 -11.459 -47.810 
ATOM   2812  CA  ASP A 379     -21.562 -10.015 -47.779 
ATOM   2813  C   ASP A 379     -22.876  -9.608 -47.148 
ATOM   2814  O   ASP A 379     -23.971  -9.800 -47.717 
ATOM   2815  CB  ASP A 379     -21.379  -9.423 -49.175 
ATOM   2816  CG  ASP A 379     -21.376  -7.904 -49.177 
ATOM   2817  OD1 ASP A 379     -21.212  -7.339 -50.271 
ATOM   2818  OD2 ASP A 379     -21.549  -7.260 -48.111 
ATOM   2819  N   LEU A 380     -22.755  -9.043 -45.960 
ATOM   2820  CA  LEU A 380     -23.908  -8.714 -45.164 
ATOM   2821  C   LEU A 380     -23.829  -7.223 -44.813 
ATOM   2822  O   LEU A 380     -24.399  -6.764 -43.818 
ATOM   2823  CB  LEU A 380     -23.893  -9.618 -43.927 
ATOM   2824  CG  LEU A 380     -25.064 -10.445 -43.379 
ATOM   2825  CD1 LEU A 380     -25.998 -11.050 -44.415 
ATOM   2826  CD2 LEU A 380     -24.503 -11.546 -42.485 
ATOM   2827  N   SER A 381     -23.132  -6.469 -45.654 
ATOM   2828  CA  SER A 381     -22.845  -5.060 -45.385 
ATOM   2829  C   SER A 381     -23.979  -4.086 -45.731 
ATOM   2830  O   SER A 381     -24.873  -4.412 -46.506 
ATOM   2831  CB  SER A 381     -21.572  -4.636 -46.114 
ATOM   2832  OG  SER A 381     -21.773  -4.638 -47.516 
ATOM   2833  N   ARG A 382     -23.928  -2.892 -45.129 
ATOM   2834  CA  ARG A 382     -24.722  -1.740 -45.567 
ATOM   2835  C   ARG A 382     -26.221  -1.921 -45.360 
ATOM   2836  O   ARG A 382     -27.019  -1.376 -46.123 
ATOM   2837  CB  ARG A 382     -24.410  -1.387 -47.033 
ATOM   2838  CG  ARG A 382     -23.005  -0.828 -47.243 
ATOM   2839  CD  ARG A 382     -22.536  -0.911 -48.689 
ATOM   2840  NE  ARG A 382     -21.209  -0.320 -48.859 
ATOM   2841  CZ  ARG A 382     -20.065  -1.004 -48.784 
ATOM   2842  NH1 ARG A 382     -20.067  -2.324 -48.550 
ATOM   2843  NH2 ARG A 382     -18.908  -0.366 -48.935 
ATOM   2844  N   ASN A 383     -26.585  -2.686 -44.331 
ATOM   2845  CA  ASN A 383     -27.963  -2.933 -43.984 
ATOM   2846  C   ASN A 383     -28.413  -2.208 -42.727 
ATOM   2847  O   ASN A 383     -29.609  -2.167 -42.431 
ATOM   2848  CB  ASN A 383     -28.175  -4.423 -43.768 
ATOM   2849  CG  ASN A 383     -27.886  -5.229 -45.011 
ATOM   2850  OD1 ASN A 383     -28.549  -5.051 -46.038 
ATOM   2851  ND2 ASN A 383     -26.881  -6.114 -44.932 
ATOM   2852  N   GLY A 384     -27.463  -1.637 -41.991 
ATOM   2853  CA  GLY A 384     -27.724  -1.170 -40.646 
ATOM   2854  C   GLY A 384     -28.166  -2.333 -39.772 
ATOM   2855  O   GLY A 384     -28.947  -2.152 -38.853 
ATOM   2856  N   LEU A 385     -27.676  -3.537 -40.076 
ATOM   2857  CA  LEU A 385     -28.049  -4.741 -39.343 
ATOM   2858  C   LEU A 385     -27.562  -4.692 -37.898 
ATOM   2859  O   LEU A 385     -26.493  -4.174 -37.584 
ATOM   2860  CB  LEU A 385     -27.452  -5.997 -39.983 
ATOM   2861  CG  LEU A 385     -28.198  -6.725 -41.083 
ATOM   2862  CD1 LEU A 385     -27.277  -7.757 -41.703 
ATOM   2863  CD2 LEU A 385     -29.478  -7.380 -40.582 
ATOM   2864  N   SER A 386     -28.373  -5.280 -37.045 
ATOM   2865  CA  SER A 386     -28.049  -5.527 -35.678 
ATOM   2866  C   SER A 386     -27.536  -6.967 -35.670 
ATOM   2867  O   SER A 386     -28.042  -7.817 -36.400 
ATOM   2868  CB  SER A 386     -29.338  -5.415 -34.883 
ATOM   2869  OG  SER A 386     -29.056  -5.216 -33.531 
ATOM   2870  N   PHE A 387     -26.521  -7.241 -34.869 
ATOM   2871  CA  PHE A 387     -25.958  -8.584 -34.781 
ATOM   2872  C   PHE A 387     -25.572  -8.856 -33.332 
ATOM   2873  O   PHE A 387     -24.496  -8.447 -32.880 
ATOM   2874  CB  PHE A 387     -24.736  -8.708 -35.705 
ATOM   2875  CG  PHE A 387     -24.421 -10.119 -36.136 
ATOM   2876  CD1 PHE A 387     -24.223 -11.146 -35.192 
ATOM   2877  CD2 PHE A 387     -24.289 -10.423 -37.490 
ATOM   2878  CE1 PHE A 387     -23.926 -12.443 -35.594 
ATOM   2879  CE2 PHE A 387     -23.986 -11.721 -37.899 
ATOM   2880  CZ  PHE A 387     -23.799 -12.725 -36.950 
ATOM   2881  N   LYS A 388     -26.473  -9.518 -32.613 
ATOM   2882  CA  LYS A 388     -26.237  -9.994 -31.266 
ATOM   2883  C   LYS A 388     -25.362 -11.267 -31.282 
ATOM   2884  O   LYS A 388     -25.699 -12.269 -31.921 
ATOM   2885  CB  LYS A 388     -27.578 -10.302 -30.596 
ATOM   2886  CG  LYS A 388     -28.549 -11.049 -31.518 
ATOM   2887  CD  LYS A 388     -28.986 -12.407 -30.963 
ATOM   2888  CE  LYS A 388     -30.404 -12.386 -30.409 
ATOM   2889  NZ  LYS A 388     -31.423 -12.559 -31.481 
ATOM   2890  N   GLY A 389     -24.231 -11.215 -30.590 
ATOM   2891  CA  GLY A 389     -23.436 -12.412 -30.336 
ATOM   2892  C   GLY A 389     -22.728 -12.974 -31.546 
ATOM   2893  O   GLY A 389     -22.889 -14.140 -31.883 
ATOM   2894  N   CYS A 390     -21.960 -12.118 -32.206 
ATOM   2895  CA  CYS A 390     -21.121 -12.480 -33.328 
ATOM   2896  C   CYS A 390     -19.835 -13.075 -32.802 
ATOM   2897  O   CYS A 390     -19.440 -12.734 -31.691 
ATOM   2898  CB  CYS A 390     -20.741 -11.215 -34.075 
ATOM   2899  SG  CYS A 390     -20.630 -11.478 -35.845 
ATOM   2900  N   CYS A 391     -19.165 -13.950 -33.559 
ATOM   2901  CA  CYS A 391     -19.655 -14.605 -34.777 
ATOM   2902  C   CYS A 391     -19.187 -16.034 -34.644 
ATOM   2903  O   CYS A 391     -18.138 -16.303 -34.064 
ATOM   2904  CB  CYS A 391     -19.071 -14.022 -36.076 
ATOM   2905  SG  CYS A 391     -18.811 -12.232 -36.137 
ATOM   2906  N   SER A 392     -19.948 -16.953 -35.197 
ATOM   2907  CA  SER A 392     -19.749 -18.352 -34.907 
ATOM   2908  C   SER A 392     -20.269 -19.145 -36.091 
ATOM   2909  O   SER A 392     -21.107 -18.651 -36.850 
ATOM   2910  CB  SER A 392     -20.564 -18.708 -33.668 
ATOM   2911  OG  SER A 392     -20.147 -19.928 -33.137 
ATOM   2912  N   GLN A 393     -19.790 -20.373 -36.249 
ATOM   2913  CA  GLN A 393     -20.336 -21.235 -37.270 
ATOM   2914  C   GLN A 393     -21.842 -21.466 -37.081 
ATOM   2915  O   GLN A 393     -22.552 -21.680 -38.050 
ATOM   2916  CB  GLN A 393     -19.584 -22.553 -37.345 
ATOM   2917  CG  GLN A 393     -19.661 -23.372 -36.076 
ATOM   2918  CD  GLN A 393     -20.195 -24.755 -36.348 
ATOM   2919  OE1 GLN A 393     -19.658 -25.750 -35.851 
ATOM   2920  NE2 GLN A 393     -21.250 -24.831 -37.162 
ATOM   2921  N   SER A 394     -22.333 -21.405 -35.846 
ATOM   2922  CA  SER A 394     -23.767 -21.602 -35.621 
ATOM   2923  C   SER A 394     -24.611 -20.361 -35.935 
ATOM   2924  O   SER A 394     -25.839 -20.396 -35.833 
ATOM   2925  CB  SER A 394     -24.048 -22.122 -34.203 
ATOM   2926  OG  SER A 394     -23.889 -21.097 -33.255 
ATOM   2927  N   ASP A 395     -23.951 -19.266 -36.295 
ATOM   2928  CA  ASP A 395     -24.643 -18.100 -36.802 
ATOM   2929  C   ASP A 395     -24.984 -18.300 -38.291 
ATOM   2930  O   ASP A 395     -26.038 -17.861 -38.765 
ATOM   2931  CB  ASP A 395     -23.789 -16.837 -36.601 
ATOM   2932  CG  ASP A 395     -23.641 -16.450 -35.134 
ATOM   2933  OD1 ASP A 395     -22.528 -16.060 -34.720 
ATOM   2934  OD2 ASP A 395     -24.638 -16.514 -34.388 
ATOM   2935  N   PHE A 396     -24.094 -18.992 -39.002 
ATOM   2936  CA  PHE A 396     -24.137 -19.098 -40.463 
ATOM   2937  C   PHE A 396     -24.326 -20.512 -40.993 
ATOM   2938  O   PHE A 396     -24.646 -20.675 -42.156 
ATOM   2939  CB  PHE A 396     -22.878 -18.470 -41.100 
ATOM   2940  CG  PHE A 396     -22.537 -17.101 -40.561 
ATOM   2941  CD1 PHE A 396     -21.294 -16.851 -40.012 
ATOM   2942  CD2 PHE A 396     -23.468 -16.072 -40.584 
ATOM   2943  CE1 PHE A 396     -20.976 -15.593 -39.505 
ATOM   2944  CE2 PHE A 396     -23.163 -14.817 -40.075 
ATOM   2945  CZ  PHE A 396     -21.914 -14.570 -39.549 
ATOM   2946  N   GLY A 397     -24.133 -21.522 -40.144 
ATOM   2947  CA  GLY A 397     -24.241 -22.948 -40.524 
ATOM   2948  C   GLY A 397     -23.148 -23.463 -41.467 
ATOM   2949  O   GLY A 397     -23.292 -24.521 -42.068 
ATOM   2950  N   THR A 398     -22.070 -22.701 -41.623 
ATOM   2951  CA  THR A 398     -20.978 -23.080 -42.508 
ATOM   2952  C   THR A 398     -19.673 -23.128 -41.733 
ATOM   2953  O   THR A 398     -19.490 -22.372 -40.775 
ATOM   2954  CB  THR A 398     -20.851 -22.113 -43.715 
ATOM   2955  OG1 THR A 398     -19.743 -22.496 -44.546 
ATOM   2956  CG2 THR A 398     -20.667 -20.664 -43.270 
ATOM   2957  N   ILE A 399     -18.779 -24.028 -42.141 
ATOM   2958  CA  ILE A 399     -17.390 -24.023 -41.653 
ATOM   2959  C   ILE A 399     -16.430 -23.654 -42.791 
ATOM   2960  O   ILE A 399     -15.204 -23.739 -42.653 
ATOM   2961  CB  ILE A 399     -16.975 -25.362 -40.987 
ATOM   2962  CG1 ILE A 399     -16.726 -26.464 -42.035 
ATOM   2963  CG2 ILE A 399     -18.002 -25.781 -39.940 
ATOM   2964  CD1 ILE A 399     -16.103 -27.728 -41.461 
ATOM   2965  N   SER A 400     -16.998 -23.225 -43.910 
ATOM   2966  CA  SER A 400     -16.215 -22.970 -45.103 
ATOM   2967  C   SER A 400     -16.134 -21.477 -45.430 
ATOM   2968  O   SER A 400     -15.657 -21.103 -46.500 
ATOM   2969  CB  SER A 400     -16.824 -23.722 -46.281 
ATOM   2970  OG  SER A 400     -17.239 -25.006 -45.883 
ATOM   2971  N   LEU A 401     -16.596 -20.629 -44.511 
ATOM   2972  CA  LEU A 401     -16.619 -19.197 -44.745 
ATOM   2973  C   LEU A 401     -15.221 -18.683 -45.021 
ATOM   2974  O   LEU A 401     -14.333 -18.866 -44.196 
ATOM   2975  CB  LEU A 401     -17.184 -18.467 -43.536 
ATOM   2976  CG  LEU A 401     -18.364 -17.517 -43.760 
ATOM   2977  CD1 LEU A 401     -18.386 -16.393 -42.743 
ATOM   2978  CD2 LEU A 401     -18.447 -16.939 -45.165 
ATOM   2979  N   LYS A 402     -15.039 -18.017 -46.162 
ATOM   2980  CA  LYS A 402     -13.750 -17.401 -46.524 
ATOM   2981  C   LYS A 402     -13.727 -15.877 -46.436 
ATOM   2982  O   LYS A 402     -12.663 -15.253 -46.295 
ATOM   2983  CB  LYS A 402     -13.314 -17.858 -47.925 
ATOM   2984  CG  LYS A 402     -12.761 -19.280 -47.898 
ATOM   2985  CD  LYS A 402     -11.957 -19.639 -49.143 
ATOM   2986  CE  LYS A 402     -11.439 -21.069 -49.053 
ATOM   2987  NZ  LYS A 402     -12.523 -21.998 -48.602 
ATOM   2988  N   TYR A 403     -14.911 -15.282 -46.515 
ATOM   2989  CA  TYR A 403     -15.045 -13.847 -46.722 
ATOM   2990  C   TYR A 403     -16.263 -13.374 -45.951 
ATOM   2991  O   TYR A 403     -17.370 -13.892 -46.139 
ATOM   2992  CB  TYR A 403     -15.218 -13.573 -48.211 
ATOM   2993  CG  TYR A 403     -15.373 -12.124 -48.573 
ATOM   2994  CD1 TYR A 403     -14.315 -11.424 -49.131 
ATOM   2995  CD2 TYR A 403     -16.578 -11.450 -48.373 
ATOM   2996  CE1 TYR A 403     -14.443 -10.092 -49.483 
ATOM   2997  CE2 TYR A 403     -16.711 -10.108 -48.717 
ATOM   2998  CZ  TYR A 403     -15.628  -9.436 -49.280 
ATOM   2999  OH  TYR A 403     -15.716  -8.099 -49.634 
ATOM   3000  N   LEU A 404     -16.067 -12.406 -45.063 
ATOM   3001  CA  LEU A 404     -17.182 -11.939 -44.264 
ATOM   3002  C   LEU A 404     -17.182 -10.437 -44.201 
ATOM   3003  O   LEU A 404     -16.302  -9.835 -43.590 
ATOM   3004  CB  LEU A 404     -17.181 -12.592 -42.875 
ATOM   3005  CG  LEU A 404     -18.284 -12.220 -41.885 
ATOM   3006  CD1 LEU A 404     -19.665 -12.310 -42.504 
ATOM   3007  CD2 LEU A 404     -18.223 -13.081 -40.636 
ATOM   3008  N   ASP A 405     -18.165  -9.833 -44.873 
ATOM   3009  CA  ASP A 405     -18.323  -8.383 -44.853 
ATOM   3010  C   ASP A 405     -19.491  -8.029 -43.978 
ATOM   3011  O   ASP A 405     -20.635  -8.289 -44.340 
ATOM   3012  CB  ASP A 405     -18.552  -7.816 -46.254 
ATOM   3013  CG  ASP A 405     -18.414  -6.287 -46.305 
ATOM   3014  OD1 ASP A 405     -18.243  -5.748 -47.411 
ATOM   3015  OD2 ASP A 405     -18.493  -5.612 -45.256 
ATOM   3016  N   LEU A 406     -19.213  -7.454 -42.816 
ATOM   3017  CA  LEU A 406     -20.300  -6.996 -41.943 
ATOM   3018  C   LEU A 406     -20.238  -5.491 -41.728 
ATOM   3019  O   LEU A 406     -20.704  -4.983 -40.714 
ATOM   3020  CB  LEU A 406     -20.266  -7.731 -40.608 
ATOM   3021  CG  LEU A 406     -20.796  -9.145 -40.593 
ATOM   3022  CD1 LEU A 406     -20.312  -9.870 -39.348 
ATOM   3023  CD2 LEU A 406     -22.313  -9.109 -40.619 
ATOM   3024  N   SER A 407     -19.649  -4.790 -42.690 
ATOM   3025  CA  SER A 407     -19.471  -3.345 -42.607 
ATOM   3026  C   SER A 407     -20.758  -2.581 -42.815 
ATOM   3027  O   SER A 407     -21.757  -3.123 -43.323 
ATOM   3028  CB  SER A 407     -18.449  -2.872 -43.637 
ATOM   3029  OG  SER A 407     -18.817  -3.301 -44.934 
ATOM   3030  N   PHE A 408     -20.703  -1.312 -42.411 
ATOM   3031  CA  PHE A 408     -21.813  -0.365 -42.455 
ATOM   3032  C   PHE A 408     -23.100  -0.930 -41.895 
ATOM   3033  O   PHE A 408     -24.149  -0.844 -42.530 
ATOM   3034  CB  PHE A 408     -22.006   0.202 -43.860 
ATOM   3035  CG  PHE A 408     -20.768   0.828 -44.423 
ATOM   3036  CD1 PHE A 408     -19.845   0.057 -45.145 
ATOM   3037  CD2 PHE A 408     -20.509   2.189 -44.225 
ATOM   3038  CE1 PHE A 408     -18.695   0.636 -45.670 
ATOM   3039  CE2 PHE A 408     -19.357   2.775 -44.745 
ATOM   3040  CZ  PHE A 408     -18.439   1.991 -45.463 
ATOM   3041  N   ASN A 409     -22.988  -1.539 -40.717 
ATOM   3042  CA  ASN A 409     -24.137  -2.014 -39.986 
ATOM   3043  C   ASN A 409     -24.293  -1.305 -38.657 
ATOM   3044  O   ASN A 409     -23.607  -0.337 -38.390 
ATOM   3045  CB  ASN A 409     -24.088  -3.529 -39.821 
ATOM   3046  CG  ASN A 409     -24.476  -4.253 -41.094 
ATOM   3047  OD1 ASN A 409     -25.520  -3.959 -41.692 
ATOM   3048  ND2 ASN A 409     -23.634  -5.201 -41.529 
ATOM   3049  N   GLY A 410     -25.226  -1.766 -37.847 
ATOM   3050  CA  GLY A 410     -25.514  -1.154 -36.565 
ATOM   3051  C   GLY A 410     -24.597  -1.763 -35.532 
ATOM   3052  O   GLY A 410     -23.387  -1.857 -35.744 
ATOM   3053  N   VAL A 411     -25.179  -2.214 -34.430 
ATOM   3054  CA  VAL A 411     -24.399  -2.748 -33.340 
ATOM   3055  C   VAL A 411     -24.108  -4.217 -33.550 
ATOM   3056  O   VAL A 411     -25.003  -5.026 -33.730 
ATOM   3057  CB  VAL A 411     -25.045  -2.483 -31.956 
ATOM   3058  CG1 VAL A 411     -24.245  -3.170 -30.858 
ATOM   3059  CG2 VAL A 411     -25.093  -0.985 -31.681 
ATOM   3060  N   ILE A 412     -22.827  -4.549 -33.529 
ATOM   3061  CA  ILE A 412     -22.402  -5.933 -33.576 
ATOM   3062  C   ILE A 412     -21.714  -6.219 -32.242 
ATOM   3063  O   ILE A 412     -20.688  -5.618 -31.917 
ATOM   3064  CB  ILE A 412     -21.487  -6.218 -34.798 
ATOM   3065  CG1 ILE A 412     -22.196  -5.841 -36.101 
ATOM   3066  CG2 ILE A 412     -21.050  -7.680 -34.827 
ATOM   3067  CD1 ILE A 412     -21.344  -5.966 -37.341 
ATOM   3068  N   THR A 413     -22.315  -7.115 -31.471 
ATOM   3069  CA  THR A 413     -21.793  -7.533 -30.180 
ATOM   3070  C   THR A 413     -20.938  -8.805 -30.331 
ATOM   3071  O   THR A 413     -21.412  -9.830 -30.845 
ATOM   3072  CB  THR A 413     -22.949  -7.760 -29.188 
ATOM   3073  OG1 THR A 413     -23.613  -6.514 -28.969 
ATOM   3074  CG2 THR A 413     -22.434  -8.227 -27.861 
ATOM   3075  N   MET A 414     -19.681  -8.731 -29.898 
ATOM   3076  CA  MET A 414     -18.791  -9.883 -29.997 
ATOM   3077  C   MET A 414     -18.982 -10.799 -28.798 
ATOM   3078  O   MET A 414     -18.723 -10.407 -27.677 
ATOM   3079  CB  MET A 414     -17.324  -9.446 -30.090 
ATOM   3080  CG  MET A 414     -16.973  -8.626 -31.319 
ATOM   3081  SD  MET A 414     -17.637  -9.318 -32.843 
ATOM   3082  CE  MET A 414     -16.638 -10.793 -33.033 
ATOM   3083  N   SER A 415     -19.445 -12.017 -29.029 
ATOM   3084  CA  SER A 415     -19.573 -12.953 -27.942 
ATOM   3085  C   SER A 415     -18.989 -14.330 -28.268 
ATOM   3086  O   SER A 415     -19.041 -15.237 -27.441 
ATOM   3087  CB  SER A 415     -21.029 -13.059 -27.501 
ATOM   3088  OG  SER A 415     -21.727 -13.957 -28.325 
ATOM   3089  N   SER A 416     -18.424 -14.485 -29.458 
ATOM   3090  CA  SER A 416     -17.835 -15.756 -29.855 
ATOM   3091  C   SER A 416     -16.684 -15.483 -30.806 
ATOM   3092  O   SER A 416     -16.868 -14.810 -31.809 
ATOM   3093  CB  SER A 416     -18.891 -16.658 -30.514 
ATOM   3094  OG  SER A 416     -18.308 -17.875 -30.949 
ATOM   3095  N   ASN A 417     -15.492 -15.979 -30.494 
ATOM   3096  CA  ASN A 417     -14.321 -15.648 -31.330 
ATOM   3097  C   ASN A 417     -14.114 -16.554 -32.543 
ATOM   3098  O   ASN A 417     -13.045 -17.139 -32.727 
ATOM   3099  CB  ASN A 417     -13.037 -15.523 -30.500 
ATOM   3100  CG  ASN A 417     -12.875 -16.622 -29.472 
ATOM   3101  OD1 ASN A 417     -13.655 -17.599 -29.415 
ATOM   3102  ND2 ASN A 417     -11.848 -16.473 -28.647 
ATOM   3103  N   PHE A 418     -15.165 -16.661 -33.356 
ATOM   3104  CA  PHE A 418     -15.117 -17.287 -34.678 
ATOM   3105  C   PHE A 418     -14.826 -18.770 -34.634 
ATOM   3106  O   PHE A 418     -14.020 -19.290 -35.418 
ATOM   3107  CB  PHE A 418     -14.134 -16.552 -35.577 
ATOM   3108  CG  PHE A 418     -14.531 -15.151 -35.857 
ATOM   3109  CD1 PHE A 418     -14.202 -14.129 -34.967 
ATOM   3110  CD2 PHE A 418     -15.249 -14.841 -37.003 
ATOM   3111  CE1 PHE A 418     -14.570 -12.814 -35.226 
ATOM   3112  CE2 PHE A 418     -15.623 -13.534 -37.262 
ATOM   3113  CZ  PHE A 418     -15.293 -12.519 -36.373 
ATOM   3114  N   LEU A 419     -15.497 -19.439 -33.707 
ATOM   3115  CA  LEU A 419     -15.442 -20.879 -33.627 
ATOM   3116  C   LEU A 419     -16.088 -21.458 -34.872 
ATOM   3117  O   LEU A 419     -17.244 -21.138 -35.195 
ATOM   3118  CB  LEU A 419     -16.172 -21.374 -32.379 
ATOM   3119  CG  LEU A 419     -15.476 -21.167 -31.039 
ATOM   3120  CD1 LEU A 419     -16.300 -21.900 -29.985 
ATOM   3121  CD2 LEU A 419     -14.037 -21.690 -31.062 
ATOM   3122  N   GLY A 420     -15.335 -22.295 -35.577 
ATOM   3123  CA  GLY A 420     -15.827 -22.921 -36.814 
ATOM   3124  C   GLY A 420     -15.622 -22.084 -38.063 
ATOM   3125  O   GLY A 420     -16.035 -22.492 -39.146 
ATOM   3126  N   LEU A 421     -14.987 -20.917 -37.919 
ATOM   3127  CA  LEU A 421     -14.773 -19.986 -39.037 
ATOM   3128  C   LEU A 421     -13.293 -19.753 -39.277 
ATOM   3129  O   LEU A 421     -12.881 -18.730 -39.823 
ATOM   3130  CB  LEU A 421     -15.496 -18.661 -38.798 
ATOM   3131  CG  LEU A 421     -17.000 -18.819 -38.569 
ATOM   3132  CD1 LEU A 421     -17.629 -17.536 -38.045 
ATOM   3133  CD2 LEU A 421     -17.674 -19.290 -39.848 
ATOM   3134  N   GLU A 422     -12.515 -20.759 -38.907 
ATOM   3135  CA  GLU A 422     -11.063 -20.764 -38.988 
ATOM   3136  C   GLU A 422     -10.527 -20.527 -40.414 
ATOM   3137  O   GLU A 422      -9.389 -20.103 -40.599 
ATOM   3138  CB  GLU A 422     -10.521 -22.074 -38.372 
ATOM   3139  CG  GLU A 422     -10.792 -22.226 -36.865 
ATOM   3140  CD  GLU A 422     -12.134 -22.882 -36.503 
ATOM   3141  OE1 GLU A 422     -12.859 -23.382 -37.399 
ATOM   3142  OE2 GLU A 422     -12.469 -22.922 -35.289 
ATOM   3143  N   GLN A 423     -11.357 -20.761 -41.417 
ATOM   3144  CA  GLN A 423     -10.915 -20.580 -42.793 
ATOM   3145  C   GLN A 423     -11.107 -19.171 -43.319 
ATOM   3146  O   GLN A 423     -10.838 -18.934 -44.484 
ATOM   3147  CB  GLN A 423     -11.609 -21.570 -43.727 
ATOM   3148  CG  GLN A 423     -11.342 -23.027 -43.394 
ATOM   3149  CD  GLN A 423     -12.073 -23.960 -44.335 
ATOM   3150  OE1 GLN A 423     -12.065 -23.766 -45.556 
ATOM   3151  NE2 GLN A 423     -12.714 -24.982 -43.776 
ATOM   3152  N   LEU A 424     -11.574 -18.245 -42.475 
ATOM   3153  CA  LEU A 424     -11.797 -16.850 -42.901 
ATOM   3154  C   LEU A 424     -10.510 -16.144 -43.281 
ATOM   3155  O   LEU A 424      -9.533 -16.197 -42.516 
ATOM   3156  CB  LEU A 424     -12.442 -16.037 -41.788 
ATOM   3157  CG  LEU A 424     -13.929 -15.687 -41.793 
ATOM   3158  CD1 LEU A 424     -14.164 -14.753 -40.620 
ATOM   3159  CD2 LEU A 424     -14.405 -15.058 -43.103 
ATOM   3160  N   GLU A 425     -10.534 -15.452 -44.422 
ATOM   3161  CA  GLU A 425      -9.354 -14.727 -44.944 
ATOM   3162  C   GLU A 425      -9.553 -13.217 -45.024 
ATOM   3163  O   GLU A 425      -8.592 -12.431 -44.956 
ATOM   3164  CB  GLU A 425      -8.975 -15.248 -46.338 
ATOM   3165  CG  GLU A 425      -8.509 -16.688 -46.332 
ATOM   3166  CD  GLU A 425      -8.332 -17.270 -47.723 
ATOM   3167  OE1 GLU A 425      -7.885 -18.433 -47.812 
ATOM   3168  OE2 GLU A 425      -8.649 -16.588 -48.724 
ATOM   3169  N   HIS A 426     -10.815 -12.834 -45.167 
ATOM   3170  CA  HIS A 426     -11.224 -11.455 -45.300 
ATOM   3171  C   HIS A 426     -12.357 -11.211 -44.322 
ATOM   3172  O   HIS A 426     -13.338 -11.949 -44.314 
ATOM   3173  CB  HIS A 426     -11.688 -11.212 -46.729 
ATOM   3174  CG  HIS A 426     -11.892  -9.759 -47.064 
ATOM   3175  ND1 HIS A 426     -13.017  -9.075 -46.711 
ATOM   3176  CD2 HIS A 426     -11.092  -8.863 -47.770 
ATOM   3177  CE1 HIS A 426     -12.925  -7.813 -47.155 
ATOM   3178  NE2 HIS A 426     -11.745  -7.681 -47.800 
ATOM   3179  N   LEU A 427     -12.214 -10.187 -43.482 
ATOM   3180  CA  LEU A 427     -13.228  -9.816 -42.508 
ATOM   3181  C   LEU A 427     -13.286  -8.313 -42.438 
ATOM   3182  O   LEU A 427     -12.267  -7.635 -42.246 
ATOM   3183  CB  LEU A 427     -12.894 -10.372 -41.127 
ATOM   3184  CG  LEU A 427     -13.832 -10.034 -39.956 
ATOM   3185  CD1 LEU A 427     -15.292 -10.422 -40.193 
ATOM   3186  CD2 LEU A 427     -13.311 -10.754 -38.739 
ATOM   3187  N   ASP A 428     -14.492  -7.792 -42.580 
ATOM   3188  CA  ASP A 428     -14.690  -6.369 -42.684 
ATOM   3189  C   ASP A 428     -15.838  -5.945 -41.821 
ATOM   3190  O   ASP A 428     -16.958  -6.414 -42.014 
ATOM   3191  CB  ASP A 428     -14.983  -6.003 -44.129 
ATOM   3192  CG  ASP A 428     -14.844  -4.525 -44.401 
ATOM   3193  OD1 ASP A 428     -14.965  -3.688 -43.482 
ATOM   3194  OD2 ASP A 428     -14.627  -4.195 -45.569 
ATOM   3195  N   PHE A 429     -15.559  -5.029 -40.898 
ATOM   3196  CA  PHE A 429     -16.561  -4.538 -39.943 
ATOM   3197  C   PHE A 429     -16.693  -3.035 -40.037 
ATOM   3198  O   PHE A 429     -17.456  -2.437 -39.294 
ATOM   3199  CB  PHE A 429     -16.140  -4.840 -38.502 
ATOM   3200  CG  PHE A 429     -16.400  -6.242 -38.068 
ATOM   3201  CD1 PHE A 429     -15.351  -7.064 -37.685 
ATOM   3202  CD2 PHE A 429     -17.702  -6.744 -38.014 
ATOM   3203  CE1 PHE A 429     -15.588  -8.360 -37.254 
ATOM   3204  CE2 PHE A 429     -17.933  -8.036 -37.591 
ATOM   3205  CZ  PHE A 429     -16.877  -8.844 -37.215 
ATOM   3206  N   GLN A 430     -15.889  -2.439 -40.897 
ATOM   3207  CA  GLN A 430     -15.828  -0.994 -41.095 
ATOM   3208  C   GLN A 430     -17.172  -0.287 -40.812 
ATOM   3209  O   GLN A 430     -18.191  -0.615 -41.430 
ATOM   3210  CB  GLN A 430     -15.423  -0.755 -42.555 
ATOM   3211  CG  GLN A 430     -14.713   0.542 -42.789 
ATOM   3212  CD  GLN A 430     -14.822   1.035 -44.210 
ATOM   3213  OE1 GLN A 430     -14.743   2.238 -44.452 
ATOM   3214  NE2 GLN A 430     -15.023   0.130 -45.149 
ATOM   3215  N   HIS A 431     -17.178   0.674 -39.888 
ATOM   3216  CA  HIS A 431     -18.358   1.560 -39.646 
ATOM   3217  C   HIS A 431     -19.546   0.897 -39.026 
ATOM   3218  O   HIS A 431     -20.601   1.503 -38.916 
ATOM   3219  CB  HIS A 431     -18.818   2.301 -40.906 
ATOM   3220  CG  HIS A 431     -17.910   3.419 -41.313 
ATOM   3221  ND1 HIS A 431     -18.046   4.674 -40.831 
ATOM   3222  CD2 HIS A 431     -16.816   3.443 -42.178 
ATOM   3223  CE1 HIS A 431     -17.083   5.460 -41.353 
ATOM   3224  NE2 HIS A 431     -16.336   4.712 -42.179 
ATOM   3225  N   SER A 432     -19.405  -0.358 -38.636 
ATOM   3226  CA  SER A 432     -20.393  -0.977 -37.768 
ATOM   3227  C   SER A 432     -19.958  -0.695 -36.323 
ATOM   3228  O   SER A 432     -18.770  -0.509 -36.046 
ATOM   3229  CB  SER A 432     -20.465  -2.482 -38.036 
ATOM   3230  OG  SER A 432     -20.649  -2.747 -39.413 
ATOM   3231  N   ASN A 433     -20.906  -0.670 -35.404 
ATOM   3232  CA  ASN A 433     -20.579  -0.382 -34.015 
ATOM   3233  C   ASN A 433     -20.238  -1.685 -33.307 
ATOM   3234  O   ASN A 433     -21.134  -2.460 -32.945 
ATOM   3235  CB  ASN A 433     -21.747   0.348 -33.328 
ATOM   3236  CG  ASN A 433     -21.379   0.913 -31.962 
ATOM   3237  OD1 ASN A 433     -20.378   0.525 -31.349 
ATOM   3238  ND2 ASN A 433     -22.207   1.834 -31.468 
ATOM   3239  N   LEU A 434     -18.947  -1.929 -33.122 
ATOM   3240  CA  LEU A 434     -18.491  -3.181 -32.519 
ATOM   3241  C   LEU A 434     -18.401  -3.052 -31.015 
ATOM   3242  O   LEU A 434     -17.837  -2.085 -30.499 
ATOM   3243  CB  LEU A 434     -17.118  -3.585 -33.058 
ATOM   3244  CG  LEU A 434     -17.016  -4.378 -34.356 
ATOM   3245  CD1 LEU A 434     -15.542  -4.459 -34.727 
ATOM   3246  CD2 LEU A 434     -17.604  -5.771 -34.217 
ATOM   3247  N   LYS A 435     -18.926  -4.045 -30.317 
ATOM   3248  CA  LYS A 435     -18.914  -4.032 -28.873 
ATOM   3249  C   LYS A 435     -18.258  -5.290 -28.324 
ATOM   3250  O   LYS A 435     -18.285  -6.335 -28.953 
ATOM   3251  CB  LYS A 435     -20.345  -3.829 -28.325 
ATOM   3252  CG  LYS A 435     -20.787  -2.382 -28.465 
ATOM   3253  CD  LYS A 435     -22.175  -2.094 -27.941 
ATOM   3254  CE  LYS A 435     -22.514  -0.648 -28.267 
ATOM   3255  NZ  LYS A 435     -23.879  -0.219 -27.848 
ATOM   3256  N   GLN A 436     -17.629  -5.148 -27.161 
ATOM   3257  CA  GLN A 436     -17.053  -6.251 -26.397 
ATOM   3258  C   GLN A 436     -15.714  -6.751 -26.927 
ATOM   3259  O   GLN A 436     -15.234  -7.822 -26.538 
ATOM   3260  CB  GLN A 436     -18.080  -7.364 -26.228 
ATOM   3261  CG  GLN A 436     -19.368  -6.810 -25.637 
ATOM   3262  CD  GLN A 436     -20.353  -7.869 -25.227 
ATOM   3263  OE1 GLN A 436     -20.164  -9.065 -25.474 
ATOM   3264  NE2 GLN A 436     -21.429  -7.436 -24.601 
ATOM   3265  N   MET A 437     -15.094  -5.926 -27.769 
ATOM   3266  CA  MET A 437     -13.830  -6.239 -28.446 
ATOM   3267  C   MET A 437     -12.659  -6.405 -27.497 
ATOM   3268  O   MET A 437     -11.673  -7.061 -27.845 
ATOM   3269  CB  MET A 437     -13.477  -5.117 -29.415 
ATOM   3270  CG  MET A 437     -14.405  -5.011 -30.605 
ATOM   3271  SD  MET A 437     -13.803  -6.037 -31.966 
ATOM   3272  CE  MET A 437     -12.265  -5.203 -32.390 
ATOM   3273  N   SER A 438     -12.749  -5.772 -26.327 
ATOM   3274  CA  SER A 438     -11.698  -5.849 -25.323 
ATOM   3275  C   SER A 438     -12.044  -6.818 -24.192 
ATOM   3276  O   SER A 438     -11.403  -6.810 -23.152 
ATOM   3277  CB  SER A 438     -11.427  -4.461 -24.744 
ATOM   3278  OG  SER A 438     -10.509  -3.743 -25.549 
ATOM   3279  N   GLU A 439     -13.070  -7.638 -24.376 
ATOM   3280  CA  GLU A 439     -13.545  -8.490 -23.291 
ATOM   3281  C   GLU A 439     -13.001  -9.918 -23.405 
ATOM   3282  O   GLU A 439     -13.215 -10.754 -22.522 
ATOM   3283  CB  GLU A 439     -15.078  -8.472 -23.228 
ATOM   3284  CG  GLU A 439     -15.682  -7.179 -22.683 
ATOM   3285  CD  GLU A 439     -17.211  -7.213 -22.604 
ATOM   3286  OE1 GLU A 439     -17.847  -6.141 -22.499 
ATOM   3287  OE2 GLU A 439     -17.801  -8.308 -22.652 
ATOM   3288  N   PHE A 440     -12.312 -10.187 -24.517 
ATOM   3289  CA  PHE A 440     -11.604 -11.447 -24.767 
ATOM   3290  C   PHE A 440     -10.902 -11.313 -26.103 
ATOM   3291  O   PHE A 440     -10.937 -10.245 -26.705 
ATOM   3292  CB  PHE A 440     -12.543 -12.670 -24.726 
ATOM   3293  CG  PHE A 440     -13.651 -12.656 -25.766 
ATOM   3294  CD1 PHE A 440     -13.642 -13.572 -26.814 
ATOM   3295  CD2 PHE A 440     -14.716 -11.762 -25.671 
ATOM   3296  CE1 PHE A 440     -14.673 -13.586 -27.766 
ATOM   3297  CE2 PHE A 440     -15.735 -11.757 -26.614 
ATOM   3298  CZ  PHE A 440     -15.719 -12.670 -27.661 
ATOM   3299  N   SER A 441     -10.243 -12.371 -26.556 
ATOM   3300  CA  SER A 441      -9.554 -12.335 -27.835 
ATOM   3301  C   SER A 441     -10.553 -12.680 -28.904 
ATOM   3302  O   SER A 441     -10.785 -13.860 -29.166 
ATOM   3303  CB  SER A 441      -8.384 -13.317 -27.839 
ATOM   3304  OG  SER A 441      -7.439 -12.892 -26.880 
ATOM   3305  N   VAL A 442     -11.152 -11.650 -29.506 
ATOM   3306  CA  VAL A 442     -12.349 -11.845 -30.334 
ATOM   3307  C   VAL A 442     -12.037 -12.475 -31.683 
ATOM   3308  O   VAL A 442     -12.933 -12.969 -32.355 
ATOM   3309  CB  VAL A 442     -13.192 -10.547 -30.524 
ATOM   3310  CG1 VAL A 442     -13.626  -9.978 -29.172 
ATOM   3311  CG2 VAL A 442     -12.440  -9.504 -31.346 
ATOM   3312  N   PHE A 443     -10.770 -12.452 -32.080 
ATOM   3313  CA  PHE A 443     -10.369 -13.052 -33.363 
ATOM   3314  C   PHE A 443      -9.499 -14.277 -33.136 
ATOM   3315  O   PHE A 443      -8.834 -14.752 -34.063 
ATOM   3316  CB  PHE A 443      -9.634 -12.044 -34.254 
ATOM   3317  CG  PHE A 443     -10.309 -10.710 -34.345 
ATOM   3318  CD1 PHE A 443     -11.488 -10.556 -35.073 
ATOM   3319  CD2 PHE A 443      -9.768  -9.603 -33.702 
ATOM   3320  CE1 PHE A 443     -12.120  -9.327 -35.155 
ATOM   3321  CE2 PHE A 443     -10.393  -8.360 -33.794 
ATOM   3322  CZ  PHE A 443     -11.573  -8.224 -34.524 
ATOM   3323  N   LEU A 444      -9.519 -14.796 -31.913 
ATOM   3324  CA  LEU A 444      -8.563 -15.831 -31.521 
ATOM   3325  C   LEU A 444      -8.440 -16.955 -32.546 
ATOM   3326  O   LEU A 444      -7.344 -17.395 -32.837 
ATOM   3327  CB  LEU A 444      -8.855 -16.388 -30.123 
ATOM   3328  CG  LEU A 444      -7.724 -17.192 -29.459 
ATOM   3329  CD1 LEU A 444      -6.406 -16.406 -29.397 
ATOM   3330  CD2 LEU A 444      -8.166 -17.635 -28.065 
ATOM   3331  N   SER A 445      -9.567 -17.364 -33.118 
ATOM   3332  CA  SER A 445      -9.638 -18.540 -33.986 
ATOM   3333  C   SER A 445      -9.104 -18.284 -35.381 
ATOM   3334  O   SER A 445      -8.888 -19.215 -36.141 
ATOM   3335  CB  SER A 445     -11.089 -18.991 -34.122 
ATOM   3336  OG  SER A 445     -11.584 -19.548 -32.921 
ATOM   3337  N   LEU A 446      -8.908 -17.020 -35.716 
ATOM   3338  CA  LEU A 446      -8.752 -16.618 -37.105 
ATOM   3339  C   LEU A 446      -7.308 -16.731 -37.593 
ATOM   3340  O   LEU A 446      -6.696 -15.728 -37.975 
ATOM   3341  CB  LEU A 446      -9.300 -15.201 -37.276 
ATOM   3342  CG  LEU A 446     -10.738 -15.030 -37.795 
ATOM   3343  CD1 LEU A 446     -11.598 -16.286 -37.693 
ATOM   3344  CD2 LEU A 446     -11.418 -13.830 -37.152 
ATOM   3345  N   ARG A 447      -6.787 -17.962 -37.593 
ATOM   3346  CA  ARG A 447      -5.380 -18.221 -37.909 
ATOM   3347  C   ARG A 447      -5.058 -17.973 -39.375 
ATOM   3348  O   ARG A 447      -3.892 -17.782 -39.724 
ATOM   3349  CB  ARG A 447      -4.923 -19.627 -37.477 
ATOM   3350  CG  ARG A 447      -5.886 -20.789 -37.754 
ATOM   3351  CD  ARG A 447      -5.218 -22.046 -38.332 
ATOM   3352  NE  ARG A 447      -3.748 -21.992 -38.326 
ATOM   3353  CZ  ARG A 447      -2.930 -22.977 -38.711 
ATOM   3354  NH1 ARG A 447      -3.405 -24.144 -39.142 
ATOM   3355  NH2 ARG A 447      -1.615 -22.792 -38.660 
ATOM   3356  N   ASN A 448      -6.096 -17.944 -40.212 
ATOM   3357  CA  ASN A 448      -5.942 -17.757 -41.654 
ATOM   3358  C   ASN A 448      -6.367 -16.401 -42.183 
ATOM   3359  O   ASN A 448      -6.337 -16.163 -43.402 
ATOM   3360  CB  ASN A 448      -6.716 -18.842 -42.387 
ATOM   3361  CG  ASN A 448      -6.201 -20.215 -42.058 
ATOM   3362  OD1 ASN A 448      -5.014 -20.465 -42.202 
ATOM   3363  ND2 ASN A 448      -7.082 -21.106 -41.581 
ATOM   3364  N   LEU A 449      -6.800 -15.516 -41.293 
ATOM   3365  CA  LEU A 449      -7.265 -14.203 -41.729 
ATOM   3366  C   LEU A 449      -6.130 -13.373 -42.302 
ATOM   3367  O   LEU A 449      -5.057 -13.286 -41.702 
ATOM   3368  CB  LEU A 449      -7.950 -13.447 -40.592 
ATOM   3369  CG  LEU A 449      -8.774 -12.237 -41.032 
ATOM   3370  CD1 LEU A 449     -10.058 -12.661 -41.747 
ATOM   3371  CD2 LEU A 449      -9.085 -11.419 -39.787 
ATOM   3372  N   ILE A 450      -6.381 -12.750 -43.448 
ATOM   3373  CA  ILE A 450      -5.347 -11.996 -44.138 
ATOM   3374  C   ILE A 450      -5.632 -10.505 -44.079 
ATOM   3375  O   ILE A 450      -4.719  -9.686 -44.043 
ATOM   3376  CB  ILE A 450      -5.195 -12.466 -45.607 
ATOM   3377  CG1 ILE A 450      -4.351 -13.739 -45.653 
ATOM   3378  CG2 ILE A 450      -4.526 -11.396 -46.453 
ATOM   3379  CD1 ILE A 450      -5.185 -14.992 -45.780 
ATOM   3380  N   TYR A 451      -6.922 -10.191 -44.055 
ATOM   3381  CA  TYR A 451      -7.406  -8.852 -44.156 
ATOM   3382  C   TYR A 451      -8.424  -8.650 -43.042 
ATOM   3383  O   TYR A 451      -9.313  -9.484 -42.845 
ATOM   3384  CB  TYR A 451      -8.070  -8.650 -45.530 
ATOM   3385  CG  TYR A 451      -8.631  -7.257 -45.767 
ATOM   3386  CD1 TYR A 451      -9.906  -6.890 -45.286 
ATOM   3387  CD2 TYR A 451      -7.885  -6.299 -46.464 
ATOM   3388  CE1 TYR A 451     -10.415  -5.619 -45.512 
ATOM   3389  CE2 TYR A 451      -8.388  -5.040 -46.697 
ATOM   3390  CZ  TYR A 451      -9.647  -4.706 -46.217 
ATOM   3391  OH  TYR A 451     -10.122  -3.439 -46.446 
ATOM   3392  N   LEU A 452      -8.282  -7.542 -42.321 
ATOM   3393  CA  LEU A 452      -9.181  -7.177 -41.249 
ATOM   3394  C   LEU A 452      -9.378  -5.690 -41.247 
ATOM   3395  O   LEU A 452      -8.412  -4.909 -41.098 
ATOM   3396  CB  LEU A 452      -8.642  -7.611 -39.878 
ATOM   3397  CG  LEU A 452      -9.455  -7.253 -38.618 
ATOM   3398  CD1 LEU A 452     -10.890  -7.772 -38.679 
ATOM   3399  CD2 LEU A 452      -8.761  -7.798 -37.379 
ATOM   3400  N   ASP A 453     -10.643  -5.296 -41.390 
ATOM   3401  CA  ASP A 453     -11.015  -3.900 -41.229 
ATOM   3402  C   ASP A 453     -12.005  -3.720 -40.097 
ATOM   3403  O   ASP A 453     -13.146  -4.200 -40.169 
ATOM   3404  CB  ASP A 453     -11.568  -3.319 -42.527 
ATOM   3405  CG  ASP A 453     -11.615  -1.792 -42.506 
ATOM   3406  OD1 ASP A 453     -11.641  -1.201 -41.405 
ATOM   3407  OD2 ASP A 453     -11.613  -1.172 -43.581 
ATOM   3408  N   ILE A 454     -11.546  -3.027 -39.051 
ATOM   3409  CA  ILE A 454     -12.384  -2.599 -37.921 
ATOM   3410  C   ILE A 454     -12.349  -1.068 -37.755 
ATOM   3411  O   ILE A 454     -12.568  -0.528 -36.661 
ATOM   3412  CB  ILE A 454     -11.979  -3.295 -36.600 
ATOM   3413  CG1 ILE A 454     -10.574  -2.847 -36.172 
ATOM   3414  CG2 ILE A 454     -12.111  -4.816 -36.727 
ATOM   3415  CD1 ILE A 454     -10.108  -3.419 -34.860 
ATOM   3416  N   SER A 455     -12.072  -0.372 -38.850 
ATOM   3417  CA  SER A 455     -12.054   1.086 -38.862 
ATOM   3418  C   SER A 455     -13.406   1.641 -38.464 
ATOM   3419  O   SER A 455     -14.444   1.129 -38.891 
ATOM   3420  CB  SER A 455     -11.705   1.596 -40.251 
ATOM   3421  OG  SER A 455     -10.548   0.927 -40.710 
ATOM   3422  N   HIS A 456     -13.378   2.693 -37.647 
ATOM   3423  CA  HIS A 456     -14.579   3.426 -37.260 
ATOM   3424  C   HIS A 456     -15.624   2.525 -36.676 
ATOM   3425  O   HIS A 456     -16.792   2.621 -37.037 
ATOM   3426  CB  HIS A 456     -15.138   4.209 -38.446 
ATOM   3427  CG  HIS A 456     -14.111   5.062 -39.131 
ATOM   3428  ND1 HIS A 456     -13.712   6.254 -38.636 
ATOM   3429  CD2 HIS A 456     -13.368   4.847 -40.292 
ATOM   3430  CE1 HIS A 456     -12.776   6.785 -39.452 
ATOM   3431  NE2 HIS A 456     -12.567   5.922 -40.461 
ATOM   3432  N   THR A 457     -15.214   1.638 -35.775 
ATOM   3433  CA  THR A 457     -16.158   0.684 -35.186 
ATOM   3434  C   THR A 457     -16.492   0.993 -33.731 
ATOM   3435  O   THR A 457     -17.153   0.194 -33.049 
ATOM   3436  CB  THR A 457     -15.657  -0.765 -35.294 
ATOM   3437  OG1 THR A 457     -14.314  -0.846 -34.795 
ATOM   3438  CG2 THR A 457     -15.720  -1.238 -36.726 
ATOM   3439  N   HIS A 458     -16.030   2.163 -33.286 
ATOM   3440  CA  HIS A 458     -16.125   2.624 -31.901 
ATOM   3441  C   HIS A 458     -15.505   1.667 -30.924 
ATOM   3442  O   HIS A 458     -15.972   1.477 -29.810 
ATOM   3443  CB  HIS A 458     -17.551   3.029 -31.554 
ATOM   3444  CG  HIS A 458     -18.112   4.097 -32.473 
ATOM   3445  ND1 HIS A 458     -19.144   3.863 -33.317 
ATOM   3446  CD2 HIS A 458     -17.720   5.425 -32.688 
ATOM   3447  CE1 HIS A 458     -19.417   4.990 -34.018 
ATOM   3448  NE2 HIS A 458     -18.544   5.943 -33.634 
ATOM   3449  N   THR A 459     -14.420   1.053 -31.366 
ATOM   3450  CA  THR A 459     -13.624   0.172 -30.545 
ATOM   3451  C   THR A 459     -12.655   1.034 -29.732 
ATOM   3452  O   THR A 459     -11.837   1.777 -30.286 
ATOM   3453  CB  THR A 459     -12.804  -0.780 -31.437 
ATOM   3454  OG1 THR A 459     -13.686  -1.606 -32.214 
ATOM   3455  CG2 THR A 459     -11.853  -1.647 -30.605 
ATOM   3456  N   ARG A 460     -12.775   0.951 -28.420 
ATOM   3457  CA  ARG A 460     -11.769   1.478 -27.528 
ATOM   3458  C   ARG A 460     -10.907   0.286 -27.089 
ATOM   3459  O   ARG A 460     -11.364  -0.554 -26.315 
ATOM   3460  CB  ARG A 460     -12.420   2.147 -26.323 
ATOM   3461  CG  ARG A 460     -11.455   2.355 -25.172 
ATOM   3462  CD  ARG A 460     -11.017   3.798 -25.030 
ATOM   3463  NE  ARG A 460     -11.967   4.501 -24.188 
ATOM   3464  CZ  ARG A 460     -12.007   4.401 -22.862 
ATOM   3465  NH1 ARG A 460     -11.134   3.624 -22.215 
ATOM   3466  NH2 ARG A 460     -12.920   5.086 -22.179 
ATOM   3467  N   VAL A 461      -9.676   0.204 -27.598 
ATOM   3468  CA  VAL A 461      -8.786  -0.916 -27.273 
ATOM   3469  C   VAL A 461      -8.346  -0.832 -25.821 
ATOM   3470  O   VAL A 461      -7.735   0.158 -25.412 
ATOM   3471  CB  VAL A 461      -7.540  -0.945 -28.174 
ATOM   3472  CG1 VAL A 461      -6.651  -2.114 -27.798 
ATOM   3473  CG2 VAL A 461      -7.941  -1.017 -29.646 
ATOM   3474  N   ALA A 462      -8.660  -1.870 -25.049 
ATOM   3475  CA  ALA A 462      -8.336  -1.916 -23.620 
ATOM   3476  C   ALA A 462      -7.936  -3.328 -23.211 
ATOM   3477  O   ALA A 462      -7.940  -3.684 -22.035 
ATOM   3478  CB  ALA A 462      -9.519  -1.420 -22.788 
ATOM   3479  N   PHE A 463      -7.610  -4.147 -24.195 
ATOM   3480  CA  PHE A 463      -7.100  -5.482 -23.911 
ATOM   3481  C   PHE A 463      -5.921  -5.752 -24.833 
ATOM   3482  O   PHE A 463      -6.013  -5.557 -26.062 
ATOM   3483  CB  PHE A 463      -8.222  -6.516 -24.058 
ATOM   3484  CG  PHE A 463      -7.775  -7.932 -23.858 
ATOM   3485  CD1 PHE A 463      -6.926  -8.270 -22.811 
ATOM   3486  CD2 PHE A 463      -8.211  -8.939 -24.720 
ATOM   3487  CE1 PHE A 463      -6.490  -9.576 -22.643 
ATOM   3488  CE2 PHE A 463      -7.801 -10.257 -24.537 
ATOM   3489  CZ  PHE A 463      -6.939 -10.572 -23.498 
ATOM   3490  N   ASN A 464      -4.802  -6.168 -24.250 
ATOM   3491  CA  ASN A 464      -3.572  -6.347 -25.027 
ATOM   3492  C   ASN A 464      -3.607  -7.601 -25.857 
ATOM   3493  O   ASN A 464      -2.726  -7.817 -26.686 
ATOM   3494  CB  ASN A 464      -2.346  -6.386 -24.133 
ATOM   3495  CG  ASN A 464      -1.844  -5.013 -23.779 
ATOM   3496  OD1 ASN A 464      -2.470  -3.983 -24.068 
ATOM   3497  ND2 ASN A 464      -0.708  -4.988 -23.133 
ATOM   3498  N   GLY A 465      -4.617  -8.430 -25.610 
ATOM   3499  CA  GLY A 465      -4.805  -9.660 -26.360 
ATOM   3500  C   GLY A 465      -5.850  -9.524 -27.455 
ATOM   3501  O   GLY A 465      -6.236 -10.528 -28.062 
ATOM   3502  N   ILE A 466      -6.305  -8.293 -27.705 
ATOM   3503  CA  ILE A 466      -7.305  -8.028 -28.748 
ATOM   3504  C   ILE A 466      -7.027  -8.733 -30.090 
ATOM   3505  O   ILE A 466      -7.948  -9.227 -30.730 
ATOM   3506  CB  ILE A 466      -7.554  -6.510 -28.965 
ATOM   3507  CG1 ILE A 466      -8.728  -6.287 -29.945 
ATOM   3508  CG2 ILE A 466      -6.276  -5.775 -29.401 
ATOM   3509  CD1 ILE A 466      -9.352  -4.912 -29.879 
ATOM   3510  N   PHE A 467      -5.767  -8.792 -30.512 
ATOM   3511  CA  PHE A 467      -5.442  -9.332 -31.845 
ATOM   3512  C   PHE A 467      -4.750 -10.680 -31.809 
ATOM   3513  O   PHE A 467      -4.244 -11.128 -32.831 
ATOM   3514  CB  PHE A 467      -4.605  -8.338 -32.655 
ATOM   3515  CG  PHE A 467      -5.324  -7.050 -32.981 
ATOM   3516  CD1 PHE A 467      -4.679  -5.820 -32.828 
ATOM   3517  CD2 PHE A 467      -6.632  -7.061 -33.465 
ATOM   3518  CE1 PHE A 467      -5.325  -4.628 -33.131 
ATOM   3519  CE2 PHE A 467      -7.281  -5.877 -33.769 
ATOM   3520  CZ  PHE A 467      -6.628  -4.659 -33.607 
ATOM   3521  N   ASN A 468      -4.728 -11.322 -30.641 
ATOM   3522  CA  ASN A 468      -4.209 -12.675 -30.540 
ATOM   3523  C   ASN A 468      -4.961 -13.606 -31.506 
ATOM   3524  O   ASN A 468      -6.199 -13.469 -31.694 
ATOM   3525  CB  ASN A 468      -4.344 -13.206 -29.109 
ATOM   3526  CG  ASN A 468      -3.390 -12.542 -28.129 
ATOM   3527  OD1 ASN A 468      -3.416 -12.844 -26.932 
ATOM   3528  ND2 ASN A 468      -2.541 -11.642 -28.622 
ATOM   3529  N   GLY A 469      -4.220 -14.543 -32.108 
ATOM   3530  CA  GLY A 469      -4.777 -15.481 -33.075 
ATOM   3531  C   GLY A 469      -4.475 -15.130 -34.523 
ATOM   3532  O   GLY A 469      -4.426 -16.007 -35.392 
ATOM   3533  N   LEU A 470      -4.249 -13.850 -34.785 
ATOM   3534  CA  LEU A 470      -4.088 -13.354 -36.159 
ATOM   3535  C   LEU A 470      -2.696 -13.552 -36.761 
ATOM   3536  O   LEU A 470      -2.091 -12.608 -37.254 
ATOM   3537  CB  LEU A 470      -4.523 -11.879 -36.240 
ATOM   3538  CG  LEU A 470      -5.992 -11.650 -35.891 
ATOM   3539  CD1 LEU A 470      -6.271 -10.177 -35.641 
ATOM   3540  CD2 LEU A 470      -6.916 -12.196 -36.969 
ATOM   3541  N   SER A 471      -2.197 -14.781 -36.768 
ATOM   3542  CA  SER A 471      -0.814 -15.001 -37.222 
ATOM   3543  C   SER A 471      -0.588 -14.801 -38.723 
ATOM   3544  O   SER A 471       0.527 -14.534 -39.144 
ATOM   3545  CB  SER A 471      -0.271 -16.347 -36.749 
ATOM   3546  OG  SER A 471      -1.294 -17.320 -36.724 
ATOM   3547  N   SER A 472      -1.637 -14.903 -39.527 
ATOM   3548  CA  SER A 472      -1.487 -14.744 -40.970 
ATOM   3549  C   SER A 472      -1.923 -13.383 -41.467 
ATOM   3550  O   SER A 472      -1.847 -13.098 -42.661 
ATOM   3551  CB  SER A 472      -2.255 -15.832 -41.722 
ATOM   3552  OG  SER A 472      -1.582 -17.058 -41.585 
ATOM   3553  N   LEU A 473      -2.363 -12.535 -40.551 
ATOM   3554  CA  LEU A 473      -2.911 -11.237 -40.919 
ATOM   3555  C   LEU A 473      -1.909 -10.366 -41.662 
ATOM   3556  O   LEU A 473      -0.775 -10.221 -41.226 
ATOM   3557  CB  LEU A 473      -3.452 -10.510 -39.684 
ATOM   3558  CG  LEU A 473      -4.341  -9.323 -40.059 
ATOM   3559  CD1 LEU A 473      -5.699  -9.827 -40.559 
ATOM   3560  CD2 LEU A 473      -4.478  -8.364 -38.892 
ATOM   3561  N   GLU A 474      -2.335  -9.780 -42.782 
ATOM   3562  CA  GLU A 474      -1.446  -8.910 -43.548 
ATOM   3563  C   GLU A 474      -1.931  -7.488 -43.629 
ATOM   3564  O   GLU A 474      -1.136  -6.556 -43.746 
ATOM   3565  CB  GLU A 474      -1.246  -9.442 -44.952 
ATOM   3566  CG  GLU A 474      -0.535 -10.769 -44.994 
ATOM   3567  CD  GLU A 474      -0.571 -11.396 -46.366 
ATOM   3568  OE1 GLU A 474      -0.774 -10.658 -47.350 
ATOM   3569  OE2 GLU A 474      -0.397 -12.632 -46.456 
ATOM   3570  N   VAL A 475      -3.239  -7.311 -43.598 
ATOM   3571  CA  VAL A 475      -3.784  -5.972 -43.662 
ATOM   3572  C   VAL A 475      -4.678  -5.754 -42.455 
ATOM   3573  O   VAL A 475      -5.643  -6.486 -42.239 
ATOM   3574  CB  VAL A 475      -4.580  -5.710 -44.959 
ATOM   3575  CG1 VAL A 475      -5.153  -4.305 -44.923 
ATOM   3576  CG2 VAL A 475      -3.698  -5.893 -46.209 
ATOM   3577  N   LEU A 476      -4.323  -4.757 -41.659 
ATOM   3578  CA  LEU A 476      -5.112  -4.395 -40.515 
ATOM   3579  C   LEU A 476      -5.403  -2.910 -40.636 
ATOM   3580  O   LEU A 476      -4.487  -2.093 -40.594 
ATOM   3581  CB  LEU A 476      -4.344  -4.685 -39.217 
ATOM   3582  CG  LEU A 476      -5.118  -4.931 -37.916 
ATOM   3583  CD1 LEU A 476      -4.253  -4.557 -36.724 
ATOM   3584  CD2 LEU A 476      -6.453  -4.207 -37.849 
ATOM   3585  N   LYS A 477      -6.677  -2.578 -40.790 
ATOM   3586  CA  LYS A 477      -7.129  -1.205 -40.775 
ATOM   3587  C   LYS A 477      -7.991  -1.017 -39.536 
ATOM   3588  O   LYS A 477      -8.973  -1.734 -39.351 
ATOM   3589  CB  LYS A 477      -7.971  -0.900 -42.012 
ATOM   3590  CG  LYS A 477      -7.279  -1.134 -43.339 
ATOM   3591  CD  LYS A 477      -8.253  -0.959 -44.495 
ATOM   3592  CE  LYS A 477      -7.522  -1.177 -45.813 
ATOM   3593  NZ  LYS A 477      -8.479  -1.315 -46.939 
ATOM   3594  N   MET A 478      -7.629  -0.059 -38.688 
ATOM   3595  CA  MET A 478      -8.405   0.215 -37.483 
ATOM   3596  C   MET A 478      -8.464   1.688 -37.176 
ATOM   3597  O   MET A 478      -8.672   2.081 -36.033 
ATOM   3598  CB  MET A 478      -7.854  -0.553 -36.285 
ATOM   3599  CG  MET A 478      -6.369  -0.394 -36.024 
ATOM   3600  SD  MET A 478      -5.943  -1.223 -34.476 
ATOM   3601  CE  MET A 478      -7.144  -0.468 -33.358 
ATOM   3602  N   ALA A 479      -8.269   2.491 -38.216 
ATOM   3603  CA  ALA A 479      -8.493   3.922 -38.194 
ATOM   3604  C   ALA A 479      -9.779   4.306 -37.458 
ATOM   3605  O   ALA A 479     -10.791   3.597 -37.542 
ATOM   3606  CB  ALA A 479      -8.557   4.426 -39.621 
ATOM   3607  N   GLY A 480      -9.741   5.428 -36.744 
ATOM   3608  CA  GLY A 480     -10.961   6.009 -36.191 
ATOM   3609  C   GLY A 480     -11.431   5.391 -34.904 
ATOM   3610  O   GLY A 480     -12.561   5.601 -34.480 
ATOM   3611  N   ASN A 481     -10.561   4.620 -34.272 
ATOM   3612  CA  ASN A 481     -10.880   4.004 -32.990 
ATOM   3613  C   ASN A 481     -10.159   4.729 -31.875 
ATOM   3614  O   ASN A 481      -9.817   5.884 -32.030 
ATOM   3615  CB  ASN A 481     -10.566   2.505 -33.046 
ATOM   3616  CG  ASN A 481     -11.558   1.760 -33.923 
ATOM   3617  OD1 ASN A 481     -12.772   1.797 -33.672 
ATOM   3618  ND2 ASN A 481     -11.060   1.122 -34.980 
ATOM   3619  N   SER A 482      -9.972   4.087 -30.734 
ATOM   3620  CA  SER A 482      -9.255   4.713 -29.658 
ATOM   3621  C   SER A 482      -8.668   3.664 -28.740 
ATOM   3622  O   SER A 482      -9.041   2.485 -28.778 
ATOM   3623  CB  SER A 482     -10.162   5.651 -28.864 
ATOM   3624  OG  SER A 482     -10.997   4.919 -27.991 
ATOM   3625  N   PHE A 483      -7.759   4.119 -27.897 
ATOM   3626  CA  PHE A 483      -7.007   3.242 -27.021 
ATOM   3627  C   PHE A 483      -7.118   3.743 -25.610 
ATOM   3628  O   PHE A 483      -7.110   4.947 -25.386 
ATOM   3629  CB  PHE A 483      -5.542   3.251 -27.437 
ATOM   3630  CG  PHE A 483      -5.301   2.582 -28.734 
ATOM   3631  CD1 PHE A 483      -5.519   3.254 -29.925 
ATOM   3632  CD2 PHE A 483      -4.867   1.264 -28.769 
ATOM   3633  CE1 PHE A 483      -5.286   2.627 -31.140 
ATOM   3634  CE2 PHE A 483      -4.657   0.629 -29.974 
ATOM   3635  CZ  PHE A 483      -4.857   1.304 -31.160 
ATOM   3636  N   GLN A 484      -7.220   2.822 -24.664 
ATOM   3637  CA  GLN A 484      -7.151   3.203 -23.265 
ATOM   3638  C   GLN A 484      -5.936   4.114 -23.077 
ATOM   3639  O   GLN A 484      -4.811   3.742 -23.431 
ATOM   3640  CB  GLN A 484      -7.023   1.970 -22.384 
ATOM   3641  CG  GLN A 484      -7.583   2.148 -20.979 
ATOM   3642  CD  GLN A 484      -7.663   0.829 -20.234 
ATOM   3643  OE1 GLN A 484      -6.692   0.067 -20.189 
ATOM   3644  NE2 GLN A 484      -8.830   0.539 -19.667 
ATOM   3645  N   GLU A 485      -6.183   5.326 -22.585 
ATOM   3646  CA  GLU A 485      -5.107   6.212 -22.143 
ATOM   3647  C   GLU A 485      -4.391   6.861 -23.338 
ATOM   3648  O   GLU A 485      -3.325   7.474 -23.182 
ATOM   3649  CB  GLU A 485      -4.116   5.397 -21.288 
ATOM   3650  CG  GLU A 485      -3.880   5.886 -19.869 
ATOM   3651  CD  GLU A 485      -5.154   5.951 -19.050 
ATOM   3652  OE1 GLU A 485      -5.669   7.076 -18.867 
ATOM   3653  OE2 GLU A 485      -5.641   4.888 -18.596 
ATOM   3654  N   ASN A 486      -4.990   6.722 -24.529 
ATOM   3655  CA  ASN A 486      -4.421   7.192 -25.802 
ATOM   3656  C   ASN A 486      -2.998   6.675 -26.014 
ATOM   3657  O   ASN A 486      -2.133   7.343 -26.603 
ATOM   3658  CB  ASN A 486      -4.508   8.710 -25.916 
ATOM   3659  CG  ASN A 486      -5.897   9.240 -25.602 
ATOM   3660  OD1 ASN A 486      -6.040  10.194 -24.842 
ATOM   3661  ND2 ASN A 486      -6.925   8.629 -26.181 
ATOM   3662  N   PHE A 487      -2.788   5.464 -25.514 
ATOM   3663  CA  PHE A 487      -1.499   4.787 -25.525 
ATOM   3664  C   PHE A 487      -1.547   3.578 -26.453 
ATOM   3665  O   PHE A 487      -2.446   2.754 -26.341 
ATOM   3666  CB  PHE A 487      -1.159   4.331 -24.098 
ATOM   3667  CG  PHE A 487       0.065   3.470 -24.005 
ATOM   3668  CD1 PHE A 487      -0.039   2.124 -23.675 
ATOM   3669  CD2 PHE A 487       1.337   4.007 -24.236 
ATOM   3670  CE1 PHE A 487       1.096   1.316 -23.582 
ATOM   3671  CE2 PHE A 487       2.477   3.208 -24.144 
ATOM   3672  CZ  PHE A 487       2.356   1.860 -23.821 
ATOM   3673  N   LEU A 488      -0.573   3.456 -27.348 
ATOM   3674  CA  LEU A 488      -0.492   2.269 -28.199 
ATOM   3675  C   LEU A 488       0.375   1.180 -27.561 
ATOM   3676  O   LEU A 488       1.593   1.331 -27.468 
ATOM   3677  CB  LEU A 488       0.029   2.622 -29.587 
ATOM   3678  CG  LEU A 488       0.137   1.422 -30.527 
ATOM   3679  CD1 LEU A 488      -1.250   0.913 -30.929 
ATOM   3680  CD2 LEU A 488       0.953   1.817 -31.743 
ATOM   3681  N   PRO A 489      -0.252   0.088 -27.094 
ATOM   3682  CA  PRO A 489       0.510  -0.967 -26.434 
ATOM   3683  C   PRO A 489       0.978  -2.048 -27.407 
ATOM   3684  O   PRO A 489       0.664  -2.002 -28.597 
ATOM   3685  CB  PRO A 489      -0.486  -1.542 -25.408 
ATOM   3686  CG  PRO A 489      -1.812  -0.928 -25.724 
ATOM   3687  CD  PRO A 489      -1.696  -0.176 -27.018 
ATOM   3688  N   ASP A 490       1.741  -3.001 -26.900 
ATOM   3689  CA  ASP A 490       2.252  -4.086 -27.717 
ATOM   3690  C   ASP A 490       1.125  -5.071 -28.012 
ATOM   3691  O   ASP A 490       1.024  -6.117 -27.387 
ATOM   3692  CB  ASP A 490       3.442  -4.766 -27.008 
ATOM   3693  CG  ASP A 490       4.617  -3.834 -26.842 
ATOM   3694  OD1 ASP A 490       5.651  -4.230 -26.294 
ATOM   3695  OD2 ASP A 490       4.511  -2.679 -27.261 
ATOM   3696  N   ILE A 491       0.268  -4.715 -28.965 
ATOM   3697  CA  ILE A 491      -0.894  -5.531 -29.282 
ATOM   3698  C   ILE A 491      -0.691  -6.248 -30.602 
ATOM   3699  O   ILE A 491      -1.565  -6.969 -31.071 
ATOM   3700  CB  ILE A 491      -2.197  -4.693 -29.290 
ATOM   3701  CG1 ILE A 491      -2.145  -3.604 -30.378 
ATOM   3702  CG2 ILE A 491      -2.483  -4.144 -27.884 
ATOM   3703  CD1 ILE A 491      -3.424  -2.808 -30.535 
ATOM   3704  N   PHE A 492       0.492  -6.058 -31.169 
ATOM   3705  CA  PHE A 492       0.816  -6.524 -32.497 
ATOM   3706  C   PHE A 492       1.858  -7.631 -32.556 
ATOM   3707  O   PHE A 492       2.180  -8.066 -33.652 
ATOM   3708  CB  PHE A 492       1.335  -5.371 -33.358 
ATOM   3709  CG  PHE A 492       0.406  -4.214 -33.443 
ATOM   3710  CD1 PHE A 492      -0.836  -4.349 -34.053 
ATOM   3711  CD2 PHE A 492       0.767  -2.982 -32.924 
ATOM   3712  CE1 PHE A 492      -1.707  -3.270 -34.140 
ATOM   3713  CE2 PHE A 492      -0.103  -1.902 -33.003 
ATOM   3714  CZ  PHE A 492      -1.340  -2.049 -33.619 
ATOM   3715  N   THR A 493       2.383  -8.078 -31.415 
ATOM   3716  CA  THR A 493       3.571  -8.939 -31.418 
ATOM   3717  C   THR A 493       3.364 -10.248 -32.186 
ATOM   3718  O   THR A 493       4.288 -10.758 -32.827 
ATOM   3719  CB  THR A 493       4.109  -9.228 -30.001 
ATOM   3720  OG1 THR A 493       3.325 -10.261 -29.400 
ATOM   3721  CG2 THR A 493       4.074  -7.954 -29.131 
ATOM   3722  N   GLU A 494       2.137 -10.753 -32.141 
ATOM   3723  CA  GLU A 494       1.739 -11.973 -32.838 
ATOM   3724  C   GLU A 494       1.508 -11.769 -34.355 
ATOM   3725  O   GLU A 494       1.350 -12.745 -35.103 
ATOM   3726  CB  GLU A 494       0.463 -12.491 -32.180 
ATOM   3727  CG  GLU A 494       0.169 -13.962 -32.372 
ATOM   3728  CD  GLU A 494      -0.897 -14.457 -31.416 
ATOM   3729  OE1 GLU A 494      -0.806 -14.150 -30.206 
ATOM   3730  OE2 GLU A 494      -1.814 -15.168 -31.874 
ATOM   3731  N   LEU A 495       1.499 -10.519 -34.818 
ATOM   3732  CA  LEU A 495       1.087 -10.252 -36.193 
ATOM   3733  C   LEU A 495       2.261 -10.098 -37.145 
ATOM   3734  O   LEU A 495       2.365  -9.093 -37.840 
ATOM   3735  CB  LEU A 495       0.143  -9.040 -36.275 
ATOM   3736  CG  LEU A 495      -1.129  -8.922 -35.415 
ATOM   3737  CD1 LEU A 495      -2.100  -7.908 -36.006 
ATOM   3738  CD2 LEU A 495      -1.845 -10.237 -35.174 
ATOM   3739  N   ARG A 496       3.125 -11.110 -37.199 
ATOM   3740  CA  ARG A 496       4.407 -11.009 -37.915 
ATOM   3741  C   ARG A 496       4.255 -10.737 -39.403 
ATOM   3742  O   ARG A 496       5.148 -10.174 -40.015 
ATOM   3743  CB  ARG A 496       5.250 -12.277 -37.746 
ATOM   3744  CG  ARG A 496       5.209 -12.926 -36.379 
ATOM   3745  CD  ARG A 496       6.326 -12.486 -35.445 
ATOM   3746  NE  ARG A 496       6.201 -13.230 -34.189 
ATOM   3747  CZ  ARG A 496       6.815 -12.934 -33.045 
ATOM   3748  NH1 ARG A 496       7.629 -11.889 -32.960 
ATOM   3749  NH2 ARG A 496       6.602 -13.694 -31.974 
ATOM   3750  N   ASN A 497       3.128 -11.139 -39.980 
ATOM   3751  CA  ASN A 497       2.899 -11.012 -41.410 
ATOM   3752  C   ASN A 497       2.276  -9.701 -41.881 
ATOM   3753  O   ASN A 497       1.990  -9.555 -43.069 
ATOM   3754  CB  ASN A 497       2.055 -12.191 -41.911 
ATOM   3755  CG  ASN A 497       2.898 -13.369 -42.350 
ATOM   3756  OD1 ASN A 497       3.792 -13.802 -41.634 
ATOM   3757  ND2 ASN A 497       2.620 -13.881 -43.533 
ATOM   3758  N   LEU A 498       2.047  -8.758 -40.968 
ATOM   3759  CA  LEU A 498       1.441  -7.475 -41.338 
ATOM   3760  C   LEU A 498       2.297  -6.750 -42.333 
ATOM   3761  O   LEU A 498       3.505  -6.581 -42.120 
ATOM   3762  CB  LEU A 498       1.259  -6.555 -40.129 
ATOM   3763  CG  LEU A 498       0.011  -6.665 -39.261 
ATOM   3764  CD1 LEU A 498       0.118  -5.662 -38.127 
ATOM   3765  CD2 LEU A 498      -1.256  -6.436 -40.077 
ATOM   3766  N   THR A 499       1.674  -6.311 -43.413 
ATOM   3767  CA  THR A 499       2.353  -5.497 -44.416 
ATOM   3768  C   THR A 499       1.690  -4.117 -44.476 
ATOM   3769  O   THR A 499       2.262  -3.163 -44.999 
ATOM   3770  CB  THR A 499       2.278  -6.161 -45.800 
ATOM   3771  OG1 THR A 499       0.911  -6.199 -46.234 
ATOM   3772  CG2 THR A 499       2.841  -7.595 -45.750 
ATOM   3773  N   PHE A 500       0.486  -4.017 -43.903 
ATOM   3774  CA  PHE A 500      -0.301  -2.791 -43.942 
ATOM   3775  C   PHE A 500      -1.039  -2.574 -42.618 
ATOM   3776  O   PHE A 500      -1.854  -3.402 -42.186 
ATOM   3777  CB  PHE A 500      -1.298  -2.833 -45.112 
ATOM   3778  CG  PHE A 500      -1.945  -1.509 -45.430 
ATOM   3779  CD1 PHE A 500      -1.508  -0.747 -46.513 
ATOM   3780  CD2 PHE A 500      -3.034  -1.036 -44.682 
ATOM   3781  CE1 PHE A 500      -2.128   0.460 -46.836 
ATOM   3782  CE2 PHE A 500      -3.648   0.177 -45.001 
ATOM   3783  CZ  PHE A 500      -3.195   0.926 -46.071 
ATOM   3784  N   LEU A 501      -0.763  -1.433 -41.995 
ATOM   3785  CA  LEU A 501      -1.356  -1.119 -40.716 
ATOM   3786  C   LEU A 501      -1.820   0.326 -40.690 
ATOM   3787  O   LEU A 501      -1.050   1.250 -40.968 
ATOM   3788  CB  LEU A 501      -0.362  -1.414 -39.589 
ATOM   3789  CG  LEU A 501      -0.720  -1.086 -38.137 
ATOM   3790  CD1 LEU A 501      -2.003  -1.790 -37.689 
ATOM   3791  CD2 LEU A 501       0.464  -1.456 -37.240 
ATOM   3792  N   ASP A 502      -3.087   0.505 -40.346 
ATOM   3793  CA  ASP A 502      -3.720   1.808 -40.349 
ATOM   3794  C   ASP A 502      -4.242   2.112 -38.950 
ATOM   3795  O   ASP A 502      -5.243   1.542 -38.497 
ATOM   3796  CB  ASP A 502      -4.838   1.835 -41.400 
ATOM   3797  CG  ASP A 502      -5.526   3.192 -41.518 
ATOM   3798  OD1 ASP A 502      -4.972   4.232 -41.089 
ATOM   3799  OD2 ASP A 502      -6.641   3.215 -42.074 
ATOM   3800  N   LEU A 503      -3.536   3.013 -38.277 
ATOM   3801  CA  LEU A 503      -3.875   3.468 -36.933 
ATOM   3802  C   LEU A 503      -4.204   4.937 -36.944 
ATOM   3803  O   LEU A 503      -4.069   5.615 -35.912 
ATOM   3804  CB  LEU A 503      -2.686   3.279 -36.022 
ATOM   3805  CG  LEU A 503      -2.271   1.845 -35.772 
ATOM   3806  CD1 LEU A 503      -0.830   1.834 -35.301 
ATOM   3807  CD2 LEU A 503      -3.220   1.224 -34.755 
ATOM   3808  N   SER A 504      -4.625   5.443 -38.104 
ATOM   3809  CA  SER A 504      -4.925   6.857 -38.217 
ATOM   3810  C   SER A 504      -6.228   7.179 -37.484 
ATOM   3811  O   SER A 504      -7.051   6.298 -37.255 
ATOM   3812  CB  SER A 504      -4.943   7.302 -39.687 
ATOM   3813  OG  SER A 504      -6.002   6.700 -40.392 
ATOM   3814  N   GLN A 505      -6.375   8.431 -37.071 
ATOM   3815  CA  GLN A 505      -7.591   8.909 -36.414 
ATOM   3816  C   GLN A 505      -7.933   8.128 -35.136 
ATOM   3817  O   GLN A 505      -9.098   7.896 -34.834 
ATOM   3818  CB  GLN A 505      -8.785   8.874 -37.382 
ATOM   3819  CG  GLN A 505      -8.575   9.547 -38.734 
ATOM   3820  CD  GLN A 505      -9.810   9.437 -39.620 
ATOM   3821  OE1 GLN A 505     -10.892   9.882 -39.239 
ATOM   3822  NE2 GLN A 505      -9.657   8.832 -40.793 
ATOM   3823  N   CYS A 506      -6.923   7.746 -34.369 
ATOM   3824  CA  CYS A 506      -7.164   6.904 -33.208 
ATOM   3825  C   CYS A 506      -6.894   7.599 -31.885 
ATOM   3826  O   CYS A 506      -6.782   6.935 -30.856 
ATOM   3827  CB  CYS A 506      -6.323   5.628 -33.298 
ATOM   3828  SG  CYS A 506      -6.994   4.360 -34.388 
ATOM   3829  N   GLN A 507      -6.781   8.921 -31.923 
ATOM   3830  CA  GLN A 507      -6.476   9.747 -30.751 
ATOM   3831  C   GLN A 507      -5.211   9.322 -30.018 
ATOM   3832  O   GLN A 507      -5.075   9.521 -28.817 
ATOM   3833  CB  GLN A 507      -7.670   9.802 -29.795 
ATOM   3834  CG  GLN A 507      -8.868  10.572 -30.346 
ATOM   3835  CD  GLN A 507     -10.133  10.294 -29.551 
ATOM   3836  OE1 GLN A 507     -11.074   9.691 -30.053 
ATOM   3837  NE2 GLN A 507     -10.155  10.725 -28.302 
ATOM   3838  N   LEU A 508      -4.270   8.742 -30.747 
ATOM   3839  CA  LEU A 508      -3.078   8.237 -30.104 
ATOM   3840  C   LEU A 508      -2.193   9.391 -29.655 
ATOM   3841  O   LEU A 508      -2.062  10.405 -30.361 
ATOM   3842  CB  LEU A 508      -2.327   7.277 -31.031 
ATOM   3843  CG  LEU A 508      -2.863   5.844 -31.064 
ATOM   3844  CD1 LEU A 508      -2.156   5.060 -32.156 
ATOM   3845  CD2 LEU A 508      -2.691   5.154 -29.720 
ATOM   3846  N   GLU A 509      -1.602   9.235 -28.472 
ATOM   3847  CA  GLU A 509      -0.729  10.255 -27.902 
ATOM   3848  C   GLU A 509       0.656   9.708 -27.624 
ATOM   3849  O   GLU A 509       1.636  10.433 -27.704 
ATOM   3850  CB  GLU A 509      -1.330  10.825 -26.616 
ATOM   3851  CG  GLU A 509      -2.406  11.866 -26.856 
ATOM   3852  CD  GLU A 509      -3.281  12.110 -25.637 
ATOM   3853  OE1 GLU A 509      -4.422  12.569 -25.810 
ATOM   3854  OE2 GLU A 509      -2.836  11.842 -24.499 
ATOM   3855  N   GLN A 510       0.720   8.425 -27.279 
ATOM   3856  CA  GLN A 510       1.957   7.778 -26.892 
ATOM   3857  C   GLN A 510       2.002   6.393 -27.515 
ATOM   3858  O   GLN A 510       0.974   5.758 -27.743 
ATOM   3859  CB  GLN A 510       2.070   7.626 -25.368 
ATOM   3860  CG  GLN A 510       1.599   8.792 -24.520 
ATOM   3861  CD  GLN A 510       2.605   9.922 -24.455 
ATOM   3862  OE1 GLN A 510       3.792   9.737 -24.741 
ATOM   3863  NE2 GLN A 510       2.135  11.109 -24.068 
ATOM   3864  N   LEU A 511       3.219   5.932 -27.751 
ATOM   3865  CA  LEU A 511       3.502   4.631 -28.312 
ATOM   3866  C   LEU A 511       4.349   3.843 -27.331 
ATOM   3867  O   LEU A 511       5.264   4.376 -26.737 
ATOM   3868  CB  LEU A 511       4.364   4.802 -29.565 
ATOM   3869  CG  LEU A 511       3.833   5.549 -30.769 
ATOM   3870  CD1 LEU A 511       4.782   5.297 -31.918 
ATOM   3871  CD2 LEU A 511       2.452   5.016 -31.113 
ATOM   3872  N   SER A 512       4.069   2.565 -27.183 
ATOM   3873  CA  SER A 512       5.058   1.669 -26.620 
ATOM   3874  C   SER A 512       6.270   1.653 -27.573 
ATOM   3875  O   SER A 512       6.108   1.515 -28.807 
ATOM   3876  CB  SER A 512       4.464   0.273 -26.468 
ATOM   3877  OG  SER A 512       5.467  -0.669 -26.184 
ATOM   3878  N   PRO A 513       7.487   1.835 -27.024 
ATOM   3879  CA  PRO A 513       8.658   1.785 -27.909 
ATOM   3880  C   PRO A 513       8.728   0.459 -28.658 
ATOM   3881  O   PRO A 513       9.298   0.397 -29.738 
ATOM   3882  CB  PRO A 513       9.846   1.939 -26.949 
ATOM   3883  CG  PRO A 513       9.296   1.693 -25.583 
ATOM   3884  CD  PRO A 513       7.865   2.154 -25.637 
ATOM   3885  N   THR A 514       8.107  -0.577 -28.101 
ATOM   3886  CA  THR A 514       8.156  -1.922 -28.679 
ATOM   3887  C   THR A 514       6.869  -2.337 -29.426 
ATOM   3888  O   THR A 514       6.721  -3.495 -29.829 
ATOM   3889  CB  THR A 514       8.546  -2.970 -27.606 
ATOM   3890  OG1 THR A 514       7.640  -2.878 -26.505 
ATOM   3891  CG2 THR A 514       9.997  -2.747 -27.109 
ATOM   3892  N   ALA A 515       5.965  -1.381 -29.632 
ATOM   3893  CA  ALA A 515       4.678  -1.620 -30.320 
ATOM   3894  C   ALA A 515       4.769  -2.317 -31.681 
ATOM   3895  O   ALA A 515       3.918  -3.137 -32.013 
ATOM   3896  CB  ALA A 515       3.901  -0.314 -30.463 
ATOM   3897  N   PHE A 516       5.800  -1.986 -32.455 
ATOM   3898  CA  PHE A 516       5.944  -2.460 -33.826 
ATOM   3899  C   PHE A 516       7.114  -3.408 -33.993 
ATOM   3900  O   PHE A 516       7.448  -3.786 -35.119 
ATOM   3901  CB  PHE A 516       6.160  -1.281 -34.772 
ATOM   3902  CG  PHE A 516       5.100  -0.235 -34.693 
ATOM   3903  CD1 PHE A 516       5.435   1.078 -34.395 
ATOM   3904  CD2 PHE A 516       3.763  -0.552 -34.936 
ATOM   3905  CE1 PHE A 516       4.456   2.059 -34.329 
ATOM   3906  CE2 PHE A 516       2.772   0.423 -34.853 
ATOM   3907  CZ  PHE A 516       3.121   1.734 -34.565 
ATOM   3908  N   ASN A 517       7.728  -3.783 -32.876 
ATOM   3909  CA  ASN A 517       8.971  -4.557 -32.878 
ATOM   3910  C   ASN A 517       9.016  -5.774 -33.797 
ATOM   3911  O   ASN A 517      10.029  -6.013 -34.471 
ATOM   3912  CB  ASN A 517       9.327  -4.996 -31.459 
ATOM   3913  CG  ASN A 517      10.559  -4.299 -30.937 
ATOM   3914  OD1 ASN A 517      11.582  -4.937 -30.704 
ATOM   3915  ND2 ASN A 517      10.478  -2.980 -30.771 
ATOM   3916  N   SER A 518       7.924  -6.534 -33.815 
ATOM   3917  CA  SER A 518       7.902  -7.815 -34.498 
ATOM   3918  C   SER A 518       7.466  -7.680 -35.954 
ATOM   3919  O   SER A 518       7.446  -8.664 -36.689 
ATOM   3920  CB  SER A 518       7.023  -8.822 -33.737 
ATOM   3921  OG  SER A 518       5.631  -8.573 -33.910 
ATOM   3922  N   LEU A 519       7.171  -6.459 -36.381 
ATOM   3923  CA  LEU A 519       6.528  -6.249 -37.678 
ATOM   3924  C   LEU A 519       7.487  -6.116 -38.867 
ATOM   3925  O   LEU A 519       7.400  -5.163 -39.636 
ATOM   3926  CB  LEU A 519       5.546  -5.081 -37.604 
ATOM   3927  CG  LEU A 519       4.429  -5.210 -36.555 
ATOM   3928  CD1 LEU A 519       3.423  -4.079 -36.703 
ATOM   3929  CD2 LEU A 519       3.717  -6.556 -36.659 
ATOM   3930  N   SER A 520       8.373  -7.095 -39.046 
ATOM   3931  CA  SER A 520       9.429  -6.979 -40.058 
ATOM   3932  C   SER A 520       8.978  -6.981 -41.541 
ATOM   3933  O   SER A 520       9.787  -6.698 -42.431 
ATOM   3934  CB  SER A 520      10.524  -8.005 -39.809 
ATOM   3935  OG  SER A 520       9.962  -9.266 -39.529 
ATOM   3936  N   SER A 521       7.706  -7.284 -41.808 
ATOM   3937  CA  SER A 521       7.172  -7.222 -43.178 
ATOM   3938  C   SER A 521       6.289  -5.977 -43.416 
ATOM   3939  O   SER A 521       5.812  -5.740 -44.535 
ATOM   3940  CB  SER A 521       6.367  -8.480 -43.505 
ATOM   3941  OG  SER A 521       7.097  -9.665 -43.258 
ATOM   3942  N   LEU A 522       6.059  -5.192 -42.366 
ATOM   3943  CA  LEU A 522       5.256  -3.983 -42.493 
ATOM   3944  C   LEU A 522       5.822  -3.029 -43.543 
ATOM   3945  O   LEU A 522       6.977  -2.611 -43.451 
ATOM   3946  CB  LEU A 522       5.105  -3.272 -41.142 
ATOM   3947  CG  LEU A 522       3.972  -2.223 -41.094 
ATOM   3948  CD1 LEU A 522       2.608  -2.894 -41.250 
ATOM   3949  CD2 LEU A 522       4.025  -1.393 -39.817 
ATOM   3950  N   GLN A 523       5.004  -2.698 -44.535 
ATOM   3951  CA  GLN A 523       5.409  -1.792 -45.613 
ATOM   3952  C   GLN A 523       4.773  -0.419 -45.494 
ATOM   3953  O   GLN A 523       5.382   0.585 -45.867 
ATOM   3954  CB  GLN A 523       5.080  -2.394 -46.973 
ATOM   3955  CG  GLN A 523       5.761  -3.740 -47.208 
ATOM   3956  CD  GLN A 523       5.330  -4.426 -48.496 
ATOM   3957  OE1 GLN A 523       5.301  -5.652 -48.574 
ATOM   3958  NE2 GLN A 523       5.004  -3.636 -49.515 
ATOM   3959  N   VAL A 524       3.547  -0.384 -44.973 
ATOM   3960  CA  VAL A 524       2.771   0.844 -44.882 
ATOM   3961  C   VAL A 524       2.204   0.968 -43.472 
ATOM   3962  O   VAL A 524       1.487   0.095 -42.991 
ATOM   3963  CB  VAL A 524       1.652   0.895 -45.950 
ATOM   3964  CG1 VAL A 524       0.890   2.208 -45.892 
ATOM   3965  CG2 VAL A 524       2.214   0.684 -47.352 
ATOM   3966  N   LEU A 525       2.564   2.052 -42.808 
ATOM   3967  CA  LEU A 525       2.067   2.361 -41.487 
ATOM   3968  C   LEU A 525       1.394   3.741 -41.487 
ATOM   3969  O   LEU A 525       2.001   4.746 -41.866 
ATOM   3970  CB  LEU A 525       3.211   2.314 -40.486 
ATOM   3971  CG  LEU A 525       2.958   2.708 -39.038 
ATOM   3972  CD1 LEU A 525       1.711   2.046 -38.466 
ATOM   3973  CD2 LEU A 525       4.196   2.323 -38.242 
ATOM   3974  N   ASN A 526       0.128   3.775 -41.079 
ATOM   3975  CA  ASN A 526      -0.603   5.017 -41.072 
ATOM   3976  C   ASN A 526      -0.918   5.510 -39.664 
ATOM   3977  O   ASN A 526      -1.792   4.977 -38.983 
ATOM   3978  CB  ASN A 526      -1.863   4.907 -41.919 
ATOM   3979  CG  ASN A 526      -2.402   6.267 -42.323 
ATOM   3980  OD1 ASN A 526      -1.977   7.290 -41.786 
ATOM   3981  ND2 ASN A 526      -3.344   6.287 -43.263 
ATOM   3982  N   MET A 527      -0.180   6.534 -39.256 
ATOM   3983  CA  MET A 527      -0.290   7.154 -37.951 
ATOM   3984  C   MET A 527      -0.911   8.546 -38.092 
ATOM   3985  O   MET A 527      -0.832   9.389 -37.200 
ATOM   3986  CB  MET A 527       1.108   7.303 -37.364 
ATOM   3987  CG  MET A 527       1.851   5.995 -37.146 
ATOM   3988  SD  MET A 527       0.940   4.900 -36.048 
ATOM   3989  CE  MET A 527       1.114   5.689 -34.464 
ATOM   3990  N   SER A 528      -1.502   8.784 -39.244 
ATOM   3991  CA  SER A 528      -2.063  10.070 -39.566 
ATOM   3992  C   SER A 528      -3.201  10.419 -38.620 
ATOM   3993  O   SER A 528      -3.917   9.538 -38.136 
ATOM   3994  CB  SER A 528      -2.584  10.024 -41.000 
ATOM   3995  OG  SER A 528      -3.221  11.231 -41.338 
ATOM   3996  N   HIS A 529      -3.360  11.709 -38.350 
ATOM   3997  CA  HIS A 529      -4.568  12.209 -37.718 
ATOM   3998  C   HIS A 529      -4.678  11.714 -36.309 
ATOM   3999  O   HIS A 529      -5.764  11.407 -35.814 
ATOM   4000  CB  HIS A 529      -5.801  11.810 -38.533 
ATOM   4001  CG  HIS A 529      -6.637  12.978 -38.977 
ATOM   4002  ND1 HIS A 529      -7.058  13.125 -40.252 
ATOM   4003  CD2 HIS A 529      -7.103  14.099 -38.271 
ATOM   4004  CE1 HIS A 529      -7.763  14.268 -40.359 
ATOM   4005  NE2 HIS A 529      -7.792  14.862 -39.143 
ATOM   4006  N   ASN A 530      -3.536  11.619 -35.649 
ATOM   4007  CA  ASN A 530      -3.510  11.349 -34.229 
ATOM   4008  C   ASN A 530      -3.101  12.605 -33.473 
ATOM   4009  O   ASN A 530      -3.171  13.694 -34.036 
ATOM   4010  CB  ASN A 530      -2.603  10.158 -33.952 
ATOM   4011  CG  ASN A 530      -3.261   8.859 -34.330 
ATOM   4012  OD1 ASN A 530      -4.283   8.486 -33.745 
ATOM   4013  ND2 ASN A 530      -2.712   8.178 -35.337 
ATOM   4014  N   ASN A 531      -2.689  12.461 -32.213 
ATOM   4015  CA  ASN A 531      -2.328  13.607 -31.379 
ATOM   4016  C   ASN A 531      -0.915  13.496 -30.822 
ATOM   4017  O   ASN A 531      -0.679  13.763 -29.643 
ATOM   4018  CB  ASN A 531      -3.350  13.802 -30.244 
ATOM   4019  CG  ASN A 531      -4.720  14.173 -30.764 
ATOM   4020  OD1 ASN A 531      -4.852  15.050 -31.625 
ATOM   4021  ND2 ASN A 531      -5.752  13.494 -30.260 
ATOM   4022  N   PHE A 532       0.014  13.088 -31.678 
ATOM   4023  CA  PHE A 532       1.418  13.050 -31.309 
ATOM   4024  C   PHE A 532       1.993  14.439 -31.395 
ATOM   4025  O   PHE A 532       1.716  15.159 -32.356 
ATOM   4026  CB  PHE A 532       2.197  12.121 -32.228 
ATOM   4027  CG  PHE A 532       1.787  10.691 -32.110 
ATOM   4028  CD1 PHE A 532       1.063  10.075 -33.128 
ATOM   4029  CD2 PHE A 532       2.108   9.959 -30.978 
ATOM   4030  CE1 PHE A 532       0.680   8.747 -33.019 
ATOM   4031  CE2 PHE A 532       1.723   8.632 -30.862 
ATOM   4032  CZ  PHE A 532       1.011   8.025 -31.880 
ATOM   4033  N   PHE A 533       2.797  14.799 -30.392 
ATOM   4034  CA  PHE A 533       3.458  16.099 -30.339 
ATOM   4035  C   PHE A 533       4.926  16.038 -30.691 
ATOM   4036  O   PHE A 533       5.580  17.075 -30.848 
ATOM   4037  CB  PHE A 533       3.237  16.754 -28.985 
ATOM   4038  CG  PHE A 533       1.880  17.362 -28.853 
ATOM   4039  CD1 PHE A 533       0.780  16.576 -28.505 
ATOM   4040  CD2 PHE A 533       1.683  18.718 -29.121 
ATOM   4041  CE1 PHE A 533      -0.485  17.136 -28.403 
ATOM   4042  CE2 PHE A 533       0.419  19.286 -29.019 
ATOM   4043  CZ  PHE A 533      -0.666  18.490 -28.658 
ATOM   4044  N   SER A 534       5.444  14.829 -30.845 
ATOM   4045  CA  SER A 534       6.827  14.686 -31.255 
ATOM   4046  C   SER A 534       7.000  13.492 -32.168 
ATOM   4047  O   SER A 534       6.179  12.575 -32.176 
ATOM   4048  CB  SER A 534       7.767  14.597 -30.043 
ATOM   4049  OG  SER A 534       7.580  13.381 -29.342 
ATOM   4050  N   LEU A 535       8.064  13.526 -32.956 
ATOM   4051  CA  LEU A 535       8.437  12.406 -33.784 
ATOM   4052  C   LEU A 535       9.560  11.647 -33.085 
ATOM   4053  O   LEU A 535      10.669  12.144 -32.968 
ATOM   4054  CB  LEU A 535       8.877  12.894 -35.167 
ATOM   4055  CG  LEU A 535       9.150  11.811 -36.217 
ATOM   4056  CD1 LEU A 535       7.857  11.095 -36.593 
ATOM   4057  CD2 LEU A 535       9.802  12.417 -37.452 
ATOM   4058  N   ASP A 536       9.254  10.458 -32.583 
ATOM   4059  CA  ASP A 536      10.290   9.567 -32.082 
ATOM   4060  C   ASP A 536      10.412   8.445 -33.093 
ATOM   4061  O   ASP A 536       9.453   7.724 -33.336 
ATOM   4062  CB  ASP A 536       9.946   9.034 -30.678 
ATOM   4063  CG  ASP A 536      11.086   8.192 -30.043 
ATOM   4064  OD1 ASP A 536      10.843   7.592 -28.969 
ATOM   4065  OD2 ASP A 536      12.213   8.120 -30.597 
ATOM   4066  N   THR A 537      11.586   8.311 -33.694 
ATOM   4067  CA  THR A 537      11.789   7.280 -34.696 
ATOM   4068  C   THR A 537      12.190   5.931 -34.097 
ATOM   4069  O   THR A 537      12.256   4.937 -34.821 
ATOM   4070  CB  THR A 537      12.824   7.687 -35.768 
ATOM   4071  OG1 THR A 537      14.147   7.528 -35.245 
ATOM   4072  CG2 THR A 537      12.596   9.131 -36.252 
ATOM   4073  N   PHE A 538      12.445   5.886 -32.788 
ATOM   4074  CA  PHE A 538      12.805   4.613 -32.142 
ATOM   4075  C   PHE A 538      11.860   3.412 -32.390 
ATOM   4076  O   PHE A 538      12.350   2.331 -32.729 
ATOM   4077  CB  PHE A 538      13.078   4.755 -30.634 
ATOM   4078  CG  PHE A 538      13.517   3.464 -29.995 
ATOM   4079  CD1 PHE A 538      14.847   3.078 -30.029 
ATOM   4080  CD2 PHE A 538      12.589   2.608 -29.417 
ATOM   4081  CE1 PHE A 538      15.254   1.880 -29.466 
ATOM   4082  CE2 PHE A 538      12.986   1.402 -28.854 
ATOM   4083  CZ  PHE A 538      14.322   1.040 -28.877 
ATOM   4084  N   PRO A 539      10.521   3.585 -32.218 
ATOM   4085  CA  PRO A 539       9.584   2.467 -32.455 
ATOM   4086  C   PRO A 539       9.683   1.854 -33.846 
ATOM   4087  O   PRO A 539       9.199   0.753 -34.057 
ATOM   4088  CB  PRO A 539       8.207   3.121 -32.318 
ATOM   4089  CG  PRO A 539       8.426   4.323 -31.468 
ATOM   4090  CD  PRO A 539       9.809   4.809 -31.787 
ATOM   4091  N   TYR A 540      10.327   2.563 -34.766 
ATOM   4092  CA  TYR A 540      10.352   2.221 -36.195 
ATOM   4093  C   TYR A 540      11.625   1.542 -36.654 
ATOM   4094  O   TYR A 540      11.724   1.137 -37.820 
ATOM   4095  CB  TYR A 540      10.068   3.474 -37.043 
ATOM   4096  CG  TYR A 540       8.816   4.142 -36.563 
ATOM   4097  CD1 TYR A 540       8.872   5.276 -35.771 
ATOM   4098  CD2 TYR A 540       7.579   3.584 -36.824 
ATOM   4099  CE1 TYR A 540       7.722   5.863 -35.284 
ATOM   4100  CE2 TYR A 540       6.425   4.170 -36.343 
ATOM   4101  CZ  TYR A 540       6.504   5.305 -35.577 
ATOM   4102  OH  TYR A 540       5.352   5.876 -35.098 
ATOM   4103  N   LYS A 541      12.581   1.390 -35.739 
ATOM   4104  CA  LYS A 541      13.915   0.927 -36.120 
ATOM   4105  C   LYS A 541      13.988  -0.526 -36.603 
ATOM   4106  O   LYS A 541      14.837  -0.846 -37.433 
ATOM   4107  CB  LYS A 541      14.961   1.231 -35.035 
ATOM   4108  CG  LYS A 541      14.885   0.353 -33.804 
ATOM   4109  CD  LYS A 541      16.164   0.435 -32.987 
ATOM   4110  CE  LYS A 541      16.195  -0.682 -31.953 
ATOM   4111  NZ  LYS A 541      17.422  -0.653 -31.110 
ATOM   4112  N   CYS A 542      13.098  -1.394 -36.125 
ATOM   4113  CA  CYS A 542      13.135  -2.806 -36.534 
ATOM   4114  C   CYS A 542      12.333  -3.083 -37.808 
ATOM   4115  O   CYS A 542      12.193  -4.239 -38.235 
ATOM   4116  CB  CYS A 542      12.690  -3.720 -35.395 
ATOM   4117  SG  CYS A 542      13.764  -3.635 -33.946 
ATOM   4118  N   LEU A 543      11.838  -2.011 -38.420 
ATOM   4119  CA  LEU A 543      10.946  -2.116 -39.568 
ATOM   4120  C   LEU A 543      11.663  -2.160 -40.929 
ATOM   4121  O   LEU A 543      11.567  -1.217 -41.721 
ATOM   4122  CB  LEU A 543       9.870  -1.028 -39.505 
ATOM   4123  CG  LEU A 543       9.009  -1.068 -38.232 
ATOM   4124  CD1 LEU A 543       7.966   0.043 -38.214 
ATOM   4125  CD2 LEU A 543       8.334  -2.421 -38.049 
ATOM   4126  N   ASN A 544      12.344  -3.279 -41.197 
ATOM   4127  CA  ASN A 544      13.109  -3.485 -42.446 
ATOM   4128  C   ASN A 544      12.328  -3.263 -43.735 
ATOM   4129  O   ASN A 544      12.922  -2.891 -44.749 
ATOM   4130  CB  ASN A 544      13.707  -4.905 -42.537 
ATOM   4131  CG  ASN A 544      14.047  -5.511 -41.186 
ATOM   4132  OD1 ASN A 544      13.625  -6.632 -40.878 
ATOM   4133  ND2 ASN A 544      14.823  -4.784 -40.378 
ATOM   4134  N   SER A 545      11.020  -3.531 -43.713 
ATOM   4135  CA  SER A 545      10.204  -3.452 -44.931 
ATOM   4136  C   SER A 545       9.458  -2.130 -45.112 
ATOM   4137  O   SER A 545       8.792  -1.929 -46.126 
ATOM   4138  CB  SER A 545       9.217  -4.615 -44.993 
ATOM   4139  OG  SER A 545       9.894  -5.836 -44.776 
ATOM   4140  N   LEU A 546       9.567  -1.237 -44.131 
ATOM   4141  CA  LEU A 546       8.780  -0.008 -44.131 
ATOM   4142  C   LEU A 546       9.094   0.929 -45.295 
ATOM   4143  O   LEU A 546      10.194   1.451 -45.385 
ATOM   4144  CB  LEU A 546       8.954   0.731 -42.806 
ATOM   4145  CG  LEU A 546       7.956   1.860 -42.537 
ATOM   4146  CD1 LEU A 546       6.509   1.347 -42.488 
ATOM   4147  CD2 LEU A 546       8.329   2.583 -41.254 
ATOM   4148  N   GLN A 547       8.115   1.142 -46.167 
ATOM   4149  CA  GLN A 547       8.266   2.028 -47.313 
ATOM   4150  C   GLN A 547       7.552   3.349 -47.066 
ATOM   4151  O   GLN A 547       8.034   4.436 -47.459 
ATOM   4152  CB  GLN A 547       7.698   1.367 -48.570 
ATOM   4153  CG  GLN A 547       8.587   0.274 -49.137 
ATOM   4154  CD  GLN A 547       7.919  -0.533 -50.230 
ATOM   4155  OE1 GLN A 547       7.944  -1.763 -50.203 
ATOM   4156  NE2 GLN A 547       7.316   0.152 -51.200 
ATOM   4157  N   VAL A 548       6.394   3.247 -46.412 
ATOM   4158  CA  VAL A 548       5.539   4.401 -46.203 
ATOM   4159  C   VAL A 548       5.141   4.543 -44.744 
ATOM   4160  O   VAL A 548       4.534   3.642 -44.148 
ATOM   4161  CB  VAL A 548       4.254   4.343 -47.055 
ATOM   4162  CG1 VAL A 548       3.433   5.608 -46.844 
ATOM   4163  CG2 VAL A 548       4.586   4.145 -48.530 
ATOM   4164  N   LEU A 549       5.484   5.696 -44.185 
ATOM   4165  CA  LEU A 549       5.084   6.047 -42.853 
ATOM   4166  C   LEU A 549       4.335   7.355 -42.938 
ATOM   4167  O   LEU A 549       4.881   8.351 -43.408 
ATOM   4168  CB  LEU A 549       6.311   6.182 -41.962 
ATOM   4169  CG  LEU A 549       6.003   6.625 -40.530 
ATOM   4170  CD1 LEU A 549       5.121   5.595 -39.839 
ATOM   4171  CD2 LEU A 549       7.289   6.845 -39.759 
ATOM   4172  N   ASP A 550       3.083   7.349 -42.490 
ATOM   4173  CA  ASP A 550       2.220   8.531 -42.580 
ATOM   4174  C   ASP A 550       1.986   9.126 -41.203 
ATOM   4175  O   ASP A 550       1.292   8.534 -40.365 
ATOM   4176  CB  ASP A 550       0.880   8.211 -43.264 
ATOM   4177  CG  ASP A 550       0.078   9.480 -43.632 
ATOM   4178  OD1 ASP A 550      -0.942   9.373 -44.367 
ATOM   4179  OD2 ASP A 550       0.456  10.589 -43.187 
ATOM   4180  N   TYR A 551       2.577  10.301 -40.987 
ATOM   4181  CA  TYR A 551       2.453  11.036 -39.740 
ATOM   4182  C   TYR A 551       1.814  12.381 -39.982 
ATOM   4183  O   TYR A 551       1.948  13.289 -39.161 
ATOM   4184  CB  TYR A 551       3.833  11.247 -39.112 
ATOM   4185  CG  TYR A 551       4.102  10.380 -37.915 
ATOM   4186  CD1 TYR A 551       5.010   9.329 -37.972 
ATOM   4187  CD2 TYR A 551       3.437  10.610 -36.720 
ATOM   4188  CE1 TYR A 551       5.252   8.537 -36.865 
ATOM   4189  CE2 TYR A 551       3.665   9.818 -35.608 
ATOM   4190  CZ  TYR A 551       4.573   8.792 -35.686 
ATOM   4191  OH  TYR A 551       4.770   8.030 -34.569 
ATOM   4192  N   SER A 552       1.145  12.523 -41.122 
ATOM   4193  CA  SER A 552       0.438  13.759 -41.447 
ATOM   4194  C   SER A 552      -0.659  14.034 -40.436 
ATOM   4195  O   SER A 552      -1.261  13.111 -39.907 
ATOM   4196  CB  SER A 552      -0.183  13.681 -42.848 
ATOM   4197  OG  SER A 552      -1.147  12.634 -42.913 
ATOM   4198  N   LEU A 553      -0.914  15.307 -40.166 
ATOM   4199  CA  LEU A 553      -2.143  15.722 -39.475 
ATOM   4200  C   LEU A 553      -2.131  15.372 -38.001 
ATOM   4201  O   LEU A 553      -3.168  15.137 -37.368 
ATOM   4202  CB  LEU A 553      -3.390  15.183 -40.201 
ATOM   4203  CG  LEU A 553      -3.718  16.050 -41.425 
ATOM   4204  CD1 LEU A 553      -4.253  15.240 -42.603 
ATOM   4205  CD2 LEU A 553      -4.670  17.184 -41.037 
ATOM   4206  N   ASN A 554      -0.927  15.360 -37.453 
ATOM   4207  CA  ASN A 554      -0.755  15.230 -36.041 
ATOM   4208  C   ASN A 554      -0.425  16.595 -35.495 
ATOM   4209  O   ASN A 554      -0.779  17.593 -36.105 
ATOM   4210  CB  ASN A 554       0.342  14.215 -35.762 
ATOM   4211  CG  ASN A 554      -0.161  12.791 -35.858 
ATOM   4212  OD1 ASN A 554      -0.556  12.219 -34.848 
ATOM   4213  ND2 ASN A 554      -0.181  12.226 -37.070 
ATOM   4214  N   HIS A 555       0.248  16.650 -34.355 
ATOM   4215  CA  HIS A 555       0.645  17.926 -33.809 
ATOM   4216  C   HIS A 555       2.125  17.959 -33.555 
ATOM   4217  O   HIS A 555       2.580  18.541 -32.575 
ATOM   4218  CB  HIS A 555      -0.148  18.232 -32.551 
ATOM   4219  CG  HIS A 555      -1.618  18.431 -32.802 
ATOM   4220  ND1 HIS A 555      -2.098  19.453 -33.543 
ATOM   4221  CD2 HIS A 555      -2.727  17.697 -32.377 
ATOM   4222  CE1 HIS A 555      -3.440  19.378 -33.588 
ATOM   4223  NE2 HIS A 555      -3.823  18.307 -32.869 
ATOM   4224  N   ILE A 556       2.892  17.337 -34.446 
ATOM   4225  CA  ILE A 556       4.316  17.242 -34.238 
ATOM   4226  C   ILE A 556       4.913  18.641 -34.308 
ATOM   4227  O   ILE A 556       4.609  19.406 -35.235 
ATOM   4228  CB  ILE A 556       4.979  16.328 -35.278 
ATOM   4229  CG1 ILE A 556       4.425  14.904 -35.148 
ATOM   4230  CG2 ILE A 556       6.495  16.346 -35.109 
ATOM   4231  CD1 ILE A 556       4.610  14.057 -36.389 
ATOM   4232  N   MET A 557       5.737  18.969 -33.312 
ATOM   4233  CA  MET A 557       6.474  20.238 -33.280 
ATOM   4234  C   MET A 557       7.978  20.033 -33.106 
ATOM   4235  O   MET A 557       8.781  20.838 -33.592 
ATOM   4236  CB  MET A 557       5.912  21.199 -32.222 
ATOM   4237  CG  MET A 557       5.415  20.561 -30.936 
ATOM   4238  SD  MET A 557       4.270  21.632 -30.032 
ATOM   4239  CE  MET A 557       2.806  21.571 -31.061 
ATOM   4240  N   THR A 558       8.348  18.945 -32.434 
ATOM   4241  CA  THR A 558       9.743  18.628 -32.141 
ATOM   4242  C   THR A 558       9.987  17.149 -32.384 
ATOM   4243  O   THR A 558       9.054  16.377 -32.564 
ATOM   4244  CB  THR A 558      10.088  18.892 -30.654 
ATOM   4245  OG1 THR A 558       9.376  20.036 -30.179 
ATOM   4246  CG2 THR A 558      11.601  19.106 -30.451 
ATOM   4247  N   SER A 559      11.254  16.767 -32.403 
ATOM   4248  CA  SER A 559      11.614  15.395 -32.152 
ATOM   4249  C   SER A 559      12.351  15.407 -30.827 
ATOM   4250  O   SER A 559      13.494  15.867 -30.757 
ATOM   4251  CB  SER A 559      12.497  14.847 -33.260 
ATOM   4252  OG  SER A 559      12.765  13.471 -33.051 
ATOM   4253  N   LYS A 560      11.676  14.928 -29.779 
ATOM   4254  CA  LYS A 560      12.210  14.959 -28.411 
ATOM   4255  C   LYS A 560      13.334  13.942 -28.178 
ATOM   4256  O   LYS A 560      14.449  14.322 -27.803 
ATOM   4257  CB  LYS A 560      11.089  14.826 -27.368 
ATOM   4258  CG  LYS A 560      10.247  16.085 -27.235 
ATOM   4259  CD  LYS A 560       9.505  16.129 -25.913 
ATOM   4260  CE  LYS A 560       8.949  17.519 -25.665 
ATOM   4261  NZ  LYS A 560       8.346  17.627 -24.310 
ATOM   4262  N   LYS A 561      13.047  12.661 -28.407 
ATOM   4263  CA  LYS A 561      14.094  11.643 -28.382 
ATOM   4264  C   LYS A 561      14.959  11.817 -29.638 
ATOM   4265  O   LYS A 561      14.490  11.581 -30.762 
ATOM   4266  CB  LYS A 561      13.491  10.228 -28.310 
ATOM   4267  CG  LYS A 561      14.244   9.219 -27.436 
ATOM   4268  CD  LYS A 561      15.609   8.825 -27.998 
ATOM   4269  CE  LYS A 561      16.233   7.663 -27.237 
ATOM   4270  NZ  LYS A 561      15.637   6.359 -27.635 
ATOM   4271  N   GLN A 562      16.206  12.255 -29.442 
ATOM   4272  CA  GLN A 562      17.167  12.407 -30.543 
ATOM   4273  C   GLN A 562      17.537  11.066 -31.148 
ATOM   4274  O   GLN A 562      18.702  10.785 -31.433 
ATOM   4275  CB  GLN A 562      18.407  13.194 -30.104 
ATOM   4276  CG  GLN A 562      18.547  14.557 -30.775 
ATOM   4277  CD  GLN A 562      17.219  15.272 -30.996 
ATOM   4278  OE1 GLN A 562      16.362  15.323 -30.113 
ATOM   4279  NE2 GLN A 562      17.048  15.831 -32.186 
ATOM   4280  N   GLU A 563      16.504  10.245 -31.319 
ATOM   4281  CA  GLU A 563      16.570   8.999 -32.052 
ATOM   4282  C   GLU A 563      16.125   9.262 -33.494 
ATOM   4283  O   GLU A 563      15.898   8.321 -34.258 
ATOM   4284  CB  GLU A 563      15.691   7.928 -31.379 
ATOM   4285  CG  GLU A 563      15.824   6.513 -31.945 
ATOM   4286  CD  GLU A 563      17.059   5.770 -31.468 
ATOM   4287  OE1 GLU A 563      17.753   5.180 -32.323 
ATOM   4288  OE2 GLU A 563      17.333   5.766 -30.245 
ATOM   4289  N   LEU A 564      16.015  10.539 -33.866 
ATOM   4290  CA  LEU A 564      15.798  10.932 -35.260 
ATOM   4291  C   LEU A 564      16.593  10.096 -36.283 
ATOM   4292  O   LEU A 564      16.300  10.117 -37.475 
ATOM   4293  CB  LEU A 564      16.128  12.414 -35.449 
ATOM   4294  CG  LEU A 564      15.022  13.458 -35.285 
ATOM   4295  CD1 LEU A 564      15.593  14.869 -35.248 
ATOM   4296  CD2 LEU A 564      13.956  13.345 -36.369 
ATOM   4297  N   GLN A 565      17.588   9.354 -35.807 
ATOM   4298  CA  GLN A 565      18.494   8.611 -36.678 
ATOM   4299  C   GLN A 565      18.002   7.236 -37.143 
ATOM   4300  O   GLN A 565      18.379   6.781 -38.225 
ATOM   4301  CB  GLN A 565      19.865   8.471 -36.009 
ATOM   4302  CG  GLN A 565      19.821   7.942 -34.581 
ATOM   4303  CD  GLN A 565      21.066   7.160 -34.204 
ATOM   4304  OE1 GLN A 565      22.093   7.222 -34.889 
ATOM   4305  NE2 GLN A 565      20.980   6.409 -33.106 
ATOM   4306  N   HIS A 566      17.171   6.573 -36.344 
ATOM   4307  CA  HIS A 566      16.858   5.161 -36.609 
ATOM   4308  C   HIS A 566      15.644   4.820 -37.446 
ATOM   4309  O   HIS A 566      14.966   3.826 -37.187 
ATOM   4310  CB  HIS A 566      16.919   4.328 -35.327 
ATOM   4311  CG  HIS A 566      18.140   3.428 -35.247 
ATOM   4312  ND1 HIS A 566      18.132   2.152 -35.690 
ATOM   4313  CD2 HIS A 566      19.429   3.668 -34.770 
ATOM   4314  CE1 HIS A 566      19.347   1.603 -35.499 
ATOM   4315  NE2 HIS A 566      20.140   2.531 -34.936 
ATOM   4316  N   PHE A 567      15.383   5.613 -38.481 
ATOM   4317  CA  PHE A 567      14.475   5.194 -39.547 
ATOM   4318  C   PHE A 567      15.149   4.119 -40.391 
ATOM   4319  O   PHE A 567      16.346   4.209 -40.661 
ATOM   4320  CB  PHE A 567      14.069   6.369 -40.439 
ATOM   4321  CG  PHE A 567      12.855   7.116 -39.950 
ATOM   4322  CD1 PHE A 567      12.745   8.480 -40.137 
ATOM   4323  CD2 PHE A 567      11.816   6.451 -39.302 
ATOM   4324  CE1 PHE A 567      11.622   9.171 -39.701 
ATOM   4325  CE2 PHE A 567      10.696   7.137 -38.854 
ATOM   4326  CZ  PHE A 567      10.593   8.501 -39.060 
ATOM   4327  N   PRO A 568      14.391   3.085 -40.795 
ATOM   4328  CA  PRO A 568      15.005   1.999 -41.579 
ATOM   4329  C   PRO A 568      15.425   2.465 -42.967 
ATOM   4330  O   PRO A 568      14.807   3.363 -43.532 
ATOM   4331  CB  PRO A 568      13.895   0.943 -41.678 
ATOM   4332  CG  PRO A 568      12.618   1.673 -41.391 
ATOM   4333  CD  PRO A 568      12.954   2.861 -40.527 
ATOM   4334  N   SER A 569      16.470   1.848 -43.506 
ATOM   4335  CA  SER A 569      16.980   2.190 -44.836 
ATOM   4336  C   SER A 569      15.901   2.065 -45.910 
ATOM   4337  O   SER A 569      15.924   2.778 -46.916 
ATOM   4338  CB  SER A 569      18.165   1.288 -45.188 
ATOM   4339  OG  SER A 569      18.951   1.045 -44.034 
ATOM   4340  N   SER A 570      14.956   1.160 -45.677 
ATOM   4341  CA  SER A 570      13.864   0.877 -46.615 
ATOM   4342  C   SER A 570      12.846   2.007 -46.786 
ATOM   4343  O   SER A 570      12.043   1.976 -47.714 
ATOM   4344  CB  SER A 570      13.131  -0.389 -46.176 
ATOM   4345  OG  SER A 570      12.587  -0.228 -44.872 
ATOM   4346  N   LEU A 571      12.868   2.996 -45.896 
ATOM   4347  CA  LEU A 571      11.829   4.021 -45.881 
ATOM   4348  C   LEU A 571      11.967   4.994 -47.041 
ATOM   4349  O   LEU A 571      13.038   5.552 -47.275 
ATOM   4350  CB  LEU A 571      11.818   4.761 -44.539 
ATOM   4351  CG  LEU A 571      10.784   5.874 -44.323 
ATOM   4352  CD1 LEU A 571       9.357   5.348 -44.440 
ATOM   4353  CD2 LEU A 571      11.009   6.518 -42.969 
ATOM   4354  N   ALA A 572      10.869   5.203 -47.753 
ATOM   4355  CA  ALA A 572      10.890   5.969 -48.984 
ATOM   4356  C   ALA A 572       9.911   7.143 -48.942 
ATOM   4357  O   ALA A 572      10.095   8.143 -49.638 
ATOM   4358  CB  ALA A 572      10.589   5.049 -50.163 
ATOM   4359  N   PHE A 573       8.875   7.020 -48.122 
ATOM   4360  CA  PHE A 573       7.832   8.036 -48.052 
ATOM   4361  C   PHE A 573       7.458   8.335 -46.612 
ATOM   4362  O   PHE A 573       6.820   7.524 -45.942 
ATOM   4363  CB  PHE A 573       6.585   7.577 -48.796 
ATOM   4364  CG  PHE A 573       6.776   7.416 -50.274 
ATOM   4365  CD1 PHE A 573       7.130   6.180 -50.810 
ATOM   4366  CD2 PHE A 573       6.570   8.492 -51.134 
ATOM   4367  CE1 PHE A 573       7.295   6.020 -52.173 
ATOM   4368  CE2 PHE A 573       6.730   8.339 -52.502 
ATOM   4369  CZ  PHE A 573       7.097   7.101 -53.021 
ATOM   4370  N   LEU A 574       7.874   9.502 -46.143 
ATOM   4371  CA  LEU A 574       7.560   9.950 -44.808 
ATOM   4372  C   LEU A 574       6.713  11.176 -44.971 
ATOM   4373  O   LEU A 574       7.201  12.209 -45.401 
ATOM   4374  CB  LEU A 574       8.838  10.260 -44.015 
ATOM   4375  CG  LEU A 574       8.638  10.884 -42.629 
ATOM   4376  CD1 LEU A 574       7.818   9.996 -41.700 
ATOM   4377  CD2 LEU A 574       9.966  11.250 -41.981 
ATOM   4378  N   ASN A 575       5.425  11.037 -44.679 
ATOM   4379  CA  ASN A 575       4.482  12.150 -44.752 
ATOM   4380  C   ASN A 575       4.392  12.870 -43.421 
ATOM   4381  O   ASN A 575       3.837  12.351 -42.452 
ATOM   4382  CB  ASN A 575       3.086  11.670 -45.186 
ATOM   4383  CG  ASN A 575       2.194  12.810 -45.658 
ATOM   4384  OD1 ASN A 575       2.391  13.963 -45.266 
ATOM   4385  ND2 ASN A 575       1.207  12.505 -46.507 
ATOM   4386  N   LEU A 576       4.936  14.075 -43.372 
ATOM   4387  CA  LEU A 576       4.885  14.862 -42.154 
ATOM   4388  C   LEU A 576       4.077  16.128 -42.345 
ATOM   4389  O   LEU A 576       4.168  17.036 -41.529 
ATOM   4390  CB  LEU A 576       6.297  15.219 -41.691 
ATOM   4391  CG  LEU A 576       7.192  14.150 -41.059 
ATOM   4392  CD1 LEU A 576       8.486  14.810 -40.622 
ATOM   4393  CD2 LEU A 576       6.532  13.491 -39.863 
ATOM   4394  N   THR A 577       3.283  16.191 -43.415 
ATOM   4395  CA  THR A 577       2.540  17.416 -43.730 
ATOM   4396  C   THR A 577       1.465  17.670 -42.693 
ATOM   4397  O   THR A 577       1.002  16.741 -42.026 
ATOM   4398  CB  THR A 577       1.860  17.360 -45.111 
ATOM   4399  OG1 THR A 577       0.929  16.273 -45.131 
ATOM   4400  CG2 THR A 577       2.890  17.180 -46.234 
ATOM   4401  N   GLN A 578       1.089  18.941 -42.572 
ATOM   4402  CA  GLN A 578       0.005  19.402 -41.708 
ATOM   4403  C   GLN A 578       0.245  19.115 -40.227 
ATOM   4404  O   GLN A 578      -0.667  18.763 -39.471 
ATOM   4405  CB  GLN A 578      -1.332  18.864 -42.186 
ATOM   4406  CG  GLN A 578      -1.718  19.387 -43.550 
ATOM   4407  CD  GLN A 578      -3.204  19.260 -43.804 
ATOM   4408  OE1 GLN A 578      -3.974  20.163 -43.480 
ATOM   4409  NE2 GLN A 578      -3.617  18.133 -44.370 
ATOM   4410  N   ASN A 579       1.496  19.284 -39.831 
ATOM   4411  CA  ASN A 579       1.887  19.260 -38.441 
ATOM   4412  C   ASN A 579       2.175  20.658 -37.918 
ATOM   4413  O   ASN A 579       2.140  21.614 -38.681 
ATOM   4414  CB  ASN A 579       3.077  18.333 -38.289 
ATOM   4415  CG  ASN A 579       2.649  16.893 -38.158 
ATOM   4416  OD1 ASN A 579       2.081  16.509 -37.147 
ATOM   4417  ND2 ASN A 579       2.895  16.099 -39.178 
ATOM   4418  N   ASP A 580       2.447  20.773 -36.621 
ATOM   4419  CA  ASP A 580       2.572  22.071 -35.951 
ATOM   4420  C   ASP A 580       4.014  22.414 -35.617 
ATOM   4421  O   ASP A 580       4.341  22.704 -34.468 
ATOM   4422  CB  ASP A 580       1.745  22.095 -34.662 
ATOM   4423  CG  ASP A 580       0.279  21.849 -34.906 
ATOM   4424  OD1 ASP A 580      -0.263  22.312 -35.934 
ATOM   4425  OD2 ASP A 580      -0.338  21.197 -34.049 
ATOM   4426  N   PHE A 581       4.870  22.393 -36.626 
ATOM   4427  CA  PHE A 581       6.290  22.605 -36.424 
ATOM   4428  C   PHE A 581       6.586  23.880 -35.649 
ATOM   4429  O   PHE A 581       6.038  24.953 -35.936 
ATOM   4430  CB  PHE A 581       7.025  22.588 -37.758 
ATOM   4431  CG  PHE A 581       6.773  21.350 -38.559 
ATOM   4432  CD1 PHE A 581       5.924  21.379 -39.657 
ATOM   4433  CD2 PHE A 581       7.357  20.146 -38.200 
ATOM   4434  CE1 PHE A 581       5.681  20.228 -40.395 
ATOM   4435  CE2 PHE A 581       7.117  18.991 -38.934 
ATOM   4436  CZ  PHE A 581       6.281  19.035 -40.032 
ATOM   4437  N   ALA A 582       7.420  23.732 -34.628 
ATOM   4438  CA  ALA A 582       7.895  24.861 -33.854 
ATOM   4439  C   ALA A 582       9.193  25.300 -34.487 
ATOM   4440  O   ALA A 582      10.202  24.587 -34.428 
ATOM   4441  CB  ALA A 582       8.090  24.480 -32.392 
ATOM   4442  N   CYS A 583       9.147  26.470 -35.118 
ATOM   4443  CA  CYS A 583      10.281  26.991 -35.856 
ATOM   4444  C   CYS A 583      11.081  27.985 -35.023 
ATOM   4445  O   CYS A 583      11.145  29.162 -35.350 
ATOM   4446  CB  CYS A 583       9.806  27.600 -37.172 
ATOM   4447  SG  CYS A 583       9.142  26.349 -38.295 
ATOM   4448  N   THR A 584      11.664  27.494 -33.930 
ATOM   4449  CA  THR A 584      12.544  28.288 -33.070 
ATOM   4450  C   THR A 584      13.904  27.603 -32.981 
ATOM   4451  O   THR A 584      14.038  26.426 -33.320 
ATOM   4452  CB  THR A 584      11.982  28.476 -31.639 
ATOM   4453  OG1 THR A 584      12.210  27.295 -30.862 
ATOM   4454  CG2 THR A 584      10.494  28.804 -31.661 
ATOM   4455  N   CYS A 585      14.903  28.347 -32.509 
ATOM   4456  CA  CYS A 585      16.275  27.859 -32.395 
ATOM   4457  C   CYS A 585      16.352  26.637 -31.481 
ATOM   4458  O   CYS A 585      17.216  25.775 -31.648 
ATOM   4459  CB  CYS A 585      17.183  28.980 -31.890 
ATOM   4460  SG  CYS A 585      18.945  28.659 -32.116 
ATOM   4461  N   GLU A 586      15.414  26.560 -30.542 
ATOM   4462  CA  GLU A 586      15.312  25.457 -29.593 
ATOM   4463  C   GLU A 586      15.074  24.082 -30.250 
ATOM   4464  O   GLU A 586      15.346  23.039 -29.648 
ATOM   4465  CB  GLU A 586      14.184  25.762 -28.613 
ATOM   4466  CG  GLU A 586      14.416  25.250 -27.204 
ATOM   4467  CD  GLU A 586      13.223  25.508 -26.308 
ATOM   4468  OE1 GLU A 586      12.289  24.676 -26.323 
ATOM   4469  OE2 GLU A 586      13.218  26.541 -25.597 
ATOM   4470  N   HIS A 587      14.561  24.085 -31.479 
ATOM   4471  CA  HIS A 587      14.232  22.849 -32.182 
ATOM   4472  C   HIS A 587      15.043  22.724 -33.432 
ATOM   4473  O   HIS A 587      14.654  22.016 -34.361 
ATOM   4474  CB  HIS A 587      12.742  22.809 -32.512 
ATOM   4475  CG  HIS A 587      11.850  23.107 -31.337 
ATOM   4476  ND1 HIS A 587      11.548  22.187 -30.406 
ATOM   4477  CD2 HIS A 587      11.194  24.273 -30.962 
ATOM   4478  CE1 HIS A 587      10.738  22.732 -29.479 
ATOM   4479  NE2 HIS A 587      10.522  24.009 -29.820 
ATOM   4480  N   GLN A 588      16.190  23.405 -33.455 
ATOM   4481  CA  GLN A 588      17.041  23.508 -34.650 
ATOM   4482  C   GLN A 588      17.464  22.151 -35.214 
ATOM   4483  O   GLN A 588      17.571  21.978 -36.428 
ATOM   4484  CB  GLN A 588      18.278  24.381 -34.375 
ATOM   4485  CG  GLN A 588      18.962  24.886 -35.646 
ATOM   4486  CD  GLN A 588      20.004  25.967 -35.396 
ATOM   4487  OE1 GLN A 588      21.083  25.694 -34.866 
ATOM   4488  NE2 GLN A 588      19.691  27.203 -35.797 
ATOM   4489  N   SER A 589      17.694  21.198 -34.321 
ATOM   4490  CA  SER A 589      18.180  19.885 -34.701 
ATOM   4491  C   SER A 589      17.161  19.177 -35.584 
ATOM   4492  O   SER A 589      17.469  18.810 -36.715 
ATOM   4493  CB  SER A 589      18.484  19.065 -33.453 
ATOM   4494  OG  SER A 589      19.279  17.955 -33.788 
ATOM   4495  N   PHE A 590      15.947  19.011 -35.062 
ATOM   4496  CA  PHE A 590      14.811  18.478 -35.815 
ATOM   4497  C   PHE A 590      14.568  19.238 -37.122 
ATOM   4498  O   PHE A 590      14.429  18.646 -38.196 
ATOM   4499  CB  PHE A 590      13.561  18.524 -34.932 
ATOM   4500  CG  PHE A 590      12.292  18.111 -35.630 
ATOM   4501  CD1 PHE A 590      12.116  16.803 -36.083 
ATOM   4502  CD2 PHE A 590      11.258  19.028 -35.812 
ATOM   4503  CE1 PHE A 590      10.940  16.421 -36.711 
ATOM   4504  CE2 PHE A 590      10.083  18.653 -36.440 
ATOM   4505  CZ  PHE A 590       9.922  17.348 -36.889 
ATOM   4506  N   LEU A 591      14.532  20.559 -37.013 
ATOM   4507  CA  LEU A 591      14.306  21.443 -38.144 
ATOM   4508  C   LEU A 591      15.376  21.278 -39.231 
ATOM   4509  O   LEU A 591      15.082  21.333 -40.435 
ATOM   4510  CB  LEU A 591      14.288  22.872 -37.630 
ATOM   4511  CG  LEU A 591      12.986  23.605 -37.890 
ATOM   4512  CD1 LEU A 591      12.646  24.411 -36.652 
ATOM   4513  CD2 LEU A 591      13.108  24.480 -39.132 
ATOM   4514  N   GLN A 592      16.612  21.070 -38.782 
ATOM   4515  CA  GLN A 592      17.735  20.764 -39.649 
ATOM   4516  C   GLN A 592      17.533  19.410 -40.306 
ATOM   4517  O   GLN A 592      17.647  19.269 -41.524 
ATOM   4518  CB  GLN A 592      19.033  20.736 -38.832 
ATOM   4519  CG  GLN A 592      20.272  20.522 -39.673 
ATOM   4520  CD  GLN A 592      20.270  21.438 -40.871 
ATOM   4521  OE1 GLN A 592      20.157  20.983 -42.009 
ATOM   4522  NE2 GLN A 592      20.345  22.746 -40.619 
ATOM   4523  N   TRP A 593      17.237  18.423 -39.467 
ATOM   4524  CA  TRP A 593      17.006  17.052 -39.879 
ATOM   4525  C   TRP A 593      15.980  16.973 -40.972 
ATOM   4526  O   TRP A 593      16.126  16.182 -41.907 
ATOM   4527  CB  TRP A 593      16.579  16.244 -38.664 
ATOM   4528  CG  TRP A 593      16.309  14.789 -38.933 
ATOM   4529  CD1 TRP A 593      17.142  13.708 -38.662 
ATOM   4530  CD2 TRP A 593      15.099  14.201 -39.520 
ATOM   4531  NE1 TRP A 593      16.550  12.532 -39.036 
ATOM   4532  CE2 TRP A 593      15.325  12.756 -39.557 
ATOM   4533  CE3 TRP A 593      13.895  14.709 -39.998 
ATOM   4534  CZ2 TRP A 593      14.377  11.877 -40.061 
ATOM   4535  CZ3 TRP A 593      12.946  13.814 -40.508 
ATOM   4536  CH2 TRP A 593      13.183  12.432 -40.536 
ATOM   4537  N   ILE A 594      14.938  17.800 -40.862 
ATOM   4538  CA  ILE A 594      13.899  17.913 -41.883 
ATOM   4539  C   ILE A 594      14.542  18.161 -43.242 
ATOM   4540  O   ILE A 594      14.238  17.465 -44.210 
ATOM   4541  CB  ILE A 594      12.897  19.047 -41.545 
ATOM   4542  CG1 ILE A 594      12.089  18.720 -40.284 
ATOM   4543  CG2 ILE A 594      11.973  19.357 -42.717 
ATOM   4544  CD1 ILE A 594      11.095  17.596 -40.438 
ATOM   4545  N   LYS A 595      15.447  19.136 -43.297 
ATOM   4546  CA  LYS A 595      16.189  19.459 -44.520 
ATOM   4547  C   LYS A 595      17.157  18.349 -44.927 
ATOM   4548  O   LYS A 595      17.371  18.125 -46.118 
ATOM   4549  CB  LYS A 595      16.952  20.779 -44.362 
ATOM   4550  CG  LYS A 595      16.082  22.024 -44.317 
ATOM   4551  CD  LYS A 595      16.717  23.088 -43.436 
ATOM   4552  CE  LYS A 595      16.041  24.433 -43.611 
ATOM   4553  NZ  LYS A 595      16.475  25.092 -44.872 
ATOM   4554  N   ASP A 596      17.734  17.663 -43.937 
ATOM   4555  CA  ASP A 596      18.720  16.595 -44.181 
ATOM   4556  C   ASP A 596      18.191  15.464 -45.054 
ATOM   4557  O   ASP A 596      18.945  14.874 -45.830 
ATOM   4558  CB  ASP A 596      19.268  16.022 -42.865 
ATOM   4559  CG  ASP A 596      20.437  16.824 -42.316 
ATOM   4560  OD1 ASP A 596      20.995  17.653 -43.067 
ATOM   4561  OD2 ASP A 596      20.799  16.624 -41.134 
ATOM   4562  N   GLN A 597      16.899  15.164 -44.920 
ATOM   4563  CA  GLN A 597      16.263  14.139 -45.745 
ATOM   4564  C   GLN A 597      14.910  14.577 -46.311 
ATOM   4565  O   GLN A 597      13.874  13.979 -46.014 
ATOM   4566  CB  GLN A 597      16.177  12.798 -44.999 
ATOM   4567  CG  GLN A 597      16.270  12.905 -43.485 
ATOM   4568  CD  GLN A 597      17.321  11.974 -42.919 
ATOM   4569  OE1 GLN A 597      17.266  10.759 -43.119 
ATOM   4570  NE2 GLN A 597      18.295  12.543 -42.217 
ATOM   4571  N   ARG A 598      14.941  15.616 -47.144 
ATOM   4572  CA  ARG A 598      13.758  16.059 -47.882 
ATOM   4573  C   ARG A 598      13.382  15.057 -48.982 
ATOM   4574  O   ARG A 598      12.324  15.176 -49.603 
ATOM   4575  CB  ARG A 598      13.964  17.465 -48.475 
ATOM   4576  CG  ARG A 598      14.861  17.538 -49.709 
ATOM   4577  CD  ARG A 598      16.280  17.977 -49.371 
ATOM   4578  NE  ARG A 598      16.391  19.436 -49.276 
ATOM   4579  CZ  ARG A 598      17.541  20.111 -49.220 
ATOM   4580  NH1 ARG A 598      18.706  19.471 -49.251 
ATOM   4581  NH2 ARG A 598      17.526  21.436 -49.136 
ATOM   4582  N   GLN A 599      14.267  14.086 -49.214 
ATOM   4583  CA  GLN A 599      14.067  13.030 -50.209 
ATOM   4584  C   GLN A 599      12.923  12.109 -49.781 
ATOM   4585  O   GLN A 599      12.071  11.751 -50.594 
ATOM   4586  CB  GLN A 599      15.348  12.197 -50.386 
ATOM   4587  CG  GLN A 599      16.638  12.989 -50.560 
ATOM   4588  CD  GLN A 599      16.863  13.492 -51.983 
ATOM   4589  OE1 GLN A 599      16.081  13.213 -52.898 
ATOM   4590  NE2 GLN A 599      17.946  14.239 -52.172 
ATOM   4591  N   LEU A 600      12.924  11.741 -48.497 
ATOM   4592  CA  LEU A 600      11.886  10.908 -47.894 
ATOM   4593  C   LEU A 600      10.554  11.648 -47.760 
ATOM   4594  O   LEU A 600       9.507  11.067 -48.004 
ATOM   4595  CB  LEU A 600      12.322  10.421 -46.508 
ATOM   4596  CG  LEU A 600      13.719   9.859 -46.258 
ATOM   4597  CD1 LEU A 600      13.899   9.584 -44.774 
ATOM   4598  CD2 LEU A 600      13.968   8.596 -47.065 
ATOM   4599  N   LEU A 601      10.610  12.920 -47.361 
ATOM   4600  CA  LEU A 601       9.420  13.754 -47.126 
ATOM   4601  C   LEU A 601       8.570  13.933 -48.380 
ATOM   4602  O   LEU A 601       9.102  13.997 -49.487 
ATOM   4603  CB  LEU A 601       9.829  15.110 -46.551 
ATOM   4604  CG  LEU A 601      10.665  15.037 -45.272 
ATOM   4605  CD1 LEU A 601      11.046  16.438 -44.826 
ATOM   4606  CD2 LEU A 601       9.948  14.290 -44.153 
ATOM   4607  N   VAL A 602       7.251  14.009 -48.212 
ATOM   4608  CA  VAL A 602       6.358  13.860 -49.367 
ATOM   4609  C   VAL A 602       5.875  15.157 -50.028 
ATOM   4610  O   VAL A 602       6.064  15.331 -51.235 
ATOM   4611  CB  VAL A 602       5.199  12.858 -49.120 
ATOM   4612  CG1 VAL A 602       5.711  11.628 -48.389 
ATOM   4613  CG2 VAL A 602       4.052  13.492 -48.353 
ATOM   4614  N   GLU A 603       5.261  16.061 -49.274 
ATOM   4615  CA  GLU A 603       4.806  17.308 -49.882 
ATOM   4616  C   GLU A 603       5.377  18.467 -49.102 
ATOM   4617  O   GLU A 603       4.662  19.179 -48.404 
ATOM   4618  CB  GLU A 603       3.282  17.373 -49.973 
ATOM   4619  CG  GLU A 603       2.706  16.588 -51.141 
ATOM   4620  CD  GLU A 603       1.235  16.247 -50.956 
ATOM   4621  OE1 GLU A 603       0.881  15.052 -51.108 
ATOM   4622  OE2 GLU A 603       0.434  17.163 -50.649 
ATOM   4623  N   VAL A 604       6.687  18.628 -49.239 
ATOM   4624  CA  VAL A 604       7.489  19.585 -48.486 
ATOM   4625  C   VAL A 604       6.833  20.956 -48.257 
ATOM   4626  O   VAL A 604       6.920  21.503 -47.154 
ATOM   4627  CB  VAL A 604       8.896  19.694 -49.121 
ATOM   4628  CG1 VAL A 604       9.545  21.047 -48.856 
ATOM   4629  CG2 VAL A 604       9.769  18.535 -48.642 
ATOM   4630  N   GLU A 605       6.166  21.492 -49.278 
ATOM   4631  CA  GLU A 605       5.490  22.785 -49.158 
ATOM   4632  C   GLU A 605       4.385  22.751 -48.103 
ATOM   4633  O   GLU A 605       4.196  23.719 -47.365 
ATOM   4634  CB  GLU A 605       4.939  23.260 -50.514 
ATOM   4635  CG  GLU A 605       3.613  22.639 -50.964 
ATOM   4636  CD  GLU A 605       3.754  21.257 -51.598 
ATOM   4637  OE1 GLU A 605       4.896  20.759 -51.746 
ATOM   4638  OE2 GLU A 605       2.708  20.665 -51.959 
ATOM   4639  N   ARG A 606       3.669  21.629 -48.026 
ATOM   4640  CA  ARG A 606       2.568  21.473 -47.074 
ATOM   4641  C   ARG A 606       3.075  21.209 -45.653 
ATOM   4642  O   ARG A 606       2.313  20.812 -44.766 
ATOM   4643  CB  ARG A 606       1.566  20.410 -47.551 
ATOM   4644  CG  ARG A 606       0.457  20.976 -48.433 
ATOM   4645  CD  ARG A 606      -0.514  19.912 -48.918 
ATOM   4646  NE  ARG A 606      -1.135  19.174 -47.816 
ATOM   4647  CZ  ARG A 606      -1.741  17.993 -47.939 
ATOM   4648  NH1 ARG A 606      -1.826  17.393 -49.122 
ATOM   4649  NH2 ARG A 606      -2.261  17.399 -46.873 
ATOM   4650  N   MET A 607       4.368  21.457 -45.453 
ATOM   4651  CA  MET A 607       4.988  21.455 -44.133 
ATOM   4652  C   MET A 607       5.334  22.878 -43.711 
ATOM   4653  O   MET A 607       6.338  23.455 -44.144 
ATOM   4654  CB  MET A 607       6.232  20.587 -44.138 
ATOM   4655  CG  MET A 607       5.934  19.116 -44.287 
ATOM   4656  SD  MET A 607       7.470  18.211 -44.411 
ATOM   4657  CE  MET A 607       8.288  18.678 -42.888 
ATOM   4658  N   GLU A 608       4.482  23.431 -42.860 
ATOM   4659  CA  GLU A 608       4.553  24.831 -42.500 
ATOM   4660  C   GLU A 608       4.743  25.005 -41.010 
ATOM   4661  O   GLU A 608       4.193  24.259 -40.204 
ATOM   4662  CB  GLU A 608       3.286  25.564 -42.955 
ATOM   4663  CG  GLU A 608       2.993  25.438 -44.452 
ATOM   4664  CD  GLU A 608       1.647  26.034 -44.861 
ATOM   4665  OE1 GLU A 608       0.670  25.898 -44.097 
ATOM   4666  OE2 GLU A 608       1.562  26.638 -45.955 
ATOM   4667  N   CYS A 609       5.542  26.003 -40.658 
ATOM   4668  CA  CYS A 609       5.711  26.409 -39.279 
ATOM   4669  C   CYS A 609       4.363  26.727 -38.689 
ATOM   4670  O   CYS A 609       3.515  27.324 -39.348 
ATOM   4671  CB  CYS A 609       6.584  27.658 -39.197 
ATOM   4672  SG  CYS A 609       8.289  27.439 -39.775 
ATOM   4673  N   ALA A 610       4.167  26.334 -37.440 
ATOM   4674  CA  ALA A 610       3.003  26.780 -36.703 
ATOM   4675  C   ALA A 610       3.297  27.867 -35.670 
ATOM   4676  O   ALA A 610       2.568  28.852 -35.611 
ATOM   4677  CB  ALA A 610       2.300  25.601 -36.042 
ATOM   4678  N   THR A 611       4.364  27.699 -34.881 
ATOM   4679  CA  THR A 611       4.377  28.222 -33.492 
ATOM   4680  C   THR A 611       5.086  29.541 -33.185 
ATOM   4681  O   THR A 611       4.668  30.252 -32.258 
ATOM   4682  CB  THR A 611       4.875  27.183 -32.466 
ATOM   4683  OG1 THR A 611       6.299  27.222 -32.410 
ATOM   4684  CG2 THR A 611       4.398  25.754 -32.807 
ATOM   4685  N   PRO A 612       6.176  29.877 -33.901 
ATOM   4686  CA  PRO A 612       6.485  31.291 -33.698 
ATOM   4687  C   PRO A 612       5.558  32.078 -34.640 
ATOM   4688  O   PRO A 612       5.652  31.889 -35.860 
ATOM   4689  CB  PRO A 612       7.963  31.394 -34.097 
ATOM   4690  CG  PRO A 612       8.227  30.195 -34.952 
ATOM   4691  CD  PRO A 612       7.069  29.233 -34.881 
ATOM   4692  N   SER A 613       4.643  32.896 -34.092 
ATOM   4693  CA  SER A 613       3.620  33.593 -34.925 
ATOM   4694  C   SER A 613       4.178  34.404 -36.094 
ATOM   4695  O   SER A 613       3.498  34.580 -37.106 
ATOM   4696  CB  SER A 613       2.598  34.415 -34.115 
ATOM   4697  OG  SER A 613       2.967  34.580 -32.760 
ATOM   4698  N   ASP A 614       5.420  34.856 -35.956 
ATOM   4699  CA  ASP A 614       6.131  35.578 -37.013 
ATOM   4700  C   ASP A 614       6.677  34.664 -38.118 
ATOM   4701  O   ASP A 614       7.070  35.143 -39.199 
ATOM   4702  CB  ASP A 614       7.266  36.417 -36.414 
ATOM   4703  CG  ASP A 614       8.031  35.678 -35.319 
ATOM   4704  OD1 ASP A 614       7.531  35.609 -34.171 
ATOM   4705  OD2 ASP A 614       9.139  35.184 -35.603 
ATOM   4706  N   LYS A 615       6.715  33.359 -37.842 
ATOM   4707  CA  LYS A 615       7.093  32.357 -38.845 
ATOM   4708  C   LYS A 615       5.914  31.471 -39.251 
ATOM   4709  O   LYS A 615       6.034  30.640 -40.150 
ATOM   4710  CB  LYS A 615       8.277  31.512 -38.366 
ATOM   4711  CG  LYS A 615       9.627  31.946 -38.927 
ATOM   4712  CD  LYS A 615      10.518  32.689 -37.931 
ATOM   4713  CE  LYS A 615      10.266  34.196 -37.904 
ATOM   4714  NZ  LYS A 615      10.335  34.905 -39.218 
ATOM   4715  N   GLN A 616       4.773  31.669 -38.596 
ATOM   4716  CA  GLN A 616       3.566  30.893 -38.868 
ATOM   4717  C   GLN A 616       3.174  30.967 -40.338 
ATOM   4718  O   GLN A 616       2.954  32.050 -40.873 
ATOM   4719  CB  GLN A 616       2.419  31.394 -38.003 
ATOM   4720  CG  GLN A 616       1.133  30.600 -38.164 
ATOM   4721  CD  GLN A 616      -0.080  31.330 -37.615 
ATOM   4722  OE1 GLN A 616      -0.048  32.545 -37.372 
ATOM   4723  NE2 GLN A 616      -1.164  30.592 -37.421 
ATOM   4724  N   GLY A 617       3.097  29.808 -40.983 
ATOM   4725  CA  GLY A 617       2.793  29.731 -42.411 
ATOM   4726  C   GLY A 617       3.976  29.333 -43.281 
ATOM   4727  O   GLY A 617       3.805  28.692 -44.316 
ATOM   4728  N   MET A 618       5.178  29.700 -42.848 
ATOM   4729  CA  MET A 618       6.394  29.527 -43.639 
ATOM   4730  C   MET A 618       6.791  28.062 -43.840 
ATOM   4731  O   MET A 618       6.802  27.291 -42.879 
ATOM   4732  CB  MET A 618       7.523  30.264 -42.941 
ATOM   4733  CG  MET A 618       8.607  30.802 -43.845 
ATOM   4734  SD  MET A 618       9.524  32.045 -42.920 
ATOM   4735  CE  MET A 618       8.261  33.302 -42.671 
ATOM   4736  N   PRO A 619       7.114  27.666 -45.091 
ATOM   4737  CA  PRO A 619       7.632  26.310 -45.297 
ATOM   4738  C   PRO A 619       8.852  26.027 -44.418 
ATOM   4739  O   PRO A 619       9.762  26.858 -44.337 
ATOM   4740  CB  PRO A 619       8.024  26.281 -46.784 
ATOM   4741  CG  PRO A 619       7.553  27.563 -47.384 
ATOM   4742  CD  PRO A 619       6.765  28.326 -46.362 
ATOM   4743  N   VAL A 620       8.851  24.862 -43.768 
ATOM   4744  CA  VAL A 620       9.919  24.451 -42.844 
ATOM   4745  C   VAL A 620      11.268  24.344 -43.557 
ATOM   4746  O   VAL A 620      12.313  24.657 -42.985 
ATOM   4747  CB  VAL A 620       9.573  23.108 -42.148 
ATOM   4748  CG1 VAL A 620      10.710  22.638 -41.256 
ATOM   4749  CG2 VAL A 620       8.307  23.250 -41.326 
ATOM   4750  N   LEU A 621      11.221  23.920 -44.816 
ATOM   4751  CA  LEU A 621      12.408  23.756 -45.644 
ATOM   4752  C   LEU A 621      12.906  25.071 -46.260 
ATOM   4753  O   LEU A 621      13.879  25.076 -47.017 
ATOM   4754  CB  LEU A 621      12.149  22.687 -46.710 
ATOM   4755  CG  LEU A 621      12.412  21.274 -46.176 
ATOM   4756  CD1 LEU A 621      11.159  20.412 -46.145 
ATOM   4757  CD2 LEU A 621      13.532  20.594 -46.943 
ATOM   4758  N   SER A 622      12.245  26.177 -45.919 
ATOM   4759  CA  SER A 622      12.712  27.517 -46.289 
ATOM   4760  C   SER A 622      13.337  28.253 -45.106 
ATOM   4761  O   SER A 622      13.990  29.275 -45.288 
ATOM   4762  CB  SER A 622      11.562  28.356 -46.850 
ATOM   4763  OG  SER A 622      11.079  27.821 -48.067 
ATOM   4764  N   LEU A 623      13.136  27.721 -43.903 
ATOM   4765  CA  LEU A 623      13.517  28.380 -42.645 
ATOM   4766  C   LEU A 623      15.004  28.748 -42.536 
ATOM   4767  O   LEU A 623      15.869  28.020 -43.033 
ATOM   4768  CB  LEU A 623      13.112  27.485 -41.460 
ATOM   4769  CG  LEU A 623      12.626  28.074 -40.128 
ATOM   4770  CD1 LEU A 623      13.766  28.578 -39.257 
ATOM   4771  CD2 LEU A 623      11.579  29.159 -40.343 
ATOM   4772  N   ASN A 624      15.279  29.876 -41.874 
ATOM   4773  CA  ASN A 624      16.643  30.325 -41.569 
ATOM   4774  C   ASN A 624      17.245  29.656 -40.321 
ATOM   4775  O   ASN A 624      16.849  29.956 -39.185 
ATOM   4776  CB  ASN A 624      16.683  31.844 -41.418 
ATOM   4777  CG  ASN A 624      18.105  32.390 -41.384 
ATOM   4778  OD1 ASN A 624      18.920  32.106 -42.271 
ATOM   4779  ND2 ASN A 624      18.409  33.184 -40.361 
ATOM   4780  N   ILE A 625      18.216  28.768 -40.559 
ATOM   4781  CA  ILE A 625      18.856  27.935 -39.522 
ATOM   4782  C   ILE A 625      20.171  28.559 -38.981 
ATOM   4783  O   ILE A 625      21.216  27.894 -38.938 
ATOM   4784  CB  ILE A 625      19.125  26.483 -40.041 
ATOM   4785  CG1 ILE A 625      17.936  25.928 -40.842 
ATOM   4786  CG2 ILE A 625      19.503  25.539 -38.902 
ATOM   4787  CD1 ILE A 625      17.146  24.838 -40.146 
ATOM   4788  N   THR A 626      20.123  29.832 -38.580 
ATOM   4789  CA  THR A 626      21.249  30.479 -37.869 
ATOM   4790  C   THR A 626      20.751  31.396 -36.747 
ATOM   4791  O   THR A 626      19.837  32.201 -36.943 
ATOM   4792  CB  THR A 626      22.202  31.261 -38.808 
ATOM   4793  OG1 THR A 626      21.446  31.922 -39.833 
ATOM   4794  CG2 THR A 626      23.233  30.327 -39.452 
ATOM   4795  N   CYS A 627      21.361  31.265 -35.572 
ATOM   4796  CA  CYS A 627      20.887  31.957 -34.378 
ATOM   4797  C   CYS A 627      21.893  32.987 -33.862 
ATOM   4798  O   CYS A 627      22.769  32.673 -33.056 
ATOM   4799  CB  CYS A 627      20.543  30.938 -33.289 
ATOM   4800  SG  CYS A 627      19.416  29.631 -33.838 
TER
ATOM   4802  N   PRO B  23      -6.533   5.308  20.271 
ATOM   4803  CA  PRO B  23      -7.235   4.084  20.667 
ATOM   4804  C   PRO B  23      -8.284   4.387  21.735 
ATOM   4805  O   PRO B  23      -7.940   4.682  22.886 
ATOM   4806  CB  PRO B  23      -6.116   3.185  21.234 
ATOM   4807  CG  PRO B  23      -4.843   3.964  21.096 
ATOM   4808  CD  PRO B  23      -5.214   5.409  20.908 
ATOM   4809  N   GLU B  24      -9.556   4.299  21.348 
ATOM   4810  CA  GLU B  24     -10.653   4.798  22.167 
ATOM   4811  C   GLU B  24     -11.310   3.721  23.025 
ATOM   4812  O   GLU B  24     -11.084   2.529  22.815 
ATOM   4813  CB  GLU B  24     -11.695   5.455  21.279 
ATOM   4814  CG  GLU B  24     -12.130   6.827  21.761 
ATOM   4815  CD  GLU B  24     -11.430   7.950  21.024 
ATOM   4816  OE1 GLU B  24     -10.911   7.703  19.909 
ATOM   4817  OE2 GLU B  24     -11.407   9.080  21.560 
ATOM   4818  N   SER B  25     -12.131   4.158  23.981 
ATOM   4819  CA  SER B  25     -12.802   3.271  24.948 
ATOM   4820  C   SER B  25     -13.805   2.273  24.335 
ATOM   4821  O   SER B  25     -14.130   1.255  24.953 
ATOM   4822  CB  SER B  25     -13.484   4.102  26.053 
ATOM   4823  OG  SER B  25     -14.613   4.825  25.561 
ATOM   4824  N   TRP B  26     -14.298   2.570  23.136 
ATOM   4825  CA  TRP B  26     -15.272   1.695  22.470 
ATOM   4826  C   TRP B  26     -14.650   0.623  21.615 
ATOM   4827  O   TRP B  26     -15.348  -0.270  21.148 
ATOM   4828  CB  TRP B  26     -16.291   2.500  21.658 
ATOM   4829  CG  TRP B  26     -15.710   3.709  20.980 
ATOM   4830  CD1 TRP B  26     -15.720   5.027  21.440 
ATOM   4831  CD2 TRP B  26     -14.983   3.752  19.705 
ATOM   4832  NE1 TRP B  26     -15.083   5.859  20.555 
ATOM   4833  CE2 TRP B  26     -14.615   5.157  19.490 
ATOM   4834  CE3 TRP B  26     -14.626   2.809  18.752 
ATOM   4835  CZ2 TRP B  26     -13.920   5.570  18.362 
ATOM   4836  CZ3 TRP B  26     -13.924   3.239  17.611 
ATOM   4837  CH2 TRP B  26     -13.574   4.584  17.428 
ATOM   4838  N   GLU B  27     -13.338   0.701  21.398 
ATOM   4839  CA  GLU B  27     -12.629  -0.302  20.605 
ATOM   4840  C   GLU B  27     -12.604  -1.655  21.333 
ATOM   4841  O   GLU B  27     -12.682  -1.689  22.562 
ATOM   4842  CB  GLU B  27     -11.237   0.203  20.207 
ATOM   4843  CG  GLU B  27     -11.315   1.207  19.055 
ATOM   4844  CD  GLU B  27     -10.005   1.919  18.752 
ATOM   4845  OE1 GLU B  27      -8.955   1.238  18.652 
ATOM   4846  OE2 GLU B  27     -10.038   3.165  18.590 
ATOM   4847  N   PRO B  28     -12.525  -2.777  20.581 
ATOM   4848  CA  PRO B  28     -12.308  -2.923  19.131 
ATOM   4849  C   PRO B  28     -13.521  -2.639  18.226 
ATOM   4850  O   PRO B  28     -13.365  -2.612  17.004 
ATOM   4851  CB  PRO B  28     -11.871  -4.381  18.998 
ATOM   4852  CG  PRO B  28     -12.579  -5.075  20.111 
ATOM   4853  CD  PRO B  28     -12.659  -4.089  21.245 
ATOM   4854  N   CYS B  29     -14.705  -2.437  18.812 
ATOM   4855  CA  CYS B  29     -15.893  -2.050  18.040 
ATOM   4856  C   CYS B  29     -15.557  -0.871  17.139 
ATOM   4857  O   CYS B  29     -14.696  -0.059  17.474 
ATOM   4858  CB  CYS B  29     -17.072  -1.668  18.948 
ATOM   4859  SG  CYS B  29     -17.664  -2.940  20.090 
ATOM   4860  N   VAL B  30     -16.229  -0.787  15.997 
ATOM   4861  CA  VAL B  30     -16.012   0.317  15.073 
ATOM   4862  C   VAL B  30     -17.099   1.368  15.257 
ATOM   4863  O   VAL B  30     -18.292   1.047  15.319 
ATOM   4864  CB  VAL B  30     -15.955  -0.159  13.605 
ATOM   4865  CG1 VAL B  30     -15.811   1.024  12.649 
ATOM   4866  CG2 VAL B  30     -14.815  -1.153  13.418 
ATOM   4867  N   GLU B  31     -16.673   2.621  15.371 
ATOM   4868  CA  GLU B  31     -17.602   3.730  15.484 
ATOM   4869  C   GLU B  31     -18.039   4.124  14.095 
ATOM   4870  O   GLU B  31     -17.263   4.701  13.347 
ATOM   4871  CB  GLU B  31     -16.946   4.918  16.177 
ATOM   4872  CG  GLU B  31     -17.947   5.909  16.733 
ATOM   4873  CD  GLU B  31     -17.289   7.126  17.340 
ATOM   4874  OE1 GLU B  31     -16.683   7.914  16.581 
ATOM   4875  OE2 GLU B  31     -17.403   7.298  18.571 
ATOM   4876  N   VAL B  32     -19.276   3.792  13.742 
ATOM   4877  CA  VAL B  32     -19.801   4.170  12.435 
ATOM   4878  C   VAL B  32     -20.300   5.624  12.468 
ATOM   4879  O   VAL B  32     -19.964   6.425  11.588 
ATOM   4880  CB  VAL B  32     -20.874   3.258  12.017 
ATOM   4881  CG1 VAL B  32     -21.282   3.558  10.584 
ATOM   4882  CG2 VAL B  32     -20.430   1.814  12.174 
ATOM   4883  N   VAL B  33     -21.091   5.958  13.485 
ATOM   4884  CA  VAL B  33     -21.527   7.341  13.707 
ATOM   4885  C   VAL B  33     -21.344   7.656  15.183 
ATOM   4886  O   VAL B  33     -22.009   7.038  16.022 
ATOM   4887  CB  VAL B  33     -23.087   7.477  13.446 
ATOM   4888  CG1 VAL B  33     -23.594   8.841  13.864 
ATOM   4889  CG2 VAL B  33     -23.364   7.269  11.968 
ATOM   4890  N   PRO B  34     -20.440   8.617  15.508 
ATOM   4891  CA  PRO B  34     -20.045   8.895  16.896 
ATOM   4892  C   PRO B  34     -21.245   9.001  17.830 
ATOM   4893  O   PRO B  34     -22.239   9.649  17.480 
ATOM   4894  CB  PRO B  34     -19.323  10.241  16.794 
ATOM   4895  CG  PRO B  34     -18.797  10.279  15.399 
ATOM   4896  CD  PRO B  34     -19.830   9.580  14.564 
ATOM   4897  N   ASN B  35     -21.158   8.343  18.988 
ATOM   4898  CA  ASN B  35     -22.218   8.367  20.018 
ATOM   4899  C   ASN B  35     -23.465   7.536  19.658 
ATOM   4900  O   ASN B  35     -24.203   7.099  20.546 
ATOM   4901  CB  ASN B  35     -22.640   9.813  20.361 
ATOM   4902  CG  ASN B  35     -21.471  10.696  20.800 
ATOM   4903  OD1 ASN B  35     -20.970  10.573  21.917 
ATOM   4904  ND2 ASN B  35     -21.062  11.616  19.930 
ATOM   4905  N   ILE B  36     -23.666   7.294  18.360 
ATOM   4906  CA  ILE B  36     -24.924   6.764  17.814 
ATOM   4907  C   ILE B  36     -24.881   5.277  17.380 
ATOM   4908  O   ILE B  36     -25.684   4.461  17.852 
ATOM   4909  CB  ILE B  36     -25.408   7.661  16.635 
ATOM   4910  CG1 ILE B  36     -25.685   9.105  17.105 
ATOM   4911  CG2 ILE B  36     -26.624   7.072  15.926 
ATOM   4912  CD1 ILE B  36     -26.634   9.237  18.286 
ATOM   4913  N   THR B  37     -23.948   4.943  16.486 
ATOM   4914  CA  THR B  37     -23.906   3.644  15.818 
ATOM   4915  C   THR B  37     -22.541   2.964  15.981 
ATOM   4916  O   THR B  37     -21.499   3.504  15.590 
ATOM   4917  CB  THR B  37     -24.258   3.793  14.315 
ATOM   4918  OG1 THR B  37     -25.495   4.501  14.182 
ATOM   4919  CG2 THR B  37     -24.380   2.438  13.616 
ATOM   4920  N   TYR B  38     -22.564   1.768  16.556 
ATOM   4921  CA  TYR B  38     -21.345   0.994  16.799 
ATOM   4922  C   TYR B  38     -21.428  -0.393  16.206 
ATOM   4923  O   TYR B  38     -22.421  -1.098  16.366 
ATOM   4924  CB  TYR B  38     -21.008   0.932  18.301 
ATOM   4925  CG  TYR B  38     -20.647   2.295  18.821 
ATOM   4926  CD1 TYR B  38     -21.619   3.120  19.394 
ATOM   4927  CD2 TYR B  38     -19.355   2.792  18.682 
ATOM   4928  CE1 TYR B  38     -21.307   4.393  19.832 
ATOM   4929  CE2 TYR B  38     -19.037   4.060  19.127 
ATOM   4930  CZ  TYR B  38     -20.020   4.853  19.692 
ATOM   4931  OH  TYR B  38     -19.714   6.110  20.127 
ATOM   4932  N   GLN B  39     -20.373  -0.786  15.514 
ATOM   4933  CA  GLN B  39     -20.344  -2.113  14.969 
ATOM   4934  C   GLN B  39     -19.345  -2.965  15.721 
ATOM   4935  O   GLN B  39     -18.144  -2.763  15.611 
ATOM   4936  CB  GLN B  39     -20.023  -2.083  13.491 
ATOM   4937  CG  GLN B  39     -20.099  -3.463  12.878 
ATOM   4938  CD  GLN B  39     -19.526  -3.492  11.491 
ATOM   4939  OE1 GLN B  39     -18.457  -2.922  11.232 
ATOM   4940  NE2 GLN B  39     -20.230  -4.161  10.581 
ATOM   4941  N   CYS B  40     -19.873  -3.920  16.475 
ATOM   4942  CA  CYS B  40     -19.087  -4.848  17.280 
ATOM   4943  C   CYS B  40     -19.189  -6.246  16.686 
ATOM   4944  O   CYS B  40     -19.211  -7.253  17.404 
ATOM   4945  CB  CYS B  40     -19.610  -4.854  18.718 
ATOM   4946  SG  CYS B  40     -19.625  -3.233  19.533 
ATOM   4947  N   MET B  41     -19.265  -6.290  15.363 
ATOM   4948  CA  MET B  41     -19.385  -7.530  14.618 
ATOM   4949  C   MET B  41     -18.107  -8.376  14.708 
ATOM   4950  O   MET B  41     -17.005  -7.891  14.438 
ATOM   4951  CB  MET B  41     -19.700  -7.194  13.166 
ATOM   4952  CG  MET B  41     -20.004  -8.379  12.272 
ATOM   4953  SD  MET B  41     -20.475  -7.804  10.633 
ATOM   4954  CE  MET B  41     -18.859  -7.395   9.971 
ATOM   4955  N   GLU B  42     -18.268  -9.634  15.117 
ATOM   4956  CA  GLU B  42     -17.216 -10.651  15.006 
ATOM   4957  C   GLU B  42     -15.932 -10.253  15.718 
ATOM   4958  O   GLU B  42     -14.902 -10.003  15.074 
ATOM   4959  CB  GLU B  42     -16.919 -10.973  13.537 
ATOM   4960  CG  GLU B  42     -16.327 -12.353  13.339 
ATOM   4961  CD  GLU B  42     -16.785 -13.000  12.054 
ATOM   4962  OE1 GLU B  42     -16.378 -14.149  11.809 
ATOM   4963  OE2 GLU B  42     -17.552 -12.370  11.289 
ATOM   4964  N   LEU B  43     -16.009 -10.208  17.047 
ATOM   4965  CA  LEU B  43     -14.930  -9.698  17.867 
ATOM   4966  C   LEU B  43     -14.752 -10.576  19.096 
ATOM   4967  O   LEU B  43     -14.185 -10.152  20.109 
ATOM   4968  CB  LEU B  43     -15.203  -8.231  18.247 
ATOM   4969  CG  LEU B  43     -14.985  -7.194  17.139 
ATOM   4970  CD1 LEU B  43     -15.375  -5.808  17.606 
ATOM   4971  CD2 LEU B  43     -13.544  -7.188  16.644 
ATOM   4972  N   ASN B  44     -15.233 -11.811  18.984 
ATOM   4973  CA  ASN B  44     -15.218 -12.787  20.076 
ATOM   4974  C   ASN B  44     -15.773 -12.281  21.399 
ATOM   4975  O   ASN B  44     -15.313 -12.694  22.469 
ATOM   4976  CB  ASN B  44     -13.823 -13.387  20.269 
ATOM   4977  CG  ASN B  44     -13.717 -14.794  19.731 
ATOM   4978  OD1 ASN B  44     -12.745 -15.496  20.009 
ATOM   4979  ND2 ASN B  44     -14.716 -15.222  18.960 
ATOM   4980  N   PHE B  45     -16.746 -11.374  21.322 
ATOM   4981  CA  PHE B  45     -17.442 -10.912  22.512 
ATOM   4982  C   PHE B  45     -18.272 -12.053  23.081 
ATOM   4983  O   PHE B  45     -19.152 -12.591  22.408 
ATOM   4984  CB  PHE B  45     -18.327  -9.696  22.215 
ATOM   4985  CG  PHE B  45     -17.568  -8.403  22.081 
ATOM   4986  CD1 PHE B  45     -16.389  -8.185  22.795 
ATOM   4987  CD2 PHE B  45     -18.045  -7.389  21.261 
ATOM   4988  CE1 PHE B  45     -15.693  -6.991  22.669 
ATOM   4989  CE2 PHE B  45     -17.355  -6.194  21.136 
ATOM   4990  CZ  PHE B  45     -16.180  -5.991  21.842 
ATOM   4991  N   TYR B  46     -17.953 -12.435  24.314 
ATOM   4992  CA  TYR B  46     -18.690 -13.467  25.025 
ATOM   4993  C   TYR B  46     -19.807 -12.877  25.856 
ATOM   4994  O   TYR B  46     -20.639 -13.610  26.390 
ATOM   4995  CB  TYR B  46     -17.743 -14.294  25.899 
ATOM   4996  CG  TYR B  46     -17.022 -15.338  25.097 
ATOM   4997  CD1 TYR B  46     -15.799 -15.055  24.489 
ATOM   4998  CD2 TYR B  46     -17.581 -16.600  24.908 
ATOM   4999  CE1 TYR B  46     -15.145 -16.004  23.730 
ATOM   5000  CE2 TYR B  46     -16.936 -17.556  24.150 
ATOM   5001  CZ  TYR B  46     -15.721 -17.251  23.569 
ATOM   5002  OH  TYR B  46     -15.083 -18.200  22.816 
ATOM   5003  N   LYS B  47     -19.806 -11.549  25.966 
ATOM   5004  CA  LYS B  47     -20.840 -10.805  26.694 
ATOM   5005  C   LYS B  47     -21.103  -9.460  26.033 
ATOM   5006  O   LYS B  47     -20.227  -8.891  25.364 
ATOM   5007  CB  LYS B  47     -20.475 -10.591  28.179 
ATOM   5008  CG  LYS B  47     -19.077 -10.025  28.439 
ATOM   5009  CD  LYS B  47     -19.001  -9.085  29.648 
ATOM   5010  CE  LYS B  47     -19.413  -9.738  30.967 
ATOM   5011  NZ  LYS B  47     -18.450 -10.765  31.450 
ATOM   5012  N   ILE B  48     -22.317  -8.957  26.236 
ATOM   5013  CA  ILE B  48     -22.700  -7.635  25.773 
ATOM   5014  C   ILE B  48     -21.629  -6.691  26.265 
ATOM   5015  O   ILE B  48     -21.367  -6.641  27.466 
ATOM   5016  CB  ILE B  48     -24.092  -7.217  26.305 
ATOM   5017  CG1 ILE B  48     -25.184  -8.146  25.761 
ATOM   5018  CG2 ILE B  48     -24.429  -5.800  25.866 
ATOM   5019  CD1 ILE B  48     -25.109  -9.588  26.229 
ATOM   5020  N   PRO B  49     -20.971  -5.972  25.340 
ATOM   5021  CA  PRO B  49     -19.893  -5.069  25.733 
ATOM   5022  C   PRO B  49     -20.390  -3.984  26.673 
ATOM   5023  O   PRO B  49     -21.551  -3.580  26.599 
ATOM   5024  CB  PRO B  49     -19.428  -4.459  24.400 
ATOM   5025  CG  PRO B  49     -20.535  -4.696  23.438 
ATOM   5026  CD  PRO B  49     -21.183  -5.971  23.883 
ATOM   5027  N   ASP B  50     -19.508  -3.535  27.557 
ATOM   5028  CA  ASP B  50     -19.831  -2.487  28.513 
ATOM   5029  C   ASP B  50     -19.100  -1.191  28.184 
ATOM   5030  O   ASP B  50     -19.153  -0.231  28.946 
ATOM   5031  CB  ASP B  50     -19.507  -2.950  29.945 
ATOM   5032  CG  ASP B  50     -18.222  -3.785  30.029 
ATOM   5033  OD1 ASP B  50     -17.178  -3.365  29.466 
ATOM   5034  OD2 ASP B  50     -18.261  -4.864  30.672 
ATOM   5035  N   ASN B  51     -18.432  -1.164  27.038 
ATOM   5036  CA  ASN B  51     -17.503  -0.088  26.729 
ATOM   5037  C   ASN B  51     -18.052   0.917  25.737 
ATOM   5038  O   ASN B  51     -17.299   1.666  25.116 
ATOM   5039  CB  ASN B  51     -16.166  -0.659  26.245 
ATOM   5040  CG  ASN B  51     -16.249  -1.314  24.872 
ATOM   5041  OD1 ASN B  51     -15.325  -1.195  24.069 
ATOM   5042  ND2 ASN B  51     -17.337  -2.025  24.604 
ATOM   5043  N   LEU B  52     -19.371   0.944  25.593 
ATOM   5044  CA  LEU B  52     -19.981   1.815  24.606 
ATOM   5045  C   LEU B  52     -20.793   2.926  25.265 
ATOM   5046  O   LEU B  52     -21.245   2.760  26.396 
ATOM   5047  CB  LEU B  52     -20.846   0.996  23.638 
ATOM   5048  CG  LEU B  52     -20.189  -0.190  22.923 
ATOM   5049  CD1 LEU B  52     -21.209  -0.839  22.010 
ATOM   5050  CD2 LEU B  52     -18.950   0.223  22.130 
ATOM   5051  N   PRO B  53     -20.960   4.065  24.563 
ATOM   5052  CA  PRO B  53     -21.780   5.178  25.040 
ATOM   5053  C   PRO B  53     -23.212   4.766  25.380 
ATOM   5054  O   PRO B  53     -23.808   3.930  24.685 
ATOM   5055  CB  PRO B  53     -21.804   6.133  23.844 
ATOM   5056  CG  PRO B  53     -20.531   5.872  23.146 
ATOM   5057  CD  PRO B  53     -20.281   4.397  23.295 
ATOM   5058  N   PHE B  54     -23.751   5.367  26.439 
ATOM   5059  CA  PHE B  54     -25.140   5.162  26.850 
ATOM   5060  C   PHE B  54     -26.143   5.751  25.844 
ATOM   5061  O   PHE B  54     -27.338   5.435  25.889 
ATOM   5062  CB  PHE B  54     -25.354   5.742  28.255 
ATOM   5063  CG  PHE B  54     -24.616   4.992  29.337 
ATOM   5064  CD1 PHE B  54     -23.215   4.999  29.389 
ATOM   5065  CD2 PHE B  54     -25.317   4.276  30.310 
ATOM   5066  CE1 PHE B  54     -22.535   4.305  30.383 
ATOM   5067  CE2 PHE B  54     -24.641   3.585  31.310 
ATOM   5068  CZ  PHE B  54     -23.249   3.599  31.346 
ATOM   5069  N   SER B  55     -25.640   6.582  24.930 
ATOM   5070  CA  SER B  55     -26.447   7.257  23.909 
ATOM   5071  C   SER B  55     -26.616   6.443  22.616 
ATOM   5072  O   SER B  55     -27.281   6.893  21.672 
ATOM   5073  CB  SER B  55     -25.798   8.590  23.562 
ATOM   5074  OG  SER B  55     -24.549   8.366  22.936 
ATOM   5075  N   THR B  56     -26.003   5.259  22.578 
ATOM   5076  CA  THR B  56     -25.991   4.400  21.396 
ATOM   5077  C   THR B  56     -27.403   3.996  20.963 
ATOM   5078  O   THR B  56     -28.194   3.475  21.755 
ATOM   5079  CB  THR B  56     -25.112   3.156  21.644 
ATOM   5080  OG1 THR B  56     -23.790   3.576  22.000 
ATOM   5081  CG2 THR B  56     -25.030   2.278  20.400 
ATOM   5082  N   LYS B  57     -27.717   4.252  19.700 
ATOM   5083  CA  LYS B  57     -29.041   3.928  19.172 
ATOM   5084  C   LYS B  57     -29.019   2.665  18.310 
ATOM   5085  O   LYS B  57     -30.007   1.936  18.259 
ATOM   5086  CB  LYS B  57     -29.610   5.106  18.378 
ATOM   5087  CG  LYS B  57     -29.103   6.465  18.834 
ATOM   5088  CD  LYS B  57     -30.124   7.573  18.655 
ATOM   5089  CE  LYS B  57     -30.863   7.813  19.956 
ATOM   5090  NZ  LYS B  57     -31.468   9.165  19.948 
ATOM   5091  N   ASN B  58     -27.892   2.418  17.641 
ATOM   5092  CA  ASN B  58     -27.743   1.280  16.732 
ATOM   5093  C   ASN B  58     -26.541   0.438  17.089 
ATOM   5094  O   ASN B  58     -25.402   0.877  16.975 
ATOM   5095  CB  ASN B  58     -27.618   1.734  15.276 
ATOM   5096  CG  ASN B  58     -28.737   2.659  14.856 
ATOM   5097  OD1 ASN B  58     -29.921   2.360  15.048 
ATOM   5098  ND2 ASN B  58     -28.373   3.793  14.272 
ATOM   5099  N   LEU B  59     -26.803  -0.790  17.497 
ATOM   5100  CA  LEU B  59     -25.742  -1.678  17.903 
ATOM   5101  C   LEU B  59     -25.743  -2.943  17.049 
ATOM   5102  O   LEU B  59     -26.738  -3.680  16.990 
ATOM   5103  CB  LEU B  59     -25.877  -2.006  19.398 
ATOM   5104  CG  LEU B  59     -24.882  -2.929  20.097 
ATOM   5105  CD1 LEU B  59     -23.446  -2.485  19.862 
ATOM   5106  CD2 LEU B  59     -25.224  -2.968  21.578 
ATOM   5107  N   ASP B  60     -24.616  -3.163  16.375 
ATOM   5108  CA  ASP B  60     -24.359  -4.384  15.635 
ATOM   5109  C   ASP B  60     -23.406  -5.280  16.437 
ATOM   5110  O   ASP B  60     -22.219  -5.016  16.542 
ATOM   5111  CB  ASP B  60     -23.785  -4.055  14.249 
ATOM   5112  CG  ASP B  60     -23.651  -5.289  13.349 
ATOM   5113  OD1 ASP B  60     -24.014  -6.409  13.781 
ATOM   5114  OD2 ASP B  60     -23.181  -5.128  12.202 
ATOM   5115  N   LEU B  61     -23.960  -6.337  17.013 
ATOM   5116  CA  LEU B  61     -23.186  -7.317  17.751 
ATOM   5117  C   LEU B  61     -23.200  -8.675  17.044 
ATOM   5118  O   LEU B  61     -22.918  -9.702  17.660 
ATOM   5119  CB  LEU B  61     -23.751  -7.464  19.162 
ATOM   5120  CG  LEU B  61     -23.206  -6.576  20.283 
ATOM   5121  CD1 LEU B  61     -24.169  -6.574  21.471 
ATOM   5122  CD2 LEU B  61     -21.824  -7.069  20.704 
ATOM   5123  N   SER B  62     -23.527  -8.684  15.753 
ATOM   5124  CA  SER B  62     -23.589  -9.935  14.983 
ATOM   5125  C   SER B  62     -22.288 -10.743  15.071 
ATOM   5126  O   SER B  62     -21.225 -10.166  15.262 
ATOM   5127  CB  SER B  62     -23.949  -9.657  13.524 
ATOM   5128  OG  SER B  62     -23.244  -8.520  13.036 
ATOM   5129  N   PHE B  63     -22.401 -12.067  14.954 
ATOM   5130  CA  PHE B  63     -21.253 -12.999  14.873 
ATOM   5131  C   PHE B  63     -20.349 -12.989  16.117 
ATOM   5132  O   PHE B  63     -19.129 -13.024  15.990 
ATOM   5133  CB  PHE B  63     -20.416 -12.751  13.600 
ATOM   5134  CG  PHE B  63     -21.130 -13.072  12.325 
ATOM   5135  CD1 PHE B  63     -21.959 -12.126  11.717 
ATOM   5136  CD2 PHE B  63     -20.967 -14.316  11.714 
ATOM   5137  CE1 PHE B  63     -22.628 -12.422  10.537 
ATOM   5138  CE2 PHE B  63     -21.627 -14.618  10.531 
ATOM   5139  CZ  PHE B  63     -22.457 -13.667   9.938 
ATOM   5140  N   ASN B  64     -20.958 -12.924  17.302 
ATOM   5141  CA  ASN B  64     -20.238 -13.001  18.579 
ATOM   5142  C   ASN B  64     -20.770 -14.154  19.416 
ATOM   5143  O   ASN B  64     -21.977 -14.366  19.479 
ATOM   5144  CB  ASN B  64     -20.357 -11.696  19.370 
ATOM   5145  CG  ASN B  64     -19.474 -10.593  18.822 
ATOM   5146  OD1 ASN B  64     -18.250 -10.674  18.887 
ATOM   5147  ND2 ASN B  64     -20.094  -9.543  18.294 
ATOM   5148  N   PRO B  65     -19.873 -14.909  20.066 
ATOM   5149  CA  PRO B  65     -20.317 -16.069  20.849 
ATOM   5150  C   PRO B  65     -21.025 -15.695  22.159 
ATOM   5151  O   PRO B  65     -20.543 -16.015  23.247 
ATOM   5152  CB  PRO B  65     -19.020 -16.839  21.101 
ATOM   5153  CG  PRO B  65     -17.947 -15.805  21.003 
ATOM   5154  CD  PRO B  65     -18.408 -14.817  19.980 
ATOM   5155  N   LEU B  66     -22.180 -15.043  22.033 
ATOM   5156  CA  LEU B  66     -22.967 -14.570  23.188 
ATOM   5157  C   LEU B  66     -23.771 -15.687  23.866 
ATOM   5158  O   LEU B  66     -24.039 -15.623  25.070 
ATOM   5159  CB  LEU B  66     -23.860 -13.380  22.794 
ATOM   5160  CG  LEU B  66     -23.105 -12.201  22.146 
ATOM   5161  CD1 LEU B  66     -24.029 -11.151  21.543 
ATOM   5162  CD2 LEU B  66     -22.148 -11.559  23.129 
ATOM   5163  N   ARG B  67     -24.147 -16.695  23.076 
ATOM   5164  CA  ARG B  67     -24.676 -17.995  23.544 
ATOM   5165  C   ARG B  67     -25.947 -17.995  24.399 
ATOM   5166  O   ARG B  67     -26.758 -18.923  24.326 
ATOM   5167  CB  ARG B  67     -23.583 -18.813  24.250 
ATOM   5168  CG  ARG B  67     -22.292 -18.927  23.462 
ATOM   5169  CD  ARG B  67     -21.713 -20.326  23.536 
ATOM   5170  NE  ARG B  67     -20.300 -20.319  23.172 
ATOM   5171  CZ  ARG B  67     -19.609 -21.392  22.799 
ATOM   5172  NH1 ARG B  67     -20.197 -22.580  22.723 
ATOM   5173  NH2 ARG B  67     -18.325 -21.271  22.491 
ATOM   5174  N   HIS B  68     -26.109 -16.955  25.202 
ATOM   5175  CA  HIS B  68     -27.089 -16.943  26.264 
ATOM   5176  C   HIS B  68     -27.384 -15.518  26.591 
ATOM   5177  O   HIS B  68     -26.484 -14.691  26.667 
ATOM   5178  CB  HIS B  68     -26.539 -17.681  27.486 
ATOM   5179  CG  HIS B  68     -27.420 -17.582  28.704 
ATOM   5180  ND1 HIS B  68     -28.458 -18.411  28.915 
ATOM   5181  CD2 HIS B  68     -27.392 -16.701  29.789 
ATOM   5182  CE1 HIS B  68     -29.066 -18.088  30.076 
ATOM   5183  NE2 HIS B  68     -28.416 -17.038  30.608 
ATOM   5184  N   LEU B  69     -28.660 -15.213  26.781 
ATOM   5185  CA  LEU B  69     -29.080 -13.854  27.039 
ATOM   5186  C   LEU B  69     -29.972 -13.861  28.280 
ATOM   5187  O   LEU B  69     -31.158 -14.196  28.210 
ATOM   5188  CB  LEU B  69     -29.816 -13.333  25.806 
ATOM   5189  CG  LEU B  69     -29.432 -12.021  25.109 
ATOM   5190  CD1 LEU B  69     -27.935 -11.857  24.863 
ATOM   5191  CD2 LEU B  69     -30.192 -11.921  23.794 
ATOM   5192  N   GLY B  70     -29.374 -13.537  29.427 
ATOM   5193  CA  GLY B  70     -30.101 -13.473  30.692 
ATOM   5194  C   GLY B  70     -30.823 -12.143  30.825 
ATOM   5195  O   GLY B  70     -30.661 -11.260  29.982 
ATOM   5196  N   SER B  71     -31.608 -11.997  31.892 
ATOM   5197  CA  SER B  71     -32.397 -10.785  32.140 
ATOM   5198  C   SER B  71     -31.562  -9.511  32.068 
ATOM   5199  O   SER B  71     -30.389  -9.508  32.443 
ATOM   5200  CB  SER B  71     -33.081 -10.863  33.509 
ATOM   5201  OG  SER B  71     -33.912 -12.004  33.610 
ATOM   5202  N   TYR B  72     -32.177  -8.439  31.573 
ATOM   5203  CA  TYR B  72     -31.562  -7.109  31.558 
ATOM   5204  C   TYR B  72     -30.185  -7.112  30.911 
ATOM   5205  O   TYR B  72     -29.283  -6.396  31.358 
ATOM   5206  CB  TYR B  72     -31.480  -6.540  32.983 
ATOM   5207  CG  TYR B  72     -32.827  -6.231  33.588 
ATOM   5208  CD1 TYR B  72     -33.555  -7.215  34.279 
ATOM   5209  CD2 TYR B  72     -33.388  -4.962  33.457 
ATOM   5210  CE1 TYR B  72     -34.799  -6.935  34.831 
ATOM   5211  CE2 TYR B  72     -34.633  -4.674  33.999 
ATOM   5212  CZ  TYR B  72     -35.329  -5.658  34.686 
ATOM   5213  OH  TYR B  72     -36.557  -5.350  35.215 
ATOM   5214  N   SER B  73     -30.031  -7.913  29.855 
ATOM   5215  CA  SER B  73     -28.761  -8.025  29.139 
ATOM   5216  C   SER B  73     -28.324  -6.714  28.501 
ATOM   5217  O   SER B  73     -27.135  -6.482  28.335 
ATOM   5218  CB  SER B  73     -28.815  -9.141  28.098 
ATOM   5219  OG  SER B  73     -28.584 -10.409  28.696 
ATOM   5220  N   PHE B  74     -29.278  -5.846  28.184 
ATOM   5221  CA  PHE B  74     -28.970  -4.581  27.516 
ATOM   5222  C   PHE B  74     -29.298  -3.336  28.339 
ATOM   5223  O   PHE B  74     -29.596  -2.272  27.783 
ATOM   5224  CB  PHE B  74     -29.642  -4.546  26.139 
ATOM   5225  CG  PHE B  74     -29.222  -5.680  25.256 
ATOM   5226  CD1 PHE B  74     -28.130  -5.544  24.406 
ATOM   5227  CD2 PHE B  74     -29.881  -6.905  25.315 
ATOM   5228  CE1 PHE B  74     -27.722  -6.603  23.616 
ATOM   5229  CE2 PHE B  74     -29.478  -7.965  24.520 
ATOM   5230  CZ  PHE B  74     -28.395  -7.811  23.672 
ATOM   5231  N   PHE B  75     -29.196  -3.478  29.664 
ATOM   5232  CA  PHE B  75     -29.372  -2.365  30.603 
ATOM   5233  C   PHE B  75     -28.500  -1.155  30.262 
ATOM   5234  O   PHE B  75     -28.914  -0.016  30.477 
ATOM   5235  CB  PHE B  75     -29.150  -2.824  32.059 
ATOM   5236  CG  PHE B  75     -27.697  -3.067  32.433 
ATOM   5237  CD1 PHE B  75     -26.961  -2.089  33.116 
ATOM   5238  CD2 PHE B  75     -27.069  -4.282  32.134 
ATOM   5239  CE1 PHE B  75     -25.633  -2.312  33.472 
ATOM   5240  CE2 PHE B  75     -25.741  -4.507  32.488 
ATOM   5241  CZ  PHE B  75     -25.024  -3.521  33.156 
ATOM   5242  N   SER B  76     -27.314  -1.415  29.708 
ATOM   5243  CA  SER B  76     -26.353  -0.368  29.353 
ATOM   5244  C   SER B  76     -26.789   0.470  28.157 
ATOM   5245  O   SER B  76     -26.162   1.483  27.844 
ATOM   5246  CB  SER B  76     -24.968  -0.971  29.081 
ATOM   5247  OG  SER B  76     -24.429  -1.583  30.244 
ATOM   5248  N   PHE B  77     -27.866   0.064  27.494 
ATOM   5249  CA  PHE B  77     -28.254   0.720  26.255 
ATOM   5250  C   PHE B  77     -29.696   1.235  26.223 
ATOM   5251  O   PHE B  77     -30.442   0.905  25.299 
ATOM   5252  CB  PHE B  77     -27.993  -0.214  25.071 
ATOM   5253  CG  PHE B  77     -26.550  -0.590  24.900 
ATOM   5254  CD1 PHE B  77     -25.681   0.241  24.210 
ATOM   5255  CD2 PHE B  77     -26.062  -1.790  25.421 
ATOM   5256  CE1 PHE B  77     -24.346  -0.109  24.046 
ATOM   5257  CE2 PHE B  77     -24.730  -2.144  25.266 
ATOM   5258  CZ  PHE B  77     -23.871  -1.300  24.575 
ATOM   5259  N   PRO B  78     -30.081   2.091  27.196 
ATOM   5260  CA  PRO B  78     -31.494   2.496  27.288 
ATOM   5261  C   PRO B  78     -32.010   3.209  26.032 
ATOM   5262  O   PRO B  78     -33.220   3.281  25.814 
ATOM   5263  CB  PRO B  78     -31.511   3.450  28.492 
ATOM   5264  CG  PRO B  78     -30.122   3.988  28.564 
ATOM   5265  CD  PRO B  78     -29.231   2.859  28.130 
ATOM   5266  N   GLU B  79     -31.090   3.710  25.212 
ATOM   5267  CA  GLU B  79     -31.435   4.484  24.025 
ATOM   5268  C   GLU B  79     -31.622   3.650  22.749 
ATOM   5269  O   GLU B  79     -32.071   4.180  21.723 
ATOM   5270  CB  GLU B  79     -30.360   5.546  23.799 
ATOM   5271  CG  GLU B  79     -30.909   6.949  23.635 
ATOM   5272  CD  GLU B  79     -31.859   7.319  24.752 
ATOM   5273  OE1 GLU B  79     -32.853   8.028  24.479 
ATOM   5274  OE2 GLU B  79     -31.618   6.887  25.898 
ATOM   5275  N   LEU B  80     -31.293   2.356  22.820 
ATOM   5276  CA  LEU B  80     -31.215   1.510  21.625 
ATOM   5277  C   LEU B  80     -32.499   1.460  20.828 
ATOM   5278  O   LEU B  80     -33.589   1.313  21.385 
ATOM   5279  CB  LEU B  80     -30.795   0.080  21.953 
ATOM   5280  CG  LEU B  80     -29.337  -0.365  21.871 
ATOM   5281  CD1 LEU B  80     -29.333  -1.879  21.946 
ATOM   5282  CD2 LEU B  80     -28.601   0.117  20.629 
ATOM   5283  N   GLN B  81     -32.341   1.571  19.517 
ATOM   5284  CA  GLN B  81     -33.445   1.512  18.582 
ATOM   5285  C   GLN B  81     -33.278   0.326  17.649 
ATOM   5286  O   GLN B  81     -34.260  -0.344  17.309 
ATOM   5287  CB  GLN B  81     -33.482   2.782  17.756 
ATOM   5288  CG  GLN B  81     -33.779   4.029  18.553 
ATOM   5289  CD  GLN B  81     -33.663   5.261  17.692 
ATOM   5290  OE1 GLN B  81     -32.587   5.825  17.539 
ATOM   5291  NE2 GLN B  81     -34.773   5.671  17.109 
ATOM   5292  N   VAL B  82     -32.033   0.101  17.222 
ATOM   5293  CA  VAL B  82     -31.683  -1.010  16.343 
ATOM   5294  C   VAL B  82     -30.621  -1.865  17.024 
ATOM   5295  O   VAL B  82     -29.575  -1.370  17.453 
ATOM   5296  CB  VAL B  82     -31.179  -0.529  14.958 
ATOM   5297  CG1 VAL B  82     -30.737  -1.702  14.093 
ATOM   5298  CG2 VAL B  82     -32.248   0.294  14.252 
ATOM   5299  N   LEU B  83     -30.911  -3.154  17.122 
ATOM   5300  CA  LEU B  83     -30.026  -4.100  17.771 
ATOM   5301  C   LEU B  83     -29.884  -5.337  16.899 
ATOM   5302  O   LEU B  83     -30.860  -6.044  16.639 
ATOM   5303  CB  LEU B  83     -30.579  -4.486  19.147 
ATOM   5304  CG  LEU B  83     -29.829  -5.562  19.946 
ATOM   5305  CD1 LEU B  83     -28.393  -5.155  20.248 
ATOM   5306  CD2 LEU B  83     -30.580  -5.895  21.231 
ATOM   5307  N   ASP B  84     -28.657  -5.601  16.466 
ATOM   5308  CA  ASP B  84     -28.386  -6.757  15.644 
ATOM   5309  C   ASP B  84     -27.598  -7.835  16.403 
ATOM   5310  O   ASP B  84     -26.461  -7.615  16.827 
ATOM   5311  CB  ASP B  84     -27.645  -6.317  14.385 
ATOM   5312  CG  ASP B  84     -27.622  -7.382  13.329 
ATOM   5313  OD1 ASP B  84     -27.870  -8.564  13.648 
ATOM   5314  OD2 ASP B  84     -27.354  -7.041  12.175 
ATOM   5315  N   LEU B  85     -28.210  -9.007  16.546 
ATOM   5316  CA  LEU B  85     -27.582 -10.145  17.220 
ATOM   5317  C   LEU B  85     -27.522 -11.372  16.305 
ATOM   5318  O   LEU B  85     -27.627 -12.515  16.779 
ATOM   5319  CB  LEU B  85     -28.350 -10.502  18.495 
ATOM   5320  CG  LEU B  85     -28.577  -9.422  19.553 
ATOM   5321  CD1 LEU B  85     -29.678  -9.832  20.516 
ATOM   5322  CD2 LEU B  85     -27.291  -9.141  20.310 
ATOM   5323  N   SER B  86     -27.357 -11.136  15.002 
ATOM   5324  CA  SER B  86     -27.309 -12.225  14.027 
ATOM   5325  C   SER B  86     -26.105 -13.113  14.261 
ATOM   5326  O   SER B  86     -25.016 -12.631  14.580 
ATOM   5327  CB  SER B  86     -27.236 -11.680  12.603 
ATOM   5328  OG  SER B  86     -28.220 -10.699  12.390 
ATOM   5329  N   ARG B  87     -26.317 -14.411  14.072 
ATOM   5330  CA  ARG B  87     -25.267 -15.416  14.173 
ATOM   5331  C   ARG B  87     -24.438 -15.266  15.444 
ATOM   5332  O   ARG B  87     -23.206 -15.276  15.393 
ATOM   5333  CB  ARG B  87     -24.363 -15.379  12.932 
ATOM   5334  CG  ARG B  87     -23.855 -16.755  12.533 
ATOM   5335  CD  ARG B  87     -25.004 -17.549  11.947 
ATOM   5336  NE  ARG B  87     -24.667 -18.938  11.728 
ATOM   5337  CZ  ARG B  87     -25.390 -19.778  10.997 
ATOM   5338  NH1 ARG B  87     -26.510 -19.375  10.397 
ATOM   5339  NH2 ARG B  87     -24.980 -21.029  10.856 
ATOM   5340  N   CYS B  88     -25.128 -15.114  16.572 
ATOM   5341  CA  CYS B  88     -24.489 -14.956  17.874 
ATOM   5342  C   CYS B  88     -24.578 -16.216  18.731 
ATOM   5343  O   CYS B  88     -24.396 -16.156  19.944 
ATOM   5344  CB  CYS B  88     -25.107 -13.788  18.639 
ATOM   5345  SG  CYS B  88     -24.552 -12.184  18.081 
ATOM   5346  N   GLU B  89     -24.879 -17.348  18.103 
ATOM   5347  CA  GLU B  89     -24.895 -18.649  18.782 
ATOM   5348  C   GLU B  89     -25.867 -18.668  19.969 
ATOM   5349  O   GLU B  89     -25.740 -19.493  20.866 
ATOM   5350  CB  GLU B  89     -23.477 -19.034  19.240 
ATOM   5351  CG  GLU B  89     -22.396 -19.000  18.153 
ATOM   5352  CD  GLU B  89     -20.971 -18.890  18.709 
ATOM   5353  OE1 GLU B  89     -20.125 -18.218  18.077 
ATOM   5354  OE2 GLU B  89     -20.683 -19.463  19.783 
ATOM   5355  N   ILE B  90     -26.836 -17.759  19.969 
ATOM   5356  CA  ILE B  90     -27.749 -17.597  21.104 
ATOM   5357  C   ILE B  90     -28.732 -18.750  21.207 
ATOM   5358  O   ILE B  90     -29.527 -19.006  20.298 
ATOM   5359  CB  ILE B  90     -28.501 -16.257  21.071 
ATOM   5360  CG1 ILE B  90     -27.507 -15.094  21.141 
ATOM   5361  CG2 ILE B  90     -29.471 -16.182  22.234 
ATOM   5362  CD1 ILE B  90     -28.090 -13.749  20.746 
ATOM   5363  N   GLN B  91     -28.666 -19.437  22.341 
ATOM   5364  CA  GLN B  91     -29.358 -20.698  22.538 
ATOM   5365  C   GLN B  91     -30.543 -20.531  23.470 
ATOM   5366  O   GLN B  91     -31.514 -21.286  23.395 
ATOM   5367  CB  GLN B  91     -28.380 -21.707  23.130 
ATOM   5368  CG  GLN B  91     -28.668 -23.156  22.797 
ATOM   5369  CD  GLN B  91     -27.502 -24.057  23.149 
ATOM   5370  OE1 GLN B  91     -27.619 -24.930  24.009 
ATOM   5371  NE2 GLN B  91     -26.365 -23.840  22.496 
ATOM   5372  N   THR B  92     -30.453 -19.549  24.363 
ATOM   5373  CA  THR B  92     -31.516 -19.294  25.338 
ATOM   5374  C   THR B  92     -31.643 -17.792  25.610 
ATOM   5375  O   THR B  92     -30.644 -17.076  25.745 
ATOM   5376  CB  THR B  92     -31.366 -20.117  26.674 
ATOM   5377  OG1 THR B  92     -31.070 -19.248  27.772 
ATOM   5378  CG2 THR B  92     -30.292 -21.242  26.590 
ATOM   5379  N   ILE B  93     -32.880 -17.322  25.653 
ATOM   5380  CA  ILE B  93     -33.163 -15.930  25.963 
ATOM   5381  C   ILE B  93     -34.163 -15.922  27.108 
ATOM   5382  O   ILE B  93     -35.258 -16.496  27.000 
ATOM   5383  CB  ILE B  93     -33.749 -15.172  24.754 
ATOM   5384  CG1 ILE B  93     -32.739 -15.133  23.594 
ATOM   5385  CG2 ILE B  93     -34.183 -13.769  25.160 
ATOM   5386  CD1 ILE B  93     -33.276 -14.558  22.296 
ATOM   5387  N   GLU B  94     -33.787 -15.277  28.205 
ATOM   5388  CA  GLU B  94     -34.612 -15.319  29.405 
ATOM   5389  C   GLU B  94     -35.507 -14.100  29.593 
ATOM   5390  O   GLU B  94     -35.325 -13.064  28.930 
ATOM   5391  CB  GLU B  94     -33.762 -15.605  30.637 
ATOM   5392  CG  GLU B  94     -33.513 -17.092  30.812 
ATOM   5393  CD  GLU B  94     -32.494 -17.404  31.883 
ATOM   5394  OE1 GLU B  94     -31.538 -16.612  32.066 
ATOM   5395  OE2 GLU B  94     -32.651 -18.458  32.535 
ATOM   5396  N   ASP B  95     -36.482 -14.249  30.491 
ATOM   5397  CA  ASP B  95     -37.470 -13.213  30.763 
ATOM   5398  C   ASP B  95     -36.764 -11.904  31.006 
ATOM   5399  O   ASP B  95     -35.789 -11.853  31.745 
ATOM   5400  CB  ASP B  95     -38.348 -13.593  31.961 
ATOM   5401  CG  ASP B  95     -38.861 -15.022  31.868 
ATOM   5402  OD1 ASP B  95     -40.046 -15.216  31.508 
ATOM   5403  OD2 ASP B  95     -38.057 -15.955  32.118 
ATOM   5404  N   GLY B  96     -37.221 -10.860  30.331 
ATOM   5405  CA  GLY B  96     -36.695  -9.529  30.566 
ATOM   5406  C   GLY B  96     -35.354  -9.241  29.916 
ATOM   5407  O   GLY B  96     -34.870  -8.114  29.998 
ATOM   5408  N   ALA B  97     -34.760 -10.239  29.260 
ATOM   5409  CA  ALA B  97     -33.484 -10.054  28.554 
ATOM   5410  C   ALA B  97     -33.318  -8.695  27.872 
ATOM   5411  O   ALA B  97     -32.219  -8.154  27.847 
ATOM   5412  CB  ALA B  97     -33.251 -11.174  27.557 
ATOM   5413  N   TYR B  98     -34.409  -8.144  27.343 
ATOM   5414  CA  TYR B  98     -34.391  -6.835  26.682 
ATOM   5415  C   TYR B  98     -35.181  -5.769  27.438 
ATOM   5416  O   TYR B  98     -35.441  -4.696  26.889 
ATOM   5417  CB  TYR B  98     -34.970  -6.939  25.269 
ATOM   5418  CG  TYR B  98     -34.335  -7.993  24.395 
ATOM   5419  CD1 TYR B  98     -34.950  -9.233  24.215 
ATOM   5420  CD2 TYR B  98     -33.119  -7.752  23.736 
ATOM   5421  CE1 TYR B  98     -34.379 -10.206  23.408 
ATOM   5422  CE2 TYR B  98     -32.542  -8.721  22.930 
ATOM   5423  CZ  TYR B  98     -33.179  -9.941  22.769 
ATOM   5424  OH  TYR B  98     -32.615 -10.908  21.978 
ATOM   5425  N   GLN B  99     -35.522  -6.068  28.693 
ATOM   5426  CA  GLN B  99     -36.458  -5.293  29.532 
ATOM   5427  C   GLN B  99     -36.288  -3.769  29.567 
ATOM   5428  O   GLN B  99     -37.267  -3.044  29.722 
ATOM   5429  CB  GLN B  99     -36.443  -5.858  30.968 
ATOM   5430  CG  GLN B  99     -37.598  -5.446  31.879 
ATOM   5431  CD  GLN B  99     -38.969  -5.652  31.254 
ATOM   5432  OE1 GLN B  99     -39.403  -6.787  31.002 
ATOM   5433  NE2 GLN B  99     -39.667  -4.547  31.014 
ATOM   5434  N   SER B 100     -35.059  -3.287  29.421 
ATOM   5435  CA  SER B 100     -34.773  -1.849  29.531 
ATOM   5436  C   SER B 100     -34.909  -1.085  28.219 
ATOM   5437  O   SER B 100     -34.815   0.139  28.199 
ATOM   5438  CB  SER B 100     -33.365  -1.634  30.113 
ATOM   5439  OG  SER B 100     -32.375  -2.352  29.384 
ATOM   5440  N   LEU B 101     -35.127  -1.816  27.127 
ATOM   5441  CA  LEU B 101     -35.084  -1.253  25.777 
ATOM   5442  C   LEU B 101     -36.471  -0.899  25.252 
ATOM   5443  O   LEU B 101     -36.967  -1.496  24.294 
ATOM   5444  CB  LEU B 101     -34.370  -2.215  24.819 
ATOM   5445  CG  LEU B 101     -33.058  -2.834  25.305 
ATOM   5446  CD1 LEU B 101     -32.591  -3.904  24.329 
ATOM   5447  CD2 LEU B 101     -32.007  -1.754  25.482 
ATOM   5448  N   SER B 102     -37.081   0.094  25.888 
ATOM   5449  CA  SER B 102     -38.426   0.539  25.547 
ATOM   5450  C   SER B 102     -38.451   1.384  24.269 
ATOM   5451  O   SER B 102     -39.523   1.730  23.780 
ATOM   5452  CB  SER B 102     -39.023   1.318  26.721 
ATOM   5453  OG  SER B 102     -38.320   2.528  26.918 
ATOM   5454  N   HIS B 103     -37.268   1.702  23.742 
ATOM   5455  CA  HIS B 103     -37.129   2.453  22.490 
ATOM   5456  C   HIS B 103     -36.765   1.590  21.314 
ATOM   5457  O   HIS B 103     -36.707   2.075  20.189 
ATOM   5458  CB  HIS B 103     -36.064   3.531  22.629 
ATOM   5459  CG  HIS B 103     -36.513   4.733  23.412 
ATOM   5460  ND1 HIS B 103     -36.510   5.973  22.892 
ATOM   5461  CD2 HIS B 103     -36.990   4.850  24.716 
ATOM   5462  CE1 HIS B 103     -36.961   6.842  23.813 
ATOM   5463  NE2 HIS B 103     -37.255   6.150  24.931 
ATOM   5464  N   LEU B 104     -36.489   0.314  21.545 
ATOM   5465  CA  LEU B 104     -36.035  -0.545  20.452 
ATOM   5466  C   LEU B 104     -37.147  -0.749  19.439 
ATOM   5467  O   LEU B 104     -38.248  -1.176  19.803 
ATOM   5468  CB  LEU B 104     -35.579  -1.889  20.986 
ATOM   5469  CG  LEU B 104     -34.647  -2.696  20.085 
ATOM   5470  CD1 LEU B 104     -33.198  -2.281  20.285 
ATOM   5471  CD2 LEU B 104     -34.826  -4.186  20.344 
ATOM   5472  N   SER B 105     -36.863  -0.415  18.182 
ATOM   5473  CA  SER B 105     -37.801  -0.661  17.072 
ATOM   5474  C   SER B 105     -37.409  -1.860  16.206 
ATOM   5475  O   SER B 105     -38.280  -2.566  15.698 
ATOM   5476  CB  SER B 105     -38.016   0.589  16.203 
ATOM   5477  OG  SER B 105     -36.796   1.212  15.883 
ATOM   5478  N   THR B 106     -36.106  -2.088  16.056 
ATOM   5479  CA  THR B 106     -35.604  -3.213  15.279 
ATOM   5480  C   THR B 106     -34.759  -4.142  16.139 
ATOM   5481  O   THR B 106     -33.814  -3.713  16.812 
ATOM   5482  CB  THR B 106     -34.777  -2.765  14.052 
ATOM   5483  OG1 THR B 106     -35.536  -1.835  13.269 
ATOM   5484  CG2 THR B 106     -34.411  -3.968  13.174 
ATOM   5485  N   LEU B 107     -35.120  -5.420  16.106 
ATOM   5486  CA  LEU B 107     -34.367  -6.470  16.761 
ATOM   5487  C   LEU B 107     -34.120  -7.572  15.744 
ATOM   5488  O   LEU B 107     -35.054  -8.108  15.157 
ATOM   5489  CB  LEU B 107     -35.120  -7.018  17.986 
ATOM   5490  CG  LEU B 107     -34.557  -8.283  18.654 
ATOM   5491  CD1 LEU B 107     -33.122  -8.074  19.123 
ATOM   5492  CD2 LEU B 107     -35.434  -8.753  19.807 
ATOM   5493  N   ILE B 108     -32.853  -7.913  15.564 
ATOM   5494  CA  ILE B 108     -32.437  -8.889  14.569 
ATOM   5495  C   ILE B 108     -31.769 -10.099  15.228 
ATOM   5496  O   ILE B 108     -30.699  -9.971  15.835 
ATOM   5497  CB  ILE B 108     -31.483  -8.245  13.549 
ATOM   5498  CG1 ILE B 108     -32.196  -7.084  12.840 
ATOM   5499  CG2 ILE B 108     -31.020  -9.292  12.544 
ATOM   5500  CD1 ILE B 108     -31.285  -6.020  12.269 
ATOM   5501  N   LEU B 109     -32.406 -11.262  15.081 
ATOM   5502  CA  LEU B 109     -31.987 -12.496  15.726 
ATOM   5503  C   LEU B 109     -31.544 -13.593  14.772 
ATOM   5504  O   LEU B 109     -31.311 -14.723  15.206 
ATOM   5505  CB  LEU B 109     -33.115 -13.031  16.603 
ATOM   5506  CG  LEU B 109     -33.572 -12.133  17.762 
ATOM   5507  CD1 LEU B 109     -34.812 -12.698  18.437 
ATOM   5508  CD2 LEU B 109     -32.463 -11.886  18.782 
ATOM   5509  N   THR B 110     -31.433 -13.263  13.485 
ATOM   5510  CA  THR B 110     -31.065 -14.223  12.434 
ATOM   5511  C   THR B 110     -29.995 -15.224  12.822 
ATOM   5512  O   THR B 110     -28.974 -14.863  13.418 
ATOM   5513  CB  THR B 110     -30.560 -13.492  11.180 
ATOM   5514  OG1 THR B 110     -31.504 -12.484  10.838 
ATOM   5515  CG2 THR B 110     -30.402 -14.443  10.007 
ATOM   5516  N   GLY B 111     -30.236 -16.482  12.468 
ATOM   5517  CA  GLY B 111     -29.226 -17.528  12.580 
ATOM   5518  C   GLY B 111     -28.698 -17.811  13.979 
ATOM   5519  O   GLY B 111     -27.500 -18.038  14.165 
ATOM   5520  N   ASN B 112     -29.586 -17.780  14.962 
ATOM   5521  CA  ASN B 112     -29.262 -18.212  16.311 
ATOM   5522  C   ASN B 112     -30.025 -19.496  16.590 
ATOM   5523  O   ASN B 112     -31.238 -19.517  16.427 
ATOM   5524  CB  ASN B 112     -29.653 -17.136  17.315 
ATOM   5525  CG  ASN B 112     -28.769 -15.914  17.224 
ATOM   5526  OD1 ASN B 112     -27.619 -15.930  17.658 
ATOM   5527  ND2 ASN B 112     -29.306 -14.839  16.665 
ATOM   5528  N   PRO B 113     -29.327 -20.574  16.993 
ATOM   5529  CA  PRO B 113     -30.040 -21.829  17.210 
ATOM   5530  C   PRO B 113     -30.744 -21.806  18.566 
ATOM   5531  O   PRO B 113     -30.260 -22.378  19.552 
ATOM   5532  CB  PRO B 113     -28.924 -22.869  17.162 
ATOM   5533  CG  PRO B 113     -27.725 -22.137  17.694 
ATOM   5534  CD  PRO B 113     -27.894 -20.685  17.327 
ATOM   5535  N   ILE B 114     -31.880 -21.125  18.612 
ATOM   5536  CA  ILE B 114     -32.574 -20.888  19.871 
ATOM   5537  C   ILE B 114     -33.250 -22.160  20.339 
ATOM   5538  O   ILE B 114     -34.089 -22.719  19.639 
ATOM   5539  CB  ILE B 114     -33.562 -19.714  19.753 
ATOM   5540  CG1 ILE B 114     -32.769 -18.423  19.518 
ATOM   5541  CG2 ILE B 114     -34.441 -19.613  20.997 
ATOM   5542  CD1 ILE B 114     -33.591 -17.156  19.517 
ATOM   5543  N   GLN B 115     -32.841 -22.634  21.512 
ATOM   5544  CA  GLN B 115     -33.405 -23.851  22.088 
ATOM   5545  C   GLN B 115     -34.445 -23.504  23.140 
ATOM   5546  O   GLN B 115     -35.399 -24.246  23.351 
ATOM   5547  CB  GLN B 115     -32.307 -24.742  22.690 
ATOM   5548  CG  GLN B 115     -31.331 -25.346  21.682 
ATOM   5549  CD  GLN B 115     -31.937 -26.450  20.830 
ATOM   5550  OE1 GLN B 115     -32.758 -26.195  19.948 
ATOM   5551  NE2 GLN B 115     -31.520 -27.687  21.081 
ATOM   5552  N   SER B 116     -34.260 -22.359  23.785 
ATOM   5553  CA  SER B 116     -35.101 -21.973  24.901 
ATOM   5554  C   SER B 116     -35.352 -20.486  24.849 
ATOM   5555  O   SER B 116     -34.425 -19.684  24.822 
ATOM   5556  CB  SER B 116     -34.446 -22.366  26.230 
ATOM   5557  OG  SER B 116     -35.423 -22.710  27.194 
ATOM   5558  N   LEU B 117     -36.624 -20.127  24.852 
ATOM   5559  CA  LEU B 117     -37.036 -18.758  24.663 
ATOM   5560  C   LEU B 117     -38.116 -18.423  25.687 
ATOM   5561  O   LEU B 117     -39.281 -18.755  25.501 
ATOM   5562  CB  LEU B 117     -37.568 -18.626  23.241 
ATOM   5563  CG  LEU B 117     -37.755 -17.260  22.605 
ATOM   5564  CD1 LEU B 117     -36.430 -16.527  22.479 
ATOM   5565  CD2 LEU B 117     -38.403 -17.451  21.238 
ATOM   5566  N   ALA B 118     -37.732 -17.769  26.775 
ATOM   5567  CA  ALA B 118     -38.664 -17.567  27.883 
ATOM   5568  C   ALA B 118     -39.902 -16.765  27.479 
ATOM   5569  O   ALA B 118     -39.869 -15.967  26.538 
ATOM   5570  CB  ALA B 118     -37.962 -16.924  29.064 
ATOM   5571  N   LEU B 119     -40.993 -16.991  28.201 
ATOM   5572  CA  LEU B 119     -42.270 -16.332  27.950 
ATOM   5573  C   LEU B 119     -42.132 -14.818  27.908 
ATOM   5574  O   LEU B 119     -42.790 -14.153  27.109 
ATOM   5575  CB  LEU B 119     -43.274 -16.741  29.030 
ATOM   5576  CG  LEU B 119     -44.780 -16.611  28.783 
ATOM   5577  CD1 LEU B 119     -45.499 -17.724  29.537 
ATOM   5578  CD2 LEU B 119     -45.320 -15.234  29.183 
ATOM   5579  N   GLY B 120     -41.279 -14.278  28.774 
ATOM   5580  CA  GLY B 120     -41.056 -12.834  28.841 
ATOM   5581  C   GLY B 120     -39.816 -12.399  28.080 
ATOM   5582  O   GLY B 120     -39.347 -11.271  28.246 
ATOM   5583  N   ALA B 121     -39.289 -13.292  27.241 
ATOM   5584  CA  ALA B 121     -38.115 -12.987  26.421 
ATOM   5585  C   ALA B 121     -38.148 -11.563  25.870 
ATOM   5586  O   ALA B 121     -37.137 -10.856  25.925 
ATOM   5587  CB  ALA B 121     -37.965 -13.992  25.287 
ATOM   5588  N   PHE B 122     -39.319 -11.140  25.383 
ATOM   5589  CA  PHE B 122     -39.465  -9.838  24.714 
ATOM   5590  C   PHE B 122     -40.294  -8.804  25.461 
ATOM   5591  O   PHE B 122     -40.715  -7.812  24.857 
ATOM   5592  CB  PHE B 122     -40.066  -9.991  23.305 
ATOM   5593  CG  PHE B 122     -39.342 -10.962  22.429 
ATOM   5594  CD1 PHE B 122     -38.050 -10.699  21.989 
ATOM   5595  CD2 PHE B 122     -39.962 -12.135  22.024 
ATOM   5596  CE1 PHE B 122     -37.387 -11.600  21.172 
ATOM   5597  CE2 PHE B 122     -39.304 -13.040  21.203 
ATOM   5598  CZ  PHE B 122     -38.014 -12.769  20.774 
ATOM   5599  N   SER B 123     -40.545  -9.019  26.751 
ATOM   5600  CA  SER B 123     -41.178  -7.971  27.559 
ATOM   5601  C   SER B 123     -40.257  -6.753  27.629 
ATOM   5602  O   SER B 123     -39.030  -6.876  27.516 
ATOM   5603  CB  SER B 123     -41.530  -8.472  28.958 
ATOM   5604  OG  SER B 123     -40.394  -9.032  29.577 
ATOM   5605  N   GLY B 124     -40.856  -5.578  27.782 
ATOM   5606  CA  GLY B 124     -40.110  -4.323  27.739 
ATOM   5607  C   GLY B 124     -39.907  -3.754  26.345 
ATOM   5608  O   GLY B 124     -39.611  -2.567  26.199 
ATOM   5609  N   LEU B 125     -40.070  -4.582  25.311 
ATOM   5610  CA  LEU B 125     -39.920  -4.099  23.942 
ATOM   5611  C   LEU B 125     -41.169  -3.351  23.493 
ATOM   5612  O   LEU B 125     -41.848  -3.761  22.561 
ATOM   5613  CB  LEU B 125     -39.568  -5.238  22.978 
ATOM   5614  CG  LEU B 125     -38.106  -5.619  22.692 
ATOM   5615  CD1 LEU B 125     -37.092  -4.694  23.345 
ATOM   5616  CD2 LEU B 125     -37.848  -7.039  23.127 
ATOM   5617  N   SER B 126     -41.463  -2.244  24.164 
ATOM   5618  CA  SER B 126     -42.730  -1.541  23.958 
ATOM   5619  C   SER B 126     -42.800  -0.774  22.648 
ATOM   5620  O   SER B 126     -43.885  -0.375  22.245 
ATOM   5621  CB  SER B 126     -43.092  -0.636  25.153 
ATOM   5622  OG  SER B 126     -41.994  -0.425  26.027 
ATOM   5623  N   SER B 127     -41.658  -0.593  21.976 
ATOM   5624  CA  SER B 127     -41.627   0.134  20.697 
ATOM   5625  C   SER B 127     -41.280  -0.733  19.482 
ATOM   5626  O   SER B 127     -41.058  -0.222  18.382 
ATOM   5627  CB  SER B 127     -40.657   1.307  20.791 
ATOM   5628  OG  SER B 127     -41.086   2.188  21.800 
ATOM   5629  N   LEU B 128     -41.211  -2.044  19.684 
ATOM   5630  CA  LEU B 128     -40.699  -2.924  18.649 
ATOM   5631  C   LEU B 128     -41.602  -2.901  17.421 
ATOM   5632  O   LEU B 128     -42.796  -3.201  17.510 
ATOM   5633  CB  LEU B 128     -40.506  -4.347  19.172 
ATOM   5634  CG  LEU B 128     -39.559  -5.184  18.297 
ATOM   5635  CD1 LEU B 128     -38.149  -4.603  18.300 
ATOM   5636  CD2 LEU B 128     -39.537  -6.626  18.768 
ATOM   5637  N   GLN B 129     -41.007  -2.527  16.292 
ATOM   5638  CA  GLN B 129     -41.681  -2.453  14.995 
ATOM   5639  C   GLN B 129     -41.231  -3.573  14.059 
ATOM   5640  O   GLN B 129     -42.005  -4.054  13.224 
ATOM   5641  CB  GLN B 129     -41.387  -1.106  14.332 
ATOM   5642  CG  GLN B 129     -42.220   0.041  14.876 
ATOM   5643  CD  GLN B 129     -41.745   1.393  14.386 
ATOM   5644  OE1 GLN B 129     -41.466   2.275  15.184 
ATOM   5645  NE2 GLN B 129     -41.647   1.561  13.076 
ATOM   5646  N   LYS B 130     -39.970  -3.984  14.194 
ATOM   5647  CA  LYS B 130     -39.399  -4.987  13.306 
ATOM   5648  C   LYS B 130     -38.690  -6.088  14.093 
ATOM   5649  O   LYS B 130     -37.764  -5.822  14.862 
ATOM   5650  CB  LYS B 130     -38.468  -4.312  12.290 
ATOM   5651  CG  LYS B 130     -37.791  -5.274  11.329 
ATOM   5652  CD  LYS B 130     -36.823  -4.551  10.403 
ATOM   5653  CE  LYS B 130     -36.436  -5.460   9.255 
ATOM   5654  NZ  LYS B 130     -35.702  -4.727   8.194 
ATOM   5655  N   LEU B 131     -39.147  -7.323  13.903 
ATOM   5656  CA  LEU B 131     -38.532  -8.463  14.542 
ATOM   5657  C   LEU B 131     -38.092  -9.461  13.494 
ATOM   5658  O   LEU B 131     -38.913 -10.054  12.791 
ATOM   5659  CB  LEU B 131     -39.490  -9.112  15.547 
ATOM   5660  CG  LEU B 131     -38.945 -10.309  16.333 
ATOM   5661  CD1 LEU B 131     -37.677  -9.945  17.084 
ATOM   5662  CD2 LEU B 131     -39.990 -10.837  17.291 
ATOM   5663  N   VAL B 132     -36.784  -9.628  13.371 
ATOM   5664  CA  VAL B 132     -36.234 -10.573  12.419 
ATOM   5665  C   VAL B 132     -35.749 -11.806  13.168 
ATOM   5666  O   VAL B 132     -34.770 -11.753  13.911 
ATOM   5667  CB  VAL B 132     -35.110  -9.961  11.553 
ATOM   5668  CG1 VAL B 132     -34.595 -10.985  10.558 
ATOM   5669  CG2 VAL B 132     -35.619  -8.743  10.797 
ATOM   5670  N   ALA B 133     -36.462 -12.908  12.957 
ATOM   5671  CA  ALA B 133     -36.187 -14.173  13.597 
ATOM   5672  C   ALA B 133     -35.862 -15.230  12.554 
ATOM   5673  O   ALA B 133     -36.137 -16.418  12.755 
ATOM   5674  CB  ALA B 133     -37.393 -14.604  14.433 
ATOM   5675  N   VAL B 134     -35.289 -14.807  11.432 
ATOM   5676  CA  VAL B 134     -34.891 -15.743  10.381 
ATOM   5677  C   VAL B 134     -33.970 -16.799  10.962 
ATOM   5678  O   VAL B 134     -33.027 -16.479  11.662 
ATOM   5679  CB  VAL B 134     -34.181 -15.039   9.212 
ATOM   5680  CG1 VAL B 134     -33.508 -16.053   8.298 
ATOM   5681  CG2 VAL B 134     -35.167 -14.197   8.416 
ATOM   5682  N   GLU B 135     -34.265 -18.061  10.681 
ATOM   5683  CA  GLU B 135     -33.381 -19.163  11.040 
ATOM   5684  C   GLU B 135     -32.969 -19.116  12.510 
ATOM   5685  O   GLU B 135     -31.795 -19.012  12.845 
ATOM   5686  CB  GLU B 135     -32.160 -19.178  10.117 
ATOM   5687  CG  GLU B 135     -31.336 -20.458  10.199 
ATOM   5688  CD  GLU B 135     -30.025 -20.352   9.455 
ATOM   5689  OE1 GLU B 135     -29.722 -19.263   8.923 
ATOM   5690  OE2 GLU B 135     -29.296 -21.355   9.404 
ATOM   5691  N   THR B 136     -33.970 -19.183  13.375 
ATOM   5692  CA  THR B 136     -33.776 -19.211  14.814 
ATOM   5693  C   THR B 136     -34.430 -20.479  15.353 
ATOM   5694  O   THR B 136     -34.847 -20.529  16.502 
ATOM   5695  CB  THR B 136     -34.446 -18.007  15.492 
ATOM   5696  OG1 THR B 136     -35.820 -17.960  15.093 
ATOM   5697  CG2 THR B 136     -33.763 -16.709  15.102 
ATOM   5698  N   ASN B 137     -34.551 -21.494  14.503 
ATOM   5699  CA  ASN B 137     -35.077 -22.781  14.929 
ATOM   5700  C   ASN B 137     -36.540 -22.718  15.415 
ATOM   5701  O   ASN B 137     -36.947 -23.444  16.336 
ATOM   5702  CB  ASN B 137     -34.156 -23.360  16.009 
ATOM   5703  CG  ASN B 137     -34.245 -24.855  16.094 
ATOM   5704  OD1 ASN B 137     -34.142 -25.550  15.079 
ATOM   5705  ND2 ASN B 137     -34.448 -25.368  17.305 
ATOM   5706  N   LEU B 138     -37.323 -21.841  14.799 
ATOM   5707  CA  LEU B 138     -38.721 -21.656  15.176 
ATOM   5708  C   LEU B 138     -39.549 -22.798  14.594 
ATOM   5709  O   LEU B 138     -39.489 -23.056  13.395 
ATOM   5710  CB  LEU B 138     -39.233 -20.326  14.641 
ATOM   5711  CG  LEU B 138     -39.984 -19.386  15.576 
ATOM   5712  CD1 LEU B 138     -40.992 -18.589  14.766 
ATOM   5713  CD2 LEU B 138     -40.669 -20.101  16.737 
ATOM   5714  N   ALA B 139     -40.312 -23.485  15.439 
ATOM   5715  CA  ALA B 139     -41.102 -24.637  14.987 
ATOM   5716  C   ALA B 139     -42.587 -24.315  14.871 
ATOM   5717  O   ALA B 139     -43.320 -24.974  14.126 
ATOM   5718  CB  ALA B 139     -40.885 -25.834  15.900 
ATOM   5719  N   SER B 140     -43.021 -23.296  15.606 
ATOM   5720  CA  SER B 140     -44.433 -22.951  15.691 
ATOM   5721  C   SER B 140     -44.576 -21.504  16.147 
ATOM   5722  O   SER B 140     -43.813 -21.034  16.991 
ATOM   5723  CB  SER B 140     -45.145 -23.886  16.681 
ATOM   5724  OG  SER B 140     -46.558 -23.803  16.566 
ATOM   5725  N   LEU B 141     -45.556 -20.801  15.594 
ATOM   5726  CA  LEU B 141     -45.833 -19.432  16.002 
ATOM   5727  C   LEU B 141     -46.663 -19.405  17.297 
ATOM   5728  O   LEU B 141     -46.663 -18.405  18.029 
ATOM   5729  CB  LEU B 141     -46.557 -18.697  14.868 
ATOM   5730  CG  LEU B 141     -46.042 -17.357  14.322 
ATOM   5731  CD1 LEU B 141     -44.523 -17.264  14.308 
ATOM   5732  CD2 LEU B 141     -46.587 -17.133  12.919 
ATOM   5733  N   GLU B 142     -47.351 -20.516  17.571 
ATOM   5734  CA  GLU B 142     -48.257 -20.631  18.720 
ATOM   5735  C   GLU B 142     -47.589 -20.220  20.021 
ATOM   5736  O   GLU B 142     -48.081 -19.342  20.725 
ATOM   5737  CB  GLU B 142     -48.805 -22.059  18.849 
ATOM   5738  CG  GLU B 142     -49.880 -22.421  17.833 
ATOM   5739  CD  GLU B 142     -51.168 -21.627  18.008 
ATOM   5740  OE1 GLU B 142     -51.582 -21.381  19.167 
ATOM   5741  OE2 GLU B 142     -51.774 -21.256  16.975 
ATOM   5742  N   ASN B 143     -46.454 -20.844  20.308 
ATOM   5743  CA  ASN B 143     -45.733 -20.627  21.554 
ATOM   5744  C   ASN B 143     -44.686 -19.520  21.437 
ATOM   5745  O   ASN B 143     -43.946 -19.264  22.384 
ATOM   5746  CB  ASN B 143     -45.084 -21.940  22.009 
ATOM   5747  CG  ASN B 143     -45.948 -23.153  21.697 
ATOM   5748  OD1 ASN B 143     -46.997 -23.366  22.313 
ATOM   5749  ND2 ASN B 143     -45.517 -23.949  20.721 
ATOM   5750  N   PHE B 144     -44.638 -18.864  20.278 
ATOM   5751  CA  PHE B 144     -43.657 -17.803  20.011 
ATOM   5752  C   PHE B 144     -44.065 -16.508  20.721 
ATOM   5753  O   PHE B 144     -44.981 -15.818  20.270 
ATOM   5754  CB  PHE B 144     -43.489 -17.588  18.496 
ATOM   5755  CG  PHE B 144     -42.342 -16.677  18.125 
ATOM   5756  CD1 PHE B 144     -41.056 -16.897  18.625 
ATOM   5757  CD2 PHE B 144     -42.542 -15.608  17.258 
ATOM   5758  CE1 PHE B 144     -40.002 -16.062  18.277 
ATOM   5759  CE2 PHE B 144     -41.491 -14.775  16.904 
ATOM   5760  CZ  PHE B 144     -40.221 -15.001  17.418 
ATOM   5761  N   PRO B 145     -43.375 -16.177  21.831 
ATOM   5762  CA  PRO B 145     -43.838 -15.182  22.812 
ATOM   5763  C   PRO B 145     -43.812 -13.728  22.340 
ATOM   5764  O   PRO B 145     -43.016 -12.934  22.835 
ATOM   5765  CB  PRO B 145     -42.877 -15.383  23.993 
ATOM   5766  CG  PRO B 145     -41.628 -15.930  23.388 
ATOM   5767  CD  PRO B 145     -42.044 -16.721  22.177 
ATOM   5768  N   ILE B 146     -44.699 -13.374  21.416 
ATOM   5769  CA  ILE B 146     -44.710 -12.018  20.858 
ATOM   5770  C   ILE B 146     -46.079 -11.330  20.904 
ATOM   5771  O   ILE B 146     -46.207 -10.162  20.514 
ATOM   5772  CB  ILE B 146     -44.176 -11.992  19.411 
ATOM   5773  CG1 ILE B 146     -45.066 -12.835  18.489 
ATOM   5774  CG2 ILE B 146     -42.731 -12.471  19.369 
ATOM   5775  CD1 ILE B 146     -45.044 -12.409  17.033 
ATOM   5776  N   GLY B 147     -47.086 -12.052  21.395 
ATOM   5777  CA  GLY B 147     -48.458 -11.558  21.450 
ATOM   5778  C   GLY B 147     -48.641 -10.151  21.981 
ATOM   5779  O   GLY B 147     -49.563  -9.451  21.581 
ATOM   5780  N   HIS B 148     -47.755  -9.725  22.872 
ATOM   5781  CA  HIS B 148     -47.893  -8.426  23.528 
ATOM   5782  C   HIS B 148     -47.276  -7.280  22.763 
ATOM   5783  O   HIS B 148     -47.369  -6.126  23.198 
ATOM   5784  CB  HIS B 148     -47.267  -8.497  24.906 
ATOM   5785  CG  HIS B 148     -45.775  -8.685  24.867 
ATOM   5786  ND1 HIS B 148     -45.203  -9.899  24.767 
ATOM   5787  CD2 HIS B 148     -44.737  -7.755  24.872 
ATOM   5788  CE1 HIS B 148     -43.869  -9.757  24.733 
ATOM   5789  NE2 HIS B 148     -43.585  -8.444  24.799 
ATOM   5790  N   LEU B 149     -46.619  -7.572  21.637 
ATOM   5791  CA  LEU B 149     -45.944  -6.522  20.871 
ATOM   5792  C   LEU B 149     -46.902  -5.879  19.867 
ATOM   5793  O   LEU B 149     -46.795  -6.086  18.648 
ATOM   5794  CB  LEU B 149     -44.679  -7.058  20.183 
ATOM   5795  CG  LEU B 149     -43.611  -7.777  21.023 
ATOM   5796  CD1 LEU B 149     -42.574  -8.449  20.130 
ATOM   5797  CD2 LEU B 149     -42.930  -6.843  22.009 
ATOM   5798  N   LYS B 150     -47.844  -5.093  20.380 
ATOM   5799  CA  LYS B 150     -48.872  -4.507  19.518 
ATOM   5800  C   LYS B 150     -48.289  -3.545  18.491 
ATOM   5801  O   LYS B 150     -48.897  -3.337  17.450 
ATOM   5802  CB  LYS B 150     -50.042  -3.884  20.302 
ATOM   5803  CG  LYS B 150     -49.667  -3.092  21.547 
ATOM   5804  CD  LYS B 150     -50.917  -2.573  22.259 
ATOM   5805  CE  LYS B 150     -50.751  -2.565  23.777 
ATOM   5806  NZ  LYS B 150     -49.504  -1.895  24.260 
ATOM   5807  N   THR B 151     -47.105  -2.999  18.769 
ATOM   5808  CA  THR B 151     -46.419  -2.088  17.843 
ATOM   5809  C   THR B 151     -45.732  -2.756  16.630 
ATOM   5810  O   THR B 151     -45.293  -2.075  15.711 
ATOM   5811  CB  THR B 151     -45.361  -1.237  18.561 
ATOM   5812  OG1 THR B 151     -44.776  -2.000  19.623 
ATOM   5813  CG2 THR B 151     -45.987   0.035  19.111 
ATOM   5814  N   LEU B 152     -45.642  -4.079  16.632 
ATOM   5815  CA  LEU B 152     -44.953  -4.805  15.571 
ATOM   5816  C   LEU B 152     -45.530  -4.521  14.175 
ATOM   5817  O   LEU B 152     -46.712  -4.777  13.915 
ATOM   5818  CB  LEU B 152     -44.991  -6.296  15.882 
ATOM   5819  CG  LEU B 152     -43.892  -7.195  15.342 
ATOM   5820  CD1 LEU B 152     -42.547  -6.838  15.966 
ATOM   5821  CD2 LEU B 152     -44.275  -8.637  15.653 
ATOM   5822  N   LYS B 153     -44.692  -3.955  13.305 
ATOM   5823  CA  LYS B 153     -45.025  -3.738  11.885 
ATOM   5824  C   LYS B 153     -44.527  -4.892  11.014 
ATOM   5825  O   LYS B 153     -45.193  -5.283  10.070 
ATOM   5826  CB  LYS B 153     -44.430  -2.432  11.345 
ATOM   5827  CG  LYS B 153     -44.919  -1.157  12.008 
ATOM   5828  CD  LYS B 153     -44.003   0.010  11.651 
ATOM   5829  CE  LYS B 153     -44.690   1.024  10.753 
ATOM   5830  NZ  LYS B 153     -45.715   1.760  11.541 
ATOM   5831  N   GLU B 154     -43.343  -5.420  11.311 
ATOM   5832  CA  GLU B 154     -42.882  -6.598  10.589 
ATOM   5833  C   GLU B 154     -42.232  -7.711  11.366 
ATOM   5834  O   GLU B 154     -41.355  -7.510  12.204 
ATOM   5835  CB  GLU B 154     -42.050  -6.258   9.365 
ATOM   5836  CG  GLU B 154     -40.924  -5.290   9.552 
ATOM   5837  CD  GLU B 154     -40.134  -5.182   8.265 
ATOM   5838  OE1 GLU B 154     -40.108  -4.066   7.688 
ATOM   5839  OE2 GLU B 154     -39.581  -6.228   7.821 
ATOM   5840  N   LEU B 155     -42.707  -8.899  11.036 
ATOM   5841  CA  LEU B 155     -42.269 -10.126  11.607 
ATOM   5842  C   LEU B 155     -41.656 -10.920  10.465 
ATOM   5843  O   LEU B 155     -42.338 -11.265   9.504 
ATOM   5844  CB  LEU B 155     -43.479 -10.878  12.159 
ATOM   5845  CG  LEU B 155     -43.332 -11.723  13.424 
ATOM   5846  CD1 LEU B 155     -44.186 -12.976  13.310 
ATOM   5847  CD2 LEU B 155     -41.893 -12.079  13.746 
ATOM   5848  N   ASN B 156     -40.366 -11.206  10.567 
ATOM   5849  CA  ASN B 156     -39.707 -12.039   9.578 
ATOM   5850  C   ASN B 156     -39.226 -13.326  10.226 
ATOM   5851  O   ASN B 156     -38.324 -13.311  11.049 
ATOM   5852  CB  ASN B 156     -38.573 -11.281   8.897 
ATOM   5853  CG  ASN B 156     -37.942 -12.064   7.754 
ATOM   5854  OD1 ASN B 156     -37.152 -11.517   7.003 
ATOM   5855  ND2 ASN B 156     -38.279 -13.345   7.624 
ATOM   5856  N   VAL B 157     -39.865 -14.431   9.865 
ATOM   5857  CA  VAL B 157     -39.572 -15.732  10.463 
ATOM   5858  C   VAL B 157     -39.317 -16.739   9.356 
ATOM   5859  O   VAL B 157     -39.631 -17.924   9.479 
ATOM   5860  CB  VAL B 157     -40.710 -16.209  11.401 
ATOM   5861  CG1 VAL B 157     -40.670 -15.457  12.721 
ATOM   5862  CG2 VAL B 157     -42.062 -16.010  10.737 
ATOM   5863  N   ALA B 158     -38.741 -16.242   8.268 
ATOM   5864  CA  ALA B 158     -38.284 -17.065   7.164 
ATOM   5865  C   ALA B 158     -37.171 -17.998   7.608 
ATOM   5866  O   ALA B 158     -36.487 -17.734   8.594 
ATOM   5867  CB  ALA B 158     -37.807 -16.182   6.017 
ATOM   5868  N   HIS B 159     -36.999 -19.089   6.868 
ATOM   5869  CA  HIS B 159     -35.924 -20.052   7.118 
ATOM   5870  C   HIS B 159     -36.046 -20.675   8.497 
ATOM   5871  O   HIS B 159     -35.072 -20.738   9.250 
ATOM   5872  CB  HIS B 159     -34.556 -19.399   6.917 
ATOM   5873  CG  HIS B 159     -33.449 -20.377   6.625 
ATOM   5874  ND1 HIS B 159     -32.439 -20.096   5.775 
ATOM   5875  CD2 HIS B 159     -33.213 -21.669   7.099 
ATOM   5876  CE1 HIS B 159     -31.595 -21.145   5.718 
ATOM   5877  NE2 HIS B 159     -32.076 -22.112   6.520 
ATOM   5878  N   ASN B 160     -37.250 -21.131   8.834 
ATOM   5879  CA  ASN B 160     -37.492 -21.833  10.080 
ATOM   5880  C   ASN B 160     -38.222 -23.149   9.824 
ATOM   5881  O   ASN B 160     -38.276 -23.638   8.692 
ATOM   5882  CB  ASN B 160     -38.286 -20.947  11.043 
ATOM   5883  CG  ASN B 160     -37.428 -19.885  11.704 
ATOM   5884  OD1 ASN B 160     -36.439 -20.199  12.376 
ATOM   5885  ND2 ASN B 160     -37.814 -18.620  11.544 
ATOM   5886  N   LEU B 161     -38.804 -23.727  10.867 
ATOM   5887  CA  LEU B 161     -39.387 -25.057  10.732 
ATOM   5888  C   LEU B 161     -40.884 -25.068  10.942 
ATOM   5889  O   LEU B 161     -41.432 -26.058  11.396 
ATOM   5890  CB  LEU B 161     -38.708 -26.026  11.703 
ATOM   5891  CG  LEU B 161     -37.182 -26.105  11.634 
ATOM   5892  CD1 LEU B 161     -36.657 -26.829  12.864 
ATOM   5893  CD2 LEU B 161     -36.731 -26.807  10.360 
ATOM   5894  N   ILE B 162     -41.549 -23.969  10.610 
ATOM   5895  CA  ILE B 162     -42.990 -23.875  10.790 
ATOM   5896  C   ILE B 162     -43.734 -24.722   9.757 
ATOM   5897  O   ILE B 162     -43.506 -24.587   8.547 
ATOM   5898  CB  ILE B 162     -43.450 -22.416  10.749 
ATOM   5899  CG1 ILE B 162     -42.692 -21.620  11.825 
ATOM   5900  CG2 ILE B 162     -44.961 -22.326  10.928 
ATOM   5901  CD1 ILE B 162     -42.604 -20.128  11.584 
ATOM   5902  N   GLN B 163     -44.599 -25.609  10.250 
ATOM   5903  CA  GLN B 163     -45.389 -26.502   9.402 
ATOM   5904  C   GLN B 163     -46.823 -26.053   9.233 
ATOM   5905  O   GLN B 163     -47.558 -26.581   8.403 
ATOM   5906  CB  GLN B 163     -45.381 -27.906   9.984 
ATOM   5907  CG  GLN B 163     -44.154 -28.692   9.589 
ATOM   5908  CD  GLN B 163     -44.003 -29.941  10.404 
ATOM   5909  OE1 GLN B 163     -44.099 -29.897  11.624 
ATOM   5910  NE2 GLN B 163     -43.751 -31.065   9.736 
ATOM   5911  N   SER B 164     -47.213 -25.066  10.021 
ATOM   5912  CA  SER B 164     -48.604 -24.703  10.156 
ATOM   5913  C   SER B 164     -48.804 -23.220   9.914 
ATOM   5914  O   SER B 164     -48.136 -22.378  10.530 
ATOM   5915  CB  SER B 164     -49.099 -25.083  11.552 
ATOM   5916  OG  SER B 164     -50.474 -24.809  11.683 
ATOM   5917  N   PHE B 165     -49.735 -22.916   9.011 
ATOM   5918  CA  PHE B 165     -50.136 -21.550   8.728 
ATOM   5919  C   PHE B 165     -51.312 -21.143   9.622 
ATOM   5920  O   PHE B 165     -51.893 -20.077   9.435 
ATOM   5921  CB  PHE B 165     -50.472 -21.393   7.237 
ATOM   5922  CG  PHE B 165     -50.745 -19.975   6.811 
ATOM   5923  CD1 PHE B 165     -51.939 -19.645   6.194 
ATOM   5924  CD2 PHE B 165     -49.821 -18.968   7.042 
ATOM   5925  CE1 PHE B 165     -52.202 -18.340   5.805 
ATOM   5926  CE2 PHE B 165     -50.081 -17.658   6.665 
ATOM   5927  CZ  PHE B 165     -51.268 -17.346   6.038 
ATOM   5928  N   LYS B 166     -51.666 -21.981  10.600 
ATOM   5929  CA  LYS B 166     -52.595 -21.539  11.639 
ATOM   5930  C   LYS B 166     -51.989 -20.321  12.335 
ATOM   5931  O   LYS B 166     -50.994 -20.431  13.048 
ATOM   5932  CB  LYS B 166     -52.914 -22.653  12.657 
ATOM   5933  CG  LYS B 166     -53.857 -22.238  13.796 
ATOM   5934  CD  LYS B 166     -55.317 -22.280  13.366 
ATOM   5935  CE  LYS B 166     -56.244 -21.534  14.318 
ATOM   5936  NZ  LYS B 166     -56.407 -22.218  15.631 
ATOM   5937  N   LEU B 167     -52.568 -19.155  12.093 
ATOM   5938  CA  LEU B 167     -52.140 -17.965  12.801 
ATOM   5939  C   LEU B 167     -52.699 -18.012  14.219 
ATOM   5940  O   LEU B 167     -53.910 -18.126  14.404 
ATOM   5941  CB  LEU B 167     -52.574 -16.695  12.067 
ATOM   5942  CG  LEU B 167     -51.817 -16.366  10.775 
ATOM   5943  CD1 LEU B 167     -52.401 -15.124  10.137 
ATOM   5944  CD2 LEU B 167     -50.313 -16.178  10.985 
ATOM   5945  N   PRO B 168     -51.813 -17.950  15.231 
ATOM   5946  CA  PRO B 168     -52.244 -17.982  16.638 
ATOM   5947  C   PRO B 168     -53.171 -16.824  16.965 
ATOM   5948  O   PRO B 168     -53.176 -15.816  16.249 
ATOM   5949  CB  PRO B 168     -50.931 -17.855  17.420 
ATOM   5950  CG  PRO B 168     -49.939 -17.309  16.446 
ATOM   5951  CD  PRO B 168     -50.350 -17.816  15.100 
ATOM   5952  N   GLU B 169     -53.953 -16.976  18.034 
ATOM   5953  CA  GLU B 169     -54.972 -15.986  18.399 
ATOM   5954  C   GLU B 169     -54.389 -14.617  18.765 
ATOM   5955  O   GLU B 169     -55.037 -13.595  18.565 
ATOM   5956  CB  GLU B 169     -55.929 -16.514  19.489 
ATOM   5957  CG  GLU B 169     -55.290 -17.332  20.610 
ATOM   5958  CD  GLU B 169     -55.151 -18.818  20.276 
ATOM   5959  OE1 GLU B 169     -54.263 -19.185  19.465 
ATOM   5960  OE2 GLU B 169     -55.921 -19.628  20.847 
ATOM   5961  N   TYR B 170     -53.154 -14.595  19.262 
ATOM   5962  CA  TYR B 170     -52.513 -13.341  19.629 
ATOM   5963  C   TYR B 170     -52.235 -12.447  18.419 
ATOM   5964  O   TYR B 170     -51.936 -11.263  18.568 
ATOM   5965  CB  TYR B 170     -51.240 -13.592  20.433 
ATOM   5966  CG  TYR B 170     -50.068 -14.150  19.643 
ATOM   5967  CD1 TYR B 170     -49.420 -13.385  18.667 
ATOM   5968  CD2 TYR B 170     -49.589 -15.431  19.898 
ATOM   5969  CE1 TYR B 170     -48.347 -13.896  17.957 
ATOM   5970  CE2 TYR B 170     -48.518 -15.945  19.193 
ATOM   5971  CZ  TYR B 170     -47.903 -15.173  18.225 
ATOM   5972  OH  TYR B 170     -46.847 -15.693  17.529 
ATOM   5973  N   PHE B 171     -52.328 -13.009  17.220 
ATOM   5974  CA  PHE B 171     -52.245 -12.188  16.017 
ATOM   5975  C   PHE B 171     -53.325 -11.115  15.969 
ATOM   5976  O   PHE B 171     -53.128 -10.058  15.380 
ATOM   5977  CB  PHE B 171     -52.307 -13.044  14.761 
ATOM   5978  CG  PHE B 171     -50.972 -13.323  14.178 
ATOM   5979  CD1 PHE B 171     -50.123 -14.233  14.777 
ATOM   5980  CD2 PHE B 171     -50.552 -12.656  13.042 
ATOM   5981  CE1 PHE B 171     -48.873 -14.487  14.251 
ATOM   5982  CE2 PHE B 171     -49.301 -12.906  12.511 
ATOM   5983  CZ  PHE B 171     -48.461 -13.821  13.117 
ATOM   5984  N   SER B 172     -54.466 -11.405  16.592 
ATOM   5985  CA  SER B 172     -55.543 -10.437  16.767 
ATOM   5986  C   SER B 172     -55.011  -9.181  17.455 
ATOM   5987  O   SER B 172     -55.519  -8.081  17.255 
ATOM   5988  CB  SER B 172     -56.668 -11.074  17.584 
ATOM   5989  OG  SER B 172     -57.124 -10.195  18.585 
ATOM   5990  N   ASN B 173     -53.961  -9.374  18.243 
ATOM   5991  CA  ASN B 173     -53.298  -8.313  18.982 
ATOM   5992  C   ASN B 173     -52.308  -7.505  18.138 
ATOM   5993  O   ASN B 173     -52.083  -6.319  18.381 
ATOM   5994  CB  ASN B 173     -52.564  -8.943  20.163 
ATOM   5995  CG  ASN B 173     -52.762  -8.186  21.449 
ATOM   5996  OD1 ASN B 173     -52.956  -6.966  21.448 
ATOM   5997  ND2 ASN B 173     -52.708  -8.908  22.563 
ATOM   5998  N   LEU B 174     -51.709  -8.157  17.148 
ATOM   5999  CA  LEU B 174     -50.697  -7.523  16.315 
ATOM   6000  C   LEU B 174     -51.371  -6.599  15.319 
ATOM   6001  O   LEU B 174     -51.376  -6.853  14.113 
ATOM   6002  CB  LEU B 174     -49.828  -8.576  15.628 
ATOM   6003  CG  LEU B 174     -49.172  -9.579  16.588 
ATOM   6004  CD1 LEU B 174     -48.375 -10.640  15.847 
ATOM   6005  CD2 LEU B 174     -48.303  -8.887  17.630 
ATOM   6006  N   THR B 175     -51.915  -5.509  15.857 
ATOM   6007  CA  THR B 175     -52.756  -4.558  15.127 
ATOM   6008  C   THR B 175     -52.026  -3.740  14.061 
ATOM   6009  O   THR B 175     -52.661  -3.202  13.156 
ATOM   6010  CB  THR B 175     -53.551  -3.667  16.126 
ATOM   6011  OG1 THR B 175     -54.713  -4.382  16.550 
ATOM   6012  CG2 THR B 175     -54.008  -2.344  15.520 
ATOM   6013  N   ASN B 176     -50.705  -3.642  14.138 
ATOM   6014  CA  ASN B 176     -49.998  -2.831  13.140 
ATOM   6015  C   ASN B 176     -49.158  -3.634  12.151 
ATOM   6016  O   ASN B 176     -48.418  -3.061  11.343 
ATOM   6017  CB  ASN B 176     -49.175  -1.747  13.821 
ATOM   6018  CG  ASN B 176     -50.017  -0.874  14.719 
ATOM   6019  OD1 ASN B 176     -50.088  -1.103  15.926 
ATOM   6020  ND2 ASN B 176     -50.678   0.120  14.134 
ATOM   6021  N   LEU B 177     -49.310  -4.956  12.204 
ATOM   6022  CA  LEU B 177     -48.530  -5.868  11.377 
ATOM   6023  C   LEU B 177     -48.721  -5.626   9.867 
ATOM   6024  O   LEU B 177     -49.781  -5.906   9.325 
ATOM   6025  CB  LEU B 177     -48.867  -7.315  11.737 
ATOM   6026  CG  LEU B 177     -47.843  -8.367  11.301 
ATOM   6027  CD1 LEU B 177     -46.514  -8.154  12.017 
ATOM   6028  CD2 LEU B 177     -48.388  -9.760  11.571 
ATOM   6029  N   GLU B 178     -47.678  -5.110   9.210 
ATOM   6030  CA  GLU B 178     -47.695  -4.821   7.768 
ATOM   6031  C   GLU B 178     -46.930  -5.832   6.913 
ATOM   6032  O   GLU B 178     -47.170  -5.931   5.713 
ATOM   6033  CB  GLU B 178     -47.192  -3.399   7.494 
ATOM   6034  CG  GLU B 178     -48.125  -2.329   8.036 
ATOM   6035  CD  GLU B 178     -47.639  -0.904   7.813 
ATOM   6036  OE1 GLU B 178     -48.512  -0.041   7.547 
ATOM   6037  OE2 GLU B 178     -46.412  -0.639   7.915 
ATOM   6038  N   HIS B 179     -46.007  -6.573   7.524 
ATOM   6039  CA  HIS B 179     -45.231  -7.574   6.802 
ATOM   6040  C   HIS B 179     -44.999  -8.823   7.603 
ATOM   6041  O   HIS B 179     -44.443  -8.775   8.696 
ATOM   6042  CB  HIS B 179     -43.906  -7.006   6.295 
ATOM   6043  CG  HIS B 179     -43.291  -7.823   5.174 
ATOM   6044  ND1 HIS B 179     -42.430  -8.836   5.398 
ATOM   6045  CD2 HIS B 179     -43.467  -7.759   3.789 
ATOM   6046  CE1 HIS B 179     -42.063  -9.385   4.225 
ATOM   6047  NE2 HIS B 179     -42.705  -8.730   3.242 
ATOM   6048  N   LEU B 180     -45.457  -9.952   7.067 
ATOM   6049  CA  LEU B 180     -45.213 -11.246   7.666 
ATOM   6050  C   LEU B 180     -44.530 -12.155   6.648 
ATOM   6051  O   LEU B 180     -45.074 -12.441   5.584 
ATOM   6052  CB  LEU B 180     -46.513 -11.878   8.161 
ATOM   6053  CG  LEU B 180     -46.397 -13.333   8.648 
ATOM   6054  CD1 LEU B 180     -45.483 -13.453   9.863 
ATOM   6055  CD2 LEU B 180     -47.756 -13.967   8.930 
ATOM   6056  N   ASP B 181     -43.332 -12.607   6.981 
ATOM   6057  CA  ASP B 181     -42.546 -13.421   6.061 
ATOM   6058  C   ASP B 181     -42.442 -14.836   6.623 
ATOM   6059  O   ASP B 181     -41.842 -15.061   7.665 
ATOM   6060  CB  ASP B 181     -41.165 -12.785   5.831 
ATOM   6061  CG  ASP B 181     -40.350 -13.487   4.747 
ATOM   6062  OD1 ASP B 181     -40.735 -14.574   4.259 
ATOM   6063  OD2 ASP B 181     -39.289 -12.944   4.382 
ATOM   6064  N   LEU B 182     -43.040 -15.778   5.911 
ATOM   6065  CA  LEU B 182     -43.058 -17.185   6.308 
ATOM   6066  C   LEU B 182     -42.397 -18.054   5.242 
ATOM   6067  O   LEU B 182     -42.588 -19.277   5.202 
ATOM   6068  CB  LEU B 182     -44.504 -17.637   6.538 
ATOM   6069  CG  LEU B 182     -45.086 -17.343   7.919 
ATOM   6070  CD1 LEU B 182     -46.608 -17.450   7.946 
ATOM   6071  CD2 LEU B 182     -44.479 -18.305   8.927 
ATOM   6072  N   SER B 183     -41.629 -17.414   4.365 
ATOM   6073  CA  SER B 183     -40.972 -18.126   3.281 
ATOM   6074  C   SER B 183     -39.930 -19.066   3.845 
ATOM   6075  O   SER B 183     -39.423 -18.837   4.950 
ATOM   6076  CB  SER B 183     -40.318 -17.136   2.326 
ATOM   6077  OG  SER B 183     -39.402 -16.335   3.029 
ATOM   6078  N   SER B 184     -39.607 -20.121   3.097 
ATOM   6079  CA  SER B 184     -38.590 -21.091   3.534 
ATOM   6080  C   SER B 184     -38.911 -21.697   4.899 
ATOM   6081  O   SER B 184     -38.056 -21.756   5.786 
ATOM   6082  CB  SER B 184     -37.179 -20.477   3.550 
ATOM   6083  OG  SER B 184     -36.860 -19.900   2.297 
ATOM   6084  N   ASN B 185     -40.162 -22.121   5.054 
ATOM   6085  CA  ASN B 185     -40.584 -22.937   6.184 
ATOM   6086  C   ASN B 185     -41.069 -24.284   5.703 
ATOM   6087  O   ASN B 185     -40.669 -24.727   4.643 
ATOM   6088  CB  ASN B 185     -41.630 -22.215   7.035 
ATOM   6089  CG  ASN B 185     -41.009 -21.168   7.938 
ATOM   6090  OD1 ASN B 185     -40.890 -19.999   7.571 
ATOM   6091  ND2 ASN B 185     -40.594 -21.585   9.119 
ATOM   6092  N   LYS B 186     -41.925 -24.943   6.468 
ATOM   6093  CA  LYS B 186     -42.311 -26.299   6.119 
ATOM   6094  C   LYS B 186     -43.828 -26.460   5.969 
ATOM   6095  O   LYS B 186     -44.385 -27.518   6.264 
ATOM   6096  CB  LYS B 186     -41.714 -27.281   7.137 
ATOM   6097  CG  LYS B 186     -40.198 -27.454   7.023 
ATOM   6098  CD  LYS B 186     -39.820 -28.496   5.960 
ATOM   6099  CE  LYS B 186     -38.647 -28.071   5.065 
ATOM   6100  NZ  LYS B 186     -37.472 -27.471   5.772 
ATOM   6101  N   ILE B 187     -44.494 -25.413   5.485 
ATOM   6102  CA  ILE B 187     -45.944 -25.460   5.311 
ATOM   6103  C   ILE B 187     -46.317 -26.186   4.028 
ATOM   6104  O   ILE B 187     -45.844 -25.834   2.944 
ATOM   6105  CB  ILE B 187     -46.566 -24.065   5.341 
ATOM   6106  CG1 ILE B 187     -45.981 -23.270   6.520 
ATOM   6107  CG2 ILE B 187     -48.092 -24.169   5.415 
ATOM   6108  CD1 ILE B 187     -46.249 -21.783   6.488 
ATOM   6109  N   GLN B 188     -47.149 -27.216   4.169 
ATOM   6110  CA  GLN B 188     -47.592 -28.032   3.044 
ATOM   6111  C   GLN B 188     -49.041 -27.757   2.704 
ATOM   6112  O   GLN B 188     -49.496 -28.013   1.576 
ATOM   6113  CB  GLN B 188     -47.439 -29.511   3.377 
ATOM   6114  CG  GLN B 188     -46.012 -30.009   3.357 
ATOM   6115  CD  GLN B 188     -45.828 -31.256   4.199 
ATOM   6116  OE1 GLN B 188     -45.612 -32.344   3.668 
ATOM   6117  NE2 GLN B 188     -45.925 -31.104   5.525 
ATOM   6118  N   SER B 189     -49.764 -27.242   3.690 
ATOM   6119  CA  SER B 189     -51.213 -27.133   3.609 
ATOM   6120  C   SER B 189     -51.698 -25.877   4.299 
ATOM   6121  O   SER B 189     -51.160 -25.483   5.334 
ATOM   6122  CB  SER B 189     -51.884 -28.357   4.259 
ATOM   6123  OG  SER B 189     -51.528 -29.560   3.598 
ATOM   6124  N   ILE B 190     -52.719 -25.257   3.718 
ATOM   6125  CA  ILE B 190     -53.380 -24.119   4.326 
ATOM   6126  C   ILE B 190     -54.876 -24.384   4.338 
ATOM   6127  O   ILE B 190     -55.511 -24.583   3.283 
ATOM   6128  CB  ILE B 190     -53.088 -22.812   3.571 
ATOM   6129  CG1 ILE B 190     -51.621 -22.388   3.766 
ATOM   6130  CG2 ILE B 190     -54.056 -21.706   4.006 
ATOM   6131  CD1 ILE B 190     -51.184 -21.220   2.895 
ATOM   6132  N   TYR B 191     -55.439 -24.367   5.534 
ATOM   6133  CA  TYR B 191     -56.850 -24.652   5.719 
ATOM   6134  C   TYR B 191     -57.656 -23.390   6.007 
ATOM   6135  O   TYR B 191     -57.096 -22.390   6.467 
ATOM   6136  CB  TYR B 191     -56.988 -25.653   6.842 
ATOM   6137  CG  TYR B 191     -56.297 -26.945   6.517 
ATOM   6138  CD1 TYR B 191     -55.118 -27.316   7.171 
ATOM   6139  CD2 TYR B 191     -56.802 -27.786   5.533 
ATOM   6140  CE1 TYR B 191     -54.478 -28.510   6.867 
ATOM   6141  CE2 TYR B 191     -56.176 -28.976   5.217 
ATOM   6142  CZ  TYR B 191     -55.019 -29.345   5.888 
ATOM   6143  OH  TYR B 191     -54.414 -30.550   5.566 
ATOM   6144  N   CYS B 192     -58.959 -23.421   5.725 
ATOM   6145  CA  CYS B 192     -59.823 -22.291   6.067 
ATOM   6146  C   CYS B 192     -59.673 -21.846   7.523 
ATOM   6147  O   CYS B 192     -59.536 -20.656   7.793 
ATOM   6148  CB  CYS B 192     -61.290 -22.595   5.763 
ATOM   6149  SG  CYS B 192     -61.553 -23.116   4.066 
ATOM   6150  N   THR B 193     -59.673 -22.802   8.450 
ATOM   6151  CA  THR B 193     -59.638 -22.498   9.879 
ATOM   6152  C   THR B 193     -58.247 -22.077  10.363 
ATOM   6153  O   THR B 193     -58.068 -21.713  11.533 
ATOM   6154  CB  THR B 193     -60.155 -23.687  10.716 
ATOM   6155  OG1 THR B 193     -59.527 -24.895  10.266 
ATOM   6156  CG2 THR B 193     -61.684 -23.828  10.590 
ATOM   6157  N   ASP B 194     -57.267 -22.145   9.462 
ATOM   6158  CA  ASP B 194     -55.912 -21.653   9.718 
ATOM   6159  C   ASP B 194     -55.863 -20.127   9.784 
ATOM   6160  O   ASP B 194     -55.045 -19.561  10.498 
ATOM   6161  CB  ASP B 194     -54.932 -22.164   8.650 
ATOM   6162  CG  ASP B 194     -54.460 -23.602   8.904 
ATOM   6163  OD1 ASP B 194     -53.772 -24.165   8.024 
ATOM   6164  OD2 ASP B 194     -54.752 -24.170   9.974 
ATOM   6165  N   LEU B 195     -56.751 -19.468   9.046 
ATOM   6166  CA  LEU B 195     -56.810 -18.003   9.006 
ATOM   6167  C   LEU B 195     -57.969 -17.430   9.823 
ATOM   6168  O   LEU B 195     -58.349 -16.265   9.634 
ATOM   6169  CB  LEU B 195     -56.939 -17.506   7.565 
ATOM   6170  CG  LEU B 195     -55.862 -17.871   6.552 
ATOM   6171  CD1 LEU B 195     -56.204 -19.194   5.886 
ATOM   6172  CD2 LEU B 195     -55.748 -16.762   5.517 
ATOM   6173  N   ARG B 196     -58.527 -18.244  10.719 
ATOM   6174  CA  ARG B 196     -59.622 -17.806  11.598 
ATOM   6175  C   ARG B 196     -59.341 -16.416  12.211 
ATOM   6176  O   ARG B 196     -60.202 -15.541  12.187 
ATOM   6177  CB  ARG B 196     -59.931 -18.886  12.665 
ATOM   6178  CG  ARG B 196     -61.068 -18.570  13.635 
ATOM   6179  CD  ARG B 196     -61.726 -19.812  14.265 
ATOM   6180  NE  ARG B 196     -60.929 -21.053  14.220 
ATOM   6181  CZ  ARG B 196     -60.190 -21.536  15.222 
ATOM   6182  NH1 ARG B 196     -60.122 -20.894  16.380 
ATOM   6183  NH2 ARG B 196     -59.507 -22.668  15.066 
ATOM   6184  N   VAL B 197     -58.123 -16.205  12.705 
ATOM   6185  CA  VAL B 197     -57.773 -14.953  13.376 
ATOM   6186  C   VAL B 197     -57.852 -13.711  12.485 
ATOM   6187  O   VAL B 197     -58.255 -12.641  12.935 
ATOM   6188  CB  VAL B 197     -56.397 -15.033  14.048 
ATOM   6189  CG1 VAL B 197     -56.278 -13.965  15.128 
ATOM   6190  CG2 VAL B 197     -56.220 -16.399  14.674 
ATOM   6191  N   LEU B 198     -57.492 -13.857  11.219 
ATOM   6192  CA  LEU B 198     -57.453 -12.714  10.316 
ATOM   6193  C   LEU B 198     -58.807 -12.048  10.060 
ATOM   6194  O   LEU B 198     -58.857 -10.852   9.771 
ATOM   6195  CB  LEU B 198     -56.797 -13.098   8.996 
ATOM   6196  CG  LEU B 198     -55.292 -13.373   9.032 
ATOM   6197  CD1 LEU B 198     -54.821 -13.694   7.625 
ATOM   6198  CD2 LEU B 198     -54.511 -12.203   9.621 
ATOM   6199  N   HIS B 199     -59.893 -12.814  10.176 
ATOM   6200  CA  HIS B 199     -61.245 -12.301   9.915 
ATOM   6201  C   HIS B 199     -61.744 -11.348  10.970 
ATOM   6202  O   HIS B 199     -62.683 -10.584  10.745 
ATOM   6203  CB  HIS B 199     -62.211 -13.459   9.711 
ATOM   6204  CG  HIS B 199     -61.920 -14.270   8.470 
ATOM   6205  ND1 HIS B 199     -62.417 -13.949   7.266 
ATOM   6206  CD2 HIS B 199     -61.128 -15.404   8.279 
ATOM   6207  CE1 HIS B 199     -61.977 -14.832   6.348 
ATOM   6208  NE2 HIS B 199     -61.185 -15.719   6.970 
ATOM   6209  N   GLN B 200     -61.096 -11.372  12.126 
ATOM   6210  CA  GLN B 200     -61.444 -10.502  13.242 
ATOM   6211  C   GLN B 200     -60.693  -9.168  13.184 
ATOM   6212  O   GLN B 200     -60.947  -8.264  13.978 
ATOM   6213  CB  GLN B 200     -61.142 -11.234  14.553 
ATOM   6214  CG  GLN B 200     -61.735 -12.638  14.593 
ATOM   6215  CD  GLN B 200     -61.079 -13.553  15.612 
ATOM   6216  OE1 GLN B 200     -61.753 -14.119  16.467 
ATOM   6217  NE2 GLN B 200     -59.766 -13.710  15.522 
ATOM   6218  N   MET B 201     -59.798  -9.039  12.210 
ATOM   6219  CA  MET B 201     -58.723  -8.052  12.272 
ATOM   6220  C   MET B 201     -58.889  -6.753  11.472 
ATOM   6221  O   MET B 201     -59.121  -6.791  10.265 
ATOM   6222  CB  MET B 201     -57.407  -8.719  11.909 
ATOM   6223  CG  MET B 201     -56.832  -9.526  13.047 
ATOM   6224  SD  MET B 201     -55.085  -9.144  13.191 
ATOM   6225  CE  MET B 201     -55.145  -7.477  13.861 
ATOM   6226  N   PRO B 202     -58.736  -5.600  12.161 
ATOM   6227  CA  PRO B 202     -58.905  -4.252  11.611 
ATOM   6228  C   PRO B 202     -57.812  -3.843  10.613 
ATOM   6229  O   PRO B 202     -57.845  -4.304   9.468 
ATOM   6230  CB  PRO B 202     -58.891  -3.351  12.863 
ATOM   6231  CG  PRO B 202     -59.137  -4.265  14.021 
ATOM   6232  CD  PRO B 202     -58.487  -5.554  13.615 
ATOM   6233  N   LEU B 203     -56.861  -3.006  11.054 
ATOM   6234  CA  LEU B 203     -55.873  -2.320  10.178 
ATOM   6235  C   LEU B 203     -55.100  -3.263   9.237 
ATOM   6236  O   LEU B 203     -54.124  -3.901   9.647 
ATOM   6237  CB  LEU B 203     -54.870  -1.460  10.993 
ATOM   6238  CG  LEU B 203     -55.052  -0.822  12.392 
ATOM   6239  CD1 LEU B 203     -53.819   0.012  12.721 
ATOM   6240  CD2 LEU B 203     -56.299   0.033  12.569 
ATOM   6241  N   LEU B 204     -55.540  -3.346   7.980 
ATOM   6242  CA  LEU B 204     -54.938  -4.280   7.034 
ATOM   6243  C   LEU B 204     -54.154  -3.575   5.930 
ATOM   6244  O   LEU B 204     -54.709  -3.020   4.991 
ATOM   6245  CB  LEU B 204     -55.967  -5.282   6.476 
ATOM   6246  CG  LEU B 204     -56.404  -6.549   7.260 
ATOM   6247  CD1 LEU B 204     -55.742  -7.830   6.763 
ATOM   6248  CD2 LEU B 204     -56.252  -6.458   8.774 
ATOM   6249  N   ASN B 205     -52.842  -3.568   6.114 
ATOM   6250  CA  ASN B 205     -51.878  -3.327   5.063 
ATOM   6251  C   ASN B 205     -50.890  -4.487   5.199 
ATOM   6252  O   ASN B 205     -49.711  -4.293   5.462 
ATOM   6253  CB  ASN B 205     -51.198  -1.962   5.254 
ATOM   6254  CG  ASN B 205     -50.139  -1.677   4.204 
ATOM   6255  OD1 ASN B 205     -50.148  -2.267   3.128 
ATOM   6256  ND2 ASN B 205     -49.213  -0.768   4.518 
ATOM   6257  N   LEU B 206     -51.398  -5.704   5.052 
ATOM   6258  CA  LEU B 206     -50.622  -6.906   5.343 
ATOM   6259  C   LEU B 206     -50.019  -7.585   4.117 
ATOM   6260  O   LEU B 206     -50.733  -8.042   3.234 
ATOM   6261  CB  LEU B 206     -51.478  -7.891   6.136 
ATOM   6262  CG  LEU B 206     -50.854  -8.974   7.027 
ATOM   6263  CD1 LEU B 206     -51.293 -10.352   6.570 
ATOM   6264  CD2 LEU B 206     -49.339  -8.893   7.189 
ATOM   6265  N   SER B 207     -48.693  -7.620   4.085 
ATOM   6266  CA  SER B 207     -47.926  -8.320   3.064 
ATOM   6267  C   SER B 207     -47.485  -9.667   3.608 
ATOM   6268  O   SER B 207     -46.997  -9.782   4.731 
ATOM   6269  CB  SER B 207     -46.689  -7.528   2.674 
ATOM   6270  OG  SER B 207     -47.039  -6.321   2.050 
ATOM   6271  N   LEU B 208     -47.634 -10.686   2.787 
ATOM   6272  CA  LEU B 208     -47.393 -12.019   3.221 
ATOM   6273  C   LEU B 208     -46.516 -12.704   2.194 
ATOM   6274  O   LEU B 208     -46.883 -12.760   1.026 
ATOM   6275  CB  LEU B 208     -48.733 -12.720   3.346 
ATOM   6276  CG  LEU B 208     -48.786 -14.121   3.926 
ATOM   6277  CD1 LEU B 208     -48.274 -14.097   5.360 
ATOM   6278  CD2 LEU B 208     -50.225 -14.622   3.846 
ATOM   6279  N   ASP B 209     -45.345 -13.176   2.627 
ATOM   6280  CA  ASP B 209     -44.459 -13.984   1.793 
ATOM   6281  C   ASP B 209     -44.502 -15.439   2.238 
ATOM   6282  O   ASP B 209     -44.272 -15.769   3.405 
ATOM   6283  CB  ASP B 209     -43.024 -13.460   1.834 
ATOM   6284  CG  ASP B 209     -42.157 -14.003   0.683 
ATOM   6285  OD1 ASP B 209     -42.476 -15.053   0.076 
ATOM   6286  OD2 ASP B 209     -41.136 -13.370   0.379 
ATOM   6287  N   LEU B 210     -44.803 -16.308   1.288 
ATOM   6288  CA  LEU B 210     -44.994 -17.725   1.556 
ATOM   6289  C   LEU B 210     -44.155 -18.521   0.596 
ATOM   6290  O   LEU B 210     -44.377 -19.716   0.416 
ATOM   6291  CB  LEU B 210     -46.467 -18.117   1.401 
ATOM   6292  CG  LEU B 210     -47.381 -17.809   2.582 
ATOM   6293  CD1 LEU B 210     -48.844 -18.041   2.200 
ATOM   6294  CD2 LEU B 210     -46.973 -18.648   3.793 
ATOM   6295  N   SER B 211     -43.178 -17.846  -0.003 
ATOM   6296  CA  SER B 211     -42.294 -18.458  -0.983 
ATOM   6297  C   SER B 211     -41.516 -19.620  -0.380 
ATOM   6298  O   SER B 211     -41.227 -19.640   0.821 
ATOM   6299  CB  SER B 211     -41.340 -17.417  -1.559 
ATOM   6300  OG  SER B 211     -42.077 -16.331  -2.106 
ATOM   6301  N   LEU B 212     -41.207 -20.595  -1.230 
ATOM   6302  CA  LEU B 212     -40.368 -21.727  -0.843 
ATOM   6303  C   LEU B 212     -40.918 -22.542   0.343 
ATOM   6304  O   LEU B 212     -40.158 -23.096   1.110 
ATOM   6305  CB  LEU B 212     -38.934 -21.253  -0.590 
ATOM   6306  CG  LEU B 212     -38.122 -21.005  -1.865 
ATOM   6307  CD1 LEU B 212     -36.930 -20.104  -1.593 
ATOM   6308  CD2 LEU B 212     -37.703 -22.338  -2.475 
ATOM   6309  N   ASN B 213     -42.238 -22.575   0.505 
ATOM   6310  CA  ASN B 213     -42.870 -23.586   1.347 
ATOM   6311  C   ASN B 213     -43.337 -24.721   0.447 
ATOM   6312  O   ASN B 213     -43.920 -24.450  -0.601 
ATOM   6313  CB  ASN B 213     -44.051 -23.002   2.109 
ATOM   6314  CG  ASN B 213     -43.618 -22.144   3.276 
ATOM   6315  OD1 ASN B 213     -43.462 -22.630   4.384 
ATOM   6316  ND2 ASN B 213     -43.438 -20.855   3.034 
ATOM   6317  N   PRO B 214     -43.076 -25.991   0.837 
ATOM   6318  CA  PRO B 214     -43.482 -27.129   0.000 
ATOM   6319  C   PRO B 214     -44.999 -27.282   0.034 
ATOM   6320  O   PRO B 214     -45.542 -28.151   0.712 
ATOM   6321  CB  PRO B 214     -42.783 -28.323   0.661 
ATOM   6322  CG  PRO B 214     -42.611 -27.923   2.092 
ATOM   6323  CD  PRO B 214     -42.483 -26.427   2.120 
ATOM   6324  N   MET B 215     -45.665 -26.418  -0.711 
ATOM   6325  CA  MET B 215     -47.094 -26.247  -0.627 
ATOM   6326  C   MET B 215     -47.763 -27.287  -1.519 
ATOM   6327  O   MET B 215     -47.593 -27.276  -2.733 
ATOM   6328  CB  MET B 215     -47.448 -24.820  -1.071 
ATOM   6329  CG  MET B 215     -48.855 -24.357  -0.739 
ATOM   6330  SD  MET B 215     -49.107 -24.032   1.017 
ATOM   6331  CE  MET B 215     -48.031 -22.604   1.219 
ATOM   6332  N   ASN B 216     -48.521 -28.192  -0.924 
ATOM   6333  CA  ASN B 216     -49.195 -29.198  -1.730 
ATOM   6334  C   ASN B 216     -50.705 -28.935  -1.865 
ATOM   6335  O   ASN B 216     -51.336 -29.378  -2.823 
ATOM   6336  CB  ASN B 216     -48.833 -30.614  -1.243 
ATOM   6337  CG  ASN B 216     -50.031 -31.418  -0.788 
ATOM   6338  OD1 ASN B 216     -50.435 -32.353  -1.476 
ATOM   6339  ND2 ASN B 216     -50.600 -31.075   0.377 
ATOM   6340  N   PHE B 217     -51.262 -28.171  -0.931 
ATOM   6341  CA  PHE B 217     -52.698 -27.943  -0.892 
ATOM   6342  C   PHE B 217     -53.079 -26.647  -0.209 
ATOM   6343  O   PHE B 217     -52.660 -26.378   0.914 
ATOM   6344  CB  PHE B 217     -53.390 -29.102  -0.153 
ATOM   6345  CG  PHE B 217     -54.873 -28.916   0.024 
ATOM   6346  CD1 PHE B 217     -55.748 -29.124  -1.041 
ATOM   6347  CD2 PHE B 217     -55.396 -28.549   1.256 
ATOM   6348  CE1 PHE B 217     -57.116 -28.961  -0.878 
ATOM   6349  CE2 PHE B 217     -56.765 -28.397   1.432 
ATOM   6350  CZ  PHE B 217     -57.628 -28.601   0.362 
ATOM   6351  N   ILE B 218     -53.909 -25.854  -0.868 
ATOM   6352  CA  ILE B 218     -54.586 -24.767  -0.179 
ATOM   6353  C   ILE B 218     -56.076 -24.965  -0.343 
ATOM   6354  O   ILE B 218     -56.576 -25.182  -1.452 
ATOM   6355  CB  ILE B 218     -54.162 -23.378  -0.692 
ATOM   6356  CG1 ILE B 218     -52.660 -23.181  -0.477 
ATOM   6357  CG2 ILE B 218     -54.971 -22.267  -0.005 
ATOM   6358  CD1 ILE B 218     -52.061 -22.114  -1.371 
ATOM   6359  N   GLN B 219     -56.782 -24.868   0.773 
ATOM   6360  CA  GLN B 219     -58.196 -25.152   0.800 
ATOM   6361  C   GLN B 219     -59.055 -24.062   0.184 
ATOM   6362  O   GLN B 219     -59.043 -22.913   0.644 
ATOM   6363  CB  GLN B 219     -58.645 -25.421   2.226 
ATOM   6364  CG  GLN B 219     -60.004 -26.084   2.325 
ATOM   6365  CD  GLN B 219     -60.220 -26.663   3.694 
ATOM   6366  OE1 GLN B 219     -59.873 -26.042   4.694 
ATOM   6367  NE2 GLN B 219     -60.774 -27.862   3.750 
ATOM   6368  N   PRO B 220     -59.842 -24.430  -0.841 
ATOM   6369  CA  PRO B 220     -60.779 -23.454  -1.395 
ATOM   6370  C   PRO B 220     -61.582 -22.844  -0.261 
ATOM   6371  O   PRO B 220     -62.192 -23.565   0.526 
ATOM   6372  CB  PRO B 220     -61.689 -24.291  -2.304 
ATOM   6373  CG  PRO B 220     -60.942 -25.560  -2.569 
ATOM   6374  CD  PRO B 220     -60.048 -25.789  -1.379 
ATOM   6375  N   GLY B 221     -61.550 -21.524  -0.155 
ATOM   6376  CA  GLY B 221     -62.267 -20.843   0.903 
ATOM   6377  C   GLY B 221     -61.323 -20.225   1.892 
ATOM   6378  O   GLY B 221     -61.692 -19.318   2.617 
ATOM   6379  N   ALA B 222     -60.086 -20.706   1.911 
ATOM   6380  CA  ALA B 222     -59.120 -20.243   2.897 
ATOM   6381  C   ALA B 222     -58.898 -18.732   2.850 
ATOM   6382  O   ALA B 222     -58.677 -18.105   3.880 
ATOM   6383  CB  ALA B 222     -57.806 -20.993   2.755 
ATOM   6384  N   PHE B 223     -58.961 -18.145   1.662 
ATOM   6385  CA  PHE B 223     -58.693 -16.715   1.531 
ATOM   6386  C   PHE B 223     -59.929 -15.909   1.124 
ATOM   6387  O   PHE B 223     -59.824 -14.718   0.822 
ATOM   6388  CB  PHE B 223     -57.495 -16.469   0.602 
ATOM   6389  CG  PHE B 223     -56.185 -16.987   1.147 
ATOM   6390  CD1 PHE B 223     -55.826 -18.325   0.991 
ATOM   6391  CD2 PHE B 223     -55.318 -16.144   1.829 
ATOM   6392  CE1 PHE B 223     -54.623 -18.809   1.502 
ATOM   6393  CE2 PHE B 223     -54.113 -16.614   2.331 
ATOM   6394  CZ  PHE B 223     -53.764 -17.951   2.177 
ATOM   6395  N   LYS B 224     -61.098 -16.551   1.144 
ATOM   6396  CA  LYS B 224     -62.373 -15.839   0.979 
ATOM   6397  C   LYS B 224     -62.438 -14.657   1.938 
ATOM   6398  O   LYS B 224     -62.150 -14.791   3.123 
ATOM   6399  CB  LYS B 224     -63.596 -16.767   1.172 
ATOM   6400  CG  LYS B 224     -63.874 -17.681  -0.016 
ATOM   6401  CD  LYS B 224     -65.115 -18.551   0.174 
ATOM   6402  CE  LYS B 224     -65.315 -19.482  -1.020 
ATOM   6403  NZ  LYS B 224     -66.301 -20.570  -0.752 
ATOM   6404  N   GLU B 225     -62.794 -13.497   1.398 
ATOM   6405  CA  GLU B 225     -62.922 -12.264   2.174 
ATOM   6406  C   GLU B 225     -61.661 -11.857   2.946 
ATOM   6407  O   GLU B 225     -61.724 -10.995   3.815 
ATOM   6408  CB  GLU B 225     -64.150 -12.317   3.101 
ATOM   6409  CG  GLU B 225     -65.482 -12.148   2.381 
ATOM   6410  CD  GLU B 225     -66.679 -12.412   3.280 
ATOM   6411  OE1 GLU B 225     -66.509 -12.975   4.386 
ATOM   6412  OE2 GLU B 225     -67.803 -12.060   2.875 
ATOM   6413  N   ILE B 226     -60.522 -12.472   2.628 
ATOM   6414  CA  ILE B 226     -59.227 -11.976   3.115 
ATOM   6415  C   ILE B 226     -58.748 -10.824   2.218 
ATOM   6416  O   ILE B 226     -58.921 -10.868   1.001 
ATOM   6417  CB  ILE B 226     -58.153 -13.093   3.193 
ATOM   6418  CG1 ILE B 226     -58.532 -14.172   4.223 
ATOM   6419  CG2 ILE B 226     -56.779 -12.518   3.512 
ATOM   6420  CD1 ILE B 226     -58.620 -13.712   5.667 
ATOM   6421  N   ARG B 227     -58.184  -9.785   2.828 
ATOM   6422  CA  ARG B 227     -57.596  -8.696   2.067 
ATOM   6423  C   ARG B 227     -56.117  -8.576   2.396 
ATOM   6424  O   ARG B 227     -55.725  -8.411   3.552 
ATOM   6425  CB  ARG B 227     -58.325  -7.368   2.286 
ATOM   6426  CG  ARG B 227     -57.942  -6.294   1.269 
ATOM   6427  CD  ARG B 227     -58.853  -5.071   1.316 
ATOM   6428  NE  ARG B 227     -58.547  -4.190   2.446 
ATOM   6429  CZ  ARG B 227     -59.449  -3.675   3.282 
ATOM   6430  NH1 ARG B 227     -60.750  -3.924   3.128 
ATOM   6431  NH2 ARG B 227     -59.044  -2.888   4.273 
ATOM   6432  N   LEU B 228     -55.299  -8.682   1.360 
ATOM   6433  CA  LEU B 228     -53.859  -8.582   1.514 
ATOM   6434  C   LEU B 228     -53.356  -7.453   0.655 
ATOM   6435  O   LEU B 228     -53.850  -7.237  -0.443 
ATOM   6436  CB  LEU B 228     -53.184  -9.887   1.092 
ATOM   6437  CG  LEU B 228     -52.747 -10.957   2.095 
ATOM   6438  CD1 LEU B 228     -53.399 -10.917   3.475 
ATOM   6439  CD2 LEU B 228     -52.948 -12.315   1.450 
ATOM   6440  N   HIS B 229     -52.370  -6.730   1.162 
ATOM   6441  CA  HIS B 229     -51.636  -5.816   0.320 
ATOM   6442  C   HIS B 229     -50.828  -6.601  -0.687 
ATOM   6443  O   HIS B 229     -50.951  -6.383  -1.887 
ATOM   6444  CB  HIS B 229     -50.750  -4.918   1.159 
ATOM   6445  CG  HIS B 229     -49.972  -3.921   0.347 
ATOM   6446  ND1 HIS B 229     -48.663  -4.081   0.069 
ATOM   6447  CD2 HIS B 229     -50.367  -2.744  -0.275 
ATOM   6448  CE1 HIS B 229     -48.238  -3.050  -0.687 
ATOM   6449  NE2 HIS B 229     -49.280  -2.232  -0.895 
ATOM   6450  N   LYS B 230     -50.021  -7.548  -0.212 
ATOM   6451  CA  LYS B 230     -49.096  -8.273  -1.081 
ATOM   6452  C   LYS B 230     -49.031  -9.757  -0.704 
ATOM   6453  O   LYS B 230     -48.917 -10.100   0.460 
ATOM   6454  CB  LYS B 230     -47.703  -7.628  -1.024 
ATOM   6455  CG  LYS B 230     -46.650  -8.159  -1.994 
ATOM   6456  CD  LYS B 230     -45.278  -7.623  -1.603 
ATOM   6457  CE  LYS B 230     -44.294  -7.595  -2.759 
ATOM   6458  NZ  LYS B 230     -43.472  -8.830  -2.861 
ATOM   6459  N   LEU B 231     -49.126 -10.631  -1.698 
ATOM   6460  CA  LEU B 231     -48.882 -12.041  -1.476 
ATOM   6461  C   LEU B 231     -47.769 -12.462  -2.418 
ATOM   6462  O   LEU B 231     -47.870 -12.284  -3.645 
ATOM   6463  CB  LEU B 231     -50.125 -12.883  -1.762 
ATOM   6464  CG  LEU B 231     -50.429 -14.169  -0.978 
ATOM   6465  CD1 LEU B 231     -51.245 -15.122  -1.838 
ATOM   6466  CD2 LEU B 231     -49.243 -14.899  -0.364 
ATOM   6467  N   THR B 232     -46.708 -13.020  -1.847 
ATOM   6468  CA  THR B 232     -45.644 -13.594  -2.659 
ATOM   6469  C   THR B 232     -45.690 -15.111  -2.484 
ATOM   6470  O   THR B 232     -45.647 -15.622  -1.366 
ATOM   6471  CB  THR B 232     -44.265 -12.989  -2.321 
ATOM   6472  OG1 THR B 232     -44.360 -11.568  -2.375 
ATOM   6473  CG2 THR B 232     -43.170 -13.461  -3.290 
ATOM   6474  N   LEU B 233     -45.820 -15.805  -3.608 
ATOM   6475  CA  LEU B 233     -45.876 -17.248  -3.640 
ATOM   6476  C   LEU B 233     -44.938 -17.749  -4.698 
ATOM   6477  O   LEU B 233     -45.383 -18.211  -5.736 
ATOM   6478  CB  LEU B 233     -47.281 -17.723  -4.024 
ATOM   6479  CG  LEU B 233     -48.299 -17.950  -2.918 
ATOM   6480  CD1 LEU B 233     -49.689 -18.059  -3.518 
ATOM   6481  CD2 LEU B 233     -47.938 -19.221  -2.164 
ATOM   6482  N   ARG B 234     -43.642 -17.664  -4.452 
ATOM   6483  CA  ARG B 234     -42.717 -18.115  -5.460 
ATOM   6484  C   ARG B 234     -42.152 -19.445  -5.038 
ATOM   6485  O   ARG B 234     -41.796 -19.619  -3.882 
ATOM   6486  CB  ARG B 234     -41.599 -17.097  -5.663 
ATOM   6487  CG  ARG B 234     -42.073 -15.760  -6.204 
ATOM   6488  CD  ARG B 234     -40.938 -14.787  -6.327 
ATOM   6489  NE  ARG B 234     -40.015 -15.197  -7.379 
ATOM   6490  CZ  ARG B 234     -38.777 -14.740  -7.502 
ATOM   6491  NH1 ARG B 234     -38.317 -13.863  -6.638 
ATOM   6492  NH2 ARG B 234     -38.000 -15.172  -8.473 
ATOM   6493  N   ASN B 235     -42.090 -20.377  -5.985 
ATOM   6494  CA  ASN B 235     -41.415 -21.652  -5.818 
ATOM   6495  C   ASN B 235     -42.043 -22.487  -4.713 
ATOM   6496  O   ASN B 235     -41.345 -23.105  -3.914 
ATOM   6497  CB  ASN B 235     -39.912 -21.442  -5.575 
ATOM   6498  CG  ASN B 235     -39.054 -22.460  -6.302 
ATOM   6499  OD1 ASN B 235     -38.309 -22.116  -7.232 
ATOM   6500  ND2 ASN B 235     -39.175 -23.721  -5.909 
ATOM   6501  N   ASN B 236     -43.371 -22.489  -4.678 
ATOM   6502  CA  ASN B 236     -44.119 -23.232  -3.686 
ATOM   6503  C   ASN B 236     -44.582 -24.578  -4.155 
ATOM   6504  O   ASN B 236     -45.016 -25.405  -3.344 
ATOM   6505  CB  ASN B 236     -45.363 -22.456  -3.303 
ATOM   6506  CG  ASN B 236     -45.086 -21.414  -2.273 
ATOM   6507  OD1 ASN B 236     -44.773 -21.729  -1.127 
ATOM   6508  ND2 ASN B 236     -45.173 -20.159  -2.675 
ATOM   6509  N   PHE B 237     -44.517 -24.795  -5.463 
ATOM   6510  CA  PHE B 237     -45.285 -25.881  -6.056 
ATOM   6511  C   PHE B 237     -44.453 -26.888  -6.831 
ATOM   6512  O   PHE B 237     -43.744 -26.543  -7.780 
ATOM   6513  CB  PHE B 237     -46.418 -25.315  -6.917 
ATOM   6514  CG  PHE B 237     -47.199 -24.237  -6.239 
ATOM   6515  CD1 PHE B 237     -47.182 -22.942  -6.728 
ATOM   6516  CD2 PHE B 237     -47.952 -24.510  -5.114 
ATOM   6517  CE1 PHE B 237     -47.912 -21.936  -6.109 
ATOM   6518  CE2 PHE B 237     -48.678 -23.508  -4.485 
ATOM   6519  CZ  PHE B 237     -48.657 -22.221  -4.980 
ATOM   6520  N   ASP B 238     -44.569 -28.142  -6.411 
ATOM   6521  CA  ASP B 238     -43.837 -29.237  -7.015 
ATOM   6522  C   ASP B 238     -44.196 -29.397  -8.494 
ATOM   6523  O   ASP B 238     -43.320 -29.587  -9.336 
ATOM   6524  CB  ASP B 238     -44.136 -30.526  -6.257 
ATOM   6525  CG  ASP B 238     -43.139 -31.625  -6.563 
ATOM   6526  OD1 ASP B 238     -41.912 -31.350  -6.548 
ATOM   6527  OD2 ASP B 238     -43.587 -32.769  -6.814 
ATOM   6528  N   SER B 239     -45.485 -29.295  -8.804 
ATOM   6529  CA  SER B 239     -45.965 -29.498 -10.156 
ATOM   6530  C   SER B 239     -47.065 -28.518 -10.522 
ATOM   6531  O   SER B 239     -47.645 -27.844  -9.656 
ATOM   6532  CB  SER B 239     -46.505 -30.916 -10.317 
ATOM   6533  OG  SER B 239     -47.679 -31.049  -9.550 
ATOM   6534  N   LEU B 240     -47.343 -28.480 -11.823 
ATOM   6535  CA  LEU B 240     -48.363 -27.644 -12.422 
ATOM   6536  C   LEU B 240     -49.742 -27.901 -11.814 
ATOM   6537  O   LEU B 240     -50.492 -26.963 -11.547 
ATOM   6538  CB  LEU B 240     -48.358 -27.883 -13.935 
ATOM   6539  CG  LEU B 240     -48.864 -26.862 -14.957 
ATOM   6540  CD1 LEU B 240     -50.299 -27.157 -15.379 
ATOM   6541  CD2 LEU B 240     -48.710 -25.446 -14.434 
ATOM   6542  N   ASN B 241     -50.057 -29.168 -11.562 
ATOM   6543  CA  ASN B 241     -51.343 -29.535 -10.964 
ATOM   6544  C   ASN B 241     -51.458 -29.096  -9.520 
ATOM   6545  O   ASN B 241     -52.508 -28.618  -9.092 
ATOM   6546  CB  ASN B 241     -51.590 -31.038 -11.076 
ATOM   6547  CG  ASN B 241     -51.862 -31.466 -12.497 
ATOM   6548  OD1 ASN B 241     -52.680 -30.860 -13.202 
ATOM   6549  ND2 ASN B 241     -51.171 -32.505 -12.936 
ATOM   6550  N   VAL B 242     -50.372 -29.259  -8.774 
ATOM   6551  CA  VAL B 242     -50.327 -28.782  -7.405 
ATOM   6552  C   VAL B 242     -50.480 -27.262  -7.459 
ATOM   6553  O   VAL B 242     -51.243 -26.699  -6.681 
ATOM   6554  CB  VAL B 242     -49.045 -29.251  -6.661 
ATOM   6555  CG1 VAL B 242     -48.911 -28.601  -5.294 
ATOM   6556  CG2 VAL B 242     -49.046 -30.764  -6.505 
ATOM   6557  N   MET B 243     -49.797 -26.604  -8.402 
ATOM   6558  CA  MET B 243     -49.966 -25.158  -8.559 
ATOM   6559  C   MET B 243     -51.433 -24.798  -8.782 
ATOM   6560  O   MET B 243     -51.994 -23.993  -8.029 
ATOM   6561  CB  MET B 243     -49.106 -24.576  -9.684 
ATOM   6562  CG  MET B 243     -49.211 -23.060  -9.743 
ATOM   6563  SD  MET B 243     -48.131 -22.183 -10.890 
ATOM   6564  CE  MET B 243     -48.881 -22.609 -12.449 
ATOM   6565  N   LYS B 244     -52.041 -25.395  -9.809 
ATOM   6566  CA  LYS B 244     -53.448 -25.153 -10.123 
ATOM   6567  C   LYS B 244     -54.337 -25.373  -8.902 
ATOM   6568  O   LYS B 244     -55.148 -24.505  -8.563 
ATOM   6569  CB  LYS B 244     -53.906 -26.021 -11.292 
ATOM   6570  CG  LYS B 244     -53.505 -25.479 -12.654 
ATOM   6571  CD  LYS B 244     -53.788 -26.476 -13.774 
ATOM   6572  CE  LYS B 244     -55.254 -26.889 -13.832 
ATOM   6573  NZ  LYS B 244     -55.566 -27.615 -15.093 
ATOM   6574  N   THR B 245     -54.152 -26.510  -8.224 
ATOM   6575  CA  THR B 245     -54.881 -26.812  -6.991 
ATOM   6576  C   THR B 245     -54.750 -25.682  -5.989 
ATOM   6577  O   THR B 245     -55.747 -25.194  -5.466 
ATOM   6578  CB  THR B 245     -54.406 -28.129  -6.322 
ATOM   6579  OG1 THR B 245     -54.559 -29.213  -7.235 
ATOM   6580  CG2 THR B 245     -55.229 -28.438  -5.079 
ATOM   6581  N   CYS B 246     -53.525 -25.264  -5.716 
ATOM   6582  CA  CYS B 246     -53.311 -24.248  -4.699 
ATOM   6583  C   CYS B 246     -53.838 -22.870  -5.073 
ATOM   6584  O   CYS B 246     -54.284 -22.129  -4.214 
ATOM   6585  CB  CYS B 246     -51.851 -24.184  -4.322 
ATOM   6586  SG  CYS B 246     -51.325 -25.716  -3.550 
ATOM   6587  N   ILE B 247     -53.799 -22.527  -6.351 
ATOM   6588  CA  ILE B 247     -54.373 -21.249  -6.779 
ATOM   6589  C   ILE B 247     -55.897 -21.197  -6.574 
ATOM   6590  O   ILE B 247     -56.410 -20.197  -6.068 
ATOM   6591  CB  ILE B 247     -53.934 -20.849  -8.202 
ATOM   6592  CG1 ILE B 247     -52.432 -20.535  -8.184 
ATOM   6593  CG2 ILE B 247     -54.739 -19.644  -8.681 
ATOM   6594  CD1 ILE B 247     -51.804 -20.408  -9.550 
ATOM   6595  N   GLN B 248     -56.597 -22.278  -6.920 
ATOM   6596  CA  GLN B 248     -58.019 -22.434  -6.574 
ATOM   6597  C   GLN B 248     -58.334 -22.157  -5.109 
ATOM   6598  O   GLN B 248     -59.425 -21.702  -4.801 
ATOM   6599  CB  GLN B 248     -58.512 -23.836  -6.910 
ATOM   6600  CG  GLN B 248     -58.635 -24.125  -8.394 
ATOM   6601  CD  GLN B 248     -58.873 -25.601  -8.663 
ATOM   6602  OE1 GLN B 248     -58.026 -26.282  -9.254 
ATOM   6603  NE2 GLN B 248     -60.017 -26.109  -8.211 
ATOM   6604  N   GLY B 249     -57.392 -22.451  -4.214 
ATOM   6605  CA  GLY B 249     -57.579 -22.235  -2.769 
ATOM   6606  C   GLY B 249     -57.429 -20.780  -2.350 
ATOM   6607  O   GLY B 249     -57.687 -20.418  -1.203 
ATOM   6608  N   LEU B 250     -56.992 -19.956  -3.296 
ATOM   6609  CA  LEU B 250     -56.897 -18.506  -3.138 
ATOM   6610  C   LEU B 250     -58.204 -17.800  -3.538 
ATOM   6611  O   LEU B 250     -58.347 -16.588  -3.326 
ATOM   6612  CB  LEU B 250     -55.745 -17.976  -4.004 
ATOM   6613  CG  LEU B 250     -54.296 -17.891  -3.504 
ATOM   6614  CD1 LEU B 250     -53.973 -18.758  -2.296 
ATOM   6615  CD2 LEU B 250     -53.351 -18.203  -4.655 
ATOM   6616  N   ALA B 251     -59.144 -18.552  -4.114 
ATOM   6617  CA  ALA B 251     -60.415 -18.003  -4.602 
ATOM   6618  C   ALA B 251     -61.034 -16.977  -3.650 
ATOM   6619  O   ALA B 251     -61.161 -17.231  -2.471 
ATOM   6620  CB  ALA B 251     -61.403 -19.132  -4.894 
ATOM   6621  N   GLY B 252     -61.400 -15.810  -4.164 
ATOM   6622  CA  GLY B 252     -62.026 -14.767  -3.340 
ATOM   6623  C   GLY B 252     -61.055 -13.885  -2.576 
ATOM   6624  O   GLY B 252     -61.467 -12.954  -1.876 
ATOM   6625  N   LEU B 253     -59.759 -14.178  -2.705 
ATOM   6626  CA  LEU B 253     -58.724 -13.352  -2.103 
ATOM   6627  C   LEU B 253     -58.753 -11.974  -2.751 
ATOM   6628  O   LEU B 253     -58.937 -11.864  -3.959 
ATOM   6629  CB  LEU B 253     -57.353 -14.005  -2.293 
ATOM   6630  CG  LEU B 253     -56.084 -13.224  -1.928 
ATOM   6631  CD1 LEU B 253     -56.054 -12.787  -0.459 
ATOM   6632  CD2 LEU B 253     -54.860 -14.058  -2.295 
ATOM   6633  N   GLU B 254     -58.601 -10.928  -1.946 
ATOM   6634  CA  GLU B 254     -58.437  -9.598  -2.490 
ATOM   6635  C   GLU B 254     -56.989  -9.173  -2.245 
ATOM   6636  O   GLU B 254     -56.569  -8.983  -1.091 
ATOM   6637  CB  GLU B 254     -59.435  -8.613  -1.868 
ATOM   6638  CG  GLU B 254     -59.588  -7.324  -2.669 
ATOM   6639  CD  GLU B 254     -60.368  -6.240  -1.941 
ATOM   6640  OE1 GLU B 254     -59.835  -5.115  -1.830 
ATOM   6641  OE2 GLU B 254     -61.511  -6.500  -1.492 
ATOM   6642  N   VAL B 255     -56.213  -9.070  -3.316 
ATOM   6643  CA  VAL B 255     -54.804  -8.700  -3.197 
ATOM   6644  C   VAL B 255     -54.427  -7.513  -4.039 
ATOM   6645  O   VAL B 255     -54.630  -7.518  -5.257 
ATOM   6646  CB  VAL B 255     -53.838  -9.811  -3.640 
ATOM   6647  CG1 VAL B 255     -53.093 -10.344  -2.446 
ATOM   6648  CG2 VAL B 255     -54.540 -10.895  -4.436 
ATOM   6649  N   HIS B 256     -53.834  -6.511  -3.410 
ATOM   6650  CA  HIS B 256     -53.298  -5.423  -4.179 
ATOM   6651  C   HIS B 256     -52.205  -5.960  -5.100 
ATOM   6652  O   HIS B 256     -52.236  -5.759  -6.329 
ATOM   6653  CB  HIS B 256     -52.827  -4.281  -3.272 
ATOM   6654  CG  HIS B 256     -52.274  -3.099  -4.033 
ATOM   6655  ND1 HIS B 256     -53.063  -2.126  -4.537 
ATOM   6656  CD2 HIS B 256     -50.969  -2.784  -4.410 
ATOM   6657  CE1 HIS B 256     -52.303  -1.224  -5.184 
ATOM   6658  NE2 HIS B 256     -51.018  -1.626  -5.104 
ATOM   6659  N   ARG B 257     -51.260  -6.704  -4.538 
ATOM   6660  CA  ARG B 257     -50.127  -7.147  -5.325 
ATOM   6661  C   ARG B 257     -49.857  -8.633  -5.132 
ATOM   6662  O   ARG B 257     -49.584  -9.076  -4.008 
ATOM   6663  CB  ARG B 257     -48.906  -6.293  -4.973 
ATOM   6664  CG  ARG B 257     -47.603  -6.745  -5.594 
ATOM   6665  CD  ARG B 257     -46.563  -5.637  -5.537 
ATOM   6666  NE  ARG B 257     -45.448  -5.961  -6.418 
ATOM   6667  CZ  ARG B 257     -45.470  -5.812  -7.733 
ATOM   6668  NH1 ARG B 257     -46.552  -5.309  -8.330 
ATOM   6669  NH2 ARG B 257     -44.406  -6.163  -8.447 
ATOM   6670  N   LEU B 258     -49.950  -9.384  -6.233 
ATOM   6671  CA  LEU B 258     -49.658 -10.817  -6.280 
ATOM   6672  C   LEU B 258     -48.400 -11.101  -7.086 
ATOM   6673  O   LEU B 258     -48.294 -10.735  -8.251 
ATOM   6674  CB  LEU B 258     -50.815 -11.602  -6.899 
ATOM   6675  CG  LEU B 258     -50.637 -13.126  -6.906 
ATOM   6676  CD1 LEU B 258     -50.581 -13.647  -5.474 
ATOM   6677  CD2 LEU B 258     -51.734 -13.849  -7.700 
ATOM   6678  N   VAL B 259     -47.454 -11.772  -6.448 
ATOM   6679  CA  VAL B 259     -46.206 -12.143  -7.079 
ATOM   6680  C   VAL B 259     -46.121 -13.656  -7.096 
ATOM   6681  O   VAL B 259     -46.037 -14.291  -6.047 
ATOM   6682  CB  VAL B 259     -44.966 -11.546  -6.350 
ATOM   6683  CG1 VAL B 259     -43.688 -12.003  -7.034 
ATOM   6684  CG2 VAL B 259     -45.023 -10.022  -6.327 
ATOM   6685  N   LEU B 260     -46.168 -14.215  -8.303 
ATOM   6686  CA  LEU B 260     -45.928 -15.629  -8.525 
ATOM   6687  C   LEU B 260     -44.559 -15.822  -9.167 
ATOM   6688  O   LEU B 260     -43.892 -14.854  -9.547 
ATOM   6689  CB  LEU B 260     -47.016 -16.220  -9.435 
ATOM   6690  CG  LEU B 260     -48.444 -16.229  -8.879 
ATOM   6691  CD1 LEU B 260     -49.318 -17.059  -9.798 
ATOM   6692  CD2 LEU B 260     -48.535 -16.771  -7.456 
ATOM   6693  N   GLY B 261     -44.140 -17.079  -9.265 
ATOM   6694  CA  GLY B 261     -42.990 -17.446 -10.042 
ATOM   6695  C   GLY B 261     -42.193 -18.437  -9.247 
ATOM   6696  O   GLY B 261     -42.744 -19.144  -8.397 
ATOM   6697  N   GLU B 262     -40.892 -18.483  -9.518 
ATOM   6698  CA  GLU B 262     -40.017 -19.458  -8.875 
ATOM   6699  C   GLU B 262     -38.573 -18.986  -8.949 
ATOM   6700  O   GLU B 262     -38.281 -17.952  -9.528 
ATOM   6701  CB  GLU B 262     -40.186 -20.849  -9.510 
ATOM   6702  CG  GLU B 262     -39.948 -20.892 -11.009 
ATOM   6703  CD  GLU B 262     -40.493 -22.140 -11.685 
ATOM   6704  OE1 GLU B 262     -41.076 -23.027 -11.009 
ATOM   6705  OE2 GLU B 262     -40.335 -22.234 -12.918 
ATOM   6706  N   PHE B 263     -37.676 -19.751  -8.350 
ATOM   6707  CA  PHE B 263     -36.280 -19.369  -8.291 
ATOM   6708  C   PHE B 263     -35.462 -20.181  -9.250 
ATOM   6709  O   PHE B 263     -35.730 -21.359  -9.472 
ATOM   6710  CB  PHE B 263     -35.757 -19.460  -6.865 
ATOM   6711  CG  PHE B 263     -36.424 -18.485  -5.933 
ATOM   6712  CD1 PHE B 263     -37.480 -18.890  -5.125 
ATOM   6713  CD2 PHE B 263     -36.017 -17.143  -5.886 
ATOM   6714  CE1 PHE B 263     -38.094 -17.995  -4.266 
ATOM   6715  CE2 PHE B 263     -36.638 -16.242  -5.041 
ATOM   6716  CZ  PHE B 263     -37.674 -16.670  -4.222 
ATOM   6717  N   ARG B 264     -34.469 -19.520  -9.833 
ATOM   6718  CA  ARG B 264     -33.564 -20.125 -10.795 
ATOM   6719  C   ARG B 264     -32.707 -21.238 -10.195 
ATOM   6720  O   ARG B 264     -32.330 -22.165 -10.895 
ATOM   6721  CB  ARG B 264     -32.662 -19.038 -11.349 
ATOM   6722  CG  ARG B 264     -31.921 -19.403 -12.617 
ATOM   6723  CD  ARG B 264     -31.517 -18.115 -13.309 
ATOM   6724  NE  ARG B 264     -30.663 -18.381 -14.456 
ATOM   6725  CZ  ARG B 264     -29.947 -17.469 -15.105 
ATOM   6726  NH1 ARG B 264     -29.947 -16.192 -14.716 
ATOM   6727  NH2 ARG B 264     -29.212 -17.856 -16.142 
ATOM   6728  N   ASN B 265     -32.398 -21.129  -8.902 
ATOM   6729  CA  ASN B 265     -31.479 -22.047  -8.211 
ATOM   6730  C   ASN B 265     -32.279 -22.988  -7.312 
ATOM   6731  O   ASN B 265     -31.880 -23.328  -6.197 
ATOM   6732  CB  ASN B 265     -30.475 -21.240  -7.376 
ATOM   6733  CG  ASN B 265     -31.146 -20.430  -6.279 
ATOM   6734  OD1 ASN B 265     -32.152 -19.756  -6.507 
ATOM   6735  ND2 ASN B 265     -30.597 -20.502  -5.079 
ATOM   6736  N   GLU B 266     -33.433 -23.394  -7.805 
ATOM   6737  CA  GLU B 266     -34.417 -24.008  -6.953 
ATOM   6738  C   GLU B 266     -35.219 -24.988  -7.837 
ATOM   6739  O   GLU B 266     -35.184 -24.884  -9.063 
ATOM   6740  CB  GLU B 266     -35.259 -22.874  -6.366 
ATOM   6741  CG  GLU B 266     -35.482 -22.826  -4.857 
ATOM   6742  CD  GLU B 266     -34.280 -23.154  -3.970 
ATOM   6743  OE1 GLU B 266     -33.473 -22.257  -3.644 
ATOM   6744  OE2 GLU B 266     -34.168 -24.320  -3.541 
ATOM   6745  N   GLY B 267     -35.861 -25.983  -7.228 
ATOM   6746  CA  GLY B 267     -36.740 -26.912  -7.960 
ATOM   6747  C   GLY B 267     -37.851 -26.159  -8.676 
ATOM   6748  O   GLY B 267     -38.509 -25.310  -8.085 
ATOM   6749  N   ASN B 268     -38.040 -26.453  -9.957 
ATOM   6750  CA  ASN B 268     -38.958 -25.684 -10.791 
ATOM   6751  C   ASN B 268     -40.015 -26.518 -11.499 
ATOM   6752  O   ASN B 268     -39.817 -27.701 -11.745 
ATOM   6753  CB  ASN B 268     -38.167 -24.844 -11.805 
ATOM   6754  CG  ASN B 268     -37.352 -23.745 -11.137 
ATOM   6755  OD1 ASN B 268     -36.324 -23.325 -11.653 
ATOM   6756  ND2 ASN B 268     -37.815 -23.276  -9.972 
ATOM   6757  N   LEU B 269     -41.136 -25.880 -11.812 
ATOM   6758  CA  LEU B 269     -42.230 -26.477 -12.566 
ATOM   6759  C   LEU B 269     -41.776 -27.011 -13.919 
ATOM   6760  O   LEU B 269     -41.022 -26.361 -14.629 
ATOM   6761  CB  LEU B 269     -43.340 -25.449 -12.752 
ATOM   6762  CG  LEU B 269     -43.982 -25.003 -11.435 
ATOM   6763  CD1 LEU B 269     -44.328 -23.526 -11.472 
ATOM   6764  CD2 LEU B 269     -45.215 -25.828 -11.136 
ATOM   6765  N   GLU B 270     -42.237 -28.205 -14.274 
ATOM   6766  CA  GLU B 270     -41.747 -28.862 -15.491 
ATOM   6767  C   GLU B 270     -42.511 -28.456 -16.743 
ATOM   6768  O   GLU B 270     -41.996 -28.572 -17.855 
ATOM   6769  CB  GLU B 270     -41.698 -30.386 -15.333 
ATOM   6770  CG  GLU B 270     -40.314 -30.898 -14.945 
ATOM   6771  CD  GLU B 270     -40.176 -32.417 -14.996 
ATOM   6772  OE1 GLU B 270     -41.135 -33.117 -15.400 
ATOM   6773  OE2 GLU B 270     -39.091 -32.916 -14.627 
ATOM   6774  N   LYS B 271     -43.738 -27.988 -16.553 
ATOM   6775  CA  LYS B 271     -44.570 -27.525 -17.654 
ATOM   6776  C   LYS B 271     -45.386 -26.340 -17.185 
ATOM   6777  O   LYS B 271     -45.501 -26.105 -15.980 
ATOM   6778  CB  LYS B 271     -45.455 -28.653 -18.225 
ATOM   6779  CG  LYS B 271     -46.258 -29.488 -17.224 
ATOM   6780  CD  LYS B 271     -45.441 -30.592 -16.544 
ATOM   6781  CE  LYS B 271     -44.897 -31.641 -17.509 
ATOM   6782  NZ  LYS B 271     -45.759 -32.852 -17.612 
ATOM   6783  N   PHE B 272     -45.929 -25.586 -18.138 
ATOM   6784  CA  PHE B 272     -46.648 -24.350 -17.838 
ATOM   6785  C   PHE B 272     -47.526 -23.922 -19.018 
ATOM   6786  O   PHE B 272     -47.056 -23.246 -19.934 
ATOM   6787  CB  PHE B 272     -45.636 -23.252 -17.508 
ATOM   6788  CG  PHE B 272     -46.216 -22.093 -16.757 
ATOM   6789  CD1 PHE B 272     -46.621 -20.950 -17.429 
ATOM   6790  CD2 PHE B 272     -46.345 -22.142 -15.376 
ATOM   6791  CE1 PHE B 272     -47.151 -19.874 -16.739 
ATOM   6792  CE2 PHE B 272     -46.870 -21.070 -14.681 
ATOM   6793  CZ  PHE B 272     -47.278 -19.936 -15.361 
ATOM   6794  N   ASP B 273     -48.796 -24.316 -18.993 
ATOM   6795  CA  ASP B 273     -49.712 -24.069 -20.116 
ATOM   6796  C   ASP B 273     -50.771 -22.998 -19.819 
ATOM   6797  O   ASP B 273     -50.710 -22.338 -18.784 
ATOM   6798  CB  ASP B 273     -50.376 -25.381 -20.574 
ATOM   6799  CG  ASP B 273     -51.170 -26.078 -19.463 
ATOM   6800  OD1 ASP B 273     -51.615 -25.438 -18.481 
ATOM   6801  OD2 ASP B 273     -51.363 -27.301 -19.589 
ATOM   6802  N   LYS B 274     -51.745 -22.851 -20.723 
ATOM   6803  CA  LYS B 274     -52.814 -21.856 -20.580 
ATOM   6804  C   LYS B 274     -53.676 -22.040 -19.330 
ATOM   6805  O   LYS B 274     -54.265 -21.080 -18.842 
ATOM   6806  CB  LYS B 274     -53.699 -21.793 -21.836 
ATOM   6807  CG  LYS B 274     -54.591 -23.010 -22.075 
ATOM   6808  CD  LYS B 274     -55.931 -22.638 -22.718 
ATOM   6809  CE  LYS B 274     -55.963 -22.910 -24.220 
ATOM   6810  NZ  LYS B 274     -54.976 -22.098 -24.998 
ATOM   6811  N   SER B 275     -53.741 -23.258 -18.802 
ATOM   6812  CA  SER B 275     -54.580 -23.519 -17.645 
ATOM   6813  C   SER B 275     -53.909 -23.165 -16.310 
ATOM   6814  O   SER B 275     -54.553 -23.194 -15.246 
ATOM   6815  CB  SER B 275     -55.061 -24.984 -17.640 
ATOM   6816  OG  SER B 275     -54.097 -25.875 -17.095 
ATOM   6817  N   ALA B 276     -52.623 -22.830 -16.365 
ATOM   6818  CA  ALA B 276     -51.819 -22.645 -15.153 
ATOM   6819  C   ALA B 276     -52.306 -21.525 -14.231 
ATOM   6820  O   ALA B 276     -52.219 -21.642 -13.007 
ATOM   6821  CB  ALA B 276     -50.362 -22.431 -15.523 
ATOM   6822  N   LEU B 277     -52.809 -20.446 -14.824 
ATOM   6823  CA  LEU B 277     -53.245 -19.284 -14.080 
ATOM   6824  C   LEU B 277     -54.757 -19.101 -14.130 
ATOM   6825  O   LEU B 277     -55.277 -18.105 -13.643 
ATOM   6826  CB  LEU B 277     -52.536 -18.035 -14.604 
ATOM   6827  CG  LEU B 277     -51.154 -17.596 -14.088 
ATOM   6828  CD1 LEU B 277     -50.534 -18.520 -13.049 
ATOM   6829  CD2 LEU B 277     -50.208 -17.385 -15.261 
ATOM   6830  N   GLU B 278     -55.458 -20.072 -14.700 
ATOM   6831  CA  GLU B 278     -56.921 -20.019 -14.814 
ATOM   6832  C   GLU B 278     -57.625 -19.706 -13.483 
ATOM   6833  O   GLU B 278     -58.711 -19.132 -13.485 
ATOM   6834  CB  GLU B 278     -57.475 -21.320 -15.430 
ATOM   6835  CG  GLU B 278     -57.570 -22.496 -14.451 
ATOM   6836  CD  GLU B 278     -57.941 -23.827 -15.098 
ATOM   6837  OE1 GLU B 278     -58.119 -24.802 -14.339 
ATOM   6838  OE2 GLU B 278     -58.041 -23.909 -16.348 
ATOM   6839  N   GLY B 279     -57.008 -20.071 -12.360 
ATOM   6840  CA  GLY B 279     -57.581 -19.819 -11.032 
ATOM   6841  C   GLY B 279     -57.530 -18.363 -10.577 
ATOM   6842  O   GLY B 279     -58.183 -17.976  -9.602 
ATOM   6843  N   LEU B 280     -56.755 -17.546 -11.283 
ATOM   6844  CA  LEU B 280     -56.627 -16.127 -10.944 
ATOM   6845  C   LEU B 280     -57.901 -15.340 -11.213 
ATOM   6846  O   LEU B 280     -58.096 -14.277 -10.635 
ATOM   6847  CB  LEU B 280     -55.446 -15.502 -11.684 
ATOM   6848  CG  LEU B 280     -54.136 -15.357 -10.908 
ATOM   6849  CD1 LEU B 280     -54.053 -16.244  -9.681 
ATOM   6850  CD2 LEU B 280     -52.953 -15.590 -11.830 
ATOM   6851  N   CYS B 281     -58.761 -15.876 -12.082 
ATOM   6852  CA  CYS B 281     -60.060 -15.253 -12.399 
ATOM   6853  C   CYS B 281     -60.965 -15.122 -11.173 
ATOM   6854  O   CYS B 281     -61.955 -14.414 -11.220 
ATOM   6855  CB  CYS B 281     -60.792 -16.033 -13.498 
ATOM   6856  SG  CYS B 281     -60.230 -15.682 -15.183 
ATOM   6857  N   ASN B 282     -60.597 -15.792 -10.084 
ATOM   6858  CA  ASN B 282     -61.415 -15.865  -8.880 
ATOM   6859  C   ASN B 282     -60.851 -15.045  -7.727 
ATOM   6860  O   ASN B 282     -61.370 -15.085  -6.627 
ATOM   6861  CB  ASN B 282     -61.586 -17.327  -8.447 
ATOM   6862  CG  ASN B 282     -62.685 -18.052  -9.213 
ATOM   6863  OD1 ASN B 282     -63.482 -18.790  -8.617 
ATOM   6864  ND2 ASN B 282     -62.742 -17.852 -10.533 
ATOM   6865  N   LEU B 283     -59.767 -14.324  -7.966 
ATOM   6866  CA  LEU B 283     -59.302 -13.350  -6.984 
ATOM   6867  C   LEU B 283     -59.460 -11.940  -7.553 
ATOM   6868  O   LEU B 283     -59.673 -11.754  -8.749 
ATOM   6869  CB  LEU B 283     -57.822 -13.561  -6.606 
ATOM   6870  CG  LEU B 283     -56.951 -14.771  -6.929 
ATOM   6871  CD1 LEU B 283     -55.689 -14.628  -6.110 
ATOM   6872  CD2 LEU B 283     -57.622 -16.101  -6.650 
ATOM   6873  N   THR B 284     -59.346 -10.953  -6.685 
ATOM   6874  CA  THR B 284     -59.252  -9.571  -7.114 
ATOM   6875  C   THR B 284     -57.808  -9.120  -6.888 
ATOM   6876  O   THR B 284     -57.327  -9.089  -5.750 
ATOM   6877  CB  THR B 284     -60.246  -8.707  -6.339 
ATOM   6878  OG1 THR B 284     -61.534  -9.281  -6.517 
ATOM   6879  CG2 THR B 284     -60.269  -7.288  -6.858 
ATOM   6880  N   ILE B 285     -57.135  -8.808  -7.991 
ATOM   6881  CA  ILE B 285     -55.716  -8.486  -8.012 
ATOM   6882  C   ILE B 285     -55.511  -7.125  -8.670 
ATOM   6883  O   ILE B 285     -55.917  -6.923  -9.806 
ATOM   6884  CB  ILE B 285     -54.944  -9.547  -8.830 
ATOM   6885  CG1 ILE B 285     -55.177 -10.953  -8.249 
ATOM   6886  CG2 ILE B 285     -53.454  -9.216  -8.868 
ATOM   6887  CD1 ILE B 285     -54.852 -12.082  -9.209 
ATOM   6888  N   GLU B 286     -54.886  -6.185  -7.974 
ATOM   6889  CA  GLU B 286     -54.606  -4.896  -8.602 
ATOM   6890  C   GLU B 286     -53.322  -4.917  -9.454 
ATOM   6891  O   GLU B 286     -53.257  -4.306 -10.539 
ATOM   6892  CB  GLU B 286     -54.549  -3.788  -7.548 
ATOM   6893  CG  GLU B 286     -54.450  -2.380  -8.115 
ATOM   6894  CD  GLU B 286     -55.768  -1.865  -8.675 
ATOM   6895  OE1 GLU B 286     -55.753  -0.783  -9.302 
ATOM   6896  OE2 GLU B 286     -56.822  -2.526  -8.490 
ATOM   6897  N   GLU B 287     -52.302  -5.608  -8.952 
ATOM   6898  CA  GLU B 287     -50.984  -5.637  -9.594 
ATOM   6899  C   GLU B 287     -50.511  -7.056  -9.605 
ATOM   6900  O   GLU B 287     -50.631  -7.768  -8.610 
ATOM   6901  CB  GLU B 287     -49.968  -4.802  -8.822 
ATOM   6902  CG  GLU B 287     -50.218  -3.302  -8.789 
ATOM   6903  CD  GLU B 287     -49.350  -2.589  -7.772 
ATOM   6904  OE1 GLU B 287     -48.332  -3.161  -7.321 
ATOM   6905  OE2 GLU B 287     -49.691  -1.448  -7.402 
ATOM   6906  N   PHE B 288     -49.971  -7.479 -10.731 
ATOM   6907  CA  PHE B 288     -49.485  -8.832 -10.845 
ATOM   6908  C   PHE B 288     -48.053  -8.854 -11.323 
ATOM   6909  O   PHE B 288     -47.692  -8.153 -12.247 
ATOM   6910  CB  PHE B 288     -50.352  -9.628 -11.830 
ATOM   6911  CG  PHE B 288     -49.848 -11.020 -12.094 
ATOM   6912  CD1 PHE B 288     -50.179 -12.069 -11.236 
ATOM   6913  CD2 PHE B 288     -49.030 -11.288 -13.192 
ATOM   6914  CE1 PHE B 288     -49.719 -13.361 -11.477 
ATOM   6915  CE2 PHE B 288     -48.574 -12.578 -13.442 
ATOM   6916  CZ  PHE B 288     -48.908 -13.615 -12.572 
ATOM   6917  N   ARG B 289     -47.255  -9.718 -10.728 
ATOM   6918  CA  ARG B 289     -45.938 -10.001 -11.271 
ATOM   6919  C   ARG B 289     -45.717 -11.509 -11.348 
ATOM   6920  O   ARG B 289     -46.063 -12.238 -10.420 
ATOM   6921  CB  ARG B 289     -44.848  -9.324 -10.430 
ATOM   6922  CG  ARG B 289     -43.440  -9.841 -10.715 
ATOM   6923  CD  ARG B 289     -42.397  -9.093  -9.894 
ATOM   6924  NE  ARG B 289     -42.122  -7.786 -10.478 
ATOM   6925  CZ  ARG B 289     -41.328  -6.863  -9.936 
ATOM   6926  NH1 ARG B 289     -40.721  -7.099  -8.781 
ATOM   6927  NH2 ARG B 289     -41.133  -5.711 -10.560 
ATOM   6928  N   LEU B 290     -45.180 -11.970 -12.472 
ATOM   6929  CA  LEU B 290     -44.598 -13.292 -12.538 
ATOM   6930  C   LEU B 290     -43.070 -13.119 -12.532 
ATOM   6931  O   LEU B 290     -42.488 -12.567 -13.479 
ATOM   6932  CB  LEU B 290     -45.078 -14.029 -13.774 
ATOM   6933  CG  LEU B 290     -44.474 -15.402 -14.042 
ATOM   6934  CD1 LEU B 290     -44.961 -16.428 -13.031 
ATOM   6935  CD2 LEU B 290     -44.866 -15.824 -15.443 
ATOM   6936  N   ALA B 291     -42.437 -13.544 -11.439 
ATOM   6937  CA  ALA B 291     -41.010 -13.322 -11.253 
ATOM   6938  C   ALA B 291     -40.246 -14.629 -11.432 
ATOM   6939  O   ALA B 291     -40.291 -15.503 -10.567 
ATOM   6940  CB  ALA B 291     -40.735 -12.698  -9.889 
ATOM   6941  N   TYR B 292     -39.559 -14.731 -12.569 
ATOM   6942  CA  TYR B 292     -38.825 -15.928 -13.025 
ATOM   6943  C   TYR B 292     -39.717 -17.129 -13.274 
ATOM   6944  O   TYR B 292     -40.486 -17.537 -12.406 
ATOM   6945  CB  TYR B 292     -37.675 -16.354 -12.081 
ATOM   6946  CG  TYR B 292     -36.860 -17.468 -12.708 
ATOM   6947  CD1 TYR B 292     -35.905 -17.188 -13.688 
ATOM   6948  CD2 TYR B 292     -37.082 -18.799 -12.381 
ATOM   6949  CE1 TYR B 292     -35.181 -18.196 -14.296 
ATOM   6950  CE2 TYR B 292     -36.354 -19.813 -12.990 
ATOM   6951  CZ  TYR B 292     -35.410 -19.497 -13.942 
ATOM   6952  OH  TYR B 292     -34.680 -20.485 -14.552 
ATOM   6953  N   LEU B 293     -39.558 -17.710 -14.456 
ATOM   6954  CA  LEU B 293     -40.185 -18.972 -14.843 
ATOM   6955  C   LEU B 293     -39.122 -19.748 -15.580 
ATOM   6956  O   LEU B 293     -38.497 -19.227 -16.496 
ATOM   6957  CB  LEU B 293     -41.343 -18.700 -15.796 
ATOM   6958  CG  LEU B 293     -42.661 -19.472 -15.762 
ATOM   6959  CD1 LEU B 293     -42.904 -20.138 -17.104 
ATOM   6960  CD2 LEU B 293     -42.788 -20.438 -14.583 
ATOM   6961  N   ASP B 294     -38.895 -20.982 -15.159 
ATOM   6962  CA  ASP B 294     -37.927 -21.852 -15.802 
ATOM   6963  C   ASP B 294     -38.402 -22.247 -17.212 
ATOM   6964  O   ASP B 294     -37.648 -22.171 -18.175 
ATOM   6965  CB  ASP B 294     -37.715 -23.082 -14.916 
ATOM   6966  CG  ASP B 294     -36.452 -23.875 -15.267 
ATOM   6967  OD1 ASP B 294     -35.766 -23.557 -16.256 
ATOM   6968  OD2 ASP B 294     -36.143 -24.835 -14.523 
ATOM   6969  N   TYR B 295     -39.667 -22.642 -17.318 
ATOM   6970  CA  TYR B 295     -40.260 -23.142 -18.549 
ATOM   6971  C   TYR B 295     -40.283 -22.080 -19.658 
ATOM   6972  O   TYR B 295     -40.799 -20.983 -19.462 
ATOM   6973  CB  TYR B 295     -41.677 -23.646 -18.237 
ATOM   6974  CG  TYR B 295     -42.394 -24.344 -19.371 
ATOM   6975  CD1 TYR B 295     -42.188 -25.698 -19.618 
ATOM   6976  CD2 TYR B 295     -43.299 -23.648 -20.197 
ATOM   6977  CE1 TYR B 295     -42.846 -26.344 -20.657 
ATOM   6978  CE2 TYR B 295     -43.963 -24.286 -21.239 
ATOM   6979  CZ  TYR B 295     -43.733 -25.636 -21.464 
ATOM   6980  OH  TYR B 295     -44.380 -26.290 -22.491 
ATOM   6981  N   TYR B 296     -39.699 -22.418 -20.806 
ATOM   6982  CA  TYR B 296     -39.770 -21.603 -22.025 
ATOM   6983  C   TYR B 296     -41.201 -21.575 -22.515 
ATOM   6984  O   TYR B 296     -41.757 -22.626 -22.825 
ATOM   6985  CB  TYR B 296     -38.930 -22.237 -23.139 
ATOM   6986  CG  TYR B 296     -37.477 -21.820 -23.225 
ATOM   6987  CD1 TYR B 296     -36.665 -21.750 -22.085 
ATOM   6988  CD2 TYR B 296     -36.897 -21.538 -24.468 
ATOM   6989  CE1 TYR B 296     -35.327 -21.382 -22.179 
ATOM   6990  CE2 TYR B 296     -35.561 -21.171 -24.574 
ATOM   6991  CZ  TYR B 296     -34.779 -21.096 -23.430 
ATOM   6992  OH  TYR B 296     -33.455 -20.732 -23.541 
ATOM   6993  N   LEU B 297     -41.793 -20.385 -22.596 
ATOM   6994  CA  LEU B 297     -43.128 -20.232 -23.192 
ATOM   6995  C   LEU B 297     -43.036 -20.049 -24.703 
ATOM   6996  O   LEU B 297     -42.373 -19.129 -25.185 
ATOM   6997  CB  LEU B 297     -43.894 -19.060 -22.577 
ATOM   6998  CG  LEU B 297     -44.031 -19.050 -21.060 
ATOM   6999  CD1 LEU B 297     -44.508 -17.691 -20.573 
ATOM   7000  CD2 LEU B 297     -44.981 -20.153 -20.616 
ATOM   7001  N   ASP B 298     -43.698 -20.934 -25.446 
ATOM   7002  CA  ASP B 298     -43.803 -20.792 -26.901 
ATOM   7003  C   ASP B 298     -44.484 -19.458 -27.221 
ATOM   7004  O   ASP B 298     -43.965 -18.655 -27.997 
ATOM   7005  CB  ASP B 298     -44.574 -21.971 -27.510 
ATOM   7006  CG  ASP B 298     -44.353 -22.106 -29.009 
ATOM   7007  OD1 ASP B 298     -45.325 -22.439 -29.723 
ATOM   7008  OD2 ASP B 298     -43.213 -21.880 -29.481 
ATOM   7009  N   GLY B 299     -45.632 -19.229 -26.584 
ATOM   7010  CA  GLY B 299     -46.381 -17.982 -26.697 
ATOM   7011  C   GLY B 299     -47.368 -17.872 -25.556 
ATOM   7012  O   GLY B 299     -47.541 -18.820 -24.798 
ATOM   7013  N   ILE B 300     -48.034 -16.725 -25.454 
ATOM   7014  CA  ILE B 300     -48.866 -16.400 -24.293 
ATOM   7015  C   ILE B 300     -50.365 -16.385 -24.557 
ATOM   7016  O   ILE B 300     -51.129 -15.887 -23.718 
ATOM   7017  CB  ILE B 300     -48.466 -15.041 -23.687 
ATOM   7018  CG1 ILE B 300     -48.791 -13.893 -24.650 
ATOM   7019  CG2 ILE B 300     -46.987 -15.045 -23.336 
ATOM   7020  CD1 ILE B 300     -49.043 -12.562 -23.975 
ATOM   7021  N   ILE B 301     -50.775 -16.908 -25.720 
ATOM   7022  CA  ILE B 301     -52.192 -17.086 -26.061 
ATOM   7023  C   ILE B 301     -52.890 -17.670 -24.835 
ATOM   7024  O   ILE B 301     -52.531 -18.770 -24.374 
ATOM   7025  CB  ILE B 301     -52.414 -18.045 -27.279 
ATOM   7026  CG1 ILE B 301     -51.537 -17.664 -28.480 
ATOM   7027  CG2 ILE B 301     -53.882 -18.070 -27.709 
ATOM   7028  CD1 ILE B 301     -51.480 -18.705 -29.583 
ATOM   7029  N   ASP B 302     -53.837 -16.909 -24.277 
ATOM   7030  CA  ASP B 302     -54.725 -17.393 -23.201 
ATOM   7031  C   ASP B 302     -54.083 -17.531 -21.815 
ATOM   7032  O   ASP B 302     -54.777 -17.770 -20.818 
ATOM   7033  CB  ASP B 302     -55.388 -18.733 -23.584 
ATOM   7034  CG  ASP B 302     -56.096 -18.679 -24.925 
ATOM   7035  OD1 ASP B 302     -55.963 -19.654 -25.703 
ATOM   7036  OD2 ASP B 302     -56.781 -17.666 -25.205 
ATOM   7037  N   LEU B 303     -52.764 -17.390 -21.754 
ATOM   7038  CA  LEU B 303     -52.049 -17.578 -20.508 
ATOM   7039  C   LEU B 303     -52.497 -16.594 -19.430 
ATOM   7040  O   LEU B 303     -52.701 -16.972 -18.274 
ATOM   7041  CB  LEU B 303     -50.550 -17.425 -20.749 
ATOM   7042  CG  LEU B 303     -49.639 -18.502 -20.160 
ATOM   7043  CD1 LEU B 303     -48.225 -17.949 -20.124 
ATOM   7044  CD2 LEU B 303     -50.072 -18.983 -18.773 
ATOM   7045  N   PHE B 304     -52.644 -15.329 -19.811 
ATOM   7046  CA  PHE B 304     -52.861 -14.277 -18.836 
ATOM   7047  C   PHE B 304     -54.265 -13.697 -18.957 
ATOM   7048  O   PHE B 304     -54.487 -12.512 -18.708 
ATOM   7049  CB  PHE B 304     -51.796 -13.190 -19.006 
ATOM   7050  CG  PHE B 304     -50.378 -13.696 -18.899 
ATOM   7051  CD1 PHE B 304     -49.512 -13.622 -19.990 
ATOM   7052  CD2 PHE B 304     -49.905 -14.241 -17.708 
ATOM   7053  CE1 PHE B 304     -48.203 -14.079 -19.886 
ATOM   7054  CE2 PHE B 304     -48.605 -14.698 -17.600 
ATOM   7055  CZ  PHE B 304     -47.748 -14.610 -18.689 
ATOM   7056  N   ASN B 305     -55.213 -14.550 -19.330 
ATOM   7057  CA  ASN B 305     -56.580 -14.124 -19.581 
ATOM   7058  C   ASN B 305     -57.281 -13.580 -18.341 
ATOM   7059  O   ASN B 305     -58.077 -12.640 -18.435 
ATOM   7060  CB  ASN B 305     -57.372 -15.253 -20.251 
ATOM   7061  CG  ASN B 305     -57.064 -15.367 -21.738 
ATOM   7062  OD1 ASN B 305     -56.120 -14.734 -22.246 
ATOM   7063  ND2 ASN B 305     -57.863 -16.168 -22.451 
ATOM   7064  N   CYS B 306     -56.953 -14.150 -17.185 
ATOM   7065  CA  CYS B 306     -57.493 -13.701 -15.904 
ATOM   7066  C   CYS B 306     -56.890 -12.384 -15.422 
ATOM   7067  O   CYS B 306     -57.406 -11.780 -14.497 
ATOM   7068  CB  CYS B 306     -57.320 -14.798 -14.852 
ATOM   7069  SG  CYS B 306     -58.273 -16.301 -15.249 
ATOM   7070  N   LEU B 307     -55.816 -11.929 -16.065 
ATOM   7071  CA  LEU B 307     -55.139 -10.698 -15.680 
ATOM   7072  C   LEU B 307     -55.276  -9.569 -16.704 
ATOM   7073  O   LEU B 307     -54.496  -8.618 -16.666 
ATOM   7074  CB  LEU B 307     -53.649 -10.951 -15.462 
ATOM   7075  CG  LEU B 307     -53.087 -11.787 -14.312 
ATOM   7076  CD1 LEU B 307     -53.892 -11.634 -13.034 
ATOM   7077  CD2 LEU B 307     -52.956 -13.240 -14.719 
ATOM   7078  N   THR B 308     -56.251  -9.659 -17.606 
ATOM   7079  CA  THR B 308     -56.398  -8.653 -18.659 
ATOM   7080  C   THR B 308     -56.691  -7.263 -18.118 
ATOM   7081  O   THR B 308     -56.420  -6.279 -18.797 
ATOM   7082  CB  THR B 308     -57.492  -8.990 -19.706 
ATOM   7083  OG1 THR B 308     -58.781  -8.917 -19.087 
ATOM   7084  CG2 THR B 308     -57.301 -10.376 -20.305 
ATOM   7085  N   ASN B 309     -57.249  -7.169 -16.921 
ATOM   7086  CA  ASN B 309     -57.647  -5.868 -16.398 
ATOM   7087  C   ASN B 309     -56.967  -5.494 -15.089 
ATOM   7088  O   ASN B 309     -57.339  -4.548 -14.401 
ATOM   7089  CB  ASN B 309     -59.168  -5.781 -16.322 
ATOM   7090  CG  ASN B 309     -59.808  -5.878 -17.704 
ATOM   7091  OD1 ASN B 309     -59.380  -5.207 -18.665 
ATOM   7092  ND2 ASN B 309     -60.812  -6.731 -17.822 
ATOM   7093  N   VAL B 310     -55.935  -6.244 -14.763 
ATOM   7094  CA  VAL B 310     -55.112  -5.928 -13.627 
ATOM   7095  C   VAL B 310     -54.487  -4.581 -14.013 
ATOM   7096  O   VAL B 310     -54.187  -4.350 -15.196 
ATOM   7097  CB  VAL B 310     -54.093  -7.073 -13.440 
ATOM   7098  CG1 VAL B 310     -52.815  -6.856 -14.241 
ATOM   7099  CG2 VAL B 310     -53.819  -7.312 -11.990 
ATOM   7100  N   SER B 311     -54.318  -3.675 -13.064 
ATOM   7101  CA  SER B 311     -53.872  -2.357 -13.466 
ATOM   7102  C   SER B 311     -52.364  -2.336 -13.739 
ATOM   7103  O   SER B 311     -51.866  -1.525 -14.517 
ATOM   7104  CB  SER B 311     -54.291  -1.299 -12.452 
ATOM   7105  OG  SER B 311     -53.295  -1.124 -11.490 
ATOM   7106  N   SER B 312     -51.652  -3.255 -13.102 
ATOM   7107  CA  SER B 312     -50.221  -3.364 -13.289 
ATOM   7108  C   SER B 312     -49.839  -4.815 -13.521 
ATOM   7109  O   SER B 312     -50.193  -5.699 -12.740 
ATOM   7110  CB  SER B 312     -49.476  -2.776 -12.089 
ATOM   7111  OG  SER B 312     -48.106  -3.108 -12.133 
ATOM   7112  N   PHE B 313     -49.121  -5.046 -14.612 
ATOM   7113  CA  PHE B 313     -48.777  -6.384 -15.028 
ATOM   7114  C   PHE B 313     -47.289  -6.409 -15.286 
ATOM   7115  O   PHE B 313     -46.761  -5.562 -16.031 
ATOM   7116  CB  PHE B 313     -49.537  -6.762 -16.316 
ATOM   7117  CG  PHE B 313     -49.268  -8.168 -16.789 
ATOM   7118  CD1 PHE B 313     -50.036  -9.240 -16.316 
ATOM   7119  CD2 PHE B 313     -48.231  -8.431 -17.685 
ATOM   7120  CE1 PHE B 313     -49.785 -10.551 -16.751 
ATOM   7121  CE2 PHE B 313     -47.981  -9.729 -18.123 
ATOM   7122  CZ  PHE B 313     -48.760 -10.795 -17.657 
ATOM   7123  N   SER B 314     -46.615  -7.377 -14.678 
ATOM   7124  CA  SER B 314     -45.169  -7.434 -14.721 
ATOM   7125  C   SER B 314     -44.672  -8.839 -14.980 
ATOM   7126  O   SER B 314     -45.127  -9.784 -14.347 
ATOM   7127  CB  SER B 314     -44.594  -6.913 -13.412 
ATOM   7128  OG  SER B 314     -43.272  -7.397 -13.196 
ATOM   7129  N   LEU B 315     -43.753  -8.972 -15.927 
ATOM   7130  CA  LEU B 315     -43.017 -10.210 -16.108 
ATOM   7131  C   LEU B 315     -41.548  -9.942 -15.923 
ATOM   7132  O   LEU B 315     -40.982  -8.989 -16.485 
ATOM   7133  CB  LEU B 315     -43.252 -10.825 -17.478 
ATOM   7134  CG  LEU B 315     -44.668 -11.191 -17.916 
ATOM   7135  CD1 LEU B 315     -44.575 -11.826 -19.290 
ATOM   7136  CD2 LEU B 315     -45.383 -12.110 -16.930 
ATOM   7137  N   VAL B 316     -40.926 -10.761 -15.093 
ATOM   7138  CA  VAL B 316     -39.495 -10.669 -14.950 
ATOM   7139  C   VAL B 316     -38.822 -12.018 -15.162 
ATOM   7140  O   VAL B 316     -39.243 -13.026 -14.598
[truncated: 509,281 more chars]
