# Supplementary material for: Design of multi-epitope vaccine candidate against Brucella type IV secretion system (T4SS)
Source: PLoS One. 2023 Aug 10;18(8):e0286358. doi: 10.1371/journal.pone.0286358 (PMC10414599; doi:10.1371/journal.pone.0286358)
Supplement: S1 File — (ZIP) [file pone.0286358.s012.zip › S1 File/TLR4(B)&MEV.pdb]

REMARK   BIOVIA PDB file
REMARK   Created:  2022-10-04T21:29:59Z
SSBOND   1 CYS B  390    CYS B  391                                     
SSBOND   2 CYS B  583    CYS B  609                                     
SSBOND   3 CYS B  585    CYS B  627                                     
SSBOND   4 CYS B  281    CYS B  306                                     
SSBOND   5 CYS B   29    CYS B   40                                     
SSBOND   6 CYS A   23    CYS A   28                                     
SSBOND   7 CYS A   16    CYS A   45                                     
ATOM      1  N   PRO B  23      -6.533   5.308  20.271  0.00  0.00           N1+
ATOM      2  CA  PRO B  23      -7.235   4.084  20.667  0.00  0.00           C  
ATOM      3  C   PRO B  23      -8.284   4.387  21.735  0.00  0.00           C  
ATOM      4  O   PRO B  23      -7.940   4.682  22.886  0.00  0.00           O  
ATOM      5  CB  PRO B  23      -6.116   3.185  21.234  0.00  0.00           C  
ATOM      6  CG  PRO B  23      -4.843   3.964  21.096  0.00  0.00           C  
ATOM      7  CD  PRO B  23      -5.214   5.409  20.908  0.00  0.00           C  
ATOM      8  N   GLU B  24      -9.556   4.299  21.348  0.00  0.00           N  
ATOM      9  CA  GLU B  24     -10.653   4.798  22.167  0.00  0.00           C  
ATOM     10  C   GLU B  24     -11.310   3.721  23.025  0.00  0.00           C  
ATOM     11  O   GLU B  24     -11.084   2.529  22.815  0.00  0.00           O  
ATOM     12  CB  GLU B  24     -11.695   5.455  21.279  0.00  0.00           C  
ATOM     13  CG  GLU B  24     -12.130   6.827  21.761  0.00  0.00           C  
ATOM     14  CD  GLU B  24     -11.430   7.950  21.024  0.00  0.00           C  
ATOM     15  OE1 GLU B  24     -10.911   7.703  19.909  0.00  0.00           O  
ATOM     16  OE2 GLU B  24     -11.407   9.080  21.560  0.00  0.00           O  
ATOM     17  N   SER B  25     -12.131   4.158  23.981  0.00  0.00           N  
ATOM     18  CA  SER B  25     -12.802   3.271  24.948  0.00  0.00           C  
ATOM     19  C   SER B  25     -13.805   2.273  24.335  0.00  0.00           C  
ATOM     20  O   SER B  25     -14.130   1.255  24.953  0.00  0.00           O  
ATOM     21  CB  SER B  25     -13.484   4.102  26.053  0.00  0.00           C  
ATOM     22  OG  SER B  25     -14.613   4.825  25.561  0.00  0.00           O  
ATOM     23  N   TRP B  26     -14.298   2.570  23.136  0.00  0.00           N  
ATOM     24  CA  TRP B  26     -15.272   1.695  22.470  0.00  0.00           C  
ATOM     25  C   TRP B  26     -14.650   0.623  21.615  0.00  0.00           C  
ATOM     26  O   TRP B  26     -15.348  -0.270  21.148  0.00  0.00           O  
ATOM     27  CB  TRP B  26     -16.291   2.500  21.658  0.00  0.00           C  
ATOM     28  CG  TRP B  26     -15.710   3.709  20.980  0.00  0.00           C  
ATOM     29  CD1 TRP B  26     -15.720   5.027  21.440  0.00  0.00           C  
ATOM     30  CD2 TRP B  26     -14.983   3.752  19.705  0.00  0.00           C  
ATOM     31  NE1 TRP B  26     -15.083   5.859  20.555  0.00  0.00           N  
ATOM     32  CE2 TRP B  26     -14.615   5.157  19.490  0.00  0.00           C  
ATOM     33  CE3 TRP B  26     -14.626   2.809  18.752  0.00  0.00           C  
ATOM     34  CZ2 TRP B  26     -13.920   5.570  18.362  0.00  0.00           C  
ATOM     35  CZ3 TRP B  26     -13.924   3.239  17.611  0.00  0.00           C  
ATOM     36  CH2 TRP B  26     -13.574   4.584  17.428  0.00  0.00           C  
ATOM     37  N   GLU B  27     -13.338   0.701  21.398  0.00  0.00           N  
ATOM     38  CA  GLU B  27     -12.629  -0.302  20.605  0.00  0.00           C  
ATOM     39  C   GLU B  27     -12.604  -1.655  21.333  0.00  0.00           C  
ATOM     40  O   GLU B  27     -12.682  -1.689  22.562  0.00  0.00           O  
ATOM     41  CB  GLU B  27     -11.237   0.203  20.207  0.00  0.00           C  
ATOM     42  CG  GLU B  27     -11.315   1.207  19.055  0.00  0.00           C  
ATOM     43  CD  GLU B  27     -10.005   1.919  18.752  0.00  0.00           C  
ATOM     44  OE1 GLU B  27      -8.955   1.238  18.652  0.00  0.00           O  
ATOM     45  OE2 GLU B  27     -10.038   3.165  18.590  0.00  0.00           O  
ATOM     46  N   PRO B  28     -12.525  -2.777  20.581  0.00  0.00           N  
ATOM     47  CA  PRO B  28     -12.308  -2.923  19.131  0.00  0.00           C  
ATOM     48  C   PRO B  28     -13.521  -2.639  18.226  0.00  0.00           C  
ATOM     49  O   PRO B  28     -13.365  -2.612  17.004  0.00  0.00           O  
ATOM     50  CB  PRO B  28     -11.871  -4.381  18.998  0.00  0.00           C  
ATOM     51  CG  PRO B  28     -12.579  -5.075  20.111  0.00  0.00           C  
ATOM     52  CD  PRO B  28     -12.659  -4.089  21.245  0.00  0.00           C  
ATOM     53  N   CYS B  29     -14.705  -2.437  18.812  0.00  0.00           N  
ATOM     54  CA  CYS B  29     -15.893  -2.050  18.040  0.00  0.00           C  
ATOM     55  C   CYS B  29     -15.557  -0.871  17.139  0.00  0.00           C  
ATOM     56  O   CYS B  29     -14.696  -0.059  17.474  0.00  0.00           O  
ATOM     57  CB  CYS B  29     -17.072  -1.668  18.948  0.00  0.00           C  
ATOM     58  SG  CYS B  29     -17.664  -2.940  20.090  0.00  0.00           S  
ATOM     59  N   VAL B  30     -16.229  -0.787  15.997  0.00  0.00           N  
ATOM     60  CA  VAL B  30     -16.012   0.317  15.073  0.00  0.00           C  
ATOM     61  C   VAL B  30     -17.099   1.368  15.257  0.00  0.00           C  
ATOM     62  O   VAL B  30     -18.292   1.047  15.319  0.00  0.00           O  
ATOM     63  CB  VAL B  30     -15.955  -0.159  13.605  0.00  0.00           C  
ATOM     64  CG1 VAL B  30     -15.811   1.024  12.649  0.00  0.00           C  
ATOM     65  CG2 VAL B  30     -14.815  -1.153  13.418  0.00  0.00           C  
ATOM     66  N   GLU B  31     -16.673   2.621  15.371  0.00  0.00           N  
ATOM     67  CA  GLU B  31     -17.602   3.730  15.484  0.00  0.00           C  
ATOM     68  C   GLU B  31     -18.039   4.124  14.095  0.00  0.00           C  
ATOM     69  O   GLU B  31     -17.263   4.701  13.347  0.00  0.00           O  
ATOM     70  CB  GLU B  31     -16.946   4.918  16.177  0.00  0.00           C  
ATOM     71  CG  GLU B  31     -17.947   5.909  16.733  0.00  0.00           C  
ATOM     72  CD  GLU B  31     -17.289   7.126  17.340  0.00  0.00           C  
ATOM     73  OE1 GLU B  31     -16.683   7.914  16.581  0.00  0.00           O  
ATOM     74  OE2 GLU B  31     -17.403   7.298  18.571  0.00  0.00           O  
ATOM     75  N   VAL B  32     -19.276   3.792  13.742  0.00  0.00           N  
ATOM     76  CA  VAL B  32     -19.801   4.170  12.435  0.00  0.00           C  
ATOM     77  C   VAL B  32     -20.300   5.624  12.468  0.00  0.00           C  
ATOM     78  O   VAL B  32     -19.964   6.425  11.588  0.00  0.00           O  
ATOM     79  CB  VAL B  32     -20.874   3.258  12.017  0.00  0.00           C  
ATOM     80  CG1 VAL B  32     -21.282   3.558  10.584  0.00  0.00           C  
ATOM     81  CG2 VAL B  32     -20.430   1.814  12.174  0.00  0.00           C  
ATOM     82  N   VAL B  33     -21.091   5.958  13.485  0.00  0.00           N  
ATOM     83  CA  VAL B  33     -21.527   7.341  13.707  0.00  0.00           C  
ATOM     84  C   VAL B  33     -21.344   7.656  15.183  0.00  0.00           C  
ATOM     85  O   VAL B  33     -22.009   7.038  16.022  0.00  0.00           O  
ATOM     86  CB  VAL B  33     -23.087   7.477  13.446  0.00  0.00           C  
ATOM     87  CG1 VAL B  33     -23.594   8.841  13.864  0.00  0.00           C  
ATOM     88  CG2 VAL B  33     -23.364   7.269  11.968  0.00  0.00           C  
ATOM     89  N   PRO B  34     -20.440   8.617  15.508  0.00  0.00           N  
ATOM     90  CA  PRO B  34     -20.045   8.895  16.896  0.00  0.00           C  
ATOM     91  C   PRO B  34     -21.245   9.001  17.830  0.00  0.00           C  
ATOM     92  O   PRO B  34     -22.239   9.649  17.480  0.00  0.00           O  
ATOM     93  CB  PRO B  34     -19.323  10.241  16.794  0.00  0.00           C  
ATOM     94  CG  PRO B  34     -18.797  10.279  15.399  0.00  0.00           C  
ATOM     95  CD  PRO B  34     -19.830   9.580  14.564  0.00  0.00           C  
ATOM     96  N   ASN B  35     -21.158   8.343  18.988  0.00  0.00           N  
ATOM     97  CA  ASN B  35     -22.218   8.367  20.018  0.00  0.00           C  
ATOM     98  C   ASN B  35     -23.465   7.536  19.658  0.00  0.00           C  
ATOM     99  O   ASN B  35     -24.203   7.099  20.546  0.00  0.00           O  
ATOM    100  CB  ASN B  35     -22.640   9.813  20.361  0.00  0.00           C  
ATOM    101  CG  ASN B  35     -21.471  10.696  20.800  0.00  0.00           C  
ATOM    102  OD1 ASN B  35     -20.970  10.573  21.917  0.00  0.00           O  
ATOM    103  ND2 ASN B  35     -21.062  11.616  19.930  0.00  0.00           N  
ATOM    104  N   ILE B  36     -23.666   7.294  18.360  0.00  0.00           N  
ATOM    105  CA  ILE B  36     -24.924   6.764  17.814  0.00  0.00           C  
ATOM    106  C   ILE B  36     -24.881   5.277  17.380  0.00  0.00           C  
ATOM    107  O   ILE B  36     -25.684   4.461  17.852  0.00  0.00           O  
ATOM    108  CB  ILE B  36     -25.408   7.661  16.635  0.00  0.00           C  
ATOM    109  CG1 ILE B  36     -25.685   9.105  17.105  0.00  0.00           C  
ATOM    110  CG2 ILE B  36     -26.624   7.072  15.926  0.00  0.00           C  
ATOM    111  CD1 ILE B  36     -26.634   9.237  18.286  0.00  0.00           C  
ATOM    112  N   THR B  37     -23.948   4.943  16.486  0.00  0.00           N  
ATOM    113  CA  THR B  37     -23.906   3.644  15.818  0.00  0.00           C  
ATOM    114  C   THR B  37     -22.541   2.964  15.981  0.00  0.00           C  
ATOM    115  O   THR B  37     -21.499   3.504  15.590  0.00  0.00           O  
ATOM    116  CB  THR B  37     -24.258   3.793  14.315  0.00  0.00           C  
ATOM    117  OG1 THR B  37     -25.495   4.501  14.182  0.00  0.00           O  
ATOM    118  CG2 THR B  37     -24.380   2.438  13.616  0.00  0.00           C  
ATOM    119  N   TYR B  38     -22.564   1.768  16.556  0.00  0.00           N  
ATOM    120  CA  TYR B  38     -21.345   0.994  16.799  0.00  0.00           C  
ATOM    121  C   TYR B  38     -21.428  -0.393  16.206  0.00  0.00           C  
ATOM    122  O   TYR B  38     -22.421  -1.098  16.366  0.00  0.00           O  
ATOM    123  CB  TYR B  38     -21.008   0.932  18.301  0.00  0.00           C  
ATOM    124  CG  TYR B  38     -20.647   2.295  18.821  0.00  0.00           C  
ATOM    125  CD1 TYR B  38     -21.619   3.120  19.394  0.00  0.00           C  
ATOM    126  CD2 TYR B  38     -19.355   2.792  18.682  0.00  0.00           C  
ATOM    127  CE1 TYR B  38     -21.307   4.393  19.832  0.00  0.00           C  
ATOM    128  CE2 TYR B  38     -19.037   4.060  19.127  0.00  0.00           C  
ATOM    129  CZ  TYR B  38     -20.020   4.853  19.692  0.00  0.00           C  
ATOM    130  OH  TYR B  38     -19.714   6.110  20.127  0.00  0.00           O  
ATOM    131  N   GLN B  39     -20.373  -0.786  15.514  0.00  0.00           N  
ATOM    132  CA  GLN B  39     -20.344  -2.113  14.969  0.00  0.00           C  
ATOM    133  C   GLN B  39     -19.345  -2.965  15.721  0.00  0.00           C  
ATOM    134  O   GLN B  39     -18.144  -2.763  15.611  0.00  0.00           O  
ATOM    135  CB  GLN B  39     -20.023  -2.083  13.491  0.00  0.00           C  
ATOM    136  CG  GLN B  39     -20.099  -3.463  12.878  0.00  0.00           C  
ATOM    137  CD  GLN B  39     -19.526  -3.492  11.491  0.00  0.00           C  
ATOM    138  OE1 GLN B  39     -18.457  -2.922  11.232  0.00  0.00           O  
ATOM    139  NE2 GLN B  39     -20.230  -4.161  10.581  0.00  0.00           N  
ATOM    140  N   CYS B  40     -19.873  -3.920  16.475  0.00  0.00           N  
ATOM    141  CA  CYS B  40     -19.087  -4.848  17.280  0.00  0.00           C  
ATOM    142  C   CYS B  40     -19.189  -6.246  16.686  0.00  0.00           C  
ATOM    143  O   CYS B  40     -19.211  -7.253  17.404  0.00  0.00           O  
ATOM    144  CB  CYS B  40     -19.610  -4.854  18.718  0.00  0.00           C  
ATOM    145  SG  CYS B  40     -19.625  -3.233  19.533  0.00  0.00           S  
ATOM    146  N   MET B  41     -19.265  -6.290  15.363  0.00  0.00           N  
ATOM    147  CA  MET B  41     -19.385  -7.530  14.618  0.00  0.00           C  
ATOM    148  C   MET B  41     -18.107  -8.376  14.708  0.00  0.00           C  
ATOM    149  O   MET B  41     -17.005  -7.891  14.438  0.00  0.00           O  
ATOM    150  CB  MET B  41     -19.700  -7.194  13.166  0.00  0.00           C  
ATOM    151  CG  MET B  41     -20.004  -8.379  12.272  0.00  0.00           C  
ATOM    152  SD  MET B  41     -20.475  -7.804  10.633  0.00  0.00           S  
ATOM    153  CE  MET B  41     -18.859  -7.395   9.971  0.00  0.00           C  
ATOM    154  N   GLU B  42     -18.268  -9.634  15.117  0.00  0.00           N  
ATOM    155  CA  GLU B  42     -17.216 -10.651  15.006  0.00  0.00           C  
ATOM    156  C   GLU B  42     -15.932 -10.253  15.718  0.00  0.00           C  
ATOM    157  O   GLU B  42     -14.902 -10.003  15.074  0.00  0.00           O  
ATOM    158  CB  GLU B  42     -16.919 -10.973  13.537  0.00  0.00           C  
ATOM    159  CG  GLU B  42     -16.327 -12.353  13.339  0.00  0.00           C  
ATOM    160  CD  GLU B  42     -16.785 -13.000  12.054  0.00  0.00           C  
ATOM    161  OE1 GLU B  42     -16.378 -14.149  11.809  0.00  0.00           O  
ATOM    162  OE2 GLU B  42     -17.552 -12.370  11.289  0.00  0.00           O  
ATOM    163  N   LEU B  43     -16.009 -10.208  17.047  0.00  0.00           N  
ATOM    164  CA  LEU B  43     -14.930  -9.698  17.867  0.00  0.00           C  
ATOM    165  C   LEU B  43     -14.752 -10.576  19.096  0.00  0.00           C  
ATOM    166  O   LEU B  43     -14.185 -10.152  20.109  0.00  0.00           O  
ATOM    167  CB  LEU B  43     -15.203  -8.231  18.247  0.00  0.00           C  
ATOM    168  CG  LEU B  43     -14.985  -7.194  17.139  0.00  0.00           C  
ATOM    169  CD1 LEU B  43     -15.375  -5.808  17.606  0.00  0.00           C  
ATOM    170  CD2 LEU B  43     -13.544  -7.188  16.644  0.00  0.00           C  
ATOM    171  N   ASN B  44     -15.233 -11.811  18.984  0.00  0.00           N  
ATOM    172  CA  ASN B  44     -15.218 -12.787  20.076  0.00  0.00           C  
ATOM    173  C   ASN B  44     -15.773 -12.281  21.399  0.00  0.00           C  
ATOM    174  O   ASN B  44     -15.313 -12.694  22.469  0.00  0.00           O  
ATOM    175  CB  ASN B  44     -13.823 -13.387  20.269  0.00  0.00           C  
ATOM    176  CG  ASN B  44     -13.717 -14.794  19.731  0.00  0.00           C  
ATOM    177  OD1 ASN B  44     -12.745 -15.496  20.009  0.00  0.00           O  
ATOM    178  ND2 ASN B  44     -14.716 -15.222  18.960  0.00  0.00           N  
ATOM    179  N   PHE B  45     -16.746 -11.374  21.322  0.00  0.00           N  
ATOM    180  CA  PHE B  45     -17.442 -10.912  22.512  0.00  0.00           C  
ATOM    181  C   PHE B  45     -18.272 -12.053  23.081  0.00  0.00           C  
ATOM    182  O   PHE B  45     -19.152 -12.591  22.408  0.00  0.00           O  
ATOM    183  CB  PHE B  45     -18.327  -9.696  22.215  0.00  0.00           C  
ATOM    184  CG  PHE B  45     -17.568  -8.403  22.081  0.00  0.00           C  
ATOM    185  CD1 PHE B  45     -16.389  -8.185  22.795  0.00  0.00           C  
ATOM    186  CD2 PHE B  45     -18.045  -7.389  21.261  0.00  0.00           C  
ATOM    187  CE1 PHE B  45     -15.693  -6.991  22.669  0.00  0.00           C  
ATOM    188  CE2 PHE B  45     -17.355  -6.194  21.136  0.00  0.00           C  
ATOM    189  CZ  PHE B  45     -16.180  -5.991  21.842  0.00  0.00           C  
ATOM    190  N   TYR B  46     -17.953 -12.435  24.314  0.00  0.00           N  
ATOM    191  CA  TYR B  46     -18.690 -13.467  25.025  0.00  0.00           C  
ATOM    192  C   TYR B  46     -19.807 -12.877  25.856  0.00  0.00           C  
ATOM    193  O   TYR B  46     -20.639 -13.610  26.390  0.00  0.00           O  
ATOM    194  CB  TYR B  46     -17.743 -14.294  25.899  0.00  0.00           C  
ATOM    195  CG  TYR B  46     -17.022 -15.338  25.097  0.00  0.00           C  
ATOM    196  CD1 TYR B  46     -15.799 -15.055  24.489  0.00  0.00           C  
ATOM    197  CD2 TYR B  46     -17.581 -16.600  24.908  0.00  0.00           C  
ATOM    198  CE1 TYR B  46     -15.145 -16.004  23.730  0.00  0.00           C  
ATOM    199  CE2 TYR B  46     -16.936 -17.556  24.150  0.00  0.00           C  
ATOM    200  CZ  TYR B  46     -15.721 -17.251  23.569  0.00  0.00           C  
ATOM    201  OH  TYR B  46     -15.083 -18.200  22.816  0.00  0.00           O  
ATOM    202  N   LYS B  47     -19.806 -11.549  25.966  0.00  0.00           N  
ATOM    203  CA  LYS B  47     -20.840 -10.805  26.694  0.00  0.00           C  
ATOM    204  C   LYS B  47     -21.103  -9.460  26.033  0.00  0.00           C  
ATOM    205  O   LYS B  47     -20.227  -8.891  25.364  0.00  0.00           O  
ATOM    206  CB  LYS B  47     -20.475 -10.591  28.179  0.00  0.00           C  
ATOM    207  CG  LYS B  47     -19.077 -10.025  28.439  0.00  0.00           C  
ATOM    208  CD  LYS B  47     -19.001  -9.085  29.648  0.00  0.00           C  
ATOM    209  CE  LYS B  47     -19.413  -9.738  30.967  0.00  0.00           C  
ATOM    210  NZ  LYS B  47     -18.450 -10.765  31.450  0.00  0.00           N1+
ATOM    211  N   ILE B  48     -22.317  -8.957  26.236  0.00  0.00           N  
ATOM    212  CA  ILE B  48     -22.700  -7.635  25.773  0.00  0.00           C  
ATOM    213  C   ILE B  48     -21.629  -6.691  26.265  0.00  0.00           C  
ATOM    214  O   ILE B  48     -21.367  -6.641  27.466  0.00  0.00           O  
ATOM    215  CB  ILE B  48     -24.092  -7.217  26.305  0.00  0.00           C  
ATOM    216  CG1 ILE B  48     -25.184  -8.146  25.761  0.00  0.00           C  
ATOM    217  CG2 ILE B  48     -24.429  -5.800  25.866  0.00  0.00           C  
ATOM    218  CD1 ILE B  48     -25.109  -9.588  26.229  0.00  0.00           C  
ATOM    219  N   PRO B  49     -20.971  -5.972  25.340  0.00  0.00           N  
ATOM    220  CA  PRO B  49     -19.893  -5.069  25.733  0.00  0.00           C  
ATOM    221  C   PRO B  49     -20.390  -3.984  26.673  0.00  0.00           C  
ATOM    222  O   PRO B  49     -21.551  -3.580  26.599  0.00  0.00           O  
ATOM    223  CB  PRO B  49     -19.428  -4.459  24.400  0.00  0.00           C  
ATOM    224  CG  PRO B  49     -20.535  -4.696  23.438  0.00  0.00           C  
ATOM    225  CD  PRO B  49     -21.183  -5.971  23.883  0.00  0.00           C  
ATOM    226  N   ASP B  50     -19.508  -3.535  27.557  0.00  0.00           N  
ATOM    227  CA  ASP B  50     -19.831  -2.487  28.513  0.00  0.00           C  
ATOM    228  C   ASP B  50     -19.100  -1.191  28.184  0.00  0.00           C  
ATOM    229  O   ASP B  50     -19.153  -0.231  28.946  0.00  0.00           O  
ATOM    230  CB  ASP B  50     -19.507  -2.950  29.945  0.00  0.00           C  
ATOM    231  CG  ASP B  50     -18.222  -3.785  30.029  0.00  0.00           C  
ATOM    232  OD1 ASP B  50     -17.178  -3.365  29.466  0.00  0.00           O  
ATOM    233  OD2 ASP B  50     -18.261  -4.864  30.672  0.00  0.00           O  
ATOM    234  N   ASN B  51     -18.432  -1.164  27.038  0.00  0.00           N  
ATOM    235  CA  ASN B  51     -17.503  -0.088  26.729  0.00  0.00           C  
ATOM    236  C   ASN B  51     -18.052   0.917  25.737  0.00  0.00           C  
ATOM    237  O   ASN B  51     -17.299   1.666  25.116  0.00  0.00           O  
ATOM    238  CB  ASN B  51     -16.166  -0.659  26.245  0.00  0.00           C  
ATOM    239  CG  ASN B  51     -16.249  -1.314  24.872  0.00  0.00           C  
ATOM    240  OD1 ASN B  51     -15.325  -1.195  24.069  0.00  0.00           O  
ATOM    241  ND2 ASN B  51     -17.337  -2.025  24.604  0.00  0.00           N  
ATOM    242  N   LEU B  52     -19.371   0.944  25.593  0.00  0.00           N  
ATOM    243  CA  LEU B  52     -19.981   1.815  24.606  0.00  0.00           C  
ATOM    244  C   LEU B  52     -20.793   2.926  25.265  0.00  0.00           C  
ATOM    245  O   LEU B  52     -21.245   2.760  26.396  0.00  0.00           O  
ATOM    246  CB  LEU B  52     -20.846   0.996  23.638  0.00  0.00           C  
ATOM    247  CG  LEU B  52     -20.189  -0.190  22.923  0.00  0.00           C  
ATOM    248  CD1 LEU B  52     -21.209  -0.839  22.010  0.00  0.00           C  
ATOM    249  CD2 LEU B  52     -18.950   0.223  22.130  0.00  0.00           C  
ATOM    250  N   PRO B  53     -20.960   4.065  24.563  0.00  0.00           N  
ATOM    251  CA  PRO B  53     -21.780   5.178  25.040  0.00  0.00           C  
ATOM    252  C   PRO B  53     -23.212   4.766  25.380  0.00  0.00           C  
ATOM    253  O   PRO B  53     -23.808   3.930  24.685  0.00  0.00           O  
ATOM    254  CB  PRO B  53     -21.804   6.133  23.844  0.00  0.00           C  
ATOM    255  CG  PRO B  53     -20.531   5.872  23.146  0.00  0.00           C  
ATOM    256  CD  PRO B  53     -20.281   4.397  23.295  0.00  0.00           C  
ATOM    257  N   PHE B  54     -23.751   5.367  26.439  0.00  0.00           N  
ATOM    258  CA  PHE B  54     -25.140   5.162  26.850  0.00  0.00           C  
ATOM    259  C   PHE B  54     -26.143   5.751  25.844  0.00  0.00           C  
ATOM    260  O   PHE B  54     -27.338   5.435  25.889  0.00  0.00           O  
ATOM    261  CB  PHE B  54     -25.354   5.742  28.255  0.00  0.00           C  
ATOM    262  CG  PHE B  54     -24.616   4.992  29.337  0.00  0.00           C  
ATOM    263  CD1 PHE B  54     -23.215   4.999  29.389  0.00  0.00           C  
ATOM    264  CD2 PHE B  54     -25.317   4.276  30.310  0.00  0.00           C  
ATOM    265  CE1 PHE B  54     -22.535   4.305  30.383  0.00  0.00           C  
ATOM    266  CE2 PHE B  54     -24.641   3.585  31.310  0.00  0.00           C  
ATOM    267  CZ  PHE B  54     -23.249   3.599  31.346  0.00  0.00           C  
ATOM    268  N   SER B  55     -25.640   6.582  24.930  0.00  0.00           N  
ATOM    269  CA  SER B  55     -26.447   7.257  23.909  0.00  0.00           C  
ATOM    270  C   SER B  55     -26.616   6.443  22.616  0.00  0.00           C  
ATOM    271  O   SER B  55     -27.281   6.893  21.672  0.00  0.00           O  
ATOM    272  CB  SER B  55     -25.798   8.590  23.562  0.00  0.00           C  
ATOM    273  OG  SER B  55     -24.549   8.366  22.936  0.00  0.00           O  
ATOM    274  N   THR B  56     -26.003   5.259  22.578  0.00  0.00           N  
ATOM    275  CA  THR B  56     -25.991   4.400  21.396  0.00  0.00           C  
ATOM    276  C   THR B  56     -27.403   3.996  20.963  0.00  0.00           C  
ATOM    277  O   THR B  56     -28.194   3.475  21.755  0.00  0.00           O  
ATOM    278  CB  THR B  56     -25.112   3.156  21.644  0.00  0.00           C  
ATOM    279  OG1 THR B  56     -23.790   3.576  22.000  0.00  0.00           O  
ATOM    280  CG2 THR B  56     -25.030   2.278  20.400  0.00  0.00           C  
ATOM    281  N   LYS B  57     -27.717   4.252  19.700  0.00  0.00           N  
ATOM    282  CA  LYS B  57     -29.041   3.928  19.172  0.00  0.00           C  
ATOM    283  C   LYS B  57     -29.019   2.665  18.310  0.00  0.00           C  
ATOM    284  O   LYS B  57     -30.007   1.936  18.259  0.00  0.00           O  
ATOM    285  CB  LYS B  57     -29.610   5.106  18.378  0.00  0.00           C  
ATOM    286  CG  LYS B  57     -29.103   6.465  18.834  0.00  0.00           C  
ATOM    287  CD  LYS B  57     -30.124   7.573  18.655  0.00  0.00           C  
ATOM    288  CE  LYS B  57     -30.863   7.813  19.956  0.00  0.00           C  
ATOM    289  NZ  LYS B  57     -31.468   9.165  19.948  0.00  0.00           N1+
ATOM    290  N   ASN B  58     -27.892   2.418  17.641  0.00  0.00           N  
ATOM    291  CA  ASN B  58     -27.743   1.280  16.732  0.00  0.00           C  
ATOM    292  C   ASN B  58     -26.541   0.438  17.089  0.00  0.00           C  
ATOM    293  O   ASN B  58     -25.402   0.877  16.975  0.00  0.00           O  
ATOM    294  CB  ASN B  58     -27.618   1.734  15.276  0.00  0.00           C  
ATOM    295  CG  ASN B  58     -28.737   2.659  14.856  0.00  0.00           C  
ATOM    296  OD1 ASN B  58     -29.921   2.360  15.048  0.00  0.00           O  
ATOM    297  ND2 ASN B  58     -28.373   3.793  14.272  0.00  0.00           N  
ATOM    298  N   LEU B  59     -26.803  -0.790  17.497  0.00  0.00           N  
ATOM    299  CA  LEU B  59     -25.742  -1.678  17.903  0.00  0.00           C  
ATOM    300  C   LEU B  59     -25.743  -2.943  17.049  0.00  0.00           C  
ATOM    301  O   LEU B  59     -26.738  -3.680  16.990  0.00  0.00           O  
ATOM    302  CB  LEU B  59     -25.877  -2.006  19.398  0.00  0.00           C  
ATOM    303  CG  LEU B  59     -24.882  -2.929  20.097  0.00  0.00           C  
ATOM    304  CD1 LEU B  59     -23.446  -2.485  19.862  0.00  0.00           C  
ATOM    305  CD2 LEU B  59     -25.224  -2.968  21.578  0.00  0.00           C  
ATOM    306  N   ASP B  60     -24.616  -3.163  16.375  0.00  0.00           N  
ATOM    307  CA  ASP B  60     -24.359  -4.384  15.635  0.00  0.00           C  
ATOM    308  C   ASP B  60     -23.406  -5.280  16.437  0.00  0.00           C  
ATOM    309  O   ASP B  60     -22.219  -5.016  16.542  0.00  0.00           O  
ATOM    310  CB  ASP B  60     -23.785  -4.055  14.249  0.00  0.00           C  
ATOM    311  CG  ASP B  60     -23.651  -5.289  13.349  0.00  0.00           C  
ATOM    312  OD1 ASP B  60     -24.014  -6.409  13.781  0.00  0.00           O  
ATOM    313  OD2 ASP B  60     -23.181  -5.128  12.202  0.00  0.00           O  
ATOM    314  N   LEU B  61     -23.960  -6.337  17.013  0.00  0.00           N  
ATOM    315  CA  LEU B  61     -23.186  -7.317  17.751  0.00  0.00           C  
ATOM    316  C   LEU B  61     -23.200  -8.675  17.044  0.00  0.00           C  
ATOM    317  O   LEU B  61     -22.918  -9.702  17.660  0.00  0.00           O  
ATOM    318  CB  LEU B  61     -23.751  -7.464  19.162  0.00  0.00           C  
ATOM    319  CG  LEU B  61     -23.206  -6.576  20.283  0.00  0.00           C  
ATOM    320  CD1 LEU B  61     -24.169  -6.574  21.471  0.00  0.00           C  
ATOM    321  CD2 LEU B  61     -21.824  -7.069  20.704  0.00  0.00           C  
ATOM    322  N   SER B  62     -23.527  -8.684  15.753  0.00  0.00           N  
ATOM    323  CA  SER B  62     -23.589  -9.935  14.983  0.00  0.00           C  
ATOM    324  C   SER B  62     -22.288 -10.743  15.071  0.00  0.00           C  
ATOM    325  O   SER B  62     -21.225 -10.166  15.262  0.00  0.00           O  
ATOM    326  CB  SER B  62     -23.949  -9.657  13.524  0.00  0.00           C  
ATOM    327  OG  SER B  62     -23.244  -8.520  13.036  0.00  0.00           O  
ATOM    328  N   PHE B  63     -22.401 -12.067  14.954  0.00  0.00           N  
ATOM    329  CA  PHE B  63     -21.253 -12.999  14.873  0.00  0.00           C  
ATOM    330  C   PHE B  63     -20.349 -12.989  16.117  0.00  0.00           C  
ATOM    331  O   PHE B  63     -19.129 -13.024  15.990  0.00  0.00           O  
ATOM    332  CB  PHE B  63     -20.416 -12.751  13.600  0.00  0.00           C  
ATOM    333  CG  PHE B  63     -21.130 -13.072  12.325  0.00  0.00           C  
ATOM    334  CD1 PHE B  63     -21.959 -12.126  11.717  0.00  0.00           C  
ATOM    335  CD2 PHE B  63     -20.967 -14.316  11.714  0.00  0.00           C  
ATOM    336  CE1 PHE B  63     -22.628 -12.422  10.537  0.00  0.00           C  
ATOM    337  CE2 PHE B  63     -21.627 -14.618  10.531  0.00  0.00           C  
ATOM    338  CZ  PHE B  63     -22.457 -13.667   9.938  0.00  0.00           C  
ATOM    339  N   ASN B  64     -20.958 -12.924  17.302  0.00  0.00           N  
ATOM    340  CA  ASN B  64     -20.238 -13.001  18.579  0.00  0.00           C  
ATOM    341  C   ASN B  64     -20.770 -14.154  19.416  0.00  0.00           C  
ATOM    342  O   ASN B  64     -21.977 -14.366  19.479  0.00  0.00           O  
ATOM    343  CB  ASN B  64     -20.357 -11.696  19.370  0.00  0.00           C  
ATOM    344  CG  ASN B  64     -19.474 -10.593  18.822  0.00  0.00           C  
ATOM    345  OD1 ASN B  64     -18.250 -10.674  18.887  0.00  0.00           O  
ATOM    346  ND2 ASN B  64     -20.094  -9.543  18.294  0.00  0.00           N  
ATOM    347  N   PRO B  65     -19.873 -14.909  20.066  0.00  0.00           N  
ATOM    348  CA  PRO B  65     -20.317 -16.069  20.849  0.00  0.00           C  
ATOM    349  C   PRO B  65     -21.025 -15.695  22.159  0.00  0.00           C  
ATOM    350  O   PRO B  65     -20.543 -16.015  23.247  0.00  0.00           O  
ATOM    351  CB  PRO B  65     -19.020 -16.839  21.101  0.00  0.00           C  
ATOM    352  CG  PRO B  65     -17.947 -15.805  21.003  0.00  0.00           C  
ATOM    353  CD  PRO B  65     -18.408 -14.817  19.980  0.00  0.00           C  
ATOM    354  N   LEU B  66     -22.180 -15.043  22.033  0.00  0.00           N  
ATOM    355  CA  LEU B  66     -22.967 -14.570  23.188  0.00  0.00           C  
ATOM    356  C   LEU B  66     -23.771 -15.687  23.866  0.00  0.00           C  
ATOM    357  O   LEU B  66     -24.039 -15.623  25.070  0.00  0.00           O  
ATOM    358  CB  LEU B  66     -23.860 -13.380  22.794  0.00  0.00           C  
ATOM    359  CG  LEU B  66     -23.105 -12.201  22.146  0.00  0.00           C  
ATOM    360  CD1 LEU B  66     -24.029 -11.151  21.543  0.00  0.00           C  
ATOM    361  CD2 LEU B  66     -22.148 -11.559  23.129  0.00  0.00           C  
ATOM    362  N   ARG B  67     -24.147 -16.695  23.076  0.00  0.00           N  
ATOM    363  CA  ARG B  67     -24.676 -17.995  23.544  0.00  0.00           C  
ATOM    364  C   ARG B  67     -25.947 -17.995  24.399  0.00  0.00           C  
ATOM    365  O   ARG B  67     -26.758 -18.923  24.326  0.00  0.00           O  
ATOM    366  CB  ARG B  67     -23.583 -18.813  24.250  0.00  0.00           C  
ATOM    367  CG  ARG B  67     -22.292 -18.927  23.462  0.00  0.00           C  
ATOM    368  CD  ARG B  67     -21.713 -20.326  23.536  0.00  0.00           C  
ATOM    369  NE  ARG B  67     -20.300 -20.319  23.172  0.00  0.00           N  
ATOM    370  CZ  ARG B  67     -19.609 -21.392  22.799  0.00  0.00           C  
ATOM    371  NH1 ARG B  67     -20.197 -22.580  22.723  0.00  0.00           N  
ATOM    372  NH2 ARG B  67     -18.325 -21.271  22.491  0.00  0.00           N  
ATOM    373  N   HIS B  68     -26.109 -16.955  25.202  0.00  0.00           N  
ATOM    374  CA  HIS B  68     -27.089 -16.943  26.264  0.00  0.00           C  
ATOM    375  C   HIS B  68     -27.384 -15.518  26.591  0.00  0.00           C  
ATOM    376  O   HIS B  68     -26.484 -14.691  26.667  0.00  0.00           O  
ATOM    377  CB  HIS B  68     -26.539 -17.681  27.486  0.00  0.00           C  
ATOM    378  CG  HIS B  68     -27.420 -17.582  28.704  0.00  0.00           C  
ATOM    379  ND1 HIS B  68     -28.458 -18.411  28.915  0.00  0.00           N  
ATOM    380  CD2 HIS B  68     -27.392 -16.701  29.789  0.00  0.00           C  
ATOM    381  CE1 HIS B  68     -29.066 -18.088  30.076  0.00  0.00           C  
ATOM    382  NE2 HIS B  68     -28.416 -17.038  30.608  0.00  0.00           N  
ATOM    383  N   LEU B  69     -28.660 -15.213  26.781  0.00  0.00           N  
ATOM    384  CA  LEU B  69     -29.080 -13.854  27.039  0.00  0.00           C  
ATOM    385  C   LEU B  69     -29.972 -13.861  28.280  0.00  0.00           C  
ATOM    386  O   LEU B  69     -31.158 -14.196  28.210  0.00  0.00           O  
ATOM    387  CB  LEU B  69     -29.816 -13.333  25.806  0.00  0.00           C  
ATOM    388  CG  LEU B  69     -29.432 -12.021  25.109  0.00  0.00           C  
ATOM    389  CD1 LEU B  69     -27.935 -11.857  24.863  0.00  0.00           C  
ATOM    390  CD2 LEU B  69     -30.192 -11.921  23.794  0.00  0.00           C  
ATOM    391  N   GLY B  70     -29.374 -13.537  29.427  0.00  0.00           N  
ATOM    392  CA  GLY B  70     -30.101 -13.473  30.692  0.00  0.00           C  
ATOM    393  C   GLY B  70     -30.823 -12.143  30.825  0.00  0.00           C  
ATOM    394  O   GLY B  70     -30.661 -11.260  29.982  0.00  0.00           O  
ATOM    395  N   SER B  71     -31.608 -11.997  31.892  0.00  0.00           N  
ATOM    396  CA  SER B  71     -32.397 -10.785  32.140  0.00  0.00           C  
ATOM    397  C   SER B  71     -31.562  -9.511  32.068  0.00  0.00           C  
ATOM    398  O   SER B  71     -30.389  -9.508  32.443  0.00  0.00           O  
ATOM    399  CB  SER B  71     -33.081 -10.863  33.509  0.00  0.00           C  
ATOM    400  OG  SER B  71     -33.912 -12.004  33.610  0.00  0.00           O  
ATOM    401  N   TYR B  72     -32.177  -8.439  31.573  0.00  0.00           N  
ATOM    402  CA  TYR B  72     -31.562  -7.109  31.558  0.00  0.00           C  
ATOM    403  C   TYR B  72     -30.185  -7.112  30.911  0.00  0.00           C  
ATOM    404  O   TYR B  72     -29.283  -6.396  31.358  0.00  0.00           O  
ATOM    405  CB  TYR B  72     -31.480  -6.540  32.983  0.00  0.00           C  
ATOM    406  CG  TYR B  72     -32.827  -6.231  33.588  0.00  0.00           C  
ATOM    407  CD1 TYR B  72     -33.555  -7.215  34.279  0.00  0.00           C  
ATOM    408  CD2 TYR B  72     -33.388  -4.962  33.457  0.00  0.00           C  
ATOM    409  CE1 TYR B  72     -34.799  -6.935  34.831  0.00  0.00           C  
ATOM    410  CE2 TYR B  72     -34.633  -4.674  33.999  0.00  0.00           C  
ATOM    411  CZ  TYR B  72     -35.329  -5.658  34.686  0.00  0.00           C  
ATOM    412  OH  TYR B  72     -36.557  -5.350  35.215  0.00  0.00           O  
ATOM    413  N   SER B  73     -30.031  -7.913  29.855  0.00  0.00           N  
ATOM    414  CA  SER B  73     -28.761  -8.025  29.139  0.00  0.00           C  
ATOM    415  C   SER B  73     -28.324  -6.714  28.501  0.00  0.00           C  
ATOM    416  O   SER B  73     -27.135  -6.482  28.335  0.00  0.00           O  
ATOM    417  CB  SER B  73     -28.815  -9.141  28.098  0.00  0.00           C  
ATOM    418  OG  SER B  73     -28.584 -10.409  28.696  0.00  0.00           O  
ATOM    419  N   PHE B  74     -29.278  -5.846  28.184  0.00  0.00           N  
ATOM    420  CA  PHE B  74     -28.970  -4.581  27.516  0.00  0.00           C  
ATOM    421  C   PHE B  74     -29.298  -3.336  28.339  0.00  0.00           C  
ATOM    422  O   PHE B  74     -29.596  -2.272  27.783  0.00  0.00           O  
ATOM    423  CB  PHE B  74     -29.642  -4.546  26.139  0.00  0.00           C  
ATOM    424  CG  PHE B  74     -29.222  -5.680  25.256  0.00  0.00           C  
ATOM    425  CD1 PHE B  74     -28.130  -5.544  24.406  0.00  0.00           C  
ATOM    426  CD2 PHE B  74     -29.881  -6.905  25.315  0.00  0.00           C  
ATOM    427  CE1 PHE B  74     -27.722  -6.603  23.616  0.00  0.00           C  
ATOM    428  CE2 PHE B  74     -29.478  -7.965  24.520  0.00  0.00           C  
ATOM    429  CZ  PHE B  74     -28.395  -7.811  23.672  0.00  0.00           C  
ATOM    430  N   PHE B  75     -29.196  -3.478  29.664  0.00  0.00           N  
ATOM    431  CA  PHE B  75     -29.372  -2.365  30.603  0.00  0.00           C  
ATOM    432  C   PHE B  75     -28.500  -1.155  30.262  0.00  0.00           C  
ATOM    433  O   PHE B  75     -28.914  -0.016  30.477  0.00  0.00           O  
ATOM    434  CB  PHE B  75     -29.150  -2.824  32.059  0.00  0.00           C  
ATOM    435  CG  PHE B  75     -27.697  -3.067  32.433  0.00  0.00           C  
ATOM    436  CD1 PHE B  75     -26.961  -2.089  33.116  0.00  0.00           C  
ATOM    437  CD2 PHE B  75     -27.069  -4.282  32.134  0.00  0.00           C  
ATOM    438  CE1 PHE B  75     -25.633  -2.312  33.472  0.00  0.00           C  
ATOM    439  CE2 PHE B  75     -25.741  -4.507  32.488  0.00  0.00           C  
ATOM    440  CZ  PHE B  75     -25.024  -3.521  33.156  0.00  0.00           C  
ATOM    441  N   SER B  76     -27.314  -1.415  29.708  0.00  0.00           N  
ATOM    442  CA  SER B  76     -26.353  -0.368  29.353  0.00  0.00           C  
ATOM    443  C   SER B  76     -26.789   0.470  28.157  0.00  0.00           C  
ATOM    444  O   SER B  76     -26.162   1.483  27.844  0.00  0.00           O  
ATOM    445  CB  SER B  76     -24.968  -0.971  29.081  0.00  0.00           C  
ATOM    446  OG  SER B  76     -24.429  -1.583  30.244  0.00  0.00           O  
ATOM    447  N   PHE B  77     -27.866   0.064  27.494  0.00  0.00           N  
ATOM    448  CA  PHE B  77     -28.254   0.720  26.255  0.00  0.00           C  
ATOM    449  C   PHE B  77     -29.696   1.235  26.223  0.00  0.00           C  
ATOM    450  O   PHE B  77     -30.442   0.905  25.299  0.00  0.00           O  
ATOM    451  CB  PHE B  77     -27.993  -0.214  25.071  0.00  0.00           C  
ATOM    452  CG  PHE B  77     -26.550  -0.590  24.900  0.00  0.00           C  
ATOM    453  CD1 PHE B  77     -25.681   0.241  24.210  0.00  0.00           C  
ATOM    454  CD2 PHE B  77     -26.062  -1.790  25.421  0.00  0.00           C  
ATOM    455  CE1 PHE B  77     -24.346  -0.109  24.046  0.00  0.00           C  
ATOM    456  CE2 PHE B  77     -24.730  -2.144  25.266  0.00  0.00           C  
ATOM    457  CZ  PHE B  77     -23.871  -1.300  24.575  0.00  0.00           C  
ATOM    458  N   PRO B  78     -30.081   2.091  27.196  0.00  0.00           N  
ATOM    459  CA  PRO B  78     -31.494   2.496  27.288  0.00  0.00           C  
ATOM    460  C   PRO B  78     -32.010   3.209  26.032  0.00  0.00           C  
ATOM    461  O   PRO B  78     -33.220   3.281  25.814  0.00  0.00           O  
ATOM    462  CB  PRO B  78     -31.511   3.450  28.492  0.00  0.00           C  
ATOM    463  CG  PRO B  78     -30.122   3.988  28.564  0.00  0.00           C  
ATOM    464  CD  PRO B  78     -29.231   2.859  28.130  0.00  0.00           C  
ATOM    465  N   GLU B  79     -31.090   3.710  25.212  0.00  0.00           N  
ATOM    466  CA  GLU B  79     -31.435   4.484  24.025  0.00  0.00           C  
ATOM    467  C   GLU B  79     -31.622   3.650  22.749  0.00  0.00           C  
ATOM    468  O   GLU B  79     -32.071   4.180  21.723  0.00  0.00           O  
ATOM    469  CB  GLU B  79     -30.360   5.546  23.799  0.00  0.00           C  
ATOM    470  CG  GLU B  79     -30.909   6.949  23.635  0.00  0.00           C  
ATOM    471  CD  GLU B  79     -31.859   7.319  24.752  0.00  0.00           C  
ATOM    472  OE1 GLU B  79     -32.853   8.028  24.479  0.00  0.00           O  
ATOM    473  OE2 GLU B  79     -31.618   6.887  25.898  0.00  0.00           O  
ATOM    474  N   LEU B  80     -31.293   2.356  22.820  0.00  0.00           N  
ATOM    475  CA  LEU B  80     -31.215   1.510  21.625  0.00  0.00           C  
ATOM    476  C   LEU B  80     -32.499   1.460  20.828  0.00  0.00           C  
ATOM    477  O   LEU B  80     -33.589   1.313  21.385  0.00  0.00           O  
ATOM    478  CB  LEU B  80     -30.795   0.080  21.953  0.00  0.00           C  
ATOM    479  CG  LEU B  80     -29.337  -0.365  21.871  0.00  0.00           C  
ATOM    480  CD1 LEU B  80     -29.333  -1.879  21.946  0.00  0.00           C  
ATOM    481  CD2 LEU B  80     -28.601   0.117  20.629  0.00  0.00           C  
ATOM    482  N   GLN B  81     -32.341   1.571  19.517  0.00  0.00           N  
ATOM    483  CA  GLN B  81     -33.445   1.512  18.582  0.00  0.00           C  
ATOM    484  C   GLN B  81     -33.278   0.326  17.649  0.00  0.00           C  
ATOM    485  O   GLN B  81     -34.260  -0.344  17.309  0.00  0.00           O  
ATOM    486  CB  GLN B  81     -33.482   2.782  17.756  0.00  0.00           C  
ATOM    487  CG  GLN B  81     -33.779   4.029  18.553  0.00  0.00           C  
ATOM    488  CD  GLN B  81     -33.663   5.261  17.692  0.00  0.00           C  
ATOM    489  OE1 GLN B  81     -32.587   5.825  17.539  0.00  0.00           O  
ATOM    490  NE2 GLN B  81     -34.773   5.671  17.109  0.00  0.00           N  
ATOM    491  N   VAL B  82     -32.033   0.101  17.222  0.00  0.00           N  
ATOM    492  CA  VAL B  82     -31.683  -1.010  16.343  0.00  0.00           C  
ATOM    493  C   VAL B  82     -30.621  -1.865  17.024  0.00  0.00           C  
ATOM    494  O   VAL B  82     -29.575  -1.370  17.453  0.00  0.00           O  
ATOM    495  CB  VAL B  82     -31.179  -0.529  14.958  0.00  0.00           C  
ATOM    496  CG1 VAL B  82     -30.737  -1.702  14.093  0.00  0.00           C  
ATOM    497  CG2 VAL B  82     -32.248   0.294  14.252  0.00  0.00           C  
ATOM    498  N   LEU B  83     -30.911  -3.154  17.122  0.00  0.00           N  
ATOM    499  CA  LEU B  83     -30.026  -4.100  17.771  0.00  0.00           C  
ATOM    500  C   LEU B  83     -29.884  -5.337  16.899  0.00  0.00           C  
ATOM    501  O   LEU B  83     -30.860  -6.044  16.639  0.00  0.00           O  
ATOM    502  CB  LEU B  83     -30.579  -4.486  19.147  0.00  0.00           C  
ATOM    503  CG  LEU B  83     -29.829  -5.562  19.946  0.00  0.00           C  
ATOM    504  CD1 LEU B  83     -28.393  -5.155  20.248  0.00  0.00           C  
ATOM    505  CD2 LEU B  83     -30.580  -5.895  21.231  0.00  0.00           C  
ATOM    506  N   ASP B  84     -28.657  -5.601  16.466  0.00  0.00           N  
ATOM    507  CA  ASP B  84     -28.386  -6.757  15.644  0.00  0.00           C  
ATOM    508  C   ASP B  84     -27.598  -7.835  16.403  0.00  0.00           C  
ATOM    509  O   ASP B  84     -26.461  -7.615  16.827  0.00  0.00           O  
ATOM    510  CB  ASP B  84     -27.645  -6.317  14.385  0.00  0.00           C  
ATOM    511  CG  ASP B  84     -27.622  -7.382  13.329  0.00  0.00           C  
ATOM    512  OD1 ASP B  84     -27.870  -8.564  13.648  0.00  0.00           O  
ATOM    513  OD2 ASP B  84     -27.354  -7.041  12.175  0.00  0.00           O  
ATOM    514  N   LEU B  85     -28.210  -9.007  16.546  0.00  0.00           N  
ATOM    515  CA  LEU B  85     -27.582 -10.145  17.220  0.00  0.00           C  
ATOM    516  C   LEU B  85     -27.522 -11.372  16.305  0.00  0.00           C  
ATOM    517  O   LEU B  85     -27.627 -12.515  16.779  0.00  0.00           O  
ATOM    518  CB  LEU B  85     -28.350 -10.502  18.495  0.00  0.00           C  
ATOM    519  CG  LEU B  85     -28.577  -9.422  19.553  0.00  0.00           C  
ATOM    520  CD1 LEU B  85     -29.678  -9.832  20.516  0.00  0.00           C  
ATOM    521  CD2 LEU B  85     -27.291  -9.141  20.310  0.00  0.00           C  
ATOM    522  N   SER B  86     -27.357 -11.136  15.002  0.00  0.00           N  
ATOM    523  CA  SER B  86     -27.309 -12.225  14.027  0.00  0.00           C  
ATOM    524  C   SER B  86     -26.105 -13.113  14.261  0.00  0.00           C  
ATOM    525  O   SER B  86     -25.016 -12.631  14.580  0.00  0.00           O  
ATOM    526  CB  SER B  86     -27.236 -11.680  12.603  0.00  0.00           C  
ATOM    527  OG  SER B  86     -28.220 -10.699  12.390  0.00  0.00           O  
ATOM    528  N   ARG B  87     -26.317 -14.411  14.072  0.00  0.00           N  
ATOM    529  CA  ARG B  87     -25.267 -15.416  14.173  0.00  0.00           C  
ATOM    530  C   ARG B  87     -24.438 -15.266  15.444  0.00  0.00           C  
ATOM    531  O   ARG B  87     -23.206 -15.276  15.393  0.00  0.00           O  
ATOM    532  CB  ARG B  87     -24.363 -15.379  12.932  0.00  0.00           C  
ATOM    533  CG  ARG B  87     -23.855 -16.755  12.533  0.00  0.00           C  
ATOM    534  CD  ARG B  87     -25.004 -17.549  11.947  0.00  0.00           C  
ATOM    535  NE  ARG B  87     -24.667 -18.938  11.728  0.00  0.00           N  
ATOM    536  CZ  ARG B  87     -25.390 -19.778  10.997  0.00  0.00           C  
ATOM    537  NH1 ARG B  87     -26.510 -19.375  10.397  0.00  0.00           N  
ATOM    538  NH2 ARG B  87     -24.980 -21.029  10.856  0.00  0.00           N  
ATOM    539  N   CYS B  88     -25.128 -15.114  16.572  0.00  0.00           N  
ATOM    540  CA  CYS B  88     -24.489 -14.956  17.874  0.00  0.00           C  
ATOM    541  C   CYS B  88     -24.578 -16.216  18.731  0.00  0.00           C  
ATOM    542  O   CYS B  88     -24.396 -16.156  19.944  0.00  0.00           O  
ATOM    543  CB  CYS B  88     -25.107 -13.788  18.639  0.00  0.00           C  
ATOM    544  SG  CYS B  88     -24.552 -12.184  18.081  0.00  0.00           S  
ATOM    545  N   GLU B  89     -24.879 -17.348  18.103  0.00  0.00           N  
ATOM    546  CA  GLU B  89     -24.895 -18.649  18.782  0.00  0.00           C  
ATOM    547  C   GLU B  89     -25.867 -18.668  19.969  0.00  0.00           C  
ATOM    548  O   GLU B  89     -25.740 -19.493  20.866  0.00  0.00           O  
ATOM    549  CB  GLU B  89     -23.477 -19.034  19.240  0.00  0.00           C  
ATOM    550  CG  GLU B  89     -22.396 -19.000  18.153  0.00  0.00           C  
ATOM    551  CD  GLU B  89     -20.971 -18.890  18.709  0.00  0.00           C  
ATOM    552  OE1 GLU B  89     -20.125 -18.218  18.077  0.00  0.00           O  
ATOM    553  OE2 GLU B  89     -20.683 -19.463  19.783  0.00  0.00           O  
ATOM    554  N   ILE B  90     -26.836 -17.759  19.969  0.00  0.00           N  
ATOM    555  CA  ILE B  90     -27.749 -17.597  21.104  0.00  0.00           C  
ATOM    556  C   ILE B  90     -28.732 -18.750  21.207  0.00  0.00           C  
ATOM    557  O   ILE B  90     -29.527 -19.006  20.298  0.00  0.00           O  
ATOM    558  CB  ILE B  90     -28.501 -16.257  21.071  0.00  0.00           C  
ATOM    559  CG1 ILE B  90     -27.507 -15.094  21.141  0.00  0.00           C  
ATOM    560  CG2 ILE B  90     -29.471 -16.182  22.234  0.00  0.00           C  
ATOM    561  CD1 ILE B  90     -28.090 -13.749  20.746  0.00  0.00           C  
ATOM    562  N   GLN B  91     -28.666 -19.437  22.341  0.00  0.00           N  
ATOM    563  CA  GLN B  91     -29.358 -20.698  22.538  0.00  0.00           C  
ATOM    564  C   GLN B  91     -30.543 -20.531  23.470  0.00  0.00           C  
ATOM    565  O   GLN B  91     -31.514 -21.286  23.395  0.00  0.00           O  
ATOM    566  CB  GLN B  91     -28.380 -21.707  23.130  0.00  0.00           C  
ATOM    567  CG  GLN B  91     -28.668 -23.156  22.797  0.00  0.00           C  
ATOM    568  CD  GLN B  91     -27.502 -24.057  23.149  0.00  0.00           C  
ATOM    569  OE1 GLN B  91     -27.619 -24.930  24.009  0.00  0.00           O  
ATOM    570  NE2 GLN B  91     -26.365 -23.840  22.496  0.00  0.00           N  
ATOM    571  N   THR B  92     -30.453 -19.549  24.363  0.00  0.00           N  
ATOM    572  CA  THR B  92     -31.516 -19.294  25.338  0.00  0.00           C  
ATOM    573  C   THR B  92     -31.643 -17.792  25.610  0.00  0.00           C  
ATOM    574  O   THR B  92     -30.644 -17.076  25.745  0.00  0.00           O  
ATOM    575  CB  THR B  92     -31.366 -20.117  26.674  0.00  0.00           C  
ATOM    576  OG1 THR B  92     -31.070 -19.248  27.772  0.00  0.00           O  
ATOM    577  CG2 THR B  92     -30.292 -21.242  26.590  0.00  0.00           C  
ATOM    578  N   ILE B  93     -32.880 -17.322  25.653  0.00  0.00           N  
ATOM    579  CA  ILE B  93     -33.163 -15.930  25.963  0.00  0.00           C  
ATOM    580  C   ILE B  93     -34.163 -15.922  27.108  0.00  0.00           C  
ATOM    581  O   ILE B  93     -35.258 -16.496  27.000  0.00  0.00           O  
ATOM    582  CB  ILE B  93     -33.749 -15.172  24.754  0.00  0.00           C  
ATOM    583  CG1 ILE B  93     -32.739 -15.133  23.594  0.00  0.00           C  
ATOM    584  CG2 ILE B  93     -34.183 -13.769  25.160  0.00  0.00           C  
ATOM    585  CD1 ILE B  93     -33.276 -14.558  22.296  0.00  0.00           C  
ATOM    586  N   GLU B  94     -33.787 -15.277  28.205  0.00  0.00           N  
ATOM    587  CA  GLU B  94     -34.612 -15.319  29.405  0.00  0.00           C  
ATOM    588  C   GLU B  94     -35.507 -14.100  29.593  0.00  0.00           C  
ATOM    589  O   GLU B  94     -35.325 -13.064  28.930  0.00  0.00           O  
ATOM    590  CB  GLU B  94     -33.762 -15.605  30.637  0.00  0.00           C  
ATOM    591  CG  GLU B  94     -33.513 -17.092  30.812  0.00  0.00           C  
ATOM    592  CD  GLU B  94     -32.494 -17.404  31.883  0.00  0.00           C  
ATOM    593  OE1 GLU B  94     -31.538 -16.612  32.066  0.00  0.00           O  
ATOM    594  OE2 GLU B  94     -32.651 -18.458  32.535  0.00  0.00           O  
ATOM    595  N   ASP B  95     -36.482 -14.249  30.491  0.00  0.00           N  
ATOM    596  CA  ASP B  95     -37.470 -13.213  30.763  0.00  0.00           C  
ATOM    597  C   ASP B  95     -36.764 -11.904  31.006  0.00  0.00           C  
ATOM    598  O   ASP B  95     -35.789 -11.853  31.745  0.00  0.00           O  
ATOM    599  CB  ASP B  95     -38.348 -13.593  31.961  0.00  0.00           C  
ATOM    600  CG  ASP B  95     -38.861 -15.022  31.868  0.00  0.00           C  
ATOM    601  OD1 ASP B  95     -40.046 -15.216  31.508  0.00  0.00           O  
ATOM    602  OD2 ASP B  95     -38.057 -15.955  32.118  0.00  0.00           O  
ATOM    603  N   GLY B  96     -37.221 -10.860  30.331  0.00  0.00           N  
ATOM    604  CA  GLY B  96     -36.695  -9.529  30.566  0.00  0.00           C  
ATOM    605  C   GLY B  96     -35.354  -9.241  29.916  0.00  0.00           C  
ATOM    606  O   GLY B  96     -34.870  -8.114  29.998  0.00  0.00           O  
ATOM    607  N   ALA B  97     -34.760 -10.239  29.260  0.00  0.00           N  
ATOM    608  CA  ALA B  97     -33.484 -10.054  28.554  0.00  0.00           C  
ATOM    609  C   ALA B  97     -33.318  -8.695  27.872  0.00  0.00           C  
ATOM    610  O   ALA B  97     -32.219  -8.154  27.847  0.00  0.00           O  
ATOM    611  CB  ALA B  97     -33.251 -11.174  27.557  0.00  0.00           C  
ATOM    612  N   TYR B  98     -34.409  -8.144  27.343  0.00  0.00           N  
ATOM    613  CA  TYR B  98     -34.391  -6.835  26.682  0.00  0.00           C  
ATOM    614  C   TYR B  98     -35.181  -5.769  27.438  0.00  0.00           C  
ATOM    615  O   TYR B  98     -35.441  -4.696  26.889  0.00  0.00           O  
ATOM    616  CB  TYR B  98     -34.970  -6.939  25.269  0.00  0.00           C  
ATOM    617  CG  TYR B  98     -34.335  -7.993  24.395  0.00  0.00           C  
ATOM    618  CD1 TYR B  98     -34.950  -9.233  24.215  0.00  0.00           C  
ATOM    619  CD2 TYR B  98     -33.119  -7.752  23.736  0.00  0.00           C  
ATOM    620  CE1 TYR B  98     -34.379 -10.206  23.408  0.00  0.00           C  
ATOM    621  CE2 TYR B  98     -32.542  -8.721  22.930  0.00  0.00           C  
ATOM    622  CZ  TYR B  98     -33.179  -9.941  22.769  0.00  0.00           C  
ATOM    623  OH  TYR B  98     -32.615 -10.908  21.978  0.00  0.00           O  
ATOM    624  N   GLN B  99     -35.522  -6.068  28.693  0.00  0.00           N  
ATOM    625  CA  GLN B  99     -36.458  -5.293  29.532  0.00  0.00           C  
ATOM    626  C   GLN B  99     -36.288  -3.769  29.567  0.00  0.00           C  
ATOM    627  O   GLN B  99     -37.267  -3.044  29.722  0.00  0.00           O  
ATOM    628  CB  GLN B  99     -36.443  -5.858  30.968  0.00  0.00           C  
ATOM    629  CG  GLN B  99     -37.598  -5.446  31.879  0.00  0.00           C  
ATOM    630  CD  GLN B  99     -38.969  -5.652  31.254  0.00  0.00           C  
ATOM    631  OE1 GLN B  99     -39.403  -6.787  31.002  0.00  0.00           O  
ATOM    632  NE2 GLN B  99     -39.667  -4.547  31.014  0.00  0.00           N  
ATOM    633  N   SER B 100     -35.059  -3.287  29.421  0.00  0.00           N  
ATOM    634  CA  SER B 100     -34.773  -1.849  29.531  0.00  0.00           C  
ATOM    635  C   SER B 100     -34.909  -1.085  28.219  0.00  0.00           C  
ATOM    636  O   SER B 100     -34.815   0.139  28.199  0.00  0.00           O  
ATOM    637  CB  SER B 100     -33.365  -1.634  30.113  0.00  0.00           C  
ATOM    638  OG  SER B 100     -32.375  -2.352  29.384  0.00  0.00           O  
ATOM    639  N   LEU B 101     -35.127  -1.816  27.127  0.00  0.00           N  
ATOM    640  CA  LEU B 101     -35.084  -1.253  25.777  0.00  0.00           C  
ATOM    641  C   LEU B 101     -36.471  -0.899  25.252  0.00  0.00           C  
ATOM    642  O   LEU B 101     -36.967  -1.496  24.294  0.00  0.00           O  
ATOM    643  CB  LEU B 101     -34.370  -2.215  24.819  0.00  0.00           C  
ATOM    644  CG  LEU B 101     -33.058  -2.834  25.305  0.00  0.00           C  
ATOM    645  CD1 LEU B 101     -32.591  -3.904  24.329  0.00  0.00           C  
ATOM    646  CD2 LEU B 101     -32.007  -1.754  25.482  0.00  0.00           C  
ATOM    647  N   SER B 102     -37.081   0.094  25.888  0.00  0.00           N  
ATOM    648  CA  SER B 102     -38.426   0.539  25.547  0.00  0.00           C  
ATOM    649  C   SER B 102     -38.451   1.384  24.269  0.00  0.00           C  
ATOM    650  O   SER B 102     -39.523   1.730  23.780  0.00  0.00           O  
ATOM    651  CB  SER B 102     -39.023   1.318  26.721  0.00  0.00           C  
ATOM    652  OG  SER B 102     -38.320   2.528  26.918  0.00  0.00           O  
ATOM    653  N   HIS B 103     -37.268   1.702  23.742  0.00  0.00           N  
ATOM    654  CA  HIS B 103     -37.129   2.453  22.490  0.00  0.00           C  
ATOM    655  C   HIS B 103     -36.765   1.590  21.314  0.00  0.00           C  
ATOM    656  O   HIS B 103     -36.707   2.075  20.189  0.00  0.00           O  
ATOM    657  CB  HIS B 103     -36.064   3.531  22.629  0.00  0.00           C  
ATOM    658  CG  HIS B 103     -36.513   4.733  23.412  0.00  0.00           C  
ATOM    659  ND1 HIS B 103     -36.510   5.973  22.892  0.00  0.00           N  
ATOM    660  CD2 HIS B 103     -36.990   4.850  24.716  0.00  0.00           C  
ATOM    661  CE1 HIS B 103     -36.961   6.842  23.813  0.00  0.00           C  
ATOM    662  NE2 HIS B 103     -37.255   6.150  24.931  0.00  0.00           N  
ATOM    663  N   LEU B 104     -36.489   0.314  21.545  0.00  0.00           N  
ATOM    664  CA  LEU B 104     -36.035  -0.545  20.452  0.00  0.00           C  
ATOM    665  C   LEU B 104     -37.147  -0.749  19.439  0.00  0.00           C  
ATOM    666  O   LEU B 104     -38.248  -1.176  19.803  0.00  0.00           O  
ATOM    667  CB  LEU B 104     -35.579  -1.889  20.986  0.00  0.00           C  
ATOM    668  CG  LEU B 104     -34.647  -2.696  20.085  0.00  0.00           C  
ATOM    669  CD1 LEU B 104     -33.198  -2.281  20.285  0.00  0.00           C  
ATOM    670  CD2 LEU B 104     -34.826  -4.186  20.344  0.00  0.00           C  
ATOM    671  N   SER B 105     -36.863  -0.415  18.182  0.00  0.00           N  
ATOM    672  CA  SER B 105     -37.801  -0.661  17.072  0.00  0.00           C  
ATOM    673  C   SER B 105     -37.409  -1.860  16.206  0.00  0.00           C  
ATOM    674  O   SER B 105     -38.280  -2.566  15.698  0.00  0.00           O  
ATOM    675  CB  SER B 105     -38.016   0.589  16.203  0.00  0.00           C  
ATOM    676  OG  SER B 105     -36.796   1.212  15.883  0.00  0.00           O  
ATOM    677  N   THR B 106     -36.106  -2.088  16.056  0.00  0.00           N  
ATOM    678  CA  THR B 106     -35.604  -3.213  15.279  0.00  0.00           C  
ATOM    679  C   THR B 106     -34.759  -4.142  16.139  0.00  0.00           C  
ATOM    680  O   THR B 106     -33.814  -3.713  16.812  0.00  0.00           O  
ATOM    681  CB  THR B 106     -34.777  -2.765  14.052  0.00  0.00           C  
ATOM    682  OG1 THR B 106     -35.536  -1.835  13.269  0.00  0.00           O  
ATOM    683  CG2 THR B 106     -34.411  -3.968  13.174  0.00  0.00           C  
ATOM    684  N   LEU B 107     -35.120  -5.420  16.106  0.00  0.00           N  
ATOM    685  CA  LEU B 107     -34.367  -6.470  16.761  0.00  0.00           C  
ATOM    686  C   LEU B 107     -34.120  -7.572  15.744  0.00  0.00           C  
ATOM    687  O   LEU B 107     -35.054  -8.108  15.157  0.00  0.00           O  
ATOM    688  CB  LEU B 107     -35.120  -7.018  17.986  0.00  0.00           C  
ATOM    689  CG  LEU B 107     -34.557  -8.283  18.654  0.00  0.00           C  
ATOM    690  CD1 LEU B 107     -33.122  -8.074  19.123  0.00  0.00           C  
ATOM    691  CD2 LEU B 107     -35.434  -8.753  19.807  0.00  0.00           C  
ATOM    692  N   ILE B 108     -32.853  -7.913  15.564  0.00  0.00           N  
ATOM    693  CA  ILE B 108     -32.437  -8.889  14.569  0.00  0.00           C  
ATOM    694  C   ILE B 108     -31.769 -10.099  15.228  0.00  0.00           C  
ATOM    695  O   ILE B 108     -30.699  -9.971  15.835  0.00  0.00           O  
ATOM    696  CB  ILE B 108     -31.483  -8.245  13.549  0.00  0.00           C  
ATOM    697  CG1 ILE B 108     -32.196  -7.084  12.840  0.00  0.00           C  
ATOM    698  CG2 ILE B 108     -31.020  -9.292  12.544  0.00  0.00           C  
ATOM    699  CD1 ILE B 108     -31.285  -6.020  12.269  0.00  0.00           C  
ATOM    700  N   LEU B 109     -32.406 -11.262  15.081  0.00  0.00           N  
ATOM    701  CA  LEU B 109     -31.987 -12.496  15.726  0.00  0.00           C  
ATOM    702  C   LEU B 109     -31.544 -13.593  14.772  0.00  0.00           C  
ATOM    703  O   LEU B 109     -31.311 -14.723  15.206  0.00  0.00           O  
ATOM    704  CB  LEU B 109     -33.115 -13.031  16.603  0.00  0.00           C  
ATOM    705  CG  LEU B 109     -33.572 -12.133  17.762  0.00  0.00           C  
ATOM    706  CD1 LEU B 109     -34.812 -12.698  18.437  0.00  0.00           C  
ATOM    707  CD2 LEU B 109     -32.463 -11.886  18.782  0.00  0.00           C  
ATOM    708  N   THR B 110     -31.433 -13.263  13.485  0.00  0.00           N  
ATOM    709  CA  THR B 110     -31.065 -14.223  12.434  0.00  0.00           C  
ATOM    710  C   THR B 110     -29.995 -15.224  12.822  0.00  0.00           C  
ATOM    711  O   THR B 110     -28.974 -14.863  13.418  0.00  0.00           O  
ATOM    712  CB  THR B 110     -30.560 -13.492  11.180  0.00  0.00           C  
ATOM    713  OG1 THR B 110     -31.504 -12.484  10.838  0.00  0.00           O  
ATOM    714  CG2 THR B 110     -30.402 -14.443  10.007  0.00  0.00           C  
ATOM    715  N   GLY B 111     -30.236 -16.482  12.468  0.00  0.00           N  
ATOM    716  CA  GLY B 111     -29.226 -17.528  12.580  0.00  0.00           C  
ATOM    717  C   GLY B 111     -28.698 -17.811  13.979  0.00  0.00           C  
ATOM    718  O   GLY B 111     -27.500 -18.038  14.165  0.00  0.00           O  
ATOM    719  N   ASN B 112     -29.586 -17.780  14.962  0.00  0.00           N  
ATOM    720  CA  ASN B 112     -29.262 -18.212  16.311  0.00  0.00           C  
ATOM    721  C   ASN B 112     -30.025 -19.496  16.590  0.00  0.00           C  
ATOM    722  O   ASN B 112     -31.238 -19.517  16.427  0.00  0.00           O  
ATOM    723  CB  ASN B 112     -29.653 -17.136  17.315  0.00  0.00           C  
ATOM    724  CG  ASN B 112     -28.769 -15.914  17.224  0.00  0.00           C  
ATOM    725  OD1 ASN B 112     -27.619 -15.930  17.658  0.00  0.00           O  
ATOM    726  ND2 ASN B 112     -29.306 -14.839  16.665  0.00  0.00           N  
ATOM    727  N   PRO B 113     -29.327 -20.574  16.993  0.00  0.00           N  
ATOM    728  CA  PRO B 113     -30.040 -21.829  17.210  0.00  0.00           C  
ATOM    729  C   PRO B 113     -30.744 -21.806  18.566  0.00  0.00           C  
ATOM    730  O   PRO B 113     -30.260 -22.378  19.552  0.00  0.00           O  
ATOM    731  CB  PRO B 113     -28.924 -22.869  17.162  0.00  0.00           C  
ATOM    732  CG  PRO B 113     -27.725 -22.137  17.694  0.00  0.00           C  
ATOM    733  CD  PRO B 113     -27.894 -20.685  17.327  0.00  0.00           C  
ATOM    734  N   ILE B 114     -31.880 -21.125  18.612  0.00  0.00           N  
ATOM    735  CA  ILE B 114     -32.574 -20.888  19.871  0.00  0.00           C  
ATOM    736  C   ILE B 114     -33.250 -22.160  20.339  0.00  0.00           C  
ATOM    737  O   ILE B 114     -34.089 -22.719  19.639  0.00  0.00           O  
ATOM    738  CB  ILE B 114     -33.562 -19.714  19.753  0.00  0.00           C  
ATOM    739  CG1 ILE B 114     -32.769 -18.423  19.518  0.00  0.00           C  
ATOM    740  CG2 ILE B 114     -34.441 -19.613  20.997  0.00  0.00           C  
ATOM    741  CD1 ILE B 114     -33.591 -17.156  19.517  0.00  0.00           C  
ATOM    742  N   GLN B 115     -32.841 -22.634  21.512  0.00  0.00           N  
ATOM    743  CA  GLN B 115     -33.405 -23.851  22.088  0.00  0.00           C  
ATOM    744  C   GLN B 115     -34.445 -23.504  23.140  0.00  0.00           C  
ATOM    745  O   GLN B 115     -35.399 -24.246  23.351  0.00  0.00           O  
ATOM    746  CB  GLN B 115     -32.307 -24.742  22.690  0.00  0.00           C  
ATOM    747  CG  GLN B 115     -31.331 -25.346  21.682  0.00  0.00           C  
ATOM    748  CD  GLN B 115     -31.937 -26.450  20.830  0.00  0.00           C  
ATOM    749  OE1 GLN B 115     -32.758 -26.195  19.948  0.00  0.00           O  
ATOM    750  NE2 GLN B 115     -31.520 -27.687  21.081  0.00  0.00           N  
ATOM    751  N   SER B 116     -34.260 -22.359  23.785  0.00  0.00           N  
ATOM    752  CA  SER B 116     -35.101 -21.973  24.901  0.00  0.00           C  
ATOM    753  C   SER B 116     -35.352 -20.486  24.849  0.00  0.00           C  
ATOM    754  O   SER B 116     -34.425 -19.684  24.822  0.00  0.00           O  
ATOM    755  CB  SER B 116     -34.446 -22.366  26.230  0.00  0.00           C  
ATOM    756  OG  SER B 116     -35.423 -22.710  27.194  0.00  0.00           O  
ATOM    757  N   LEU B 117     -36.624 -20.127  24.852  0.00  0.00           N  
ATOM    758  CA  LEU B 117     -37.036 -18.758  24.663  0.00  0.00           C  
ATOM    759  C   LEU B 117     -38.116 -18.423  25.687  0.00  0.00           C  
ATOM    760  O   LEU B 117     -39.281 -18.755  25.501  0.00  0.00           O  
ATOM    761  CB  LEU B 117     -37.568 -18.626  23.241  0.00  0.00           C  
ATOM    762  CG  LEU B 117     -37.755 -17.260  22.605  0.00  0.00           C  
ATOM    763  CD1 LEU B 117     -36.430 -16.527  22.479  0.00  0.00           C  
ATOM    764  CD2 LEU B 117     -38.403 -17.451  21.238  0.00  0.00           C  
ATOM    765  N   ALA B 118     -37.732 -17.769  26.775  0.00  0.00           N  
ATOM    766  CA  ALA B 118     -38.664 -17.567  27.883  0.00  0.00           C  
ATOM    767  C   ALA B 118     -39.902 -16.765  27.479  0.00  0.00           C  
ATOM    768  O   ALA B 118     -39.869 -15.967  26.538  0.00  0.00           O  
ATOM    769  CB  ALA B 118     -37.962 -16.924  29.064  0.00  0.00           C  
ATOM    770  N   LEU B 119     -40.993 -16.991  28.201  0.00  0.00           N  
ATOM    771  CA  LEU B 119     -42.270 -16.332  27.950  0.00  0.00           C  
ATOM    772  C   LEU B 119     -42.132 -14.818  27.908  0.00  0.00           C  
ATOM    773  O   LEU B 119     -42.790 -14.153  27.109  0.00  0.00           O  
ATOM    774  CB  LEU B 119     -43.274 -16.741  29.030  0.00  0.00           C  
ATOM    775  CG  LEU B 119     -44.780 -16.611  28.783  0.00  0.00           C  
ATOM    776  CD1 LEU B 119     -45.499 -17.724  29.537  0.00  0.00           C  
ATOM    777  CD2 LEU B 119     -45.320 -15.234  29.183  0.00  0.00           C  
ATOM    778  N   GLY B 120     -41.279 -14.278  28.774  0.00  0.00           N  
ATOM    779  CA  GLY B 120     -41.056 -12.834  28.841  0.00  0.00           C  
ATOM    780  C   GLY B 120     -39.816 -12.399  28.080  0.00  0.00           C  
ATOM    781  O   GLY B 120     -39.347 -11.271  28.246  0.00  0.00           O  
ATOM    782  N   ALA B 121     -39.289 -13.292  27.241  0.00  0.00           N  
ATOM    783  CA  ALA B 121     -38.115 -12.987  26.421  0.00  0.00           C  
ATOM    784  C   ALA B 121     -38.148 -11.563  25.870  0.00  0.00           C  
ATOM    785  O   ALA B 121     -37.137 -10.856  25.925  0.00  0.00           O  
ATOM    786  CB  ALA B 121     -37.965 -13.992  25.287  0.00  0.00           C  
ATOM    787  N   PHE B 122     -39.319 -11.140  25.383  0.00  0.00           N  
ATOM    788  CA  PHE B 122     -39.465  -9.838  24.714  0.00  0.00           C  
ATOM    789  C   PHE B 122     -40.294  -8.804  25.461  0.00  0.00           C  
ATOM    790  O   PHE B 122     -40.715  -7.812  24.857  0.00  0.00           O  
ATOM    791  CB  PHE B 122     -40.066  -9.991  23.305  0.00  0.00           C  
ATOM    792  CG  PHE B 122     -39.342 -10.962  22.429  0.00  0.00           C  
ATOM    793  CD1 PHE B 122     -38.050 -10.699  21.989  0.00  0.00           C  
ATOM    794  CD2 PHE B 122     -39.962 -12.135  22.024  0.00  0.00           C  
ATOM    795  CE1 PHE B 122     -37.387 -11.600  21.172  0.00  0.00           C  
ATOM    796  CE2 PHE B 122     -39.304 -13.040  21.203  0.00  0.00           C  
ATOM    797  CZ  PHE B 122     -38.014 -12.769  20.774  0.00  0.00           C  
ATOM    798  N   SER B 123     -40.545  -9.019  26.751  0.00  0.00           N  
ATOM    799  CA  SER B 123     -41.178  -7.971  27.559  0.00  0.00           C  
ATOM    800  C   SER B 123     -40.257  -6.753  27.629  0.00  0.00           C  
ATOM    801  O   SER B 123     -39.030  -6.876  27.516  0.00  0.00           O  
ATOM    802  CB  SER B 123     -41.530  -8.472  28.958  0.00  0.00           C  
ATOM    803  OG  SER B 123     -40.394  -9.032  29.577  0.00  0.00           O  
ATOM    804  N   GLY B 124     -40.856  -5.578  27.782  0.00  0.00           N  
ATOM    805  CA  GLY B 124     -40.110  -4.323  27.739  0.00  0.00           C  
ATOM    806  C   GLY B 124     -39.907  -3.754  26.345  0.00  0.00           C  
ATOM    807  O   GLY B 124     -39.611  -2.567  26.199  0.00  0.00           O  
ATOM    808  N   LEU B 125     -40.070  -4.582  25.311  0.00  0.00           N  
ATOM    809  CA  LEU B 125     -39.920  -4.099  23.942  0.00  0.00           C  
ATOM    810  C   LEU B 125     -41.169  -3.351  23.493  0.00  0.00           C  
ATOM    811  O   LEU B 125     -41.848  -3.761  22.561  0.00  0.00           O  
ATOM    812  CB  LEU B 125     -39.568  -5.238  22.978  0.00  0.00           C  
ATOM    813  CG  LEU B 125     -38.106  -5.619  22.692  0.00  0.00           C  
ATOM    814  CD1 LEU B 125     -37.092  -4.694  23.345  0.00  0.00           C  
ATOM    815  CD2 LEU B 125     -37.848  -7.039  23.127  0.00  0.00           C  
ATOM    816  N   SER B 126     -41.463  -2.244  24.164  0.00  0.00           N  
ATOM    817  CA  SER B 126     -42.730  -1.541  23.958  0.00  0.00           C  
ATOM    818  C   SER B 126     -42.800  -0.774  22.648  0.00  0.00           C  
ATOM    819  O   SER B 126     -43.885  -0.375  22.245  0.00  0.00           O  
ATOM    820  CB  SER B 126     -43.092  -0.636  25.153  0.00  0.00           C  
ATOM    821  OG  SER B 126     -41.994  -0.425  26.027  0.00  0.00           O  
ATOM    822  N   SER B 127     -41.658  -0.593  21.976  0.00  0.00           N  
ATOM    823  CA  SER B 127     -41.627   0.134  20.697  0.00  0.00           C  
ATOM    824  C   SER B 127     -41.280  -0.733  19.482  0.00  0.00           C  
ATOM    825  O   SER B 127     -41.058  -0.222  18.382  0.00  0.00           O  
ATOM    826  CB  SER B 127     -40.657   1.307  20.791  0.00  0.00           C  
ATOM    827  OG  SER B 127     -41.086   2.188  21.800  0.00  0.00           O  
ATOM    828  N   LEU B 128     -41.211  -2.044  19.684  0.00  0.00           N  
ATOM    829  CA  LEU B 128     -40.699  -2.924  18.649  0.00  0.00           C  
ATOM    830  C   LEU B 128     -41.602  -2.901  17.421  0.00  0.00           C  
ATOM    831  O   LEU B 128     -42.796  -3.201  17.510  0.00  0.00           O  
ATOM    832  CB  LEU B 128     -40.506  -4.347  19.172  0.00  0.00           C  
ATOM    833  CG  LEU B 128     -39.559  -5.184  18.297  0.00  0.00           C  
ATOM    834  CD1 LEU B 128     -38.149  -4.603  18.300  0.00  0.00           C  
ATOM    835  CD2 LEU B 128     -39.537  -6.626  18.768  0.00  0.00           C  
ATOM    836  N   GLN B 129     -41.007  -2.527  16.292  0.00  0.00           N  
ATOM    837  CA  GLN B 129     -41.681  -2.453  14.995  0.00  0.00           C  
ATOM    838  C   GLN B 129     -41.231  -3.573  14.059  0.00  0.00           C  
ATOM    839  O   GLN B 129     -42.005  -4.054  13.224  0.00  0.00           O  
ATOM    840  CB  GLN B 129     -41.387  -1.106  14.332  0.00  0.00           C  
ATOM    841  CG  GLN B 129     -42.220   0.041  14.876  0.00  0.00           C  
ATOM    842  CD  GLN B 129     -41.745   1.393  14.386  0.00  0.00           C  
ATOM    843  OE1 GLN B 129     -41.466   2.275  15.184  0.00  0.00           O  
ATOM    844  NE2 GLN B 129     -41.647   1.561  13.076  0.00  0.00           N  
ATOM    845  N   LYS B 130     -39.970  -3.984  14.194  0.00  0.00           N  
ATOM    846  CA  LYS B 130     -39.399  -4.987  13.306  0.00  0.00           C  
ATOM    847  C   LYS B 130     -38.690  -6.088  14.093  0.00  0.00           C  
ATOM    848  O   LYS B 130     -37.764  -5.822  14.862  0.00  0.00           O  
ATOM    849  CB  LYS B 130     -38.468  -4.312  12.290  0.00  0.00           C  
ATOM    850  CG  LYS B 130     -37.791  -5.274  11.329  0.00  0.00           C  
ATOM    851  CD  LYS B 130     -36.823  -4.551  10.403  0.00  0.00           C  
ATOM    852  CE  LYS B 130     -36.436  -5.460   9.255  0.00  0.00           C  
ATOM    853  NZ  LYS B 130     -35.702  -4.727   8.194  0.00  0.00           N1+
ATOM    854  N   LEU B 131     -39.147  -7.323  13.903  0.00  0.00           N  
ATOM    855  CA  LEU B 131     -38.532  -8.463  14.542  0.00  0.00           C  
ATOM    856  C   LEU B 131     -38.092  -9.461  13.494  0.00  0.00           C  
ATOM    857  O   LEU B 131     -38.913 -10.054  12.791  0.00  0.00           O  
ATOM    858  CB  LEU B 131     -39.490  -9.112  15.547  0.00  0.00           C  
ATOM    859  CG  LEU B 131     -38.945 -10.309  16.333  0.00  0.00           C  
ATOM    860  CD1 LEU B 131     -37.677  -9.945  17.084  0.00  0.00           C  
ATOM    861  CD2 LEU B 131     -39.990 -10.837  17.291  0.00  0.00           C  
ATOM    862  N   VAL B 132     -36.784  -9.628  13.371  0.00  0.00           N  
ATOM    863  CA  VAL B 132     -36.234 -10.573  12.419  0.00  0.00           C  
ATOM    864  C   VAL B 132     -35.749 -11.806  13.168  0.00  0.00           C  
ATOM    865  O   VAL B 132     -34.770 -11.753  13.911  0.00  0.00           O  
ATOM    866  CB  VAL B 132     -35.110  -9.961  11.553  0.00  0.00           C  
ATOM    867  CG1 VAL B 132     -34.595 -10.985  10.558  0.00  0.00           C  
ATOM    868  CG2 VAL B 132     -35.619  -8.743  10.797  0.00  0.00           C  
ATOM    869  N   ALA B 133     -36.462 -12.908  12.957  0.00  0.00           N  
ATOM    870  CA  ALA B 133     -36.187 -14.173  13.597  0.00  0.00           C  
ATOM    871  C   ALA B 133     -35.862 -15.230  12.554  0.00  0.00           C  
ATOM    872  O   ALA B 133     -36.137 -16.418  12.755  0.00  0.00           O  
ATOM    873  CB  ALA B 133     -37.393 -14.604  14.433  0.00  0.00           C  
ATOM    874  N   VAL B 134     -35.289 -14.807  11.432  0.00  0.00           N  
ATOM    875  CA  VAL B 134     -34.891 -15.743  10.381  0.00  0.00           C  
ATOM    876  C   VAL B 134     -33.970 -16.799  10.962  0.00  0.00           C  
ATOM    877  O   VAL B 134     -33.027 -16.479  11.662  0.00  0.00           O  
ATOM    878  CB  VAL B 134     -34.181 -15.039   9.212  0.00  0.00           C  
ATOM    879  CG1 VAL B 134     -33.508 -16.053   8.298  0.00  0.00           C  
ATOM    880  CG2 VAL B 134     -35.167 -14.197   8.416  0.00  0.00           C  
ATOM    881  N   GLU B 135     -34.265 -18.061  10.681  0.00  0.00           N  
ATOM    882  CA  GLU B 135     -33.381 -19.163  11.040  0.00  0.00           C  
ATOM    883  C   GLU B 135     -32.969 -19.116  12.510  0.00  0.00           C  
ATOM    884  O   GLU B 135     -31.795 -19.012  12.845  0.00  0.00           O  
ATOM    885  CB  GLU B 135     -32.160 -19.178  10.117  0.00  0.00           C  
ATOM    886  CG  GLU B 135     -31.336 -20.458  10.199  0.00  0.00           C  
ATOM    887  CD  GLU B 135     -30.025 -20.352   9.455  0.00  0.00           C  
ATOM    888  OE1 GLU B 135     -29.722 -19.263   8.923  0.00  0.00           O  
ATOM    889  OE2 GLU B 135     -29.296 -21.355   9.404  0.00  0.00           O  
ATOM    890  N   THR B 136     -33.970 -19.183  13.375  0.00  0.00           N  
ATOM    891  CA  THR B 136     -33.776 -19.211  14.814  0.00  0.00           C  
ATOM    892  C   THR B 136     -34.430 -20.479  15.353  0.00  0.00           C  
ATOM    893  O   THR B 136     -34.847 -20.529  16.502  0.00  0.00           O  
ATOM    894  CB  THR B 136     -34.446 -18.007  15.492  0.00  0.00           C  
ATOM    895  OG1 THR B 136     -35.820 -17.960  15.093  0.00  0.00           O  
ATOM    896  CG2 THR B 136     -33.763 -16.709  15.102  0.00  0.00           C  
ATOM    897  N   ASN B 137     -34.551 -21.494  14.503  0.00  0.00           N  
ATOM    898  CA  ASN B 137     -35.077 -22.781  14.929  0.00  0.00           C  
ATOM    899  C   ASN B 137     -36.540 -22.718  15.415  0.00  0.00           C  
ATOM    900  O   ASN B 137     -36.947 -23.444  16.336  0.00  0.00           O  
ATOM    901  CB  ASN B 137     -34.156 -23.360  16.009  0.00  0.00           C  
ATOM    902  CG  ASN B 137     -34.245 -24.855  16.094  0.00  0.00           C  
ATOM    903  OD1 ASN B 137     -34.142 -25.550  15.079  0.00  0.00           O  
ATOM    904  ND2 ASN B 137     -34.448 -25.368  17.305  0.00  0.00           N  
ATOM    905  N   LEU B 138     -37.323 -21.841  14.799  0.00  0.00           N  
ATOM    906  CA  LEU B 138     -38.721 -21.656  15.176  0.00  0.00           C  
ATOM    907  C   LEU B 138     -39.549 -22.798  14.594  0.00  0.00           C  
ATOM    908  O   LEU B 138     -39.489 -23.056  13.395  0.00  0.00           O  
ATOM    909  CB  LEU B 138     -39.233 -20.326  14.641  0.00  0.00           C  
ATOM    910  CG  LEU B 138     -39.984 -19.386  15.576  0.00  0.00           C  
ATOM    911  CD1 LEU B 138     -40.992 -18.589  14.766  0.00  0.00           C  
ATOM    912  CD2 LEU B 138     -40.669 -20.101  16.737  0.00  0.00           C  
ATOM    913  N   ALA B 139     -40.312 -23.485  15.439  0.00  0.00           N  
ATOM    914  CA  ALA B 139     -41.102 -24.637  14.987  0.00  0.00           C  
ATOM    915  C   ALA B 139     -42.587 -24.315  14.871  0.00  0.00           C  
ATOM    916  O   ALA B 139     -43.320 -24.974  14.126  0.00  0.00           O  
ATOM    917  CB  ALA B 139     -40.885 -25.834  15.900  0.00  0.00           C  
ATOM    918  N   SER B 140     -43.021 -23.296  15.606  0.00  0.00           N  
ATOM    919  CA  SER B 140     -44.433 -22.951  15.691  0.00  0.00           C  
ATOM    920  C   SER B 140     -44.576 -21.504  16.147  0.00  0.00           C  
ATOM    921  O   SER B 140     -43.813 -21.034  16.991  0.00  0.00           O  
ATOM    922  CB  SER B 140     -45.145 -23.886  16.681  0.00  0.00           C  
ATOM    923  OG  SER B 140     -46.558 -23.803  16.566  0.00  0.00           O  
ATOM    924  N   LEU B 141     -45.556 -20.801  15.594  0.00  0.00           N  
ATOM    925  CA  LEU B 141     -45.833 -19.432  16.002  0.00  0.00           C  
ATOM    926  C   LEU B 141     -46.663 -19.405  17.297  0.00  0.00           C  
ATOM    927  O   LEU B 141     -46.663 -18.405  18.029  0.00  0.00           O  
ATOM    928  CB  LEU B 141     -46.557 -18.697  14.868  0.00  0.00           C  
ATOM    929  CG  LEU B 141     -46.042 -17.357  14.322  0.00  0.00           C  
ATOM    930  CD1 LEU B 141     -44.523 -17.264  14.308  0.00  0.00           C  
ATOM    931  CD2 LEU B 141     -46.587 -17.133  12.919  0.00  0.00           C  
ATOM    932  N   GLU B 142     -47.351 -20.516  17.571  0.00  0.00           N  
ATOM    933  CA  GLU B 142     -48.257 -20.631  18.720  0.00  0.00           C  
ATOM    934  C   GLU B 142     -47.589 -20.220  20.021  0.00  0.00           C  
ATOM    935  O   GLU B 142     -48.081 -19.342  20.725  0.00  0.00           O  
ATOM    936  CB  GLU B 142     -48.805 -22.059  18.849  0.00  0.00           C  
ATOM    937  CG  GLU B 142     -49.880 -22.421  17.833  0.00  0.00           C  
ATOM    938  CD  GLU B 142     -51.168 -21.627  18.008  0.00  0.00           C  
ATOM    939  OE1 GLU B 142     -51.582 -21.381  19.167  0.00  0.00           O  
ATOM    940  OE2 GLU B 142     -51.774 -21.256  16.975  0.00  0.00           O  
ATOM    941  N   ASN B 143     -46.454 -20.844  20.308  0.00  0.00           N  
ATOM    942  CA  ASN B 143     -45.733 -20.627  21.554  0.00  0.00           C  
ATOM    943  C   ASN B 143     -44.686 -19.520  21.437  0.00  0.00           C  
ATOM    944  O   ASN B 143     -43.946 -19.264  22.384  0.00  0.00           O  
ATOM    945  CB  ASN B 143     -45.084 -21.940  22.009  0.00  0.00           C  
ATOM    946  CG  ASN B 143     -45.948 -23.153  21.697  0.00  0.00           C  
ATOM    947  OD1 ASN B 143     -46.997 -23.366  22.313  0.00  0.00           O  
ATOM    948  ND2 ASN B 143     -45.517 -23.949  20.721  0.00  0.00           N  
ATOM    949  N   PHE B 144     -44.638 -18.864  20.278  0.00  0.00           N  
ATOM    950  CA  PHE B 144     -43.657 -17.803  20.011  0.00  0.00           C  
ATOM    951  C   PHE B 144     -44.065 -16.508  20.721  0.00  0.00           C  
ATOM    952  O   PHE B 144     -44.981 -15.818  20.270  0.00  0.00           O  
ATOM    953  CB  PHE B 144     -43.489 -17.588  18.496  0.00  0.00           C  
ATOM    954  CG  PHE B 144     -42.342 -16.677  18.125  0.00  0.00           C  
ATOM    955  CD1 PHE B 144     -41.056 -16.897  18.625  0.00  0.00           C  
ATOM    956  CD2 PHE B 144     -42.542 -15.608  17.258  0.00  0.00           C  
ATOM    957  CE1 PHE B 144     -40.002 -16.062  18.277  0.00  0.00           C  
ATOM    958  CE2 PHE B 144     -41.491 -14.775  16.904  0.00  0.00           C  
ATOM    959  CZ  PHE B 144     -40.221 -15.001  17.418  0.00  0.00           C  
ATOM    960  N   PRO B 145     -43.375 -16.177  21.831  0.00  0.00           N  
ATOM    961  CA  PRO B 145     -43.838 -15.182  22.812  0.00  0.00           C  
ATOM    962  C   PRO B 145     -43.812 -13.728  22.340  0.00  0.00           C  
ATOM    963  O   PRO B 145     -43.016 -12.934  22.835  0.00  0.00           O  
ATOM    964  CB  PRO B 145     -42.877 -15.383  23.993  0.00  0.00           C  
ATOM    965  CG  PRO B 145     -41.628 -15.930  23.388  0.00  0.00           C  
ATOM    966  CD  PRO B 145     -42.044 -16.721  22.177  0.00  0.00           C  
ATOM    967  N   ILE B 146     -44.699 -13.374  21.416  0.00  0.00           N  
ATOM    968  CA  ILE B 146     -44.710 -12.018  20.858  0.00  0.00           C  
ATOM    969  C   ILE B 146     -46.079 -11.330  20.904  0.00  0.00           C  
ATOM    970  O   ILE B 146     -46.207 -10.162  20.514  0.00  0.00           O  
ATOM    971  CB  ILE B 146     -44.176 -11.992  19.411  0.00  0.00           C  
ATOM    972  CG1 ILE B 146     -45.066 -12.835  18.489  0.00  0.00           C  
ATOM    973  CG2 ILE B 146     -42.731 -12.471  19.369  0.00  0.00           C  
ATOM    974  CD1 ILE B 146     -45.044 -12.409  17.033  0.00  0.00           C  
ATOM    975  N   GLY B 147     -47.086 -12.052  21.395  0.00  0.00           N  
ATOM    976  CA  GLY B 147     -48.458 -11.558  21.450  0.00  0.00           C  
ATOM    977  C   GLY B 147     -48.641 -10.151  21.981  0.00  0.00           C  
ATOM    978  O   GLY B 147     -49.563  -9.451  21.581  0.00  0.00           O  
ATOM    979  N   HIS B 148     -47.755  -9.725  22.872  0.00  0.00           N  
ATOM    980  CA  HIS B 148     -47.893  -8.426  23.528  0.00  0.00           C  
ATOM    981  C   HIS B 148     -47.276  -7.280  22.763  0.00  0.00           C  
ATOM    982  O   HIS B 148     -47.369  -6.126  23.198  0.00  0.00           O  
ATOM    983  CB  HIS B 148     -47.267  -8.497  24.906  0.00  0.00           C  
ATOM    984  CG  HIS B 148     -45.775  -8.685  24.867  0.00  0.00           C  
ATOM    985  ND1 HIS B 148     -45.203  -9.899  24.767  0.00  0.00           N  
ATOM    986  CD2 HIS B 148     -44.737  -7.755  24.872  0.00  0.00           C  
ATOM    987  CE1 HIS B 148     -43.869  -9.757  24.733  0.00  0.00           C  
ATOM    988  NE2 HIS B 148     -43.585  -8.444  24.799  0.00  0.00           N  
ATOM    989  N   LEU B 149     -46.619  -7.572  21.637  0.00  0.00           N  
ATOM    990  CA  LEU B 149     -45.944  -6.522  20.871  0.00  0.00           C  
ATOM    991  C   LEU B 149     -46.902  -5.879  19.867  0.00  0.00           C  
ATOM    992  O   LEU B 149     -46.795  -6.086  18.648  0.00  0.00           O  
ATOM    993  CB  LEU B 149     -44.679  -7.058  20.183  0.00  0.00           C  
ATOM    994  CG  LEU B 149     -43.611  -7.777  21.023  0.00  0.00           C  
ATOM    995  CD1 LEU B 149     -42.574  -8.449  20.130  0.00  0.00           C  
ATOM    996  CD2 LEU B 149     -42.930  -6.843  22.009  0.00  0.00           C  
ATOM    997  N   LYS B 150     -47.844  -5.093  20.380  0.00  0.00           N  
ATOM    998  CA  LYS B 150     -48.872  -4.507  19.518  0.00  0.00           C  
ATOM    999  C   LYS B 150     -48.289  -3.545  18.491  0.00  0.00           C  
ATOM   1000  O   LYS B 150     -48.897  -3.337  17.450  0.00  0.00           O  
ATOM   1001  CB  LYS B 150     -50.042  -3.884  20.302  0.00  0.00           C  
ATOM   1002  CG  LYS B 150     -49.667  -3.092  21.547  0.00  0.00           C  
ATOM   1003  CD  LYS B 150     -50.917  -2.573  22.259  0.00  0.00           C  
ATOM   1004  CE  LYS B 150     -50.751  -2.565  23.777  0.00  0.00           C  
ATOM   1005  NZ  LYS B 150     -49.504  -1.895  24.260  0.00  0.00           N1+
ATOM   1006  N   THR B 151     -47.105  -2.999  18.769  0.00  0.00           N  
ATOM   1007  CA  THR B 151     -46.419  -2.088  17.843  0.00  0.00           C  
ATOM   1008  C   THR B 151     -45.732  -2.756  16.630  0.00  0.00           C  
ATOM   1009  O   THR B 151     -45.293  -2.075  15.711  0.00  0.00           O  
ATOM   1010  CB  THR B 151     -45.361  -1.237  18.561  0.00  0.00           C  
ATOM   1011  OG1 THR B 151     -44.776  -2.000  19.623  0.00  0.00           O  
ATOM   1012  CG2 THR B 151     -45.987   0.035  19.111  0.00  0.00           C  
ATOM   1013  N   LEU B 152     -45.642  -4.079  16.632  0.00  0.00           N  
ATOM   1014  CA  LEU B 152     -44.953  -4.805  15.571  0.00  0.00           C  
ATOM   1015  C   LEU B 152     -45.530  -4.521  14.175  0.00  0.00           C  
ATOM   1016  O   LEU B 152     -46.712  -4.777  13.915  0.00  0.00           O  
ATOM   1017  CB  LEU B 152     -44.991  -6.296  15.882  0.00  0.00           C  
ATOM   1018  CG  LEU B 152     -43.892  -7.195  15.342  0.00  0.00           C  
ATOM   1019  CD1 LEU B 152     -42.547  -6.838  15.966  0.00  0.00           C  
ATOM   1020  CD2 LEU B 152     -44.275  -8.637  15.653  0.00  0.00           C  
ATOM   1021  N   LYS B 153     -44.692  -3.955  13.305  0.00  0.00           N  
ATOM   1022  CA  LYS B 153     -45.025  -3.738  11.885  0.00  0.00           C  
ATOM   1023  C   LYS B 153     -44.527  -4.892  11.014  0.00  0.00           C  
ATOM   1024  O   LYS B 153     -45.193  -5.283  10.070  0.00  0.00           O  
ATOM   1025  CB  LYS B 153     -44.430  -2.432  11.345  0.00  0.00           C  
ATOM   1026  CG  LYS B 153     -44.919  -1.157  12.008  0.00  0.00           C  
ATOM   1027  CD  LYS B 153     -44.003   0.010  11.651  0.00  0.00           C  
ATOM   1028  CE  LYS B 153     -44.690   1.024  10.753  0.00  0.00           C  
ATOM   1029  NZ  LYS B 153     -45.715   1.760  11.541  0.00  0.00           N1+
ATOM   1030  N   GLU B 154     -43.343  -5.420  11.311  0.00  0.00           N  
ATOM   1031  CA  GLU B 154     -42.882  -6.598  10.589  0.00  0.00           C  
ATOM   1032  C   GLU B 154     -42.232  -7.711  11.366  0.00  0.00           C  
ATOM   1033  O   GLU B 154     -41.355  -7.510  12.204  0.00  0.00           O  
ATOM   1034  CB  GLU B 154     -42.050  -6.258   9.365  0.00  0.00           C  
ATOM   1035  CG  GLU B 154     -40.924  -5.290   9.552  0.00  0.00           C  
ATOM   1036  CD  GLU B 154     -40.134  -5.182   8.265  0.00  0.00           C  
ATOM   1037  OE1 GLU B 154     -40.108  -4.066   7.688  0.00  0.00           O  
ATOM   1038  OE2 GLU B 154     -39.581  -6.228   7.821  0.00  0.00           O  
ATOM   1039  N   LEU B 155     -42.707  -8.899  11.036  0.00  0.00           N  
ATOM   1040  CA  LEU B 155     -42.269 -10.126  11.607  0.00  0.00           C  
ATOM   1041  C   LEU B 155     -41.656 -10.920  10.465  0.00  0.00           C  
ATOM   1042  O   LEU B 155     -42.338 -11.265   9.504  0.00  0.00           O  
ATOM   1043  CB  LEU B 155     -43.479 -10.878  12.159  0.00  0.00           C  
ATOM   1044  CG  LEU B 155     -43.332 -11.723  13.424  0.00  0.00           C  
ATOM   1045  CD1 LEU B 155     -44.186 -12.976  13.310  0.00  0.00           C  
ATOM   1046  CD2 LEU B 155     -41.893 -12.079  13.746  0.00  0.00           C  
ATOM   1047  N   ASN B 156     -40.366 -11.206  10.567  0.00  0.00           N  
ATOM   1048  CA  ASN B 156     -39.707 -12.039   9.578  0.00  0.00           C  
ATOM   1049  C   ASN B 156     -39.226 -13.326  10.226  0.00  0.00           C  
ATOM   1050  O   ASN B 156     -38.324 -13.311  11.049  0.00  0.00           O  
ATOM   1051  CB  ASN B 156     -38.573 -11.281   8.897  0.00  0.00           C  
ATOM   1052  CG  ASN B 156     -37.942 -12.064   7.754  0.00  0.00           C  
ATOM   1053  OD1 ASN B 156     -37.152 -11.517   7.003  0.00  0.00           O  
ATOM   1054  ND2 ASN B 156     -38.279 -13.345   7.624  0.00  0.00           N  
ATOM   1055  N   VAL B 157     -39.865 -14.431   9.865  0.00  0.00           N  
ATOM   1056  CA  VAL B 157     -39.572 -15.732  10.463  0.00  0.00           C  
ATOM   1057  C   VAL B 157     -39.317 -16.739   9.356  0.00  0.00           C  
ATOM   1058  O   VAL B 157     -39.631 -17.924   9.479  0.00  0.00           O  
ATOM   1059  CB  VAL B 157     -40.710 -16.209  11.401  0.00  0.00           C  
ATOM   1060  CG1 VAL B 157     -40.670 -15.457  12.721  0.00  0.00           C  
ATOM   1061  CG2 VAL B 157     -42.062 -16.010  10.737  0.00  0.00           C  
ATOM   1062  N   ALA B 158     -38.741 -16.242   8.268  0.00  0.00           N  
ATOM   1063  CA  ALA B 158     -38.284 -17.065   7.164  0.00  0.00           C  
ATOM   1064  C   ALA B 158     -37.171 -17.998   7.608  0.00  0.00           C  
ATOM   1065  O   ALA B 158     -36.487 -17.734   8.594  0.00  0.00           O  
ATOM   1066  CB  ALA B 158     -37.807 -16.182   6.017  0.00  0.00           C  
ATOM   1067  N   HIS B 159     -36.999 -19.089   6.868  0.00  0.00           N  
ATOM   1068  CA  HIS B 159     -35.924 -20.052   7.118  0.00  0.00           C  
ATOM   1069  C   HIS B 159     -36.046 -20.675   8.497  0.00  0.00           C  
ATOM   1070  O   HIS B 159     -35.072 -20.738   9.250  0.00  0.00           O  
ATOM   1071  CB  HIS B 159     -34.556 -19.399   6.917  0.00  0.00           C  
ATOM   1072  CG  HIS B 159     -33.449 -20.377   6.625  0.00  0.00           C  
ATOM   1073  ND1 HIS B 159     -32.439 -20.096   5.775  0.00  0.00           N  
ATOM   1074  CD2 HIS B 159     -33.213 -21.669   7.099  0.00  0.00           C  
ATOM   1075  CE1 HIS B 159     -31.595 -21.145   5.718  0.00  0.00           C  
ATOM   1076  NE2 HIS B 159     -32.076 -22.112   6.520  0.00  0.00           N  
ATOM   1077  N   ASN B 160     -37.250 -21.131   8.834  0.00  0.00           N  
ATOM   1078  CA  ASN B 160     -37.492 -21.833  10.080  0.00  0.00           C  
ATOM   1079  C   ASN B 160     -38.222 -23.149   9.824  0.00  0.00           C  
ATOM   1080  O   ASN B 160     -38.276 -23.638   8.692  0.00  0.00           O  
ATOM   1081  CB  ASN B 160     -38.286 -20.947  11.043  0.00  0.00           C  
ATOM   1082  CG  ASN B 160     -37.428 -19.885  11.704  0.00  0.00           C  
ATOM   1083  OD1 ASN B 160     -36.439 -20.199  12.376  0.00  0.00           O  
ATOM   1084  ND2 ASN B 160     -37.814 -18.620  11.544  0.00  0.00           N  
ATOM   1085  N   LEU B 161     -38.804 -23.727  10.867  0.00  0.00           N  
ATOM   1086  CA  LEU B 161     -39.387 -25.057  10.732  0.00  0.00           C  
ATOM   1087  C   LEU B 161     -40.884 -25.068  10.942  0.00  0.00           C  
ATOM   1088  O   LEU B 161     -41.432 -26.058  11.396  0.00  0.00           O  
ATOM   1089  CB  LEU B 161     -38.708 -26.026  11.703  0.00  0.00           C  
ATOM   1090  CG  LEU B 161     -37.182 -26.105  11.634  0.00  0.00           C  
ATOM   1091  CD1 LEU B 161     -36.657 -26.829  12.864  0.00  0.00           C  
ATOM   1092  CD2 LEU B 161     -36.731 -26.807  10.360  0.00  0.00           C  
ATOM   1093  N   ILE B 162     -41.549 -23.969  10.610  0.00  0.00           N  
ATOM   1094  CA  ILE B 162     -42.990 -23.875  10.790  0.00  0.00           C  
ATOM   1095  C   ILE B 162     -43.734 -24.722   9.757  0.00  0.00           C  
ATOM   1096  O   ILE B 162     -43.506 -24.587   8.547  0.00  0.00           O  
ATOM   1097  CB  ILE B 162     -43.450 -22.416  10.749  0.00  0.00           C  
ATOM   1098  CG1 ILE B 162     -42.692 -21.620  11.825  0.00  0.00           C  
ATOM   1099  CG2 ILE B 162     -44.961 -22.326  10.928  0.00  0.00           C  
ATOM   1100  CD1 ILE B 162     -42.604 -20.128  11.584  0.00  0.00           C  
ATOM   1101  N   GLN B 163     -44.599 -25.609  10.250  0.00  0.00           N  
ATOM   1102  CA  GLN B 163     -45.389 -26.502   9.402  0.00  0.00           C  
ATOM   1103  C   GLN B 163     -46.823 -26.053   9.233  0.00  0.00           C  
ATOM   1104  O   GLN B 163     -47.558 -26.581   8.403  0.00  0.00           O  
ATOM   1105  CB  GLN B 163     -45.381 -27.906   9.984  0.00  0.00           C  
ATOM   1106  CG  GLN B 163     -44.154 -28.692   9.589  0.00  0.00           C  
ATOM   1107  CD  GLN B 163     -44.003 -29.941  10.404  0.00  0.00           C  
ATOM   1108  OE1 GLN B 163     -44.099 -29.897  11.624  0.00  0.00           O  
ATOM   1109  NE2 GLN B 163     -43.751 -31.065   9.736  0.00  0.00           N  
ATOM   1110  N   SER B 164     -47.213 -25.066  10.021  0.00  0.00           N  
ATOM   1111  CA  SER B 164     -48.604 -24.703  10.156  0.00  0.00           C  
ATOM   1112  C   SER B 164     -48.804 -23.220   9.914  0.00  0.00           C  
ATOM   1113  O   SER B 164     -48.136 -22.378  10.530  0.00  0.00           O  
ATOM   1114  CB  SER B 164     -49.099 -25.083  11.552  0.00  0.00           C  
ATOM   1115  OG  SER B 164     -50.474 -24.809  11.683  0.00  0.00           O  
ATOM   1116  N   PHE B 165     -49.735 -22.916   9.011  0.00  0.00           N  
ATOM   1117  CA  PHE B 165     -50.136 -21.550   8.728  0.00  0.00           C  
ATOM   1118  C   PHE B 165     -51.312 -21.143   9.622  0.00  0.00           C  
ATOM   1119  O   PHE B 165     -51.893 -20.077   9.435  0.00  0.00           O  
ATOM   1120  CB  PHE B 165     -50.472 -21.393   7.237  0.00  0.00           C  
ATOM   1121  CG  PHE B 165     -50.745 -19.975   6.811  0.00  0.00           C  
ATOM   1122  CD1 PHE B 165     -51.939 -19.645   6.194  0.00  0.00           C  
ATOM   1123  CD2 PHE B 165     -49.821 -18.968   7.042  0.00  0.00           C  
ATOM   1124  CE1 PHE B 165     -52.202 -18.340   5.805  0.00  0.00           C  
ATOM   1125  CE2 PHE B 165     -50.081 -17.658   6.665  0.00  0.00           C  
ATOM   1126  CZ  PHE B 165     -51.268 -17.346   6.038  0.00  0.00           C  
ATOM   1127  N   LYS B 166     -51.666 -21.981  10.600  0.00  0.00           N  
ATOM   1128  CA  LYS B 166     -52.595 -21.539  11.639  0.00  0.00           C  
ATOM   1129  C   LYS B 166     -51.989 -20.321  12.335  0.00  0.00           C  
ATOM   1130  O   LYS B 166     -50.994 -20.431  13.048  0.00  0.00           O  
ATOM   1131  CB  LYS B 166     -52.914 -22.653  12.657  0.00  0.00           C  
ATOM   1132  CG  LYS B 166     -53.857 -22.238  13.796  0.00  0.00           C  
ATOM   1133  CD  LYS B 166     -55.317 -22.280  13.366  0.00  0.00           C  
ATOM   1134  CE  LYS B 166     -56.244 -21.534  14.318  0.00  0.00           C  
ATOM   1135  NZ  LYS B 166     -56.407 -22.218  15.631  0.00  0.00           N1+
ATOM   1136  N   LEU B 167     -52.568 -19.155  12.093  0.00  0.00           N  
ATOM   1137  CA  LEU B 167     -52.140 -17.965  12.801  0.00  0.00           C  
ATOM   1138  C   LEU B 167     -52.699 -18.012  14.219  0.00  0.00           C  
ATOM   1139  O   LEU B 167     -53.910 -18.126  14.404  0.00  0.00           O  
ATOM   1140  CB  LEU B 167     -52.574 -16.695  12.067  0.00  0.00           C  
ATOM   1141  CG  LEU B 167     -51.817 -16.366  10.775  0.00  0.00           C  
ATOM   1142  CD1 LEU B 167     -52.401 -15.124  10.137  0.00  0.00           C  
ATOM   1143  CD2 LEU B 167     -50.313 -16.178  10.985  0.00  0.00           C  
ATOM   1144  N   PRO B 168     -51.813 -17.950  15.231  0.00  0.00           N  
ATOM   1145  CA  PRO B 168     -52.244 -17.982  16.638  0.00  0.00           C  
ATOM   1146  C   PRO B 168     -53.171 -16.824  16.965  0.00  0.00           C  
ATOM   1147  O   PRO B 168     -53.176 -15.816  16.249  0.00  0.00           O  
ATOM   1148  CB  PRO B 168     -50.931 -17.855  17.420  0.00  0.00           C  
ATOM   1149  CG  PRO B 168     -49.939 -17.309  16.446  0.00  0.00           C  
ATOM   1150  CD  PRO B 168     -50.350 -17.816  15.100  0.00  0.00           C  
ATOM   1151  N   GLU B 169     -53.953 -16.976  18.034  0.00  0.00           N  
ATOM   1152  CA  GLU B 169     -54.972 -15.986  18.399  0.00  0.00           C  
ATOM   1153  C   GLU B 169     -54.389 -14.617  18.765  0.00  0.00           C  
ATOM   1154  O   GLU B 169     -55.037 -13.595  18.565  0.00  0.00           O  
ATOM   1155  CB  GLU B 169     -55.929 -16.514  19.489  0.00  0.00           C  
ATOM   1156  CG  GLU B 169     -55.290 -17.332  20.610  0.00  0.00           C  
ATOM   1157  CD  GLU B 169     -55.151 -18.818  20.276  0.00  0.00           C  
ATOM   1158  OE1 GLU B 169     -54.263 -19.185  19.465  0.00  0.00           O  
ATOM   1159  OE2 GLU B 169     -55.921 -19.628  20.847  0.00  0.00           O  
ATOM   1160  N   TYR B 170     -53.154 -14.595  19.262  0.00  0.00           N  
ATOM   1161  CA  TYR B 170     -52.513 -13.341  19.629  0.00  0.00           C  
ATOM   1162  C   TYR B 170     -52.235 -12.447  18.419  0.00  0.00           C  
ATOM   1163  O   TYR B 170     -51.936 -11.263  18.568  0.00  0.00           O  
ATOM   1164  CB  TYR B 170     -51.240 -13.592  20.433  0.00  0.00           C  
ATOM   1165  CG  TYR B 170     -50.068 -14.150  19.643  0.00  0.00           C  
ATOM   1166  CD1 TYR B 170     -49.420 -13.385  18.667  0.00  0.00           C  
ATOM   1167  CD2 TYR B 170     -49.589 -15.431  19.898  0.00  0.00           C  
ATOM   1168  CE1 TYR B 170     -48.347 -13.896  17.957  0.00  0.00           C  
ATOM   1169  CE2 TYR B 170     -48.518 -15.945  19.193  0.00  0.00           C  
ATOM   1170  CZ  TYR B 170     -47.903 -15.173  18.225  0.00  0.00           C  
ATOM   1171  OH  TYR B 170     -46.847 -15.693  17.529  0.00  0.00           O  
ATOM   1172  N   PHE B 171     -52.328 -13.009  17.220  0.00  0.00           N  
ATOM   1173  CA  PHE B 171     -52.245 -12.188  16.017  0.00  0.00           C  
ATOM   1174  C   PHE B 171     -53.325 -11.115  15.969  0.00  0.00           C  
ATOM   1175  O   PHE B 171     -53.128 -10.058  15.380  0.00  0.00           O  
ATOM   1176  CB  PHE B 171     -52.307 -13.044  14.761  0.00  0.00           C  
ATOM   1177  CG  PHE B 171     -50.972 -13.323  14.178  0.00  0.00           C  
ATOM   1178  CD1 PHE B 171     -50.123 -14.233  14.777  0.00  0.00           C  
ATOM   1179  CD2 PHE B 171     -50.552 -12.656  13.042  0.00  0.00           C  
ATOM   1180  CE1 PHE B 171     -48.873 -14.487  14.251  0.00  0.00           C  
ATOM   1181  CE2 PHE B 171     -49.301 -12.906  12.511  0.00  0.00           C  
ATOM   1182  CZ  PHE B 171     -48.461 -13.821  13.117  0.00  0.00           C  
ATOM   1183  N   SER B 172     -54.466 -11.405  16.592  0.00  0.00           N  
ATOM   1184  CA  SER B 172     -55.543 -10.437  16.767  0.00  0.00           C  
ATOM   1185  C   SER B 172     -55.011  -9.181  17.455  0.00  0.00           C  
ATOM   1186  O   SER B 172     -55.519  -8.081  17.255  0.00  0.00           O  
ATOM   1187  CB  SER B 172     -56.668 -11.074  17.584  0.00  0.00           C  
ATOM   1188  OG  SER B 172     -57.124 -10.195  18.585  0.00  0.00           O  
ATOM   1189  N   ASN B 173     -53.961  -9.374  18.243  0.00  0.00           N  
ATOM   1190  CA  ASN B 173     -53.298  -8.313  18.982  0.00  0.00           C  
ATOM   1191  C   ASN B 173     -52.308  -7.505  18.138  0.00  0.00           C  
ATOM   1192  O   ASN B 173     -52.083  -6.319  18.381  0.00  0.00           O  
ATOM   1193  CB  ASN B 173     -52.564  -8.943  20.163  0.00  0.00           C  
ATOM   1194  CG  ASN B 173     -52.762  -8.186  21.449  0.00  0.00           C  
ATOM   1195  OD1 ASN B 173     -52.956  -6.966  21.448  0.00  0.00           O  
ATOM   1196  ND2 ASN B 173     -52.708  -8.908  22.563  0.00  0.00           N  
ATOM   1197  N   LEU B 174     -51.709  -8.157  17.148  0.00  0.00           N  
ATOM   1198  CA  LEU B 174     -50.697  -7.523  16.315  0.00  0.00           C  
ATOM   1199  C   LEU B 174     -51.371  -6.599  15.319  0.00  0.00           C  
ATOM   1200  O   LEU B 174     -51.376  -6.853  14.113  0.00  0.00           O  
ATOM   1201  CB  LEU B 174     -49.828  -8.576  15.628  0.00  0.00           C  
ATOM   1202  CG  LEU B 174     -49.172  -9.579  16.588  0.00  0.00           C  
ATOM   1203  CD1 LEU B 174     -48.375 -10.640  15.847  0.00  0.00           C  
ATOM   1204  CD2 LEU B 174     -48.303  -8.887  17.630  0.00  0.00           C  
ATOM   1205  N   THR B 175     -51.915  -5.509  15.857  0.00  0.00           N  
ATOM   1206  CA  THR B 175     -52.756  -4.558  15.127  0.00  0.00           C  
ATOM   1207  C   THR B 175     -52.026  -3.740  14.061  0.00  0.00           C  
ATOM   1208  O   THR B 175     -52.661  -3.202  13.156  0.00  0.00           O  
ATOM   1209  CB  THR B 175     -53.551  -3.667  16.126  0.00  0.00           C  
ATOM   1210  OG1 THR B 175     -54.713  -4.382  16.550  0.00  0.00           O  
ATOM   1211  CG2 THR B 175     -54.008  -2.344  15.520  0.00  0.00           C  
ATOM   1212  N   ASN B 176     -50.705  -3.642  14.138  0.00  0.00           N  
ATOM   1213  CA  ASN B 176     -49.998  -2.831  13.140  0.00  0.00           C  
ATOM   1214  C   ASN B 176     -49.158  -3.634  12.151  0.00  0.00           C  
ATOM   1215  O   ASN B 176     -48.418  -3.061  11.343  0.00  0.00           O  
ATOM   1216  CB  ASN B 176     -49.175  -1.747  13.821  0.00  0.00           C  
ATOM   1217  CG  ASN B 176     -50.017  -0.874  14.719  0.00  0.00           C  
ATOM   1218  OD1 ASN B 176     -50.088  -1.103  15.926  0.00  0.00           O  
ATOM   1219  ND2 ASN B 176     -50.678   0.120  14.134  0.00  0.00           N  
ATOM   1220  N   LEU B 177     -49.310  -4.956  12.204  0.00  0.00           N  
ATOM   1221  CA  LEU B 177     -48.530  -5.868  11.377  0.00  0.00           C  
ATOM   1222  C   LEU B 177     -48.721  -5.626   9.867  0.00  0.00           C  
ATOM   1223  O   LEU B 177     -49.781  -5.906   9.325  0.00  0.00           O  
ATOM   1224  CB  LEU B 177     -48.867  -7.315  11.737  0.00  0.00           C  
ATOM   1225  CG  LEU B 177     -47.843  -8.367  11.301  0.00  0.00           C  
ATOM   1226  CD1 LEU B 177     -46.514  -8.154  12.017  0.00  0.00           C  
ATOM   1227  CD2 LEU B 177     -48.388  -9.760  11.571  0.00  0.00           C  
ATOM   1228  N   GLU B 178     -47.678  -5.110   9.210  0.00  0.00           N  
ATOM   1229  CA  GLU B 178     -47.695  -4.821   7.768  0.00  0.00           C  
ATOM   1230  C   GLU B 178     -46.930  -5.832   6.913  0.00  0.00           C  
ATOM   1231  O   GLU B 178     -47.170  -5.931   5.713  0.00  0.00           O  
ATOM   1232  CB  GLU B 178     -47.192  -3.399   7.494  0.00  0.00           C  
ATOM   1233  CG  GLU B 178     -48.125  -2.329   8.036  0.00  0.00           C  
ATOM   1234  CD  GLU B 178     -47.639  -0.904   7.813  0.00  0.00           C  
ATOM   1235  OE1 GLU B 178     -48.512  -0.041   7.547  0.00  0.00           O  
ATOM   1236  OE2 GLU B 178     -46.412  -0.639   7.915  0.00  0.00           O  
ATOM   1237  N   HIS B 179     -46.007  -6.573   7.524  0.00  0.00           N  
ATOM   1238  CA  HIS B 179     -45.231  -7.574   6.802  0.00  0.00           C  
ATOM   1239  C   HIS B 179     -44.999  -8.823   7.603  0.00  0.00           C  
ATOM   1240  O   HIS B 179     -44.443  -8.775   8.696  0.00  0.00           O  
ATOM   1241  CB  HIS B 179     -43.906  -7.006   6.295  0.00  0.00           C  
ATOM   1242  CG  HIS B 179     -43.291  -7.823   5.174  0.00  0.00           C  
ATOM   1243  ND1 HIS B 179     -42.430  -8.836   5.398  0.00  0.00           N  
ATOM   1244  CD2 HIS B 179     -43.467  -7.759   3.789  0.00  0.00           C  
ATOM   1245  CE1 HIS B 179     -42.063  -9.385   4.225  0.00  0.00           C  
ATOM   1246  NE2 HIS B 179     -42.705  -8.730   3.242  0.00  0.00           N  
ATOM   1247  N   LEU B 180     -45.457  -9.952   7.067  0.00  0.00           N  
ATOM   1248  CA  LEU B 180     -45.213 -11.246   7.666  0.00  0.00           C  
ATOM   1249  C   LEU B 180     -44.530 -12.155   6.648  0.00  0.00           C  
ATOM   1250  O   LEU B 180     -45.074 -12.441   5.584  0.00  0.00           O  
ATOM   1251  CB  LEU B 180     -46.513 -11.878   8.161  0.00  0.00           C  
ATOM   1252  CG  LEU B 180     -46.397 -13.333   8.648  0.00  0.00           C  
ATOM   1253  CD1 LEU B 180     -45.483 -13.453   9.863  0.00  0.00           C  
ATOM   1254  CD2 LEU B 180     -47.756 -13.967   8.930  0.00  0.00           C  
ATOM   1255  N   ASP B 181     -43.332 -12.607   6.981  0.00  0.00           N  
ATOM   1256  CA  ASP B 181     -42.546 -13.421   6.061  0.00  0.00           C  
ATOM   1257  C   ASP B 181     -42.442 -14.836   6.623  0.00  0.00           C  
ATOM   1258  O   ASP B 181     -41.842 -15.061   7.665  0.00  0.00           O  
ATOM   1259  CB  ASP B 181     -41.165 -12.785   5.831  0.00  0.00           C  
ATOM   1260  CG  ASP B 181     -40.350 -13.487   4.747  0.00  0.00           C  
ATOM   1261  OD1 ASP B 181     -40.735 -14.574   4.259  0.00  0.00           O  
ATOM   1262  OD2 ASP B 181     -39.289 -12.944   4.382  0.00  0.00           O  
ATOM   1263  N   LEU B 182     -43.040 -15.778   5.911  0.00  0.00           N  
ATOM   1264  CA  LEU B 182     -43.058 -17.185   6.308  0.00  0.00           C  
ATOM   1265  C   LEU B 182     -42.397 -18.054   5.242  0.00  0.00           C  
ATOM   1266  O   LEU B 182     -42.588 -19.277   5.202  0.00  0.00           O  
ATOM   1267  CB  LEU B 182     -44.504 -17.637   6.538  0.00  0.00           C  
ATOM   1268  CG  LEU B 182     -45.086 -17.343   7.919  0.00  0.00           C  
ATOM   1269  CD1 LEU B 182     -46.608 -17.450   7.946  0.00  0.00           C  
ATOM   1270  CD2 LEU B 182     -44.479 -18.305   8.927  0.00  0.00           C  
ATOM   1271  N   SER B 183     -41.629 -17.414   4.365  0.00  0.00           N  
ATOM   1272  CA  SER B 183     -40.972 -18.126   3.281  0.00  0.00           C  
ATOM   1273  C   SER B 183     -39.930 -19.066   3.845  0.00  0.00           C  
ATOM   1274  O   SER B 183     -39.423 -18.837   4.950  0.00  0.00           O  
ATOM   1275  CB  SER B 183     -40.318 -17.136   2.326  0.00  0.00           C  
ATOM   1276  OG  SER B 183     -39.402 -16.335   3.029  0.00  0.00           O  
ATOM   1277  N   SER B 184     -39.607 -20.121   3.097  0.00  0.00           N  
ATOM   1278  CA  SER B 184     -38.590 -21.091   3.534  0.00  0.00           C  
ATOM   1279  C   SER B 184     -38.911 -21.697   4.899  0.00  0.00           C  
ATOM   1280  O   SER B 184     -38.056 -21.756   5.786  0.00  0.00           O  
ATOM   1281  CB  SER B 184     -37.179 -20.477   3.550  0.00  0.00           C  
ATOM   1282  OG  SER B 184     -36.860 -19.900   2.297  0.00  0.00           O  
ATOM   1283  N   ASN B 185     -40.162 -22.121   5.054  0.00  0.00           N  
ATOM   1284  CA  ASN B 185     -40.584 -22.937   6.184  0.00  0.00           C  
ATOM   1285  C   ASN B 185     -41.069 -24.284   5.703  0.00  0.00           C  
ATOM   1286  O   ASN B 185     -40.669 -24.727   4.643  0.00  0.00           O  
ATOM   1287  CB  ASN B 185     -41.630 -22.215   7.035  0.00  0.00           C  
ATOM   1288  CG  ASN B 185     -41.009 -21.168   7.938  0.00  0.00           C  
ATOM   1289  OD1 ASN B 185     -40.890 -19.999   7.571  0.00  0.00           O  
ATOM   1290  ND2 ASN B 185     -40.594 -21.585   9.119  0.00  0.00           N  
ATOM   1291  N   LYS B 186     -41.925 -24.943   6.468  0.00  0.00           N  
ATOM   1292  CA  LYS B 186     -42.311 -26.299   6.119  0.00  0.00           C  
ATOM   1293  C   LYS B 186     -43.828 -26.460   5.969  0.00  0.00           C  
ATOM   1294  O   LYS B 186     -44.385 -27.518   6.264  0.00  0.00           O  
ATOM   1295  CB  LYS B 186     -41.714 -27.281   7.137  0.00  0.00           C  
ATOM   1296  CG  LYS B 186     -40.198 -27.454   7.023  0.00  0.00           C  
ATOM   1297  CD  LYS B 186     -39.820 -28.496   5.960  0.00  0.00           C  
ATOM   1298  CE  LYS B 186     -38.647 -28.071   5.065  0.00  0.00           C  
ATOM   1299  NZ  LYS B 186     -37.472 -27.471   5.772  0.00  0.00           N1+
ATOM   1300  N   ILE B 187     -44.494 -25.413   5.485  0.00  0.00           N  
ATOM   1301  CA  ILE B 187     -45.944 -25.460   5.311  0.00  0.00           C  
ATOM   1302  C   ILE B 187     -46.317 -26.186   4.028  0.00  0.00           C  
ATOM   1303  O   ILE B 187     -45.844 -25.834   2.944  0.00  0.00           O  
ATOM   1304  CB  ILE B 187     -46.566 -24.065   5.341  0.00  0.00           C  
ATOM   1305  CG1 ILE B 187     -45.981 -23.270   6.520  0.00  0.00           C  
ATOM   1306  CG2 ILE B 187     -48.092 -24.169   5.415  0.00  0.00           C  
ATOM   1307  CD1 ILE B 187     -46.249 -21.783   6.488  0.00  0.00           C  
ATOM   1308  N   GLN B 188     -47.149 -27.216   4.169  0.00  0.00           N  
ATOM   1309  CA  GLN B 188     -47.592 -28.032   3.044  0.00  0.00           C  
ATOM   1310  C   GLN B 188     -49.041 -27.757   2.704  0.00  0.00           C  
ATOM   1311  O   GLN B 188     -49.496 -28.013   1.576  0.00  0.00           O  
ATOM   1312  CB  GLN B 188     -47.439 -29.511   3.377  0.00  0.00           C  
ATOM   1313  CG  GLN B 188     -46.012 -30.009   3.357  0.00  0.00           C  
ATOM   1314  CD  GLN B 188     -45.828 -31.256   4.199  0.00  0.00           C  
ATOM   1315  OE1 GLN B 188     -45.612 -32.344   3.668  0.00  0.00           O  
ATOM   1316  NE2 GLN B 188     -45.925 -31.104   5.525  0.00  0.00           N  
ATOM   1317  N   SER B 189     -49.764 -27.242   3.690  0.00  0.00           N  
ATOM   1318  CA  SER B 189     -51.213 -27.133   3.609  0.00  0.00           C  
ATOM   1319  C   SER B 189     -51.698 -25.877   4.299  0.00  0.00           C  
ATOM   1320  O   SER B 189     -51.160 -25.483   5.334  0.00  0.00           O  
ATOM   1321  CB  SER B 189     -51.884 -28.357   4.259  0.00  0.00           C  
ATOM   1322  OG  SER B 189     -51.528 -29.560   3.598  0.00  0.00           O  
ATOM   1323  N   ILE B 190     -52.719 -25.257   3.718  0.00  0.00           N  
ATOM   1324  CA  ILE B 190     -53.380 -24.119   4.326  0.00  0.00           C  
ATOM   1325  C   ILE B 190     -54.876 -24.384   4.338  0.00  0.00           C  
ATOM   1326  O   ILE B 190     -55.511 -24.583   3.283  0.00  0.00           O  
ATOM   1327  CB  ILE B 190     -53.088 -22.812   3.571  0.00  0.00           C  
ATOM   1328  CG1 ILE B 190     -51.621 -22.388   3.766  0.00  0.00           C  
ATOM   1329  CG2 ILE B 190     -54.056 -21.706   4.006  0.00  0.00           C  
ATOM   1330  CD1 ILE B 190     -51.184 -21.220   2.895  0.00  0.00           C  
ATOM   1331  N   TYR B 191     -55.439 -24.367   5.534  0.00  0.00           N  
ATOM   1332  CA  TYR B 191     -56.850 -24.652   5.719  0.00  0.00           C  
ATOM   1333  C   TYR B 191     -57.656 -23.390   6.007  0.00  0.00           C  
ATOM   1334  O   TYR B 191     -57.096 -22.390   6.467  0.00  0.00           O  
ATOM   1335  CB  TYR B 191     -56.988 -25.653   6.842  0.00  0.00           C  
ATOM   1336  CG  TYR B 191     -56.297 -26.945   6.517  0.00  0.00           C  
ATOM   1337  CD1 TYR B 191     -55.118 -27.316   7.171  0.00  0.00           C  
ATOM   1338  CD2 TYR B 191     -56.802 -27.786   5.533  0.00  0.00           C  
ATOM   1339  CE1 TYR B 191     -54.478 -28.510   6.867  0.00  0.00           C  
ATOM   1340  CE2 TYR B 191     -56.176 -28.976   5.217  0.00  0.00           C  
ATOM   1341  CZ  TYR B 191     -55.019 -29.345   5.888  0.00  0.00           C  
ATOM   1342  OH  TYR B 191     -54.414 -30.550   5.566  0.00  0.00           O  
ATOM   1343  N   CYS B 192     -58.959 -23.421   5.725  0.00  0.00           N  
ATOM   1344  CA  CYS B 192     -59.823 -22.291   6.067  0.00  0.00           C  
ATOM   1345  C   CYS B 192     -59.673 -21.846   7.523  0.00  0.00           C  
ATOM   1346  O   CYS B 192     -59.536 -20.656   7.793  0.00  0.00           O  
ATOM   1347  CB  CYS B 192     -61.290 -22.595   5.763  0.00  0.00           C  
ATOM   1348  SG  CYS B 192     -61.553 -23.116   4.066  0.00  0.00           S  
ATOM   1349  N   THR B 193     -59.673 -22.802   8.450  0.00  0.00           N  
ATOM   1350  CA  THR B 193     -59.638 -22.498   9.879  0.00  0.00           C  
ATOM   1351  C   THR B 193     -58.247 -22.077  10.363  0.00  0.00           C  
ATOM   1352  O   THR B 193     -58.068 -21.713  11.533  0.00  0.00           O  
ATOM   1353  CB  THR B 193     -60.155 -23.687  10.716  0.00  0.00           C  
ATOM   1354  OG1 THR B 193     -59.527 -24.895  10.266  0.00  0.00           O  
ATOM   1355  CG2 THR B 193     -61.684 -23.828  10.590  0.00  0.00           C  
ATOM   1356  N   ASP B 194     -57.267 -22.145   9.462  0.00  0.00           N  
ATOM   1357  CA  ASP B 194     -55.912 -21.653   9.718  0.00  0.00           C  
ATOM   1358  C   ASP B 194     -55.863 -20.127   9.784  0.00  0.00           C  
ATOM   1359  O   ASP B 194     -55.045 -19.561  10.498  0.00  0.00           O  
ATOM   1360  CB  ASP B 194     -54.932 -22.164   8.650  0.00  0.00           C  
ATOM   1361  CG  ASP B 194     -54.460 -23.602   8.904  0.00  0.00           C  
ATOM   1362  OD1 ASP B 194     -53.772 -24.165   8.024  0.00  0.00           O  
ATOM   1363  OD2 ASP B 194     -54.752 -24.170   9.974  0.00  0.00           O  
ATOM   1364  N   LEU B 195     -56.751 -19.468   9.046  0.00  0.00           N  
ATOM   1365  CA  LEU B 195     -56.810 -18.003   9.006  0.00  0.00           C  
ATOM   1366  C   LEU B 195     -57.969 -17.430   9.823  0.00  0.00           C  
ATOM   1367  O   LEU B 195     -58.349 -16.265   9.634  0.00  0.00           O  
ATOM   1368  CB  LEU B 195     -56.939 -17.506   7.565  0.00  0.00           C  
ATOM   1369  CG  LEU B 195     -55.862 -17.871   6.552  0.00  0.00           C  
ATOM   1370  CD1 LEU B 195     -56.204 -19.194   5.886  0.00  0.00           C  
ATOM   1371  CD2 LEU B 195     -55.748 -16.762   5.517  0.00  0.00           C  
ATOM   1372  N   ARG B 196     -58.527 -18.244  10.719  0.00  0.00           N  
ATOM   1373  CA  ARG B 196     -59.622 -17.806  11.598  0.00  0.00           C  
ATOM   1374  C   ARG B 196     -59.341 -16.416  12.211  0.00  0.00           C  
ATOM   1375  O   ARG B 196     -60.202 -15.541  12.187  0.00  0.00           O  
ATOM   1376  CB  ARG B 196     -59.931 -18.886  12.665  0.00  0.00           C  
ATOM   1377  CG  ARG B 196     -61.068 -18.570  13.635  0.00  0.00           C  
ATOM   1378  CD  ARG B 196     -61.726 -19.812  14.265  0.00  0.00           C  
ATOM   1379  NE  ARG B 196     -60.929 -21.053  14.220  0.00  0.00           N  
ATOM   1380  CZ  ARG B 196     -60.190 -21.536  15.222  0.00  0.00           C  
ATOM   1381  NH1 ARG B 196     -60.122 -20.894  16.380  0.00  0.00           N  
ATOM   1382  NH2 ARG B 196     -59.507 -22.668  15.066  0.00  0.00           N  
ATOM   1383  N   VAL B 197     -58.123 -16.205  12.705  0.00  0.00           N  
ATOM   1384  CA  VAL B 197     -57.773 -14.953  13.376  0.00  0.00           C  
ATOM   1385  C   VAL B 197     -57.852 -13.711  12.485  0.00  0.00           C  
ATOM   1386  O   VAL B 197     -58.255 -12.641  12.935  0.00  0.00           O  
ATOM   1387  CB  VAL B 197     -56.397 -15.033  14.048  0.00  0.00           C  
ATOM   1388  CG1 VAL B 197     -56.278 -13.965  15.128  0.00  0.00           C  
ATOM   1389  CG2 VAL B 197     -56.220 -16.399  14.674  0.00  0.00           C  
ATOM   1390  N   LEU B 198     -57.492 -13.857  11.219  0.00  0.00           N  
ATOM   1391  CA  LEU B 198     -57.453 -12.714  10.316  0.00  0.00           C  
ATOM   1392  C   LEU B 198     -58.807 -12.048  10.060  0.00  0.00           C  
ATOM   1393  O   LEU B 198     -58.857 -10.852   9.771  0.00  0.00           O  
ATOM   1394  CB  LEU B 198     -56.797 -13.098   8.996  0.00  0.00           C  
ATOM   1395  CG  LEU B 198     -55.292 -13.373   9.032  0.00  0.00           C  
ATOM   1396  CD1 LEU B 198     -54.821 -13.694   7.625  0.00  0.00           C  
ATOM   1397  CD2 LEU B 198     -54.511 -12.203   9.621  0.00  0.00           C  
ATOM   1398  N   HIS B 199     -59.893 -12.814  10.176  0.00  0.00           N  
ATOM   1399  CA  HIS B 199     -61.245 -12.301   9.915  0.00  0.00           C  
ATOM   1400  C   HIS B 199     -61.744 -11.348  10.970  0.00  0.00           C  
ATOM   1401  O   HIS B 199     -62.683 -10.584  10.745  0.00  0.00           O  
ATOM   1402  CB  HIS B 199     -62.211 -13.459   9.711  0.00  0.00           C  
ATOM   1403  CG  HIS B 199     -61.920 -14.270   8.470  0.00  0.00           C  
ATOM   1404  ND1 HIS B 199     -62.417 -13.949   7.266  0.00  0.00           N  
ATOM   1405  CD2 HIS B 199     -61.128 -15.404   8.279  0.00  0.00           C  
ATOM   1406  CE1 HIS B 199     -61.977 -14.832   6.348  0.00  0.00           C  
ATOM   1407  NE2 HIS B 199     -61.185 -15.719   6.970  0.00  0.00           N  
ATOM   1408  N   GLN B 200     -61.096 -11.372  12.126  0.00  0.00           N  
ATOM   1409  CA  GLN B 200     -61.444 -10.502  13.242  0.00  0.00           C  
ATOM   1410  C   GLN B 200     -60.693  -9.168  13.184  0.00  0.00           C  
ATOM   1411  O   GLN B 200     -60.947  -8.264  13.978  0.00  0.00           O  
ATOM   1412  CB  GLN B 200     -61.142 -11.234  14.553  0.00  0.00           C  
ATOM   1413  CG  GLN B 200     -61.735 -12.638  14.593  0.00  0.00           C  
ATOM   1414  CD  GLN B 200     -61.079 -13.553  15.612  0.00  0.00           C  
ATOM   1415  OE1 GLN B 200     -61.753 -14.119  16.467  0.00  0.00           O  
ATOM   1416  NE2 GLN B 200     -59.766 -13.710  15.522  0.00  0.00           N  
ATOM   1417  N   MET B 201     -59.798  -9.039  12.210  0.00  0.00           N  
ATOM   1418  CA  MET B 201     -58.723  -8.052  12.272  0.00  0.00           C  
ATOM   1419  C   MET B 201     -58.889  -6.753  11.472  0.00  0.00           C  
ATOM   1420  O   MET B 201     -59.121  -6.791  10.265  0.00  0.00           O  
ATOM   1421  CB  MET B 201     -57.407  -8.719  11.909  0.00  0.00           C  
ATOM   1422  CG  MET B 201     -56.832  -9.526  13.047  0.00  0.00           C  
ATOM   1423  SD  MET B 201     -55.085  -9.144  13.191  0.00  0.00           S  
ATOM   1424  CE  MET B 201     -55.145  -7.477  13.861  0.00  0.00           C  
ATOM   1425  N   PRO B 202     -58.736  -5.600  12.161  0.00  0.00           N  
ATOM   1426  CA  PRO B 202     -58.905  -4.252  11.611  0.00  0.00           C  
ATOM   1427  C   PRO B 202     -57.812  -3.843  10.613  0.00  0.00           C  
ATOM   1428  O   PRO B 202     -57.845  -4.304   9.468  0.00  0.00           O  
ATOM   1429  CB  PRO B 202     -58.891  -3.351  12.863  0.00  0.00           C  
ATOM   1430  CG  PRO B 202     -59.137  -4.265  14.021  0.00  0.00           C  
ATOM   1431  CD  PRO B 202     -58.487  -5.554  13.615  0.00  0.00           C  
ATOM   1432  N   LEU B 203     -56.861  -3.006  11.054  0.00  0.00           N  
ATOM   1433  CA  LEU B 203     -55.873  -2.320  10.178  0.00  0.00           C  
ATOM   1434  C   LEU B 203     -55.100  -3.263   9.237  0.00  0.00           C  
ATOM   1435  O   LEU B 203     -54.124  -3.901   9.647  0.00  0.00           O  
ATOM   1436  CB  LEU B 203     -54.870  -1.460  10.993  0.00  0.00           C  
ATOM   1437  CG  LEU B 203     -55.052  -0.822  12.392  0.00  0.00           C  
ATOM   1438  CD1 LEU B 203     -53.819   0.012  12.721  0.00  0.00           C  
ATOM   1439  CD2 LEU B 203     -56.299   0.033  12.569  0.00  0.00           C  
ATOM   1440  N   LEU B 204     -55.540  -3.346   7.980  0.00  0.00           N  
ATOM   1441  CA  LEU B 204     -54.938  -4.280   7.034  0.00  0.00           C  
ATOM   1442  C   LEU B 204     -54.154  -3.575   5.930  0.00  0.00           C  
ATOM   1443  O   LEU B 204     -54.709  -3.020   4.991  0.00  0.00           O  
ATOM   1444  CB  LEU B 204     -55.967  -5.282   6.476  0.00  0.00           C  
ATOM   1445  CG  LEU B 204     -56.404  -6.549   7.260  0.00  0.00           C  
ATOM   1446  CD1 LEU B 204     -55.742  -7.830   6.763  0.00  0.00           C  
ATOM   1447  CD2 LEU B 204     -56.252  -6.458   8.774  0.00  0.00           C  
ATOM   1448  N   ASN B 205     -52.842  -3.568   6.114  0.00  0.00           N  
ATOM   1449  CA  ASN B 205     -51.878  -3.327   5.063  0.00  0.00           C  
ATOM   1450  C   ASN B 205     -50.890  -4.487   5.199  0.00  0.00           C  
ATOM   1451  O   ASN B 205     -49.711  -4.293   5.462  0.00  0.00           O  
ATOM   1452  CB  ASN B 205     -51.198  -1.962   5.254  0.00  0.00           C  
ATOM   1453  CG  ASN B 205     -50.139  -1.677   4.204  0.00  0.00           C  
ATOM   1454  OD1 ASN B 205     -50.148  -2.267   3.128  0.00  0.00           O  
ATOM   1455  ND2 ASN B 205     -49.213  -0.768   4.518  0.00  0.00           N  
ATOM   1456  N   LEU B 206     -51.398  -5.704   5.052  0.00  0.00           N  
ATOM   1457  CA  LEU B 206     -50.622  -6.906   5.343  0.00  0.00           C  
ATOM   1458  C   LEU B 206     -50.019  -7.585   4.117  0.00  0.00           C  
ATOM   1459  O   LEU B 206     -50.733  -8.042   3.234  0.00  0.00           O  
ATOM   1460  CB  LEU B 206     -51.478  -7.891   6.136  0.00  0.00           C  
ATOM   1461  CG  LEU B 206     -50.854  -8.974   7.027  0.00  0.00           C  
ATOM   1462  CD1 LEU B 206     -51.293 -10.352   6.570  0.00  0.00           C  
ATOM   1463  CD2 LEU B 206     -49.339  -8.893   7.189  0.00  0.00           C  
ATOM   1464  N   SER B 207     -48.693  -7.620   4.085  0.00  0.00           N  
ATOM   1465  CA  SER B 207     -47.926  -8.320   3.064  0.00  0.00           C  
ATOM   1466  C   SER B 207     -47.485  -9.667   3.608  0.00  0.00           C  
ATOM   1467  O   SER B 207     -46.997  -9.782   4.731  0.00  0.00           O  
ATOM   1468  CB  SER B 207     -46.689  -7.528   2.674  0.00  0.00           C  
ATOM   1469  OG  SER B 207     -47.039  -6.321   2.050  0.00  0.00           O  
ATOM   1470  N   LEU B 208     -47.634 -10.686   2.787  0.00  0.00           N  
ATOM   1471  CA  LEU B 208     -47.393 -12.019   3.221  0.00  0.00           C  
ATOM   1472  C   LEU B 208     -46.516 -12.704   2.194  0.00  0.00           C  
ATOM   1473  O   LEU B 208     -46.883 -12.760   1.026  0.00  0.00           O  
ATOM   1474  CB  LEU B 208     -48.733 -12.720   3.346  0.00  0.00           C  
ATOM   1475  CG  LEU B 208     -48.786 -14.121   3.926  0.00  0.00           C  
ATOM   1476  CD1 LEU B 208     -48.274 -14.097   5.360  0.00  0.00           C  
ATOM   1477  CD2 LEU B 208     -50.225 -14.622   3.846  0.00  0.00           C  
ATOM   1478  N   ASP B 209     -45.345 -13.176   2.627  0.00  0.00           N  
ATOM   1479  CA  ASP B 209     -44.459 -13.984   1.793  0.00  0.00           C  
ATOM   1480  C   ASP B 209     -44.502 -15.439   2.238  0.00  0.00           C  
ATOM   1481  O   ASP B 209     -44.272 -15.769   3.405  0.00  0.00           O  
ATOM   1482  CB  ASP B 209     -43.024 -13.460   1.834  0.00  0.00           C  
ATOM   1483  CG  ASP B 209     -42.157 -14.003   0.683  0.00  0.00           C  
ATOM   1484  OD1 ASP B 209     -42.476 -15.053   0.076  0.00  0.00           O  
ATOM   1485  OD2 ASP B 209     -41.136 -13.370   0.379  0.00  0.00           O  
ATOM   1486  N   LEU B 210     -44.803 -16.308   1.288  0.00  0.00           N  
ATOM   1487  CA  LEU B 210     -44.994 -17.725   1.556  0.00  0.00           C  
ATOM   1488  C   LEU B 210     -44.155 -18.521   0.596  0.00  0.00           C  
ATOM   1489  O   LEU B 210     -44.377 -19.716   0.416  0.00  0.00           O  
ATOM   1490  CB  LEU B 210     -46.467 -18.117   1.401  0.00  0.00           C  
ATOM   1491  CG  LEU B 210     -47.381 -17.809   2.582  0.00  0.00           C  
ATOM   1492  CD1 LEU B 210     -48.844 -18.041   2.200  0.00  0.00           C  
ATOM   1493  CD2 LEU B 210     -46.973 -18.648   3.793  0.00  0.00           C  
ATOM   1494  N   SER B 211     -43.178 -17.846  -0.003  0.00  0.00           N  
ATOM   1495  CA  SER B 211     -42.294 -18.458  -0.983  0.00  0.00           C  
ATOM   1496  C   SER B 211     -41.516 -19.620  -0.380  0.00  0.00           C  
ATOM   1497  O   SER B 211     -41.227 -19.640   0.821  0.00  0.00           O  
ATOM   1498  CB  SER B 211     -41.340 -17.417  -1.559  0.00  0.00           C  
ATOM   1499  OG  SER B 211     -42.077 -16.331  -2.106  0.00  0.00           O  
ATOM   1500  N   LEU B 212     -41.207 -20.595  -1.230  0.00  0.00           N  
ATOM   1501  CA  LEU B 212     -40.368 -21.727  -0.843  0.00  0.00           C  
ATOM   1502  C   LEU B 212     -40.918 -22.542   0.343  0.00  0.00           C  
ATOM   1503  O   LEU B 212     -40.158 -23.096   1.110  0.00  0.00           O  
ATOM   1504  CB  LEU B 212     -38.934 -21.253  -0.590  0.00  0.00           C  
ATOM   1505  CG  LEU B 212     -38.122 -21.005  -1.865  0.00  0.00           C  
ATOM   1506  CD1 LEU B 212     -36.930 -20.104  -1.593  0.00  0.00           C  
ATOM   1507  CD2 LEU B 212     -37.703 -22.338  -2.475  0.00  0.00           C  
ATOM   1508  N   ASN B 213     -42.238 -22.575   0.505  0.00  0.00           N  
ATOM   1509  CA  ASN B 213     -42.870 -23.586   1.347  0.00  0.00           C  
ATOM   1510  C   ASN B 213     -43.337 -24.721   0.447  0.00  0.00           C  
ATOM   1511  O   ASN B 213     -43.920 -24.450  -0.601  0.00  0.00           O  
ATOM   1512  CB  ASN B 213     -44.051 -23.002   2.109  0.00  0.00           C  
ATOM   1513  CG  ASN B 213     -43.618 -22.144   3.276  0.00  0.00           C  
ATOM   1514  OD1 ASN B 213     -43.462 -22.630   4.384  0.00  0.00           O  
ATOM   1515  ND2 ASN B 213     -43.438 -20.855   3.034  0.00  0.00           N  
ATOM   1516  N   PRO B 214     -43.076 -25.991   0.837  0.00  0.00           N  
ATOM   1517  CA  PRO B 214     -43.482 -27.129   0.000  0.00  0.00           C  
ATOM   1518  C   PRO B 214     -44.999 -27.282   0.034  0.00  0.00           C  
ATOM   1519  O   PRO B 214     -45.542 -28.151   0.712  0.00  0.00           O  
ATOM   1520  CB  PRO B 214     -42.783 -28.323   0.661  0.00  0.00           C  
ATOM   1521  CG  PRO B 214     -42.611 -27.923   2.092  0.00  0.00           C  
ATOM   1522  CD  PRO B 214     -42.483 -26.427   2.120  0.00  0.00           C  
ATOM   1523  N   MET B 215     -45.665 -26.418  -0.711  0.00  0.00           N  
ATOM   1524  CA  MET B 215     -47.094 -26.247  -0.627  0.00  0.00           C  
ATOM   1525  C   MET B 215     -47.763 -27.287  -1.519  0.00  0.00           C  
ATOM   1526  O   MET B 215     -47.593 -27.276  -2.733  0.00  0.00           O  
ATOM   1527  CB  MET B 215     -47.448 -24.820  -1.071  0.00  0.00           C  
ATOM   1528  CG  MET B 215     -48.855 -24.357  -0.739  0.00  0.00           C  
ATOM   1529  SD  MET B 215     -49.107 -24.032   1.017  0.00  0.00           S  
ATOM   1530  CE  MET B 215     -48.031 -22.604   1.219  0.00  0.00           C  
ATOM   1531  N   ASN B 216     -48.521 -28.192  -0.924  0.00  0.00           N  
ATOM   1532  CA  ASN B 216     -49.195 -29.198  -1.730  0.00  0.00           C  
ATOM   1533  C   ASN B 216     -50.705 -28.935  -1.865  0.00  0.00           C  
ATOM   1534  O   ASN B 216     -51.336 -29.378  -2.823  0.00  0.00           O  
ATOM   1535  CB  ASN B 216     -48.833 -30.614  -1.243  0.00  0.00           C  
ATOM   1536  CG  ASN B 216     -50.031 -31.418  -0.788  0.00  0.00           C  
ATOM   1537  OD1 ASN B 216     -50.435 -32.353  -1.476  0.00  0.00           O  
ATOM   1538  ND2 ASN B 216     -50.600 -31.075   0.377  0.00  0.00           N  
ATOM   1539  N   PHE B 217     -51.262 -28.171  -0.931  0.00  0.00           N  
ATOM   1540  CA  PHE B 217     -52.698 -27.943  -0.892  0.00  0.00           C  
ATOM   1541  C   PHE B 217     -53.079 -26.647  -0.209  0.00  0.00           C  
ATOM   1542  O   PHE B 217     -52.660 -26.378   0.914  0.00  0.00           O  
ATOM   1543  CB  PHE B 217     -53.390 -29.102  -0.153  0.00  0.00           C  
ATOM   1544  CG  PHE B 217     -54.873 -28.916   0.024  0.00  0.00           C  
ATOM   1545  CD1 PHE B 217     -55.748 -29.124  -1.041  0.00  0.00           C  
ATOM   1546  CD2 PHE B 217     -55.396 -28.549   1.256  0.00  0.00           C  
ATOM   1547  CE1 PHE B 217     -57.116 -28.961  -0.878  0.00  0.00           C  
ATOM   1548  CE2 PHE B 217     -56.765 -28.397   1.432  0.00  0.00           C  
ATOM   1549  CZ  PHE B 217     -57.628 -28.601   0.362  0.00  0.00           C  
ATOM   1550  N   ILE B 218     -53.909 -25.854  -0.868  0.00  0.00           N  
ATOM   1551  CA  ILE B 218     -54.586 -24.767  -0.179  0.00  0.00           C  
ATOM   1552  C   ILE B 218     -56.076 -24.965  -0.343  0.00  0.00           C  
ATOM   1553  O   ILE B 218     -56.576 -25.182  -1.452  0.00  0.00           O  
ATOM   1554  CB  ILE B 218     -54.162 -23.378  -0.692  0.00  0.00           C  
ATOM   1555  CG1 ILE B 218     -52.660 -23.181  -0.477  0.00  0.00           C  
ATOM   1556  CG2 ILE B 218     -54.971 -22.267  -0.005  0.00  0.00           C  
ATOM   1557  CD1 ILE B 218     -52.061 -22.114  -1.371  0.00  0.00           C  
ATOM   1558  N   GLN B 219     -56.782 -24.868   0.773  0.00  0.00           N  
ATOM   1559  CA  GLN B 219     -58.196 -25.152   0.800  0.00  0.00           C  
ATOM   1560  C   GLN B 219     -59.055 -24.062   0.184  0.00  0.00           C  
ATOM   1561  O   GLN B 219     -59.043 -22.913   0.644  0.00  0.00           O  
ATOM   1562  CB  GLN B 219     -58.645 -25.421   2.226  0.00  0.00           C  
ATOM   1563  CG  GLN B 219     -60.004 -26.084   2.325  0.00  0.00           C  
ATOM   1564  CD  GLN B 219     -60.220 -26.663   3.694  0.00  0.00           C  
ATOM   1565  OE1 GLN B 219     -59.873 -26.042   4.694  0.00  0.00           O  
ATOM   1566  NE2 GLN B 219     -60.774 -27.862   3.750  0.00  0.00           N  
ATOM   1567  N   PRO B 220     -59.842 -24.430  -0.841  0.00  0.00           N  
ATOM   1568  CA  PRO B 220     -60.779 -23.454  -1.395  0.00  0.00           C  
ATOM   1569  C   PRO B 220     -61.582 -22.844  -0.261  0.00  0.00           C  
ATOM   1570  O   PRO B 220     -62.192 -23.565   0.526  0.00  0.00           O  
ATOM   1571  CB  PRO B 220     -61.689 -24.291  -2.304  0.00  0.00           C  
ATOM   1572  CG  PRO B 220     -60.942 -25.560  -2.569  0.00  0.00           C  
ATOM   1573  CD  PRO B 220     -60.048 -25.789  -1.379  0.00  0.00           C  
ATOM   1574  N   GLY B 221     -61.550 -21.524  -0.155  0.00  0.00           N  
ATOM   1575  CA  GLY B 221     -62.267 -20.843   0.903  0.00  0.00           C  
ATOM   1576  C   GLY B 221     -61.323 -20.225   1.892  0.00  0.00           C  
ATOM   1577  O   GLY B 221     -61.692 -19.318   2.617  0.00  0.00           O  
ATOM   1578  N   ALA B 222     -60.086 -20.706   1.911  0.00  0.00           N  
ATOM   1579  CA  ALA B 222     -59.120 -20.243   2.897  0.00  0.00           C  
ATOM   1580  C   ALA B 222     -58.898 -18.732   2.850  0.00  0.00           C  
ATOM   1581  O   ALA B 222     -58.677 -18.105   3.880  0.00  0.00           O  
ATOM   1582  CB  ALA B 222     -57.806 -20.993   2.755  0.00  0.00           C  
ATOM   1583  N   PHE B 223     -58.961 -18.145   1.662  0.00  0.00           N  
ATOM   1584  CA  PHE B 223     -58.693 -16.715   1.531  0.00  0.00           C  
ATOM   1585  C   PHE B 223     -59.929 -15.909   1.124  0.00  0.00           C  
ATOM   1586  O   PHE B 223     -59.824 -14.718   0.822  0.00  0.00           O  
ATOM   1587  CB  PHE B 223     -57.495 -16.469   0.602  0.00  0.00           C  
ATOM   1588  CG  PHE B 223     -56.185 -16.987   1.147  0.00  0.00           C  
ATOM   1589  CD1 PHE B 223     -55.826 -18.325   0.991  0.00  0.00           C  
ATOM   1590  CD2 PHE B 223     -55.318 -16.144   1.829  0.00  0.00           C  
ATOM   1591  CE1 PHE B 223     -54.623 -18.809   1.502  0.00  0.00           C  
ATOM   1592  CE2 PHE B 223     -54.113 -16.614   2.331  0.00  0.00           C  
ATOM   1593  CZ  PHE B 223     -53.764 -17.951   2.177  0.00  0.00           C  
ATOM   1594  N   LYS B 224     -61.098 -16.551   1.144  0.00  0.00           N  
ATOM   1595  CA  LYS B 224     -62.373 -15.839   0.979  0.00  0.00           C  
ATOM   1596  C   LYS B 224     -62.438 -14.657   1.938  0.00  0.00           C  
ATOM   1597  O   LYS B 224     -62.150 -14.791   3.123  0.00  0.00           O  
ATOM   1598  CB  LYS B 224     -63.596 -16.767   1.172  0.00  0.00           C  
ATOM   1599  CG  LYS B 224     -63.874 -17.681  -0.016  0.00  0.00           C  
ATOM   1600  CD  LYS B 224     -65.115 -18.551   0.174  0.00  0.00           C  
ATOM   1601  CE  LYS B 224     -65.315 -19.482  -1.020  0.00  0.00           C  
ATOM   1602  NZ  LYS B 224     -66.301 -20.570  -0.752  0.00  0.00           N1+
ATOM   1603  N   GLU B 225     -62.794 -13.497   1.398  0.00  0.00           N  
ATOM   1604  CA  GLU B 225     -62.922 -12.264   2.174  0.00  0.00           C  
ATOM   1605  C   GLU B 225     -61.661 -11.857   2.946  0.00  0.00           C  
ATOM   1606  O   GLU B 225     -61.724 -10.995   3.815  0.00  0.00           O  
ATOM   1607  CB  GLU B 225     -64.150 -12.317   3.101  0.00  0.00           C  
ATOM   1608  CG  GLU B 225     -65.482 -12.148   2.381  0.00  0.00           C  
ATOM   1609  CD  GLU B 225     -66.679 -12.412   3.280  0.00  0.00           C  
ATOM   1610  OE1 GLU B 225     -66.509 -12.975   4.386  0.00  0.00           O  
ATOM   1611  OE2 GLU B 225     -67.803 -12.060   2.875  0.00  0.00           O  
ATOM   1612  N   ILE B 226     -60.522 -12.472   2.628  0.00  0.00           N  
ATOM   1613  CA  ILE B 226     -59.227 -11.976   3.115  0.00  0.00           C  
ATOM   1614  C   ILE B 226     -58.748 -10.824   2.218  0.00  0.00           C  
ATOM   1615  O   ILE B 226     -58.921 -10.868   1.001  0.00  0.00           O  
ATOM   1616  CB  ILE B 226     -58.153 -13.093   3.193  0.00  0.00           C  
ATOM   1617  CG1 ILE B 226     -58.532 -14.172   4.223  0.00  0.00           C  
ATOM   1618  CG2 ILE B 226     -56.779 -12.518   3.512  0.00  0.00           C  
ATOM   1619  CD1 ILE B 226     -58.620 -13.712   5.667  0.00  0.00           C  
ATOM   1620  N   ARG B 227     -58.184  -9.785   2.828  0.00  0.00           N  
ATOM   1621  CA  ARG B 227     -57.596  -8.696   2.067  0.00  0.00           C  
ATOM   1622  C   ARG B 227     -56.117  -8.576   2.396  0.00  0.00           C  
ATOM   1623  O   ARG B 227     -55.725  -8.411   3.552  0.00  0.00           O  
ATOM   1624  CB  ARG B 227     -58.325  -7.368   2.286  0.00  0.00           C  
ATOM   1625  CG  ARG B 227     -57.942  -6.294   1.269  0.00  0.00           C  
ATOM   1626  CD  ARG B 227     -58.853  -5.071   1.316  0.00  0.00           C  
ATOM   1627  NE  ARG B 227     -58.547  -4.190   2.446  0.00  0.00           N  
ATOM   1628  CZ  ARG B 227     -59.449  -3.675   3.282  0.00  0.00           C  
ATOM   1629  NH1 ARG B 227     -60.750  -3.924   3.128  0.00  0.00           N  
ATOM   1630  NH2 ARG B 227     -59.044  -2.888   4.273  0.00  0.00           N  
ATOM   1631  N   LEU B 228     -55.299  -8.682   1.360  0.00  0.00           N  
ATOM   1632  CA  LEU B 228     -53.859  -8.582   1.514  0.00  0.00           C  
ATOM   1633  C   LEU B 228     -53.356  -7.453   0.655  0.00  0.00           C  
ATOM   1634  O   LEU B 228     -53.850  -7.237  -0.443  0.00  0.00           O  
ATOM   1635  CB  LEU B 228     -53.184  -9.887   1.092  0.00  0.00           C  
ATOM   1636  CG  LEU B 228     -52.747 -10.957   2.095  0.00  0.00           C  
ATOM   1637  CD1 LEU B 228     -53.399 -10.917   3.475  0.00  0.00           C  
ATOM   1638  CD2 LEU B 228     -52.948 -12.315   1.450  0.00  0.00           C  
ATOM   1639  N   HIS B 229     -52.370  -6.730   1.162  0.00  0.00           N  
ATOM   1640  CA  HIS B 229     -51.636  -5.816   0.320  0.00  0.00           C  
ATOM   1641  C   HIS B 229     -50.828  -6.601  -0.687  0.00  0.00           C  
ATOM   1642  O   HIS B 229     -50.951  -6.383  -1.887  0.00  0.00           O  
ATOM   1643  CB  HIS B 229     -50.750  -4.918   1.159  0.00  0.00           C  
ATOM   1644  CG  HIS B 229     -49.972  -3.921   0.347  0.00  0.00           C  
ATOM   1645  ND1 HIS B 229     -48.663  -4.081   0.069  0.00  0.00           N  
ATOM   1646  CD2 HIS B 229     -50.367  -2.744  -0.275  0.00  0.00           C  
ATOM   1647  CE1 HIS B 229     -48.238  -3.050  -0.687  0.00  0.00           C  
ATOM   1648  NE2 HIS B 229     -49.280  -2.232  -0.895  0.00  0.00           N  
ATOM   1649  N   LYS B 230     -50.021  -7.548  -0.212  0.00  0.00           N  
ATOM   1650  CA  LYS B 230     -49.096  -8.273  -1.081  0.00  0.00           C  
ATOM   1651  C   LYS B 230     -49.031  -9.757  -0.704  0.00  0.00           C  
ATOM   1652  O   LYS B 230     -48.917 -10.100   0.460  0.00  0.00           O  
ATOM   1653  CB  LYS B 230     -47.703  -7.628  -1.024  0.00  0.00           C  
ATOM   1654  CG  LYS B 230     -46.650  -8.159  -1.994  0.00  0.00           C  
ATOM   1655  CD  LYS B 230     -45.278  -7.623  -1.603  0.00  0.00           C  
ATOM   1656  CE  LYS B 230     -44.294  -7.595  -2.759  0.00  0.00           C  
ATOM   1657  NZ  LYS B 230     -43.472  -8.830  -2.861  0.00  0.00           N1+
ATOM   1658  N   LEU B 231     -49.126 -10.631  -1.698  0.00  0.00           N  
ATOM   1659  CA  LEU B 231     -48.882 -12.041  -1.476  0.00  0.00           C  
ATOM   1660  C   LEU B 231     -47.769 -12.462  -2.418  0.00  0.00           C  
ATOM   1661  O   LEU B 231     -47.870 -12.284  -3.645  0.00  0.00           O  
ATOM   1662  CB  LEU B 231     -50.125 -12.883  -1.762  0.00  0.00           C  
ATOM   1663  CG  LEU B 231     -50.429 -14.169  -0.978  0.00  0.00           C  
ATOM   1664  CD1 LEU B 231     -51.245 -15.122  -1.838  0.00  0.00           C  
ATOM   1665  CD2 LEU B 231     -49.243 -14.899  -0.364  0.00  0.00           C  
ATOM   1666  N   THR B 232     -46.708 -13.020  -1.847  0.00  0.00           N  
ATOM   1667  CA  THR B 232     -45.644 -13.594  -2.659  0.00  0.00           C  
ATOM   1668  C   THR B 232     -45.690 -15.111  -2.484  0.00  0.00           C  
ATOM   1669  O   THR B 232     -45.647 -15.622  -1.366  0.00  0.00           O  
ATOM   1670  CB  THR B 232     -44.265 -12.989  -2.321  0.00  0.00           C  
ATOM   1671  OG1 THR B 232     -44.360 -11.568  -2.375  0.00  0.00           O  
ATOM   1672  CG2 THR B 232     -43.170 -13.461  -3.290  0.00  0.00           C  
ATOM   1673  N   LEU B 233     -45.820 -15.805  -3.608  0.00  0.00           N  
ATOM   1674  CA  LEU B 233     -45.876 -17.248  -3.640  0.00  0.00           C  
ATOM   1675  C   LEU B 233     -44.938 -17.749  -4.698  0.00  0.00           C  
ATOM   1676  O   LEU B 233     -45.383 -18.211  -5.736  0.00  0.00           O  
ATOM   1677  CB  LEU B 233     -47.281 -17.723  -4.024  0.00  0.00           C  
ATOM   1678  CG  LEU B 233     -48.299 -17.950  -2.918  0.00  0.00           C  
ATOM   1679  CD1 LEU B 233     -49.689 -18.059  -3.518  0.00  0.00           C  
ATOM   1680  CD2 LEU B 233     -47.938 -19.221  -2.164  0.00  0.00           C  
ATOM   1681  N   ARG B 234     -43.642 -17.664  -4.452  0.00  0.00           N  
ATOM   1682  CA  ARG B 234     -42.717 -18.115  -5.460  0.00  0.00           C  
ATOM   1683  C   ARG B 234     -42.152 -19.445  -5.038  0.00  0.00           C  
ATOM   1684  O   ARG B 234     -41.796 -19.619  -3.882  0.00  0.00           O  
ATOM   1685  CB  ARG B 234     -41.599 -17.097  -5.663  0.00  0.00           C  
ATOM   1686  CG  ARG B 234     -42.073 -15.760  -6.204  0.00  0.00           C  
ATOM   1687  CD  ARG B 234     -40.938 -14.787  -6.327  0.00  0.00           C  
ATOM   1688  NE  ARG B 234     -40.015 -15.197  -7.379  0.00  0.00           N  
ATOM   1689  CZ  ARG B 234     -38.777 -14.740  -7.502  0.00  0.00           C  
ATOM   1690  NH1 ARG B 234     -38.317 -13.863  -6.638  0.00  0.00           N  
ATOM   1691  NH2 ARG B 234     -38.000 -15.172  -8.473  0.00  0.00           N  
ATOM   1692  N   ASN B 235     -42.090 -20.377  -5.985  0.00  0.00           N  
ATOM   1693  CA  ASN B 235     -41.415 -21.652  -5.818  0.00  0.00           C  
ATOM   1694  C   ASN B 235     -42.043 -22.487  -4.713  0.00  0.00           C  
ATOM   1695  O   ASN B 235     -41.345 -23.105  -3.914  0.00  0.00           O  
ATOM   1696  CB  ASN B 235     -39.912 -21.442  -5.575  0.00  0.00           C  
ATOM   1697  CG  ASN B 235     -39.054 -22.460  -6.302  0.00  0.00           C  
ATOM   1698  OD1 ASN B 235     -38.309 -22.116  -7.232  0.00  0.00           O  
ATOM   1699  ND2 ASN B 235     -39.175 -23.721  -5.909  0.00  0.00           N  
ATOM   1700  N   ASN B 236     -43.371 -22.489  -4.678  0.00  0.00           N  
ATOM   1701  CA  ASN B 236     -44.119 -23.232  -3.686  0.00  0.00           C  
ATOM   1702  C   ASN B 236     -44.582 -24.578  -4.155  0.00  0.00           C  
ATOM   1703  O   ASN B 236     -45.016 -25.405  -3.344  0.00  0.00           O  
ATOM   1704  CB  ASN B 236     -45.363 -22.456  -3.303  0.00  0.00           C  
ATOM   1705  CG  ASN B 236     -45.086 -21.414  -2.273  0.00  0.00           C  
ATOM   1706  OD1 ASN B 236     -44.773 -21.729  -1.127  0.00  0.00           O  
ATOM   1707  ND2 ASN B 236     -45.173 -20.159  -2.675  0.00  0.00           N  
ATOM   1708  N   PHE B 237     -44.517 -24.795  -5.463  0.00  0.00           N  
ATOM   1709  CA  PHE B 237     -45.285 -25.881  -6.056  0.00  0.00           C  
ATOM   1710  C   PHE B 237     -44.453 -26.888  -6.831  0.00  0.00           C  
ATOM   1711  O   PHE B 237     -43.744 -26.543  -7.780  0.00  0.00           O  
ATOM   1712  CB  PHE B 237     -46.418 -25.315  -6.917  0.00  0.00           C  
ATOM   1713  CG  PHE B 237     -47.199 -24.237  -6.239  0.00  0.00           C  
ATOM   1714  CD1 PHE B 237     -47.182 -22.942  -6.728  0.00  0.00           C  
ATOM   1715  CD2 PHE B 237     -47.952 -24.510  -5.114  0.00  0.00           C  
ATOM   1716  CE1 PHE B 237     -47.912 -21.936  -6.109  0.00  0.00           C  
ATOM   1717  CE2 PHE B 237     -48.678 -23.508  -4.485  0.00  0.00           C  
ATOM   1718  CZ  PHE B 237     -48.657 -22.221  -4.980  0.00  0.00           C  
ATOM   1719  N   ASP B 238     -44.569 -28.142  -6.411  0.00  0.00           N  
ATOM   1720  CA  ASP B 238     -43.837 -29.237  -7.015  0.00  0.00           C  
ATOM   1721  C   ASP B 238     -44.196 -29.397  -8.494  0.00  0.00           C  
ATOM   1722  O   ASP B 238     -43.320 -29.587  -9.336  0.00  0.00           O  
ATOM   1723  CB  ASP B 238     -44.136 -30.526  -6.257  0.00  0.00           C  
ATOM   1724  CG  ASP B 238     -43.139 -31.625  -6.563  0.00  0.00           C  
ATOM   1725  OD1 ASP B 238     -41.912 -31.350  -6.548  0.00  0.00           O  
ATOM   1726  OD2 ASP B 238     -43.587 -32.769  -6.814  0.00  0.00           O  
ATOM   1727  N   SER B 239     -45.485 -29.295  -8.804  0.00  0.00           N  
ATOM   1728  CA  SER B 239     -45.965 -29.498 -10.156  0.00  0.00           C  
ATOM   1729  C   SER B 239     -47.065 -28.518 -10.522  0.00  0.00           C  
ATOM   1730  O   SER B 239     -47.645 -27.844  -9.656  0.00  0.00           O  
ATOM   1731  CB  SER B 239     -46.505 -30.916 -10.317  0.00  0.00           C  
ATOM   1732  OG  SER B 239     -47.679 -31.049  -9.550  0.00  0.00           O  
ATOM   1733  N   LEU B 240     -47.343 -28.480 -11.823  0.00  0.00           N  
ATOM   1734  CA  LEU B 240     -48.363 -27.644 -12.422  0.00  0.00           C  
ATOM   1735  C   LEU B 240     -49.742 -27.901 -11.814  0.00  0.00           C  
ATOM   1736  O   LEU B 240     -50.492 -26.963 -11.547  0.00  0.00           O  
ATOM   1737  CB  LEU B 240     -48.358 -27.883 -13.935  0.00  0.00           C  
ATOM   1738  CG  LEU B 240     -48.864 -26.862 -14.957  0.00  0.00           C  
ATOM   1739  CD1 LEU B 240     -50.299 -27.157 -15.379  0.00  0.00           C  
ATOM   1740  CD2 LEU B 240     -48.710 -25.446 -14.434  0.00  0.00           C  
ATOM   1741  N   ASN B 241     -50.057 -29.168 -11.562  0.00  0.00           N  
ATOM   1742  CA  ASN B 241     -51.343 -29.535 -10.964  0.00  0.00           C  
ATOM   1743  C   ASN B 241     -51.458 -29.096  -9.520  0.00  0.00           C  
ATOM   1744  O   ASN B 241     -52.508 -28.618  -9.092  0.00  0.00           O  
ATOM   1745  CB  ASN B 241     -51.590 -31.038 -11.076  0.00  0.00           C  
ATOM   1746  CG  ASN B 241     -51.862 -31.466 -12.497  0.00  0.00           C  
ATOM   1747  OD1 ASN B 241     -52.680 -30.860 -13.202  0.00  0.00           O  
ATOM   1748  ND2 ASN B 241     -51.171 -32.505 -12.936  0.00  0.00           N  
ATOM   1749  N   VAL B 242     -50.372 -29.259  -8.774  0.00  0.00           N  
ATOM   1750  CA  VAL B 242     -50.327 -28.782  -7.405  0.00  0.00           C  
ATOM   1751  C   VAL B 242     -50.480 -27.262  -7.459  0.00  0.00           C  
ATOM   1752  O   VAL B 242     -51.243 -26.699  -6.681  0.00  0.00           O  
ATOM   1753  CB  VAL B 242     -49.045 -29.251  -6.661  0.00  0.00           C  
ATOM   1754  CG1 VAL B 242     -48.911 -28.601  -5.294  0.00  0.00           C  
ATOM   1755  CG2 VAL B 242     -49.046 -30.764  -6.505  0.00  0.00           C  
ATOM   1756  N   MET B 243     -49.797 -26.604  -8.402  0.00  0.00           N  
ATOM   1757  CA  MET B 243     -49.966 -25.158  -8.559  0.00  0.00           C  
ATOM   1758  C   MET B 243     -51.433 -24.798  -8.782  0.00  0.00           C  
ATOM   1759  O   MET B 243     -51.994 -23.993  -8.029  0.00  0.00           O  
ATOM   1760  CB  MET B 243     -49.106 -24.576  -9.684  0.00  0.00           C  
ATOM   1761  CG  MET B 243     -49.211 -23.060  -9.743  0.00  0.00           C  
ATOM   1762  SD  MET B 243     -48.131 -22.183 -10.890  0.00  0.00           S  
ATOM   1763  CE  MET B 243     -48.881 -22.609 -12.449  0.00  0.00           C  
ATOM   1764  N   LYS B 244     -52.041 -25.395  -9.809  0.00  0.00           N  
ATOM   1765  CA  LYS B 244     -53.448 -25.153 -10.123  0.00  0.00           C  
ATOM   1766  C   LYS B 244     -54.337 -25.373  -8.902  0.00  0.00           C  
ATOM   1767  O   LYS B 244     -55.148 -24.505  -8.563  0.00  0.00           O  
ATOM   1768  CB  LYS B 244     -53.906 -26.021 -11.292  0.00  0.00           C  
ATOM   1769  CG  LYS B 244     -53.505 -25.479 -12.654  0.00  0.00           C  
ATOM   1770  CD  LYS B 244     -53.788 -26.476 -13.774  0.00  0.00           C  
ATOM   1771  CE  LYS B 244     -55.254 -26.889 -13.832  0.00  0.00           C  
ATOM   1772  NZ  LYS B 244     -55.566 -27.615 -15.093  0.00  0.00           N1+
ATOM   1773  N   THR B 245     -54.152 -26.510  -8.224  0.00  0.00           N  
ATOM   1774  CA  THR B 245     -54.881 -26.812  -6.991  0.00  0.00           C  
ATOM   1775  C   THR B 245     -54.750 -25.682  -5.989  0.00  0.00           C  
ATOM   1776  O   THR B 245     -55.747 -25.194  -5.466  0.00  0.00           O  
ATOM   1777  CB  THR B 245     -54.406 -28.129  -6.322  0.00  0.00           C  
ATOM   1778  OG1 THR B 245     -54.559 -29.213  -7.235  0.00  0.00           O  
ATOM   1779  CG2 THR B 245     -55.229 -28.438  -5.079  0.00  0.00           C  
ATOM   1780  N   CYS B 246     -53.525 -25.264  -5.716  0.00  0.00           N  
ATOM   1781  CA  CYS B 246     -53.311 -24.248  -4.699  0.00  0.00           C  
ATOM   1782  C   CYS B 246     -53.838 -22.870  -5.073  0.00  0.00           C  
ATOM   1783  O   CYS B 246     -54.284 -22.129  -4.214  0.00  0.00           O  
ATOM   1784  CB  CYS B 246     -51.851 -24.184  -4.322  0.00  0.00           C  
ATOM   1785  SG  CYS B 246     -51.325 -25.716  -3.550  0.00  0.00           S  
ATOM   1786  N   ILE B 247     -53.799 -22.527  -6.351  0.00  0.00           N  
ATOM   1787  CA  ILE B 247     -54.373 -21.249  -6.779  0.00  0.00           C  
ATOM   1788  C   ILE B 247     -55.897 -21.197  -6.574  0.00  0.00           C  
ATOM   1789  O   ILE B 247     -56.410 -20.197  -6.068  0.00  0.00           O  
ATOM   1790  CB  ILE B 247     -53.934 -20.849  -8.202  0.00  0.00           C  
ATOM   1791  CG1 ILE B 247     -52.432 -20.535  -8.184  0.00  0.00           C  
ATOM   1792  CG2 ILE B 247     -54.739 -19.644  -8.681  0.00  0.00           C  
ATOM   1793  CD1 ILE B 247     -51.804 -20.408  -9.550  0.00  0.00           C  
ATOM   1794  N   GLN B 248     -56.597 -22.278  -6.920  0.00  0.00           N  
ATOM   1795  CA  GLN B 248     -58.019 -22.434  -6.574  0.00  0.00           C  
ATOM   1796  C   GLN B 248     -58.334 -22.157  -5.109  0.00  0.00           C  
ATOM   1797  O   GLN B 248     -59.425 -21.702  -4.801  0.00  0.00           O  
ATOM   1798  CB  GLN B 248     -58.512 -23.836  -6.910  0.00  0.00           C  
ATOM   1799  CG  GLN B 248     -58.635 -24.125  -8.394  0.00  0.00           C  
ATOM   1800  CD  GLN B 248     -58.873 -25.601  -8.663  0.00  0.00           C  
ATOM   1801  OE1 GLN B 248     -58.026 -26.282  -9.254  0.00  0.00           O  
ATOM   1802  NE2 GLN B 248     -60.017 -26.109  -8.211  0.00  0.00           N  
ATOM   1803  N   GLY B 249     -57.392 -22.451  -4.214  0.00  0.00           N  
ATOM   1804  CA  GLY B 249     -57.579 -22.235  -2.769  0.00  0.00           C  
ATOM   1805  C   GLY B 249     -57.429 -20.780  -2.350  0.00  0.00           C  
ATOM   1806  O   GLY B 249     -57.687 -20.418  -1.203  0.00  0.00           O  
ATOM   1807  N   LEU B 250     -56.992 -19.956  -3.296  0.00  0.00           N  
ATOM   1808  CA  LEU B 250     -56.897 -18.506  -3.138  0.00  0.00           C  
ATOM   1809  C   LEU B 250     -58.204 -17.800  -3.538  0.00  0.00           C  
ATOM   1810  O   LEU B 250     -58.347 -16.588  -3.326  0.00  0.00           O  
ATOM   1811  CB  LEU B 250     -55.745 -17.976  -4.004  0.00  0.00           C  
ATOM   1812  CG  LEU B 250     -54.296 -17.891  -3.504  0.00  0.00           C  
ATOM   1813  CD1 LEU B 250     -53.973 -18.758  -2.296  0.00  0.00           C  
ATOM   1814  CD2 LEU B 250     -53.351 -18.203  -4.655  0.00  0.00           C  
ATOM   1815  N   ALA B 251     -59.144 -18.552  -4.114  0.00  0.00           N  
ATOM   1816  CA  ALA B 251     -60.415 -18.003  -4.602  0.00  0.00           C  
ATOM   1817  C   ALA B 251     -61.034 -16.977  -3.650  0.00  0.00           C  
ATOM   1818  O   ALA B 251     -61.161 -17.231  -2.471  0.00  0.00           O  
ATOM   1819  CB  ALA B 251     -61.403 -19.132  -4.894  0.00  0.00           C  
ATOM   1820  N   GLY B 252     -61.400 -15.810  -4.164  0.00  0.00           N  
ATOM   1821  CA  GLY B 252     -62.026 -14.767  -3.340  0.00  0.00           C  
ATOM   1822  C   GLY B 252     -61.055 -13.885  -2.576  0.00  0.00           C  
ATOM   1823  O   GLY B 252     -61.467 -12.954  -1.876  0.00  0.00           O  
ATOM   1824  N   LEU B 253     -59.759 -14.178  -2.705  0.00  0.00           N  
ATOM   1825  CA  LEU B 253     -58.724 -13.352  -2.103  0.00  0.00           C  
ATOM   1826  C   LEU B 253     -58.753 -11.974  -2.751  0.00  0.00           C  
ATOM   1827  O   LEU B 253     -58.937 -11.864  -3.959  0.00  0.00           O  
ATOM   1828  CB  LEU B 253     -57.353 -14.005  -2.293  0.00  0.00           C  
ATOM   1829  CG  LEU B 253     -56.084 -13.224  -1.928  0.00  0.00           C  
ATOM   1830  CD1 LEU B 253     -56.054 -12.787  -0.459  0.00  0.00           C  
ATOM   1831  CD2 LEU B 253     -54.860 -14.058  -2.295  0.00  0.00           C  
ATOM   1832  N   GLU B 254     -58.601 -10.928  -1.946  0.00  0.00           N  
ATOM   1833  CA  GLU B 254     -58.437  -9.598  -2.490  0.00  0.00           C  
ATOM   1834  C   GLU B 254     -56.989  -9.173  -2.245  0.00  0.00           C  
ATOM   1835  O   GLU B 254     -56.569  -8.983  -1.091  0.00  0.00           O  
ATOM   1836  CB  GLU B 254     -59.435  -8.613  -1.868  0.00  0.00           C  
ATOM   1837  CG  GLU B 254     -59.588  -7.324  -2.669  0.00  0.00           C  
ATOM   1838  CD  GLU B 254     -60.368  -6.240  -1.941  0.00  0.00           C  
ATOM   1839  OE1 GLU B 254     -59.835  -5.115  -1.830  0.00  0.00           O  
ATOM   1840  OE2 GLU B 254     -61.511  -6.500  -1.492  0.00  0.00           O  
ATOM   1841  N   VAL B 255     -56.213  -9.070  -3.316  0.00  0.00           N  
ATOM   1842  CA  VAL B 255     -54.804  -8.700  -3.197  0.00  0.00           C  
ATOM   1843  C   VAL B 255     -54.427  -7.513  -4.039  0.00  0.00           C  
ATOM   1844  O   VAL B 255     -54.630  -7.518  -5.257  0.00  0.00           O  
ATOM   1845  CB  VAL B 255     -53.838  -9.811  -3.640  0.00  0.00           C  
ATOM   1846  CG1 VAL B 255     -53.093 -10.344  -2.446  0.00  0.00           C  
ATOM   1847  CG2 VAL B 255     -54.540 -10.895  -4.436  0.00  0.00           C  
ATOM   1848  N   HIS B 256     -53.834  -6.511  -3.410  0.00  0.00           N  
ATOM   1849  CA  HIS B 256     -53.298  -5.423  -4.179  0.00  0.00           C  
ATOM   1850  C   HIS B 256     -52.205  -5.960  -5.100  0.00  0.00           C  
ATOM   1851  O   HIS B 256     -52.236  -5.759  -6.329  0.00  0.00           O  
ATOM   1852  CB  HIS B 256     -52.827  -4.281  -3.272  0.00  0.00           C  
ATOM   1853  CG  HIS B 256     -52.274  -3.099  -4.033  0.00  0.00           C  
ATOM   1854  ND1 HIS B 256     -53.063  -2.126  -4.537  0.00  0.00           N  
ATOM   1855  CD2 HIS B 256     -50.969  -2.784  -4.410  0.00  0.00           C  
ATOM   1856  CE1 HIS B 256     -52.303  -1.224  -5.184  0.00  0.00           C  
ATOM   1857  NE2 HIS B 256     -51.018  -1.626  -5.104  0.00  0.00           N  
ATOM   1858  N   ARG B 257     -51.260  -6.704  -4.538  0.00  0.00           N  
ATOM   1859  CA  ARG B 257     -50.127  -7.147  -5.325  0.00  0.00           C  
ATOM   1860  C   ARG B 257     -49.857  -8.633  -5.132  0.00  0.00           C  
ATOM   1861  O   ARG B 257     -49.584  -9.076  -4.008  0.00  0.00           O  
ATOM   1862  CB  ARG B 257     -48.906  -6.293  -4.973  0.00  0.00           C  
ATOM   1863  CG  ARG B 257     -47.603  -6.745  -5.594  0.00  0.00           C  
ATOM   1864  CD  ARG B 257     -46.563  -5.637  -5.537  0.00  0.00           C  
ATOM   1865  NE  ARG B 257     -45.448  -5.961  -6.418  0.00  0.00           N  
ATOM   1866  CZ  ARG B 257     -45.470  -5.812  -7.733  0.00  0.00           C  
ATOM   1867  NH1 ARG B 257     -46.552  -5.309  -8.330  0.00  0.00           N  
ATOM   1868  NH2 ARG B 257     -44.406  -6.163  -8.447  0.00  0.00           N  
ATOM   1869  N   LEU B 258     -49.950  -9.384  -6.233  0.00  0.00           N  
ATOM   1870  CA  LEU B 258     -49.658 -10.817  -6.280  0.00  0.00           C  
ATOM   1871  C   LEU B 258     -48.400 -11.101  -7.086  0.00  0.00           C  
ATOM   1872  O   LEU B 258     -48.294 -10.735  -8.251  0.00  0.00           O  
ATOM   1873  CB  LEU B 258     -50.815 -11.602  -6.899  0.00  0.00           C  
ATOM   1874  CG  LEU B 258     -50.637 -13.126  -6.906  0.00  0.00           C  
ATOM   1875  CD1 LEU B 258     -50.581 -13.647  -5.474  0.00  0.00           C  
ATOM   1876  CD2 LEU B 258     -51.734 -13.849  -7.700  0.00  0.00           C  
ATOM   1877  N   VAL B 259     -47.454 -11.772  -6.448  0.00  0.00           N  
ATOM   1878  CA  VAL B 259     -46.206 -12.143  -7.079  0.00  0.00           C  
ATOM   1879  C   VAL B 259     -46.121 -13.656  -7.096  0.00  0.00           C  
ATOM   1880  O   VAL B 259     -46.037 -14.291  -6.047  0.00  0.00           O  
ATOM   1881  CB  VAL B 259     -44.966 -11.546  -6.350  0.00  0.00           C  
ATOM   1882  CG1 VAL B 259     -43.688 -12.003  -7.034  0.00  0.00           C  
ATOM   1883  CG2 VAL B 259     -45.023 -10.022  -6.327  0.00  0.00           C  
ATOM   1884  N   LEU B 260     -46.168 -14.215  -8.303  0.00  0.00           N  
ATOM   1885  CA  LEU B 260     -45.928 -15.629  -8.525  0.00  0.00           C  
ATOM   1886  C   LEU B 260     -44.559 -15.822  -9.167  0.00  0.00           C  
ATOM   1887  O   LEU B 260     -43.892 -14.854  -9.547  0.00  0.00           O  
ATOM   1888  CB  LEU B 260     -47.016 -16.220  -9.435  0.00  0.00           C  
ATOM   1889  CG  LEU B 260     -48.444 -16.229  -8.879  0.00  0.00           C  
ATOM   1890  CD1 LEU B 260     -49.318 -17.059  -9.798  0.00  0.00           C  
ATOM   1891  CD2 LEU B 260     -48.535 -16.771  -7.456  0.00  0.00           C  
ATOM   1892  N   GLY B 261     -44.140 -17.079  -9.265  0.00  0.00           N  
ATOM   1893  CA  GLY B 261     -42.990 -17.446 -10.042  0.00  0.00           C  
ATOM   1894  C   GLY B 261     -42.193 -18.437  -9.247  0.00  0.00           C  
ATOM   1895  O   GLY B 261     -42.744 -19.144  -8.397  0.00  0.00           O  
ATOM   1896  N   GLU B 262     -40.892 -18.483  -9.518  0.00  0.00           N  
ATOM   1897  CA  GLU B 262     -40.017 -19.458  -8.875  0.00  0.00           C  
ATOM   1898  C   GLU B 262     -38.573 -18.986  -8.949  0.00  0.00           C  
ATOM   1899  O   GLU B 262     -38.281 -17.952  -9.528  0.00  0.00           O  
ATOM   1900  CB  GLU B 262     -40.186 -20.849  -9.510  0.00  0.00           C  
ATOM   1901  CG  GLU B 262     -39.948 -20.892 -11.009  0.00  0.00           C  
ATOM   1902  CD  GLU B 262     -40.493 -22.140 -11.685  0.00  0.00           C  
ATOM   1903  OE1 GLU B 262     -41.076 -23.027 -11.009  0.00  0.00           O  
ATOM   1904  OE2 GLU B 262     -40.335 -22.234 -12.918  0.00  0.00           O  
ATOM   1905  N   PHE B 263     -37.676 -19.751  -8.350  0.00  0.00           N  
ATOM   1906  CA  PHE B 263     -36.280 -19.369  -8.291  0.00  0.00           C  
ATOM   1907  C   PHE B 263     -35.462 -20.181  -9.250  0.00  0.00           C  
ATOM   1908  O   PHE B 263     -35.730 -21.359  -9.472  0.00  0.00           O  
ATOM   1909  CB  PHE B 263     -35.757 -19.460  -6.865  0.00  0.00           C  
ATOM   1910  CG  PHE B 263     -36.424 -18.485  -5.933  0.00  0.00           C  
ATOM   1911  CD1 PHE B 263     -37.480 -18.890  -5.125  0.00  0.00           C  
ATOM   1912  CD2 PHE B 263     -36.017 -17.143  -5.886  0.00  0.00           C  
ATOM   1913  CE1 PHE B 263     -38.094 -17.995  -4.266  0.00  0.00           C  
ATOM   1914  CE2 PHE B 263     -36.638 -16.242  -5.041  0.00  0.00           C  
ATOM   1915  CZ  PHE B 263     -37.674 -16.670  -4.222  0.00  0.00           C  
ATOM   1916  N   ARG B 264     -34.469 -19.520  -9.833  0.00  0.00           N  
ATOM   1917  CA  ARG B 264     -33.564 -20.125 -10.795  0.00  0.00           C  
ATOM   1918  C   ARG B 264     -32.707 -21.238 -10.195  0.00  0.00           C  
ATOM   1919  O   ARG B 264     -32.330 -22.165 -10.895  0.00  0.00           O  
ATOM   1920  CB  ARG B 264     -32.662 -19.038 -11.349  0.00  0.00           C  
ATOM   1921  CG  ARG B 264     -31.921 -19.403 -12.617  0.00  0.00           C  
ATOM   1922  CD  ARG B 264     -31.517 -18.115 -13.309  0.00  0.00           C  
ATOM   1923  NE  ARG B 264     -30.663 -18.381 -14.456  0.00  0.00           N  
ATOM   1924  CZ  ARG B 264     -29.947 -17.469 -15.105  0.00  0.00           C  
ATOM   1925  NH1 ARG B 264     -29.947 -16.192 -14.716  0.00  0.00           N  
ATOM   1926  NH2 ARG B 264     -29.212 -17.856 -16.142  0.00  0.00           N  
ATOM   1927  N   ASN B 265     -32.398 -21.129  -8.902  0.00  0.00           N  
ATOM   1928  CA  ASN B 265     -31.479 -22.047  -8.211  0.00  0.00           C  
ATOM   1929  C   ASN B 265     -32.279 -22.988  -7.312  0.00  0.00           C  
ATOM   1930  O   ASN B 265     -31.880 -23.328  -6.197  0.00  0.00           O  
ATOM   1931  CB  ASN B 265     -30.475 -21.240  -7.376  0.00  0.00           C  
ATOM   1932  CG  ASN B 265     -31.146 -20.430  -6.279  0.00  0.00           C  
ATOM   1933  OD1 ASN B 265     -32.152 -19.756  -6.507  0.00  0.00           O  
ATOM   1934  ND2 ASN B 265     -30.597 -20.502  -5.079  0.00  0.00           N  
ATOM   1935  N   GLU B 266     -33.433 -23.394  -7.805  0.00  0.00           N  
ATOM   1936  CA  GLU B 266     -34.417 -24.008  -6.953  0.00  0.00           C  
ATOM   1937  C   GLU B 266     -35.219 -24.988  -7.837  0.00  0.00           C  
ATOM   1938  O   GLU B 266     -35.184 -24.884  -9.063  0.00  0.00           O  
ATOM   1939  CB  GLU B 266     -35.259 -22.874  -6.366  0.00  0.00           C  
ATOM   1940  CG  GLU B 266     -35.482 -22.826  -4.857  0.00  0.00           C  
ATOM   1941  CD  GLU B 266     -34.280 -23.154  -3.970  0.00  0.00           C  
ATOM   1942  OE1 GLU B 266     -33.473 -22.257  -3.644  0.00  0.00           O  
ATOM   1943  OE2 GLU B 266     -34.168 -24.320  -3.541  0.00  0.00           O  
ATOM   1944  N   GLY B 267     -35.861 -25.983  -7.228  0.00  0.00           N  
ATOM   1945  CA  GLY B 267     -36.740 -26.912  -7.960  0.00  0.00           C  
ATOM   1946  C   GLY B 267     -37.851 -26.159  -8.676  0.00  0.00           C  
ATOM   1947  O   GLY B 267     -38.509 -25.310  -8.085  0.00  0.00           O  
ATOM   1948  N   ASN B 268     -38.040 -26.453  -9.957  0.00  0.00           N  
ATOM   1949  CA  ASN B 268     -38.958 -25.684 -10.791  0.00  0.00           C  
ATOM   1950  C   ASN B 268     -40.015 -26.518 -11.499  0.00  0.00           C  
ATOM   1951  O   ASN B 268     -39.817 -27.701 -11.745  0.00  0.00           O  
ATOM   1952  CB  ASN B 268     -38.167 -24.844 -11.805  0.00  0.00           C  
ATOM   1953  CG  ASN B 268     -37.352 -23.745 -11.137  0.00  0.00           C  
ATOM   1954  OD1 ASN B 268     -36.324 -23.325 -11.653  0.00  0.00           O  
ATOM   1955  ND2 ASN B 268     -37.815 -23.276  -9.972  0.00  0.00           N  
ATOM   1956  N   LEU B 269     -41.136 -25.880 -11.812  0.00  0.00           N  
ATOM   1957  CA  LEU B 269     -42.230 -26.477 -12.566  0.00  0.00           C  
ATOM   1958  C   LEU B 269     -41.776 -27.011 -13.919  0.00  0.00           C  
ATOM   1959  O   LEU B 269     -41.022 -26.361 -14.629  0.00  0.00           O  
ATOM   1960  CB  LEU B 269     -43.340 -25.449 -12.752  0.00  0.00           C  
ATOM   1961  CG  LEU B 269     -43.982 -25.003 -11.435  0.00  0.00           C  
ATOM   1962  CD1 LEU B 269     -44.328 -23.526 -11.472  0.00  0.00           C  
ATOM   1963  CD2 LEU B 269     -45.215 -25.828 -11.136  0.00  0.00           C  
ATOM   1964  N   GLU B 270     -42.237 -28.205 -14.274  0.00  0.00           N  
ATOM   1965  CA  GLU B 270     -41.747 -28.862 -15.491  0.00  0.00           C  
ATOM   1966  C   GLU B 270     -42.511 -28.456 -16.743  0.00  0.00           C  
ATOM   1967  O   GLU B 270     -41.996 -28.572 -17.855  0.00  0.00           O  
ATOM   1968  CB  GLU B 270     -41.698 -30.386 -15.333  0.00  0.00           C  
ATOM   1969  CG  GLU B 270     -40.314 -30.898 -14.945  0.00  0.00           C  
ATOM   1970  CD  GLU B 270     -40.176 -32.417 -14.996  0.00  0.00           C  
ATOM   1971  OE1 GLU B 270     -41.135 -33.117 -15.400  0.00  0.00           O  
ATOM   1972  OE2 GLU B 270     -39.091 -32.916 -14.627  0.00  0.00           O  
ATOM   1973  N   LYS B 271     -43.738 -27.988 -16.553  0.00  0.00           N  
ATOM   1974  CA  LYS B 271     -44.570 -27.525 -17.654  0.00  0.00           C  
ATOM   1975  C   LYS B 271     -45.386 -26.340 -17.185  0.00  0.00           C  
ATOM   1976  O   LYS B 271     -45.501 -26.105 -15.980  0.00  0.00           O  
ATOM   1977  CB  LYS B 271     -45.455 -28.653 -18.225  0.00  0.00           C  
ATOM   1978  CG  LYS B 271     -46.258 -29.488 -17.224  0.00  0.00           C  
ATOM   1979  CD  LYS B 271     -45.441 -30.592 -16.544  0.00  0.00           C  
ATOM   1980  CE  LYS B 271     -44.897 -31.641 -17.509  0.00  0.00           C  
ATOM   1981  NZ  LYS B 271     -45.759 -32.852 -17.612  0.00  0.00           N1+
ATOM   1982  N   PHE B 272     -45.929 -25.586 -18.138  0.00  0.00           N  
ATOM   1983  CA  PHE B 272     -46.648 -24.350 -17.838  0.00  0.00           C  
ATOM   1984  C   PHE B 272     -47.526 -23.922 -19.018  0.00  0.00           C  
ATOM   1985  O   PHE B 272     -47.056 -23.246 -19.934  0.00  0.00           O  
ATOM   1986  CB  PHE B 272     -45.636 -23.252 -17.508  0.00  0.00           C  
ATOM   1987  CG  PHE B 272     -46.216 -22.093 -16.757  0.00  0.00           C  
ATOM   1988  CD1 PHE B 272     -46.621 -20.950 -17.429  0.00  0.00           C  
ATOM   1989  CD2 PHE B 272     -46.345 -22.142 -15.376  0.00  0.00           C  
ATOM   1990  CE1 PHE B 272     -47.151 -19.874 -16.739  0.00  0.00           C  
ATOM   1991  CE2 PHE B 272     -46.870 -21.070 -14.681  0.00  0.00           C  
ATOM   1992  CZ  PHE B 272     -47.278 -19.936 -15.361  0.00  0.00           C  
ATOM   1993  N   ASP B 273     -48.796 -24.316 -18.993  0.00  0.00           N  
ATOM   1994  CA  ASP B 273     -49.712 -24.069 -20.116  0.00  0.00           C  
ATOM   1995  C   ASP B 273     -50.771 -22.998 -19.819  0.00  0.00           C  
ATOM   1996  O   ASP B 273     -50.710 -22.338 -18.784  0.00  0.00           O  
ATOM   1997  CB  ASP B 273     -50.376 -25.381 -20.574  0.00  0.00           C  
ATOM   1998  CG  ASP B 273     -51.170 -26.078 -19.463  0.00  0.00           C  
ATOM   1999  OD1 ASP B 273     -51.615 -25.438 -18.481  0.00  0.00           O  
ATOM   2000  OD2 ASP B 273     -51.363 -27.301 -19.589  0.00  0.00           O  
ATOM   2001  N   LYS B 274     -51.745 -22.851 -20.723  0.00  0.00           N  
ATOM   2002  CA  LYS B 274     -52.814 -21.856 -20.580  0.00  0.00           C  
ATOM   2003  C   LYS B 274     -53.676 -22.040 -19.330  0.00  0.00           C  
ATOM   2004  O   LYS B 274     -54.265 -21.080 -18.842  0.00  0.00           O  
ATOM   2005  CB  LYS B 274     -53.699 -21.793 -21.836  0.00  0.00           C  
ATOM   2006  CG  LYS B 274     -54.591 -23.010 -22.075  0.00  0.00           C  
ATOM   2007  CD  LYS B 274     -55.931 -22.638 -22.718  0.00  0.00           C  
ATOM   2008  CE  LYS B 274     -55.963 -22.910 -24.220  0.00  0.00           C  
ATOM   2009  NZ  LYS B 274     -54.976 -22.098 -24.998  0.00  0.00           N1+
ATOM   2010  N   SER B 275     -53.741 -23.258 -18.802  0.00  0.00           N  
ATOM   2011  CA  SER B 275     -54.580 -23.519 -17.645  0.00  0.00           C  
ATOM   2012  C   SER B 275     -53.909 -23.165 -16.310  0.00  0.00           C  
ATOM   2013  O   SER B 275     -54.553 -23.194 -15.246  0.00  0.00           O  
ATOM   2014  CB  SER B 275     -55.061 -24.984 -17.640  0.00  0.00           C  
ATOM   2015  OG  SER B 275     -54.097 -25.875 -17.095  0.00  0.00           O  
ATOM   2016  N   ALA B 276     -52.623 -22.830 -16.365  0.00  0.00           N  
ATOM   2017  CA  ALA B 276     -51.819 -22.645 -15.153  0.00  0.00           C  
ATOM   2018  C   ALA B 276     -52.306 -21.525 -14.231  0.00  0.00           C  
ATOM   2019  O   ALA B 276     -52.219 -21.642 -13.007  0.00  0.00           O  
ATOM   2020  CB  ALA B 276     -50.362 -22.431 -15.523  0.00  0.00           C  
ATOM   2021  N   LEU B 277     -52.809 -20.446 -14.824  0.00  0.00           N  
ATOM   2022  CA  LEU B 277     -53.245 -19.284 -14.080  0.00  0.00           C  
ATOM   2023  C   LEU B 277     -54.757 -19.101 -14.130  0.00  0.00           C  
ATOM   2024  O   LEU B 277     -55.277 -18.105 -13.643  0.00  0.00           O  
ATOM   2025  CB  LEU B 277     -52.536 -18.035 -14.604  0.00  0.00           C  
ATOM   2026  CG  LEU B 277     -51.154 -17.596 -14.088  0.00  0.00           C  
ATOM   2027  CD1 LEU B 277     -50.534 -18.520 -13.049  0.00  0.00           C  
ATOM   2028  CD2 LEU B 277     -50.208 -17.385 -15.261  0.00  0.00           C  
ATOM   2029  N   GLU B 278     -55.458 -20.072 -14.700  0.00  0.00           N  
ATOM   2030  CA  GLU B 278     -56.921 -20.019 -14.814  0.00  0.00           C  
ATOM   2031  C   GLU B 278     -57.625 -19.706 -13.483  0.00  0.00           C  
ATOM   2032  O   GLU B 278     -58.711 -19.132 -13.485  0.00  0.00           O  
ATOM   2033  CB  GLU B 278     -57.475 -21.320 -15.430  0.00  0.00           C  
ATOM   2034  CG  GLU B 278     -57.570 -22.496 -14.451  0.00  0.00           C  
ATOM   2035  CD  GLU B 278     -57.941 -23.827 -15.098  0.00  0.00           C  
ATOM   2036  OE1 GLU B 278     -58.119 -24.802 -14.339  0.00  0.00           O  
ATOM   2037  OE2 GLU B 278     -58.041 -23.909 -16.348  0.00  0.00           O  
ATOM   2038  N   GLY B 279     -57.008 -20.071 -12.360  0.00  0.00           N  
ATOM   2039  CA  GLY B 279     -57.581 -19.819 -11.032  0.00  0.00           C  
ATOM   2040  C   GLY B 279     -57.530 -18.363 -10.577  0.00  0.00           C  
ATOM   2041  O   GLY B 279     -58.183 -17.976  -9.602  0.00  0.00           O  
ATOM   2042  N   LEU B 280     -56.755 -17.546 -11.283  0.00  0.00           N  
ATOM   2043  CA  LEU B 280     -56.627 -16.127 -10.944  0.00  0.00           C  
ATOM   2044  C   LEU B 280     -57.901 -15.340 -11.213  0.00  0.00           C  
ATOM   2045  O   LEU B 280     -58.096 -14.277 -10.635  0.00  0.00           O  
ATOM   2046  CB  LEU B 280     -55.446 -15.502 -11.684  0.00  0.00           C  
ATOM   2047  CG  LEU B 280     -54.136 -15.357 -10.908  0.00  0.00           C  
ATOM   2048  CD1 LEU B 280     -54.053 -16.244  -9.681  0.00  0.00           C  
ATOM   2049  CD2 LEU B 280     -52.953 -15.590 -11.830  0.00  0.00           C  
ATOM   2050  N   CYS B 281     -58.761 -15.876 -12.082  0.00  0.00           N  
ATOM   2051  CA  CYS B 281     -60.060 -15.253 -12.399  0.00  0.00           C  
ATOM   2052  C   CYS B 281     -60.965 -15.122 -11.173  0.00  0.00           C  
ATOM   2053  O   CYS B 281     -61.955 -14.414 -11.220  0.00  0.00           O  
ATOM   2054  CB  CYS B 281     -60.792 -16.033 -13.498  0.00  0.00           C  
ATOM   2055  SG  CYS B 281     -60.230 -15.682 -15.183  0.00  0.00           S  
ATOM   2056  N   ASN B 282     -60.597 -15.792 -10.084  0.00  0.00           N  
ATOM   2057  CA  ASN B 282     -61.415 -15.865  -8.880  0.00  0.00           C  
ATOM   2058  C   ASN B 282     -60.851 -15.045  -7.727  0.00  0.00           C  
ATOM   2059  O   ASN B 282     -61.370 -15.085  -6.627  0.00  0.00           O  
ATOM   2060  CB  ASN B 282     -61.586 -17.327  -8.447  0.00  0.00           C  
ATOM   2061  CG  ASN B 282     -62.685 -18.052  -9.213  0.00  0.00           C  
ATOM   2062  OD1 ASN B 282     -63.482 -18.790  -8.617  0.00  0.00           O  
ATOM   2063  ND2 ASN B 282     -62.742 -17.852 -10.533  0.00  0.00           N  
ATOM   2064  N   LEU B 283     -59.767 -14.324  -7.966  0.00  0.00           N  
ATOM   2065  CA  LEU B 283     -59.302 -13.350  -6.984  0.00  0.00           C  
ATOM   2066  C   LEU B 283     -59.460 -11.940  -7.553  0.00  0.00           C  
ATOM   2067  O   LEU B 283     -59.673 -11.754  -8.749  0.00  0.00           O  
ATOM   2068  CB  LEU B 283     -57.822 -13.561  -6.606  0.00  0.00           C  
ATOM   2069  CG  LEU B 283     -56.951 -14.771  -6.929  0.00  0.00           C  
ATOM   2070  CD1 LEU B 283     -55.689 -14.628  -6.110  0.00  0.00           C  
ATOM   2071  CD2 LEU B 283     -57.622 -16.101  -6.650  0.00  0.00           C  
ATOM   2072  N   THR B 284     -59.346 -10.953  -6.685  0.00  0.00           N  
ATOM   2073  CA  THR B 284     -59.252  -9.571  -7.114  0.00  0.00           C  
ATOM   2074  C   THR B 284     -57.808  -9.120  -6.888  0.00  0.00           C  
ATOM   2075  O   THR B 284     -57.327  -9.089  -5.750  0.00  0.00           O  
ATOM   2076  CB  THR B 284     -60.246  -8.707  -6.339  0.00  0.00           C  
ATOM   2077  OG1 THR B 284     -61.534  -9.281  -6.517  0.00  0.00           O  
ATOM   2078  CG2 THR B 284     -60.269  -7.288  -6.858  0.00  0.00           C  
ATOM   2079  N   ILE B 285     -57.135  -8.808  -7.991  0.00  0.00           N  
ATOM   2080  CA  ILE B 285     -55.716  -8.486  -8.012  0.00  0.00           C  
ATOM   2081  C   ILE B 285     -55.511  -7.125  -8.670  0.00  0.00           C  
ATOM   2082  O   ILE B 285     -55.917  -6.923  -9.806  0.00  0.00           O  
ATOM   2083  CB  ILE B 285     -54.944  -9.547  -8.830  0.00  0.00           C  
ATOM   2084  CG1 ILE B 285     -55.177 -10.953  -8.249  0.00  0.00           C  
ATOM   2085  CG2 ILE B 285     -53.454  -9.216  -8.868  0.00  0.00           C  
ATOM   2086  CD1 ILE B 285     -54.852 -12.082  -9.209  0.00  0.00           C  
ATOM   2087  N   GLU B 286     -54.886  -6.185  -7.974  0.00  0.00           N  
ATOM   2088  CA  GLU B 286     -54.606  -4.896  -8.602  0.00  0.00           C  
ATOM   2089  C   GLU B 286     -53.322  -4.917  -9.454  0.00  0.00           C  
ATOM   2090  O   GLU B 286     -53.257  -4.306 -10.539  0.00  0.00           O  
ATOM   2091  CB  GLU B 286     -54.549  -3.788  -7.548  0.00  0.00           C  
ATOM   2092  CG  GLU B 286     -54.450  -2.380  -8.115  0.00  0.00           C  
ATOM   2093  CD  GLU B 286     -55.768  -1.865  -8.675  0.00  0.00           C  
ATOM   2094  OE1 GLU B 286     -55.753  -0.783  -9.302  0.00  0.00           O  
ATOM   2095  OE2 GLU B 286     -56.822  -2.526  -8.490  0.00  0.00           O  
ATOM   2096  N   GLU B 287     -52.302  -5.608  -8.952  0.00  0.00           N  
ATOM   2097  CA  GLU B 287     -50.984  -5.637  -9.594  0.00  0.00           C  
ATOM   2098  C   GLU B 287     -50.511  -7.056  -9.605  0.00  0.00           C  
ATOM   2099  O   GLU B 287     -50.631  -7.768  -8.610  0.00  0.00           O  
ATOM   2100  CB  GLU B 287     -49.968  -4.802  -8.822  0.00  0.00           C  
ATOM   2101  CG  GLU B 287     -50.218  -3.302  -8.789  0.00  0.00           C  
ATOM   2102  CD  GLU B 287     -49.350  -2.589  -7.772  0.00  0.00           C  
ATOM   2103  OE1 GLU B 287     -48.332  -3.161  -7.321  0.00  0.00           O  
ATOM   2104  OE2 GLU B 287     -49.691  -1.448  -7.402  0.00  0.00           O  
ATOM   2105  N   PHE B 288     -49.971  -7.479 -10.731  0.00  0.00           N  
ATOM   2106  CA  PHE B 288     -49.485  -8.832 -10.845  0.00  0.00           C  
ATOM   2107  C   PHE B 288     -48.053  -8.854 -11.323  0.00  0.00           C  
ATOM   2108  O   PHE B 288     -47.692  -8.153 -12.247  0.00  0.00           O  
ATOM   2109  CB  PHE B 288     -50.352  -9.628 -11.830  0.00  0.00           C  
ATOM   2110  CG  PHE B 288     -49.848 -11.020 -12.094  0.00  0.00           C  
ATOM   2111  CD1 PHE B 288     -50.179 -12.069 -11.236  0.00  0.00           C  
ATOM   2112  CD2 PHE B 288     -49.030 -11.288 -13.192  0.00  0.00           C  
ATOM   2113  CE1 PHE B 288     -49.719 -13.361 -11.477  0.00  0.00           C  
ATOM   2114  CE2 PHE B 288     -48.574 -12.578 -13.442  0.00  0.00           C  
ATOM   2115  CZ  PHE B 288     -48.908 -13.615 -12.572  0.00  0.00           C  
ATOM   2116  N   ARG B 289     -47.255  -9.718 -10.728  0.00  0.00           N  
ATOM   2117  CA  ARG B 289     -45.938 -10.001 -11.271  0.00  0.00           C  
ATOM   2118  C   ARG B 289     -45.717 -11.509 -11.348  0.00  0.00           C  
ATOM   2119  O   ARG B 289     -46.063 -12.238 -10.420  0.00  0.00           O  
ATOM   2120  CB  ARG B 289     -44.848  -9.324 -10.430  0.00  0.00           C  
ATOM   2121  CG  ARG B 289     -43.440  -9.841 -10.715  0.00  0.00           C  
ATOM   2122  CD  ARG B 289     -42.397  -9.093  -9.894  0.00  0.00           C  
ATOM   2123  NE  ARG B 289     -42.122  -7.786 -10.478  0.00  0.00           N  
ATOM   2124  CZ  ARG B 289     -41.328  -6.863  -9.936  0.00  0.00           C  
ATOM   2125  NH1 ARG B 289     -40.721  -7.099  -8.781  0.00  0.00           N  
ATOM   2126  NH2 ARG B 289     -41.133  -5.711 -10.560  0.00  0.00           N  
ATOM   2127  N   LEU B 290     -45.180 -11.970 -12.472  0.00  0.00           N  
ATOM   2128  CA  LEU B 290     -44.598 -13.292 -12.538  0.00  0.00           C  
ATOM   2129  C   LEU B 290     -43.070 -13.119 -12.532  0.00  0.00           C  
ATOM   2130  O   LEU B 290     -42.488 -12.567 -13.479  0.00  0.00           O  
ATOM   2131  CB  LEU B 290     -45.078 -14.029 -13.774  0.00  0.00           C  
ATOM   2132  CG  LEU B 290     -44.474 -15.402 -14.042  0.00  0.00           C  
ATOM   2133  CD1 LEU B 290     -44.961 -16.428 -13.031  0.00  0.00           C  
ATOM   2134  CD2 LEU B 290     -44.866 -15.824 -15.443  0.00  0.00           C  
ATOM   2135  N   ALA B 291     -42.437 -13.544 -11.439  0.00  0.00           N  
ATOM   2136  CA  ALA B 291     -41.010 -13.322 -11.253  0.00  0.00           C  
ATOM   2137  C   ALA B 291     -40.246 -14.629 -11.432  0.00  0.00           C  
ATOM   2138  O   ALA B 291     -40.291 -15.503 -10.567  0.00  0.00           O  
ATOM   2139  CB  ALA B 291     -40.735 -12.698  -9.889  0.00  0.00           C  
ATOM   2140  N   TYR B 292     -39.559 -14.731 -12.569  0.00  0.00           N  
ATOM   2141  CA  TYR B 292     -38.825 -15.928 -13.025  0.00  0.00           C  
ATOM   2142  C   TYR B 292     -39.717 -17.129 -13.274  0.00  0.00           C  
ATOM   2143  O   TYR B 292     -40.486 -17.537 -12.406  0.00  0.00           O  
ATOM   2144  CB  TYR B 292     -37.675 -16.354 -12.081  0.00  0.00           C  
ATOM   2145  CG  TYR B 292     -36.860 -17.468 -12.708  0.00  0.00           C  
ATOM   2146  CD1 TYR B 292     -35.905 -17.188 -13.688  0.00  0.00           C  
ATOM   2147  CD2 TYR B 292     -37.082 -18.799 -12.381  0.00  0.00           C  
ATOM   2148  CE1 TYR B 292     -35.181 -18.196 -14.296  0.00  0.00           C  
ATOM   2149  CE2 TYR B 292     -36.354 -19.813 -12.990  0.00  0.00           C  
ATOM   2150  CZ  TYR B 292     -35.410 -19.497 -13.942  0.00  0.00           C  
ATOM   2151  OH  TYR B 292     -34.680 -20.485 -14.552  0.00  0.00           O  
ATOM   2152  N   LEU B 293     -39.558 -17.710 -14.456  0.00  0.00           N  
ATOM   2153  CA  LEU B 293     -40.185 -18.972 -14.843  0.00  0.00           C  
ATOM   2154  C   LEU B 293     -39.122 -19.748 -15.580  0.00  0.00           C  
ATOM   2155  O   LEU B 293     -38.497 -19.227 -16.496  0.00  0.00           O  
ATOM   2156  CB  LEU B 293     -41.343 -18.700 -15.796  0.00  0.00           C  
ATOM   2157  CG  LEU B 293     -42.661 -19.472 -15.762  0.00  0.00           C  
ATOM   2158  CD1 LEU B 293     -42.904 -20.138 -17.104  0.00  0.00           C  
ATOM   2159  CD2 LEU B 293     -42.788 -20.438 -14.583  0.00  0.00           C  
ATOM   2160  N   ASP B 294     -38.895 -20.982 -15.159  0.00  0.00           N  
ATOM   2161  CA  ASP B 294     -37.927 -21.852 -15.802  0.00  0.00           C  
ATOM   2162  C   ASP B 294     -38.402 -22.247 -17.212  0.00  0.00           C  
ATOM   2163  O   ASP B 294     -37.648 -22.171 -18.175  0.00  0.00           O  
ATOM   2164  CB  ASP B 294     -37.715 -23.082 -14.916  0.00  0.00           C  
ATOM   2165  CG  ASP B 294     -36.452 -23.875 -15.267  0.00  0.00           C  
ATOM   2166  OD1 ASP B 294     -35.766 -23.557 -16.256  0.00  0.00           O  
ATOM   2167  OD2 ASP B 294     -36.143 -24.835 -14.523  0.00  0.00           O  
ATOM   2168  N   TYR B 295     -39.667 -22.642 -17.318  0.00  0.00           N  
ATOM   2169  CA  TYR B 295     -40.260 -23.142 -18.549  0.00  0.00           C  
ATOM   2170  C   TYR B 295     -40.283 -22.080 -19.658  0.00  0.00           C  
ATOM   2171  O   TYR B 295     -40.799 -20.983 -19.462  0.00  0.00           O  
ATOM   2172  CB  TYR B 295     -41.677 -23.646 -18.237  0.00  0.00           C  
ATOM   2173  CG  TYR B 295     -42.394 -24.344 -19.371  0.00  0.00           C  
ATOM   2174  CD1 TYR B 295     -42.188 -25.698 -19.618  0.00  0.00           C  
ATOM   2175  CD2 TYR B 295     -43.299 -23.648 -20.197  0.00  0.00           C  
ATOM   2176  CE1 TYR B 295     -42.846 -26.344 -20.657  0.00  0.00           C  
ATOM   2177  CE2 TYR B 295     -43.963 -24.286 -21.239  0.00  0.00           C  
ATOM   2178  CZ  TYR B 295     -43.733 -25.636 -21.464  0.00  0.00           C  
ATOM   2179  OH  TYR B 295     -44.380 -26.290 -22.491  0.00  0.00           O  
ATOM   2180  N   TYR B 296     -39.699 -22.418 -20.806  0.00  0.00           N  
ATOM   2181  CA  TYR B 296     -39.770 -21.603 -22.025  0.00  0.00           C  
ATOM   2182  C   TYR B 296     -41.201 -21.575 -22.515  0.00  0.00           C  
ATOM   2183  O   TYR B 296     -41.757 -22.626 -22.825  0.00  0.00           O  
ATOM   2184  CB  TYR B 296     -38.930 -22.237 -23.139  0.00  0.00           C  
ATOM   2185  CG  TYR B 296     -37.477 -21.820 -23.225  0.00  0.00           C  
ATOM   2186  CD1 TYR B 296     -36.665 -21.750 -22.085  0.00  0.00           C  
ATOM   2187  CD2 TYR B 296     -36.897 -21.538 -24.468  0.00  0.00           C  
ATOM   2188  CE1 TYR B 296     -35.327 -21.382 -22.179  0.00  0.00           C  
ATOM   2189  CE2 TYR B 296     -35.561 -21.171 -24.574  0.00  0.00           C  
ATOM   2190  CZ  TYR B 296     -34.779 -21.096 -23.430  0.00  0.00           C  
ATOM   2191  OH  TYR B 296     -33.455 -20.732 -23.541  0.00  0.00           O  
ATOM   2192  N   LEU B 297     -41.793 -20.385 -22.596  0.00  0.00           N  
ATOM   2193  CA  LEU B 297     -43.128 -20.232 -23.192  0.00  0.00           C  
ATOM   2194  C   LEU B 297     -43.036 -20.049 -24.703  0.00  0.00           C  
ATOM   2195  O   LEU B 297     -42.373 -19.129 -25.185  0.00  0.00           O  
ATOM   2196  CB  LEU B 297     -43.894 -19.060 -22.577  0.00  0.00           C  
ATOM   2197  CG  LEU B 297     -44.031 -19.050 -21.060  0.00  0.00           C  
ATOM   2198  CD1 LEU B 297     -44.508 -17.691 -20.573  0.00  0.00           C  
ATOM   2199  CD2 LEU B 297     -44.981 -20.153 -20.616  0.00  0.00           C  
ATOM   2200  N   ASP B 298     -43.698 -20.934 -25.446  0.00  0.00           N  
ATOM   2201  CA  ASP B 298     -43.803 -20.792 -26.901  0.00  0.00           C  
ATOM   2202  C   ASP B 298     -44.484 -19.458 -27.221  0.00  0.00           C  
ATOM   2203  O   ASP B 298     -43.965 -18.655 -27.997  0.00  0.00           O  
ATOM   2204  CB  ASP B 298     -44.574 -21.971 -27.510  0.00  0.00           C  
ATOM   2205  CG  ASP B 298     -44.353 -22.106 -29.009  0.00  0.00           C  
ATOM   2206  OD1 ASP B 298     -45.325 -22.439 -29.723  0.00  0.00           O  
ATOM   2207  OD2 ASP B 298     -43.213 -21.880 -29.481  0.00  0.00           O  
ATOM   2208  N   GLY B 299     -45.632 -19.229 -26.584  0.00  0.00           N  
ATOM   2209  CA  GLY B 299     -46.381 -17.982 -26.697  0.00  0.00           C  
ATOM   2210  C   GLY B 299     -47.368 -17.872 -25.556  0.00  0.00           C  
ATOM   2211  O   GLY B 299     -47.541 -18.820 -24.798  0.00  0.00           O  
ATOM   2212  N   ILE B 300     -48.034 -16.725 -25.454  0.00  0.00           N  
ATOM   2213  CA  ILE B 300     -48.866 -16.400 -24.293  0.00  0.00           C  
ATOM   2214  C   ILE B 300     -50.365 -16.385 -24.557  0.00  0.00           C  
ATOM   2215  O   ILE B 300     -51.129 -15.887 -23.718  0.00  0.00           O  
ATOM   2216  CB  ILE B 300     -48.466 -15.041 -23.687  0.00  0.00           C  
ATOM   2217  CG1 ILE B 300     -48.791 -13.893 -24.650  0.00  0.00           C  
ATOM   2218  CG2 ILE B 300     -46.987 -15.045 -23.336  0.00  0.00           C  
ATOM   2219  CD1 ILE B 300     -49.043 -12.562 -23.975  0.00  0.00           C  
ATOM   2220  N   ILE B 301     -50.775 -16.908 -25.720  0.00  0.00           N  
ATOM   2221  CA  ILE B 301     -52.192 -17.086 -26.061  0.00  0.00           C  
ATOM   2222  C   ILE B 301     -52.890 -17.670 -24.835  0.00  0.00           C  
ATOM   2223  O   ILE B 301     -52.531 -18.770 -24.374  0.00  0.00           O  
ATOM   2224  CB  ILE B 301     -52.414 -18.045 -27.279  0.00  0.00           C  
ATOM   2225  CG1 ILE B 301     -51.537 -17.664 -28.480  0.00  0.00           C  
ATOM   2226  CG2 ILE B 301     -53.882 -18.070 -27.709  0.00  0.00           C  
ATOM   2227  CD1 ILE B 301     -51.480 -18.705 -29.583  0.00  0.00           C  
ATOM   2228  N   ASP B 302     -53.837 -16.909 -24.277  0.00  0.00           N  
ATOM   2229  CA  ASP B 302     -54.725 -17.393 -23.201  0.00  0.00           C  
ATOM   2230  C   ASP B 302     -54.083 -17.531 -21.815  0.00  0.00           C  
ATOM   2231  O   ASP B 302     -54.777 -17.770 -20.818  0.00  0.00           O  
ATOM   2232  CB  ASP B 302     -55.388 -18.733 -23.584  0.00  0.00           C  
ATOM   2233  CG  ASP B 302     -56.096 -18.679 -24.925  0.00  0.00           C  
ATOM   2234  OD1 ASP B 302     -55.963 -19.654 -25.703  0.00  0.00           O  
ATOM   2235  OD2 ASP B 302     -56.781 -17.666 -25.205  0.00  0.00           O  
ATOM   2236  N   LEU B 303     -52.764 -17.390 -21.754  0.00  0.00           N  
ATOM   2237  CA  LEU B 303     -52.049 -17.578 -20.508  0.00  0.00           C  
ATOM   2238  C   LEU B 303     -52.497 -16.594 -19.430  0.00  0.00           C  
ATOM   2239  O   LEU B 303     -52.701 -16.972 -18.274  0.00  0.00           O  
ATOM   2240  CB  LEU B 303     -50.550 -17.425 -20.749  0.00  0.00           C  
ATOM   2241  CG  LEU B 303     -49.639 -18.502 -20.160  0.00  0.00           C  
ATOM   2242  CD1 LEU B 303     -48.225 -17.949 -20.124  0.00  0.00           C  
ATOM   2243  CD2 LEU B 303     -50.072 -18.983 -18.773  0.00  0.00           C  
ATOM   2244  N   PHE B 304     -52.644 -15.329 -19.811  0.00  0.00           N  
ATOM   2245  CA  PHE B 304     -52.861 -14.277 -18.836  0.00  0.00           C  
ATOM   2246  C   PHE B 304     -54.265 -13.697 -18.957  0.00  0.00           C  
ATOM   2247  O   PHE B 304     -54.487 -12.512 -18.708  0.00  0.00           O  
ATOM   2248  CB  PHE B 304     -51.796 -13.190 -19.006  0.00  0.00           C  
ATOM   2249  CG  PHE B 304     -50.378 -13.696 -18.899  0.00  0.00           C  
ATOM   2250  CD1 PHE B 304     -49.512 -13.622 -19.990  0.00  0.00           C  
ATOM   2251  CD2 PHE B 304     -49.905 -14.241 -17.708  0.00  0.00           C  
ATOM   2252  CE1 PHE B 304     -48.203 -14.079 -19.886  0.00  0.00           C  
ATOM   2253  CE2 PHE B 304     -48.605 -14.698 -17.600  0.00  0.00           C  
ATOM   2254  CZ  PHE B 304     -47.748 -14.610 -18.689  0.00  0.00           C  
ATOM   2255  N   ASN B 305     -55.213 -14.550 -19.330  0.00  0.00           N  
ATOM   2256  CA  ASN B 305     -56.580 -14.124 -19.581  0.00  0.00           C  
ATOM   2257  C   ASN B 305     -57.281 -13.580 -18.341  0.00  0.00           C  
ATOM   2258  O   ASN B 305     -58.077 -12.640 -18.435  0.00  0.00           O  
ATOM   2259  CB  ASN B 305     -57.372 -15.253 -20.251  0.00  0.00           C  
ATOM   2260  CG  ASN B 305     -57.064 -15.367 -21.738  0.00  0.00           C  
ATOM   2261  OD1 ASN B 305     -56.120 -14.734 -22.246  0.00  0.00           O  
ATOM   2262  ND2 ASN B 305     -57.863 -16.168 -22.451  0.00  0.00           N  
ATOM   2263  N   CYS B 306     -56.953 -14.150 -17.185  0.00  0.00           N  
ATOM   2264  CA  CYS B 306     -57.493 -13.701 -15.904  0.00  0.00           C  
ATOM   2265  C   CYS B 306     -56.890 -12.384 -15.422  0.00  0.00           C  
ATOM   2266  O   CYS B 306     -57.406 -11.780 -14.497  0.00  0.00           O  
ATOM   2267  CB  CYS B 306     -57.320 -14.798 -14.852  0.00  0.00           C  
ATOM   2268  SG  CYS B 306     -58.273 -16.301 -15.249  0.00  0.00           S  
ATOM   2269  N   LEU B 307     -55.816 -11.929 -16.065  0.00  0.00           N  
ATOM   2270  CA  LEU B 307     -55.139 -10.698 -15.680  0.00  0.00           C  
ATOM   2271  C   LEU B 307     -55.276  -9.569 -16.704  0.00  0.00           C  
ATOM   2272  O   LEU B 307     -54.496  -8.618 -16.666  0.00  0.00           O  
ATOM   2273  CB  LEU B 307     -53.649 -10.951 -15.462  0.00  0.00           C  
ATOM   2274  CG  LEU B 307     -53.087 -11.787 -14.312  0.00  0.00           C  
ATOM   2275  CD1 LEU B 307     -53.892 -11.634 -13.034  0.00  0.00           C  
ATOM   2276  CD2 LEU B 307     -52.956 -13.240 -14.719  0.00  0.00           C  
ATOM   2277  N   THR B 308     -56.251  -9.659 -17.606  0.00  0.00           N  
ATOM   2278  CA  THR B 308     -56.398  -8.653 -18.659  0.00  0.00           C  
ATOM   2279  C   THR B 308     -56.691  -7.263 -18.118  0.00  0.00           C  
ATOM   2280  O   THR B 308     -56.420  -6.279 -18.797  0.00  0.00           O  
ATOM   2281  CB  THR B 308     -57.492  -8.990 -19.706  0.00  0.00           C  
ATOM   2282  OG1 THR B 308     -58.781  -8.917 -19.087  0.00  0.00           O  
ATOM   2283  CG2 THR B 308     -57.301 -10.376 -20.305  0.00  0.00           C  
ATOM   2284  N   ASN B 309     -57.249  -7.169 -16.921  0.00  0.00           N  
ATOM   2285  CA  ASN B 309     -57.647  -5.868 -16.398  0.00  0.00           C  
ATOM   2286  C   ASN B 309     -56.967  -5.494 -15.089  0.00  0.00           C  
ATOM   2287  O   ASN B 309     -57.339  -4.548 -14.401  0.00  0.00           O  
ATOM   2288  CB  ASN B 309     -59.168  -5.781 -16.322  0.00  0.00           C  
ATOM   2289  CG  ASN B 309     -59.808  -5.878 -17.704  0.00  0.00           C  
ATOM   2290  OD1 ASN B 309     -59.380  -5.207 -18.665  0.00  0.00           O  
ATOM   2291  ND2 ASN B 309     -60.812  -6.731 -17.822  0.00  0.00           N  
ATOM   2292  N   VAL B 310     -55.935  -6.244 -14.763  0.00  0.00           N  
ATOM   2293  CA  VAL B 310     -55.112  -5.928 -13.627  0.00  0.00           C  
ATOM   2294  C   VAL B 310     -54.487  -4.581 -14.013  0.00  0.00           C  
ATOM   2295  O   VAL B 310     -54.187  -4.350 -15.196  0.00  0.00           O  
ATOM   2296  CB  VAL B 310     -54.093  -7.073 -13.440  0.00  0.00           C  
ATOM   2297  CG1 VAL B 310     -52.815  -6.856 -14.241  0.00  0.00           C  
ATOM   2298  CG2 VAL B 310     -53.819  -7.312 -11.990  0.00  0.00           C  
ATOM   2299  N   SER B 311     -54.318  -3.675 -13.064  0.00  0.00           N  
ATOM   2300  CA  SER B 311     -53.872  -2.357 -13.466  0.00  0.00           C  
ATOM   2301  C   SER B 311     -52.364  -2.336 -13.739  0.00  0.00           C  
ATOM   2302  O   SER B 311     -51.866  -1.525 -14.517  0.00  0.00           O  
ATOM   2303  CB  SER B 311     -54.291  -1.299 -12.452  0.00  0.00           C  
ATOM   2304  OG  SER B 311     -53.295  -1.124 -11.490  0.00  0.00           O  
ATOM   2305  N   SER B 312     -51.652  -3.255 -13.102  0.00  0.00           N  
ATOM   2306  CA  SER B 312     -50.221  -3.364 -13.289  0.00  0.00           C  
ATOM   2307  C   SER B 312     -49.839  -4.815 -13.521  0.00  0.00           C  
ATOM   2308  O   SER B 312     -50.193  -5.699 -12.740  0.00  0.00           O  
ATOM   2309  CB  SER B 312     -49.476  -2.776 -12.089  0.00  0.00           C  
ATOM   2310  OG  SER B 312     -48.106  -3.108 -12.133  0.00  0.00           O  
ATOM   2311  N   PHE B 313     -49.121  -5.046 -14.612  0.00  0.00           N  
ATOM   2312  CA  PHE B 313     -48.777  -6.384 -15.028  0.00  0.00           C  
ATOM   2313  C   PHE B 313     -47.289  -6.409 -15.286  0.00  0.00           C  
ATOM   2314  O   PHE B 313     -46.761  -5.562 -16.031  0.00  0.00           O  
ATOM   2315  CB  PHE B 313     -49.537  -6.762 -16.316  0.00  0.00           C  
ATOM   2316  CG  PHE B 313     -49.268  -8.168 -16.789  0.00  0.00           C  
ATOM   2317  CD1 PHE B 313     -50.036  -9.240 -16.316  0.00  0.00           C  
ATOM   2318  CD2 PHE B 313     -48.231  -8.431 -17.685  0.00  0.00           C  
ATOM   2319  CE1 PHE B 313     -49.785 -10.551 -16.751  0.00  0.00           C  
ATOM   2320  CE2 PHE B 313     -47.981  -9.729 -18.123  0.00  0.00           C  
ATOM   2321  CZ  PHE B 313     -48.760 -10.795 -17.657  0.00  0.00           C  
ATOM   2322  N   SER B 314     -46.615  -7.377 -14.678  0.00  0.00           N  
ATOM   2323  CA  SER B 314     -45.169  -7.434 -14.721  0.00  0.00           C  
ATOM   2324  C   SER B 314     -44.672  -8.839 -14.980  0.00  0.00           C  
ATOM   2325  O   SER B 314     -45.127  -9.784 -14.347  0.00  0.00           O  
ATOM   2326  CB  SER B 314     -44.594  -6.913 -13.412  0.00  0.00           C  
ATOM   2327  OG  SER B 314     -43.272  -7.397 -13.196  0.00  0.00           O  
ATOM   2328  N   LEU B 315     -43.753  -8.972 -15.927  0.00  0.00           N  
ATOM   2329  CA  LEU B 315     -43.017 -10.210 -16.108  0.00  0.00           C  
ATOM   2330  C   LEU B 315     -41.548  -9.942 -15.923  0.00  0.00           C  
ATOM   2331  O   LEU B 315     -40.982  -8.989 -16.485  0.00  0.00           O  
ATOM   2332  CB  LEU B 315     -43.252 -10.825 -17.478  0.00  0.00           C  
ATOM   2333  CG  LEU B 315     -44.668 -11.191 -17.916  0.00  0.00           C  
ATOM   2334  CD1 LEU B 315     -44.575 -11.826 -19.290  0.00  0.00           C  
ATOM   2335  CD2 LEU B 315     -45.383 -12.110 -16.930  0.00  0.00           C  
ATOM   2336  N   VAL B 316     -40.926 -10.761 -15.093  0.00  0.00           N  
ATOM   2337  CA  VAL B 316     -39.495 -10.669 -14.950  0.00  0.00           C  
ATOM   2338  C   VAL B 316     -38.822 -12.018 -15.162  0.00  0.00           C  
ATOM   2339  O   VAL B 316     -39.243 -13.026 -14.598  0.00  0.00           O  
ATOM   2340  CB  VAL B 316     -39.040  -9.823 -13.708  0.00  0.00           C  
ATOM   2341  CG1 VAL B 316     -40.205  -9.329 -12.860  0.00  0.00           C  
ATOM   2342  CG2 VAL B 316     -37.942 -10.478 -12.886  0.00  0.00           C  
ATOM   2343  N   SER B 317     -37.818 -12.028 -16.034  0.00  0.00           N  
ATOM   2344  CA  SER B 317     -36.987 -13.209 -16.293  0.00  0.00           C  
ATOM   2345  C   SER B 317     -37.792 -14.363 -16.849  0.00  0.00           C  
ATOM   2346  O   SER B 317     -37.599 -15.510 -16.455  0.00  0.00           O  
ATOM   2347  CB  SER B 317     -36.245 -13.651 -15.017  0.00  0.00           C  
ATOM   2348  OG  SER B 317     -35.599 -12.553 -14.395  0.00  0.00           O  
ATOM   2349  N   VAL B 318     -38.725 -14.068 -17.741  0.00  0.00           N  
ATOM   2350  CA  VAL B 318     -39.444 -15.149 -18.394  0.00  0.00           C  
ATOM   2351  C   VAL B 318     -39.076 -15.146 -19.862  0.00  0.00           C  
ATOM   2352  O   VAL B 318     -38.684 -14.122 -20.397  0.00  0.00           O  
ATOM   2353  CB  VAL B 318     -40.989 -15.145 -18.152  0.00  0.00           C  
ATOM   2354  CG1 VAL B 318     -41.346 -14.543 -16.802  0.00  0.00           C  
ATOM   2355  CG2 VAL B 318     -41.739 -14.461 -19.269  0.00  0.00           C  
ATOM   2356  N   THR B 319     -39.175 -16.307 -20.491  0.00  0.00           N  
ATOM   2357  CA  THR B 319     -38.839 -16.466 -21.895  0.00  0.00           C  
ATOM   2358  C   THR B 319     -40.085 -16.705 -22.718  0.00  0.00           C  
ATOM   2359  O   THR B 319     -40.899 -17.545 -22.371  0.00  0.00           O  
ATOM   2360  CB  THR B 319     -37.860 -17.633 -22.077  0.00  0.00           C  
ATOM   2361  OG1 THR B 319     -36.610 -17.261 -21.498  0.00  0.00           O  
ATOM   2362  CG2 THR B 319     -37.643 -17.940 -23.554  0.00  0.00           C  
ATOM   2363  N   ILE B 320     -40.216 -15.957 -23.807  0.00  0.00           N  
ATOM   2364  CA  ILE B 320     -41.376 -16.048 -24.676  0.00  0.00           C  
ATOM   2365  C   ILE B 320     -40.901 -15.928 -26.112  0.00  0.00           C  
ATOM   2366  O   ILE B 320     -40.351 -14.894 -26.500  0.00  0.00           O  
ATOM   2367  CB  ILE B 320     -42.411 -14.949 -24.359  0.00  0.00           C  
ATOM   2368  CG1 ILE B 320     -42.702 -14.919 -22.852  0.00  0.00           C  
ATOM   2369  CG2 ILE B 320     -43.691 -15.191 -25.145  0.00  0.00           C  
ATOM   2370  CD1 ILE B 320     -43.730 -13.911 -22.417  0.00  0.00           C  
ATOM   2371  N   GLU B 321     -41.084 -16.989 -26.897  0.00  0.00           N  
ATOM   2372  CA  GLU B 321     -40.652 -16.981 -28.306  0.00  0.00           C  
ATOM   2373  C   GLU B 321     -41.561 -16.081 -29.156  0.00  0.00           C  
ATOM   2374  O   GLU B 321     -41.117 -15.062 -29.676  0.00  0.00           O  
ATOM   2375  CB  GLU B 321     -40.581 -18.405 -28.892  0.00  0.00           C  
ATOM   2376  CG  GLU B 321     -39.762 -19.410 -28.078  0.00  0.00           C  
ATOM   2377  CD  GLU B 321     -38.251 -19.222 -28.193  0.00  0.00           C  
ATOM   2378  OE1 GLU B 321     -37.516 -19.948 -27.482  0.00  0.00           O  
ATOM   2379  OE2 GLU B 321     -37.793 -18.364 -28.987  0.00  0.00           O  
ATOM   2380  N   ARG B 322     -42.833 -16.454 -29.261  0.00  0.00           N  
ATOM   2381  CA  ARG B 322     -43.803 -15.714 -30.065  0.00  0.00           C  
ATOM   2382  C   ARG B 322     -44.481 -14.622 -29.244  0.00  0.00           C  
ATOM   2383  O   ARG B 322     -45.360 -14.896 -28.420  0.00  0.00           O  
ATOM   2384  CB  ARG B 322     -44.848 -16.666 -30.662  0.00  0.00           C  
ATOM   2385  CG  ARG B 322     -44.296 -17.647 -31.685  0.00  0.00           C  
ATOM   2386  CD  ARG B 322     -45.313 -18.730 -32.011  0.00  0.00           C  
ATOM   2387  NE  ARG B 322     -44.708 -19.835 -32.757  0.00  0.00           N  
ATOM   2388  CZ  ARG B 322     -45.389 -20.746 -33.449  0.00  0.00           C  
ATOM   2389  NH1 ARG B 322     -46.716 -20.695 -33.509  0.00  0.00           N  
ATOM   2390  NH2 ARG B 322     -44.740 -21.709 -34.093  0.00  0.00           N  
ATOM   2391  N   VAL B 323     -44.064 -13.384 -29.482  0.00  0.00           N  
ATOM   2392  CA  VAL B 323     -44.553 -12.240 -28.722  0.00  0.00           C  
ATOM   2393  C   VAL B 323     -45.641 -11.516 -29.505  0.00  0.00           C  
ATOM   2394  O   VAL B 323     -46.038 -10.397 -29.169  0.00  0.00           O  
ATOM   2395  CB  VAL B 323     -43.401 -11.277 -28.340  0.00  0.00           C  
ATOM   2396  CG1 VAL B 323     -42.331 -12.031 -27.568  0.00  0.00           C  
ATOM   2397  CG2 VAL B 323     -42.783 -10.629 -29.569  0.00  0.00           C  
ATOM   2398  N   LYS B 324     -46.101 -12.183 -30.559  0.00  0.00           N  
ATOM   2399  CA  LYS B 324     -47.179 -11.724 -31.422  0.00  0.00           C  
ATOM   2400  C   LYS B 324     -48.444 -11.537 -30.592  0.00  0.00           C  
ATOM   2401  O   LYS B 324     -49.208 -10.596 -30.812  0.00  0.00           O  
ATOM   2402  CB  LYS B 324     -47.409 -12.770 -32.523  0.00  0.00           C  
ATOM   2403  CG  LYS B 324     -48.279 -12.323 -33.689  0.00  0.00           C  
ATOM   2404  CD  LYS B 324     -48.562 -13.470 -34.651  0.00  0.00           C  
ATOM   2405  CE  LYS B 324     -49.669 -14.382 -34.139  0.00  0.00           C  
ATOM   2406  NZ  LYS B 324     -49.713 -15.666 -34.895  0.00  0.00           N1+
ATOM   2407  N   ASP B 325     -48.627 -12.418 -29.614  0.00  0.00           N  
ATOM   2408  CA  ASP B 325     -49.819 -12.439 -28.770  0.00  0.00           C  
ATOM   2409  C   ASP B 325     -49.902 -11.315 -27.726  0.00  0.00           C  
ATOM   2410  O   ASP B 325     -50.933 -11.153 -27.063  0.00  0.00           O  
ATOM   2411  CB  ASP B 325     -49.956 -13.817 -28.116  0.00  0.00           C  
ATOM   2412  CG  ASP B 325     -49.841 -14.946 -29.131  0.00  0.00           C  
ATOM   2413  OD1 ASP B 325     -50.675 -14.982 -30.067  0.00  0.00           O  
ATOM   2414  OD2 ASP B 325     -48.914 -15.784 -29.003  0.00  0.00           O  
ATOM   2415  N   PHE B 326     -48.833 -10.532 -27.592  0.00  0.00           N  
ATOM   2416  CA  PHE B 326     -48.911  -9.277 -26.840  0.00  0.00           C  
ATOM   2417  C   PHE B 326     -49.711  -8.177 -27.541  0.00  0.00           C  
ATOM   2418  O   PHE B 326     -49.900  -7.102 -26.980  0.00  0.00           O  
ATOM   2419  CB  PHE B 326     -47.523  -8.734 -26.509  0.00  0.00           C  
ATOM   2420  CG  PHE B 326     -46.949  -9.273 -25.240  0.00  0.00           C  
ATOM   2421  CD1 PHE B 326     -47.466  -8.887 -24.013  0.00  0.00           C  
ATOM   2422  CD2 PHE B 326     -45.885 -10.160 -25.273  0.00  0.00           C  
ATOM   2423  CE1 PHE B 326     -46.937  -9.386 -22.835  0.00  0.00           C  
ATOM   2424  CE2 PHE B 326     -45.353 -10.666 -24.099  0.00  0.00           C  
ATOM   2425  CZ  PHE B 326     -45.879 -10.277 -22.879  0.00  0.00           C  
ATOM   2426  N   SER B 327     -50.169  -8.426 -28.762  0.00  0.00           N  
ATOM   2427  CA  SER B 327     -50.950  -7.413 -29.467  0.00  0.00           C  
ATOM   2428  C   SER B 327     -52.405  -7.351 -28.971  0.00  0.00           C  
ATOM   2429  O   SER B 327     -53.184  -6.500 -29.404  0.00  0.00           O  
ATOM   2430  CB  SER B 327     -50.890  -7.639 -30.971  0.00  0.00           C  
ATOM   2431  OG  SER B 327     -51.715  -8.721 -31.342  0.00  0.00           O  
ATOM   2432  N   TYR B 328     -52.749  -8.251 -28.052  0.00  0.00           N  
ATOM   2433  CA  TYR B 328     -54.069  -8.301 -27.454  0.00  0.00           C  
ATOM   2434  C   TYR B 328     -54.330  -7.037 -26.630  0.00  0.00           C  
ATOM   2435  O   TYR B 328     -53.416  -6.521 -25.974  0.00  0.00           O  
ATOM   2436  CB  TYR B 328     -54.155  -9.541 -26.580  0.00  0.00           C  
ATOM   2437  CG  TYR B 328     -55.534  -9.929 -26.149  0.00  0.00           C  
ATOM   2438  CD1 TYR B 328     -56.284 -10.850 -26.890  0.00  0.00           C  
ATOM   2439  CD2 TYR B 328     -56.092  -9.409 -24.985  0.00  0.00           C  
ATOM   2440  CE1 TYR B 328     -57.562 -11.228 -26.480  0.00  0.00           C  
ATOM   2441  CE2 TYR B 328     -57.371  -9.773 -24.575  0.00  0.00           C  
ATOM   2442  CZ  TYR B 328     -58.100 -10.679 -25.322  0.00  0.00           C  
ATOM   2443  OH  TYR B 328     -59.361 -11.036 -24.909  0.00  0.00           O  
ATOM   2444  N   ASN B 329     -55.565  -6.539 -26.652  0.00  0.00           N  
ATOM   2445  CA  ASN B 329     -55.875  -5.319 -25.909  0.00  0.00           C  
ATOM   2446  C   ASN B 329     -56.227  -5.556 -24.447  0.00  0.00           C  
ATOM   2447  O   ASN B 329     -57.366  -5.344 -24.028  0.00  0.00           O  
ATOM   2448  CB  ASN B 329     -56.940  -4.441 -26.594  0.00  0.00           C  
ATOM   2449  CG  ASN B 329     -57.284  -3.184 -25.773  0.00  0.00           C  
ATOM   2450  OD1 ASN B 329     -56.398  -2.507 -25.175  0.00  0.00           O  
ATOM   2451  ND2 ASN B 329     -58.589  -2.869 -25.719  0.00  0.00           N  
ATOM   2452  N   PHE B 330     -55.232  -5.990 -23.676  0.00  0.00           N  
ATOM   2453  CA  PHE B 330     -55.317  -6.007 -22.228  0.00  0.00           C  
ATOM   2454  C   PHE B 330     -55.574  -4.575 -21.737  0.00  0.00           C  
ATOM   2455  O   PHE B 330     -55.206  -3.611 -22.412  0.00  0.00           O  
ATOM   2456  CB  PHE B 330     -54.004  -6.542 -21.632  0.00  0.00           C  
ATOM   2457  CG  PHE B 330     -53.575  -7.896 -22.160  0.00  0.00           C  
ATOM   2458  CD1 PHE B 330     -54.166  -9.064 -21.702  0.00  0.00           C  
ATOM   2459  CD2 PHE B 330     -52.538  -8.005 -23.094  0.00  0.00           C  
ATOM   2460  CE1 PHE B 330     -53.744 -10.313 -22.176  0.00  0.00           C  
ATOM   2461  CE2 PHE B 330     -52.116  -9.243 -23.564  0.00  0.00           C  
ATOM   2462  CZ  PHE B 330     -52.716 -10.395 -23.103  0.00  0.00           C  
ATOM   2463  N   GLY B 331     -56.212  -4.443 -20.579  0.00  0.00           N  
ATOM   2464  CA  GLY B 331     -56.522  -3.137 -19.971  0.00  0.00           C  
ATOM   2465  C   GLY B 331     -55.509  -2.653 -18.944  0.00  0.00           C  
ATOM   2466  O   GLY B 331     -55.786  -1.759 -18.159  0.00  0.00           O  
ATOM   2467  N   TRP B 332     -54.327  -3.248 -18.945  0.00  0.00           N  
ATOM   2468  CA  TRP B 332     -53.245  -2.818 -18.068  0.00  0.00           C  
ATOM   2469  C   TRP B 332     -52.952  -1.356 -18.152  0.00  0.00           C  
ATOM   2470  O   TRP B 332     -52.879  -0.812 -19.232  0.00  0.00           O  
ATOM   2471  CB  TRP B 332     -51.972  -3.550 -18.454  0.00  0.00           C  
ATOM   2472  CG  TRP B 332     -52.130  -5.037 -18.505  0.00  0.00           C  
ATOM   2473  CD1 TRP B 332     -52.988  -5.826 -17.751  0.00  0.00           C  
ATOM   2474  CD2 TRP B 332     -51.364  -5.979 -19.328  0.00  0.00           C  
ATOM   2475  NE1 TRP B 332     -52.815  -7.155 -18.049  0.00  0.00           N  
ATOM   2476  CE2 TRP B 332     -51.848  -7.310 -18.980  0.00  0.00           C  
ATOM   2477  CE3 TRP B 332     -50.333  -5.854 -20.249  0.00  0.00           C  
ATOM   2478  CZ2 TRP B 332     -51.345  -8.443 -19.572  0.00  0.00           C  
ATOM   2479  CZ3 TRP B 332     -49.837  -7.005 -20.844  0.00  0.00           C  
ATOM   2480  CH2 TRP B 332     -50.318  -8.264 -20.505  0.00  0.00           C  
ATOM   2481  N   GLN B 333     -52.716  -0.724 -17.009  0.00  0.00           N  
ATOM   2482  CA  GLN B 333     -52.257   0.669 -16.967  0.00  0.00           C  
ATOM   2483  C   GLN B 333     -50.735   0.768 -16.864  0.00  0.00           C  
ATOM   2484  O   GLN B 333     -50.123   1.752 -17.311  0.00  0.00           O  
ATOM   2485  CB  GLN B 333     -52.903   1.398 -15.801  0.00  0.00           C  
ATOM   2486  CG  GLN B 333     -54.358   1.750 -16.063  0.00  0.00           C  
ATOM   2487  CD  GLN B 333     -55.040   2.339 -14.850  0.00  0.00           C  
ATOM   2488  OE1 GLN B 333     -55.733   1.631 -14.130  0.00  0.00           O  
ATOM   2489  NE2 GLN B 333     -54.837   3.636 -14.607  0.00  0.00           N  
ATOM   2490  N   HIS B 334     -50.142  -0.264 -16.279  0.00  0.00           N  
ATOM   2491  CA  HIS B 334     -48.717  -0.349 -16.092  0.00  0.00           C  
ATOM   2492  C   HIS B 334     -48.291  -1.713 -16.552  0.00  0.00           C  
ATOM   2493  O   HIS B 334     -48.832  -2.736 -16.098  0.00  0.00           O  
ATOM   2494  CB  HIS B 334     -48.357  -0.099 -14.622  0.00  0.00           C  
ATOM   2495  CG  HIS B 334     -46.911  -0.399 -14.285  0.00  0.00           C  
ATOM   2496  ND1 HIS B 334     -46.545  -1.399 -13.442  0.00  0.00           N  
ATOM   2497  CD2 HIS B 334     -45.723   0.177 -14.743  0.00  0.00           C  
ATOM   2498  CE1 HIS B 334     -45.205  -1.434 -13.344  0.00  0.00           C  
ATOM   2499  NE2 HIS B 334     -44.703  -0.472 -14.143  0.00  0.00           N  
ATOM   2500  N   LEU B 335     -47.344  -1.745 -17.482  0.00  0.00           N  
ATOM   2501  CA  LEU B 335     -46.779  -2.989 -17.960  0.00  0.00           C  
ATOM   2502  C   LEU B 335     -45.276  -2.962 -17.765  0.00  0.00           C  
ATOM   2503  O   LEU B 335     -44.596  -2.002 -18.150  0.00  0.00           O  
ATOM   2504  CB  LEU B 335     -47.086  -3.214 -19.433  0.00  0.00           C  
ATOM   2505  CG  LEU B 335     -46.404  -4.415 -20.123  0.00  0.00           C  
ATOM   2506  CD1 LEU B 335     -46.828  -5.731 -19.491  0.00  0.00           C  
ATOM   2507  CD2 LEU B 335     -46.688  -4.444 -21.622  0.00  0.00           C  
ATOM   2508  N   GLU B 336     -44.762  -4.028 -17.175  0.00  0.00           N  
ATOM   2509  CA  GLU B 336     -43.362  -4.116 -16.895  0.00  0.00           C  
ATOM   2510  C   GLU B 336     -42.842  -5.431 -17.425  0.00  0.00           C  
ATOM   2511  O   GLU B 336     -43.358  -6.505 -17.093  0.00  0.00           O  
ATOM   2512  CB  GLU B 336     -43.125  -4.022 -15.406  0.00  0.00           C  
ATOM   2513  CG  GLU B 336     -41.656  -4.007 -15.065  0.00  0.00           C  
ATOM   2514  CD  GLU B 336     -41.427  -4.007 -13.582  0.00  0.00           C  
ATOM   2515  OE1 GLU B 336     -41.609  -5.053 -12.933  0.00  0.00           O  
ATOM   2516  OE2 GLU B 336     -41.057  -2.953 -13.066  0.00  0.00           O  
ATOM   2517  N   LEU B 337     -41.841  -5.349 -18.283  0.00  0.00           N  
ATOM   2518  CA  LEU B 337     -41.244  -6.535 -18.844  0.00  0.00           C  
ATOM   2519  C   LEU B 337     -39.765  -6.349 -18.656  0.00  0.00           C  
ATOM   2520  O   LEU B 337     -39.159  -5.476 -19.288  0.00  0.00           O  
ATOM   2521  CB  LEU B 337     -41.601  -6.654 -20.325  0.00  0.00           C  
ATOM   2522  CG  LEU B 337     -43.063  -6.996 -20.589  0.00  0.00           C  
ATOM   2523  CD1 LEU B 337     -43.364  -7.050 -22.081  0.00  0.00           C  
ATOM   2524  CD2 LEU B 337     -43.388  -8.326 -19.934  0.00  0.00           C  
ATOM   2525  N   VAL B 338     -39.187  -7.108 -17.735  0.00  0.00           N  
ATOM   2526  CA  VAL B 338     -37.777  -6.925 -17.429  0.00  0.00           C  
ATOM   2527  C   VAL B 338     -36.987  -8.220 -17.353  0.00  0.00           C  
ATOM   2528  O   VAL B 338     -37.465  -9.243 -16.844  0.00  0.00           O  
ATOM   2529  CB  VAL B 338     -37.513  -6.016 -16.204  0.00  0.00           C  
ATOM   2530  CG1 VAL B 338     -38.703  -5.136 -15.908  0.00  0.00           C  
ATOM   2531  CG2 VAL B 338     -37.089  -6.794 -14.975  0.00  0.00           C  
ATOM   2532  N   ASN B 339     -35.784  -8.155 -17.909  0.00  0.00           N  
ATOM   2533  CA  ASN B 339     -34.862  -9.275 -17.967  0.00  0.00           C  
ATOM   2534  C   ASN B 339     -35.488 -10.503 -18.605  0.00  0.00           C  
ATOM   2535  O   ASN B 339     -35.210 -11.637 -18.210  0.00  0.00           O  
ATOM   2536  CB  ASN B 339     -34.269  -9.587 -16.586  0.00  0.00           C  
ATOM   2537  CG  ASN B 339     -33.061 -10.529 -16.667  0.00  0.00           C  
ATOM   2538  OD1 ASN B 339     -33.005 -11.552 -15.968  0.00  0.00           O  
ATOM   2539  ND2 ASN B 339     -32.099 -10.199 -17.542  0.00  0.00           N  
ATOM   2540  N   CYS B 340     -36.332 -10.259 -19.603  0.00  0.00           N  
ATOM   2541  CA  CYS B 340     -36.992 -11.318 -20.330  0.00  0.00           C  
ATOM   2542  C   CYS B 340     -36.238 -11.595 -21.610  0.00  0.00           C  
ATOM   2543  O   CYS B 340     -35.384 -10.795 -22.004  0.00  0.00           O  
ATOM   2544  CB  CYS B 340     -38.436 -10.929 -20.642  0.00  0.00           C  
ATOM   2545  SG  CYS B 340     -39.477 -10.867 -19.183  0.00  0.00           S  
ATOM   2546  N   LYS B 341     -36.543 -12.740 -22.230  0.00  0.00           N  
ATOM   2547  CA  LYS B 341     -36.035 -13.081 -23.546  0.00  0.00           C  
ATOM   2548  C   LYS B 341     -37.202 -13.265 -24.507  0.00  0.00           C  
ATOM   2549  O   LYS B 341     -38.032 -14.159 -24.347  0.00  0.00           O  
ATOM   2550  CB  LYS B 341     -35.131 -14.324 -23.517  0.00  0.00           C  
ATOM   2551  CG  LYS B 341     -34.564 -14.679 -24.890  0.00  0.00           C  
ATOM   2552  CD  LYS B 341     -33.399 -15.661 -24.845  0.00  0.00           C  
ATOM   2553  CE  LYS B 341     -32.424 -15.377 -25.990  0.00  0.00           C  
ATOM   2554  NZ  LYS B 341     -31.748 -16.590 -26.543  0.00  0.00           N1+
ATOM   2555  N   PHE B 342     -37.265 -12.384 -25.495  0.00  0.00           N  
ATOM   2556  CA  PHE B 342     -38.328 -12.401 -26.481  0.00  0.00           C  
ATOM   2557  C   PHE B 342     -37.742 -12.711 -27.850  0.00  0.00           C  
ATOM   2558  O   PHE B 342     -36.675 -12.200 -28.207  0.00  0.00           O  
ATOM   2559  CB  PHE B 342     -39.006 -11.040 -26.548  0.00  0.00           C  
ATOM   2560  CG  PHE B 342     -39.578 -10.571 -25.252  0.00  0.00           C  
ATOM   2561  CD1 PHE B 342     -40.684 -11.203 -24.684  0.00  0.00           C  
ATOM   2562  CD2 PHE B 342     -39.030  -9.475 -24.603  0.00  0.00           C  
ATOM   2563  CE1 PHE B 342     -41.225 -10.746 -23.481  0.00  0.00           C  
ATOM   2564  CE2 PHE B 342     -39.564  -9.024 -23.407  0.00  0.00           C  
ATOM   2565  CZ  PHE B 342     -40.665  -9.648 -22.848  0.00  0.00           C  
ATOM   2566  N   GLY B 343     -38.442 -13.542 -28.616  0.00  0.00           N  
ATOM   2567  CA  GLY B 343     -38.043 -13.844 -29.982  0.00  0.00           C  
ATOM   2568  C   GLY B 343     -37.940 -12.564 -30.777  0.00  0.00           C  
ATOM   2569  O   GLY B 343     -36.996 -12.380 -31.541  0.00  0.00           O  
ATOM   2570  N   GLN B 344     -38.892 -11.663 -30.547  0.00  0.00           N  
ATOM   2571  CA  GLN B 344     -39.042 -10.427 -31.311  0.00  0.00           C  
ATOM   2572  C   GLN B 344     -39.427  -9.310 -30.332  0.00  0.00           C  
ATOM   2573  O   GLN B 344     -39.846  -9.593 -29.216  0.00  0.00           O  
ATOM   2574  CB  GLN B 344     -40.187 -10.626 -32.297  0.00  0.00           C  
ATOM   2575  CG  GLN B 344     -39.933 -10.184 -33.729  0.00  0.00           C  
ATOM   2576  CD  GLN B 344     -41.196 -10.236 -34.594  0.00  0.00           C  
ATOM   2577  OE1 GLN B 344     -41.282  -9.570 -35.631  0.00  0.00           O  
ATOM   2578  NE2 GLN B 344     -42.184 -11.018 -34.160  0.00  0.00           N  
ATOM   2579  N   PHE B 345     -39.312  -8.051 -30.741  0.00  0.00           N  
ATOM   2580  CA  PHE B 345     -39.914  -6.982 -29.959  0.00  0.00           C  
ATOM   2581  C   PHE B 345     -41.432  -7.152 -29.933  0.00  0.00           C  
ATOM   2582  O   PHE B 345     -42.040  -7.289 -30.976  0.00  0.00           O  
ATOM   2583  CB  PHE B 345     -39.564  -5.601 -30.506  0.00  0.00           C  
ATOM   2584  CG  PHE B 345     -39.924  -4.482 -29.565  0.00  0.00           C  
ATOM   2585  CD1 PHE B 345     -39.103  -4.178 -28.477  0.00  0.00           C  
ATOM   2586  CD2 PHE B 345     -41.103  -3.763 -29.731  0.00  0.00           C  
ATOM   2587  CE1 PHE B 345     -39.440  -3.161 -27.586  0.00  0.00           C  
ATOM   2588  CE2 PHE B 345     -41.451  -2.754 -28.839  0.00  0.00           C  
ATOM   2589  CZ  PHE B 345     -40.612  -2.446 -27.768  0.00  0.00           C  
ATOM   2590  N   PRO B 346     -42.048  -7.160 -28.743  0.00  0.00           N  
ATOM   2591  CA  PRO B 346     -43.504  -7.317 -28.693  0.00  0.00           C  
ATOM   2592  C   PRO B 346     -44.254  -6.235 -29.434  0.00  0.00           C  
ATOM   2593  O   PRO B 346     -43.877  -5.082 -29.383  0.00  0.00           O  
ATOM   2594  CB  PRO B 346     -43.838  -7.238 -27.195  0.00  0.00           C  
ATOM   2595  CG  PRO B 346     -42.579  -6.866 -26.504  0.00  0.00           C  
ATOM   2596  CD  PRO B 346     -41.441  -7.237 -27.406  0.00  0.00           C  
ATOM   2597  N   THR B 347     -45.317  -6.614 -30.127  0.00  0.00           N  
ATOM   2598  CA  THR B 347     -46.224  -5.631 -30.690  0.00  0.00           C  
ATOM   2599  C   THR B 347     -47.250  -5.296 -29.612  0.00  0.00           C  
ATOM   2600  O   THR B 347     -47.942  -6.164 -29.104  0.00  0.00           O  
ATOM   2601  CB  THR B 347     -46.889  -6.149 -31.974  0.00  0.00           C  
ATOM   2602  OG1 THR B 347     -47.236  -7.529 -31.793  0.00  0.00           O  
ATOM   2603  CG2 THR B 347     -45.929  -6.012 -33.169  0.00  0.00           C  
ATOM   2604  N   LEU B 348     -47.304  -4.031 -29.235  0.00  0.00           N  
ATOM   2605  CA  LEU B 348     -48.148  -3.610 -28.137  0.00  0.00           C  
ATOM   2606  C   LEU B 348     -49.233  -2.649 -28.576  0.00  0.00           C  
ATOM   2607  O   LEU B 348     -48.950  -1.594 -29.155  0.00  0.00           O  
ATOM   2608  CB  LEU B 348     -47.308  -2.977 -27.037  0.00  0.00           C  
ATOM   2609  CG  LEU B 348     -46.300  -3.862 -26.327  0.00  0.00           C  
ATOM   2610  CD1 LEU B 348     -45.525  -3.016 -25.340  0.00  0.00           C  
ATOM   2611  CD2 LEU B 348     -46.991  -5.021 -25.621  0.00  0.00           C  
ATOM   2612  N   LYS B 349     -50.474  -3.041 -28.308  0.00  0.00           N  
ATOM   2613  CA  LYS B 349     -51.632  -2.224 -28.564  0.00  0.00           C  
ATOM   2614  C   LYS B 349     -52.470  -2.290 -27.302  0.00  0.00           C  
ATOM   2615  O   LYS B 349     -53.224  -3.238 -27.086  0.00  0.00           O  
ATOM   2616  CB  LYS B 349     -52.438  -2.757 -29.743  0.00  0.00           C  
ATOM   2617  CG  LYS B 349     -51.684  -2.936 -31.048  0.00  0.00           C  
ATOM   2618  CD  LYS B 349     -52.686  -3.221 -32.170  0.00  0.00           C  
ATOM   2619  CE  LYS B 349     -52.054  -3.917 -33.365  0.00  0.00           C  
ATOM   2620  NZ  LYS B 349     -50.856  -3.200 -33.867  0.00  0.00           N1+
ATOM   2621  N   LEU B 350     -52.324  -1.286 -26.460  0.00  0.00           N  
ATOM   2622  CA  LEU B 350     -52.934  -1.294 -25.158  0.00  0.00           C  
ATOM   2623  C   LEU B 350     -53.569   0.054 -24.978  0.00  0.00           C  
ATOM   2624  O   LEU B 350     -52.857   1.050 -24.914  0.00  0.00           O  
ATOM   2625  CB  LEU B 350     -51.849  -1.525 -24.101  0.00  0.00           C  
ATOM   2626  CG  LEU B 350     -51.168  -2.892 -24.151  0.00  0.00           C  
ATOM   2627  CD1 LEU B 350     -49.956  -2.940 -23.250  0.00  0.00           C  
ATOM   2628  CD2 LEU B 350     -52.158  -3.993 -23.788  0.00  0.00           C  
ATOM   2629  N   LYS B 351     -54.900   0.098 -24.912  0.00  0.00           N  
ATOM   2630  CA  LYS B 351     -55.600   1.382 -24.934  0.00  0.00           C  
ATOM   2631  C   LYS B 351     -55.323   2.183 -23.680  0.00  0.00           C  
ATOM   2632  O   LYS B 351     -55.249   3.397 -23.742  0.00  0.00           O  
ATOM   2633  CB  LYS B 351     -57.115   1.240 -25.123  0.00  0.00           C  
ATOM   2634  CG  LYS B 351     -57.633   0.727 -26.472  0.00  0.00           C  
ATOM   2635  CD  LYS B 351     -56.794   1.129 -27.682  0.00  0.00           C  
ATOM   2636  CE  LYS B 351     -55.871  -0.018 -28.113  0.00  0.00           C  
ATOM   2637  NZ  LYS B 351     -54.589   0.434 -28.734  0.00  0.00           N1+
ATOM   2638  N   SER B 352     -55.166   1.511 -22.552  0.00  0.00           N  
ATOM   2639  CA  SER B 352     -55.137   2.191 -21.264  0.00  0.00           C  
ATOM   2640  C   SER B 352     -53.750   2.312 -20.647  0.00  0.00           C  
ATOM   2641  O   SER B 352     -53.620   2.859 -19.554  0.00  0.00           O  
ATOM   2642  CB  SER B 352     -56.033   1.459 -20.260  0.00  0.00           C  
ATOM   2643  OG  SER B 352     -57.322   1.307 -20.796  0.00  0.00           O  
ATOM   2644  N   LEU B 353     -52.730   1.786 -21.325  0.00  0.00           N  
ATOM   2645  CA  LEU B 353     -51.378   1.755 -20.766  0.00  0.00           C  
ATOM   2646  C   LEU B 353     -50.767   3.142 -20.591  0.00  0.00           C  
ATOM   2647  O   LEU B 353     -50.582   3.868 -21.563  0.00  0.00           O  
ATOM   2648  CB  LEU B 353     -50.456   0.892 -21.621  0.00  0.00           C  
ATOM   2649  CG  LEU B 353     -49.170   0.558 -20.846  0.00  0.00           C  
ATOM   2650  CD1 LEU B 353     -49.498  -0.500 -19.810  0.00  0.00           C  
ATOM   2651  CD2 LEU B 353     -48.079   0.094 -21.799  0.00  0.00           C  
ATOM   2652  N   LYS B 354     -50.451   3.491 -19.347  0.00  0.00           N  
ATOM   2653  CA  LYS B 354     -49.900   4.803 -19.004  0.00  0.00           C  
ATOM   2654  C   LYS B 354     -48.366   4.777 -18.880  0.00  0.00           C  
ATOM   2655  O   LYS B 354     -47.687   5.789 -19.117  0.00  0.00           O  
ATOM   2656  CB  LYS B 354     -50.500   5.286 -17.687  0.00  0.00           C  
ATOM   2657  CG  LYS B 354     -51.914   5.840 -17.797  0.00  0.00           C  
ATOM   2658  CD  LYS B 354     -52.107   6.911 -16.735  0.00  0.00           C  
ATOM   2659  CE  LYS B 354     -53.251   7.853 -17.082  0.00  0.00           C  
ATOM   2660  NZ  LYS B 354     -54.470   7.637 -16.250  0.00  0.00           N1+
ATOM   2661  N   ARG B 355     -47.844   3.619 -18.480  0.00  0.00           N  
ATOM   2662  CA  ARG B 355     -46.463   3.458 -18.081  0.00  0.00           C  
ATOM   2663  C   ARG B 355     -46.006   2.133 -18.629  0.00  0.00           C  
ATOM   2664  O   ARG B 355     -46.643   1.080 -18.375  0.00  0.00           O  
ATOM   2665  CB  ARG B 355     -46.321   3.453 -16.554  0.00  0.00           C  
ATOM   2666  CG  ARG B 355     -46.817   4.710 -15.835  0.00  0.00           C  
ATOM   2667  CD  ARG B 355     -46.564   4.655 -14.327  0.00  0.00           C  
ATOM   2668  NE  ARG B 355     -45.262   5.240 -13.979  0.00  0.00           N  
ATOM   2669  CZ  ARG B 355     -44.110   4.563 -13.905  0.00  0.00           C  
ATOM   2670  NH1 ARG B 355     -44.076   3.253 -14.139  0.00  0.00           N  
ATOM   2671  NH2 ARG B 355     -42.987   5.199 -13.588  0.00  0.00           N  
ATOM   2672  N   LEU B 356     -44.938   2.188 -19.429  0.00  0.00           N  
ATOM   2673  CA  LEU B 356     -44.314   0.979 -19.906  0.00  0.00           C  
ATOM   2674  C   LEU B 356     -42.866   0.951 -19.465  0.00  0.00           C  
ATOM   2675  O   LEU B 356     -42.099   1.885 -19.763  0.00  0.00           O  
ATOM   2676  CB  LEU B 356     -44.404   0.844 -21.435  0.00  0.00           C  
ATOM   2677  CG  LEU B 356     -43.688  -0.359 -22.088  0.00  0.00           C  
ATOM   2678  CD1 LEU B 356     -44.234  -1.725 -21.657  0.00  0.00           C  
ATOM   2679  CD2 LEU B 356     -43.701  -0.259 -23.609  0.00  0.00           C  
ATOM   2680  N   THR B 357     -42.512  -0.120 -18.753  0.00  0.00           N  
ATOM   2681  CA  THR B 357     -41.119  -0.464 -18.478  0.00  0.00           C  
ATOM   2682  C   THR B 357     -40.766  -1.728 -19.255  0.00  0.00           C  
ATOM   2683  O   THR B 357     -41.280  -2.828 -18.956  0.00  0.00           O  
ATOM   2684  CB  THR B 357     -40.883  -0.708 -16.994  0.00  0.00           C  
ATOM   2685  OG1 THR B 357     -41.156   0.488 -16.264  0.00  0.00           O  
ATOM   2686  CG2 THR B 357     -39.441  -1.107 -16.744  0.00  0.00           C  
ATOM   2687  N   PHE B 358     -39.921  -1.566 -20.275  0.00  0.00           N  
ATOM   2688  CA  PHE B 358     -39.395  -2.693 -21.057  0.00  0.00           C  
ATOM   2689  C   PHE B 358     -37.875  -2.536 -20.999  0.00  0.00           C  
ATOM   2690  O   PHE B 358     -37.297  -1.753 -21.761  0.00  0.00           O  
ATOM   2691  CB  PHE B 358     -39.935  -2.622 -22.495  0.00  0.00           C  
ATOM   2692  CG  PHE B 358     -39.483  -3.743 -23.393  0.00  0.00           C  
ATOM   2693  CD1 PHE B 358     -40.320  -4.827 -23.644  0.00  0.00           C  
ATOM   2694  CD2 PHE B 358     -38.232  -3.705 -24.020  0.00  0.00           C  
ATOM   2695  CE1 PHE B 358     -39.913  -5.873 -24.464  0.00  0.00           C  
ATOM   2696  CE2 PHE B 358     -37.823  -4.748 -24.848  0.00  0.00           C  
ATOM   2697  CZ  PHE B 358     -38.662  -5.842 -25.065  0.00  0.00           C  
ATOM   2698  N   THR B 359     -37.236  -3.223 -20.050  0.00  0.00           N  
ATOM   2699  CA  THR B 359     -35.803  -3.029 -19.789  0.00  0.00           C  
ATOM   2700  C   THR B 359     -35.069  -4.317 -19.494  0.00  0.00           C  
ATOM   2701  O   THR B 359     -35.664  -5.257 -18.958  0.00  0.00           O  
ATOM   2702  CB  THR B 359     -35.545  -2.086 -18.602  0.00  0.00           C  
ATOM   2703  OG1 THR B 359     -36.011  -2.711 -17.397  0.00  0.00           O  
ATOM   2704  CG2 THR B 359     -36.260  -0.763 -18.794  0.00  0.00           C  
ATOM   2705  N   SER B 360     -33.769  -4.324 -19.826  0.00  0.00           N  
ATOM   2706  CA  SER B 360     -32.831  -5.448 -19.607  0.00  0.00           C  
ATOM   2707  C   SER B 360     -33.247  -6.744 -20.281  0.00  0.00           C  
ATOM   2708  O   SER B 360     -32.892  -7.829 -19.835  0.00  0.00           O  
ATOM   2709  CB  SER B 360     -32.556  -5.682 -18.120  0.00  0.00           C  
ATOM   2710  OG  SER B 360     -31.897  -4.574 -17.541  0.00  0.00           O  
ATOM   2711  N   ASN B 361     -33.994  -6.626 -21.361  0.00  0.00           N  
ATOM   2712  CA  ASN B 361     -34.458  -7.781 -22.082  0.00  0.00           C  
ATOM   2713  C   ASN B 361     -33.461  -8.225 -23.139  0.00  0.00           C  
ATOM   2714  O   ASN B 361     -32.609  -7.455 -23.542  0.00  0.00           O  
ATOM   2715  CB  ASN B 361     -35.819  -7.462 -22.695  0.00  0.00           C  
ATOM   2716  CG  ASN B 361     -36.845  -7.129 -21.642  0.00  0.00           C  
ATOM   2717  OD1 ASN B 361     -37.117  -7.933 -20.765  0.00  0.00           O  
ATOM   2718  ND2 ASN B 361     -37.415  -5.944 -21.715  0.00  0.00           N  
ATOM   2719  N   LYS B 362     -33.568  -9.470 -23.588  0.00  0.00           N  
ATOM   2720  CA  LYS B 362     -32.691  -9.968 -24.645  0.00  0.00           C  
ATOM   2721  C   LYS B 362     -33.470 -10.607 -25.796  0.00  0.00           C  
ATOM   2722  O   LYS B 362     -34.700 -10.772 -25.713  0.00  0.00           O  
ATOM   2723  CB  LYS B 362     -31.643 -10.932 -24.069  0.00  0.00           C  
ATOM   2724  CG  LYS B 362     -32.058 -11.625 -22.780  0.00  0.00           C  
ATOM   2725  CD  LYS B 362     -30.994 -11.437 -21.702  0.00  0.00           C  
ATOM   2726  CE  LYS B 362     -31.406 -12.050 -20.370  0.00  0.00           C  
ATOM   2727  NZ  LYS B 362     -31.262 -13.539 -20.346  0.00  0.00           N1+
ATOM   2728  N   GLY B 363     -32.740 -10.938 -26.867  0.00  0.00           N  
ATOM   2729  CA  GLY B 363     -33.265 -11.698 -28.008  0.00  0.00           C  
ATOM   2730  C   GLY B 363     -33.583 -10.818 -29.202  0.00  0.00           C  
ATOM   2731  O   GLY B 363     -32.728 -10.042 -29.653  0.00  0.00           O  
ATOM   2732  N   GLY B 364     -34.812 -10.963 -29.718  0.00  0.00           N  
ATOM   2733  CA  GLY B 364     -35.410 -10.019 -30.674  0.00  0.00           C  
ATOM   2734  C   GLY B 364     -35.423  -8.635 -30.057  0.00  0.00           C  
ATOM   2735  O   GLY B 364     -35.805  -8.464 -28.895  0.00  0.00           O  
ATOM   2736  N   ASN B 365     -35.017  -7.651 -30.857  0.00  0.00           N  
ATOM   2737  CA  ASN B 365     -34.448  -6.418 -30.345  0.00  0.00           C  
ATOM   2738  C   ASN B 365     -34.416  -5.272 -31.363  0.00  0.00           C  
ATOM   2739  O   ASN B 365     -33.747  -4.254 -31.134  0.00  0.00           O  
ATOM   2740  CB  ASN B 365     -33.015  -6.703 -29.892  0.00  0.00           C  
ATOM   2741  CG  ASN B 365     -32.173  -7.291 -31.003  0.00  0.00           C  
ATOM   2742  OD1 ASN B 365     -32.704  -7.776 -31.995  0.00  0.00           O  
ATOM   2743  ND2 ASN B 365     -30.860  -7.248 -30.847  0.00  0.00           N  
ATOM   2744  N   ALA B 366     -35.085  -5.444 -32.497  0.00  0.00           N  
ATOM   2745  CA  ALA B 366     -35.435  -4.296 -33.321  0.00  0.00           C  
ATOM   2746  C   ALA B 366     -36.752  -3.777 -32.761  0.00  0.00           C  
ATOM   2747  O   ALA B 366     -37.721  -4.526 -32.635  0.00  0.00           O  
ATOM   2748  CB  ALA B 366     -35.582  -4.678 -34.789  0.00  0.00           C  
ATOM   2749  N   PHE B 367     -36.784  -2.503 -32.396  0.00  0.00           N  
ATOM   2750  CA  PHE B 367     -38.020  -1.879 -31.948  0.00  0.00           C  
ATOM   2751  C   PHE B 367     -38.984  -1.791 -33.133  0.00  0.00           C  
ATOM   2752  O   PHE B 367     -38.560  -1.528 -34.247  0.00  0.00           O  
ATOM   2753  CB  PHE B 367     -37.745  -0.493 -31.357  0.00  0.00           C  
ATOM   2754  CG  PHE B 367     -38.993   0.308 -31.107  0.00  0.00           C  
ATOM   2755  CD1 PHE B 367     -39.662   0.210 -29.897  0.00  0.00           C  
ATOM   2756  CD2 PHE B 367     -39.530   1.109 -32.105  0.00  0.00           C  
ATOM   2757  CE1 PHE B 367     -40.817   0.922 -29.668  0.00  0.00           C  
ATOM   2758  CE2 PHE B 367     -40.692   1.818 -31.882  0.00  0.00           C  
ATOM   2759  CZ  PHE B 367     -41.330   1.734 -30.659  0.00  0.00           C  
ATOM   2760  N   SER B 368     -40.267  -2.056 -32.900  0.00  0.00           N  
ATOM   2761  CA  SER B 368     -41.294  -1.814 -33.924  0.00  0.00           C  
ATOM   2762  C   SER B 368     -42.454  -1.049 -33.301  0.00  0.00           C  
ATOM   2763  O   SER B 368     -42.729  -1.189 -32.112  0.00  0.00           O  
ATOM   2764  CB  SER B 368     -41.776  -3.118 -34.544  0.00  0.00           C  
ATOM   2765  OG  SER B 368     -42.293  -3.964 -33.535  0.00  0.00           O  
ATOM   2766  N   GLU B 369     -43.132  -0.247 -34.108  0.00  0.00           N  
ATOM   2767  CA  GLU B 369     -44.130   0.680 -33.596  0.00  0.00           C  
ATOM   2768  C   GLU B 369     -45.128   0.023 -32.653  0.00  0.00           C  
ATOM   2769  O   GLU B 369     -45.591  -1.077 -32.891  0.00  0.00           O  
ATOM   2770  CB  GLU B 369     -44.856   1.396 -34.744  0.00  0.00           C  
ATOM   2771  CG  GLU B 369     -45.853   0.527 -35.495  0.00  0.00           C  
ATOM   2772  CD  GLU B 369     -46.077   0.976 -36.928  0.00  0.00           C  
ATOM   2773  OE1 GLU B 369     -46.536   0.133 -37.738  0.00  0.00           O  
ATOM   2774  OE2 GLU B 369     -45.788   2.157 -37.250  0.00  0.00           O  
ATOM   2775  N   VAL B 370     -45.425   0.720 -31.572  0.00  0.00           N  
ATOM   2776  CA  VAL B 370     -46.453   0.322 -30.622  0.00  0.00           C  
ATOM   2777  C   VAL B 370     -47.605   1.336 -30.683  0.00  0.00           C  
ATOM   2778  O   VAL B 370     -47.407   2.473 -31.099  0.00  0.00           O  
ATOM   2779  CB  VAL B 370     -45.882   0.213 -29.172  0.00  0.00           C  
ATOM   2780  CG1 VAL B 370     -44.785  -0.836 -29.106  0.00  0.00           C  
ATOM   2781  CG2 VAL B 370     -45.360   1.557 -28.670  0.00  0.00           C  
ATOM   2782  N   ASP B 371     -48.792   0.929 -30.246  0.00  0.00           N  
ATOM   2783  CA  ASP B 371     -49.968   1.796 -30.260  0.00  0.00           C  
ATOM   2784  C   ASP B 371     -50.468   1.986 -28.836  0.00  0.00           C  
ATOM   2785  O   ASP B 371     -51.218   1.153 -28.326  0.00  0.00           O  
ATOM   2786  CB  ASP B 371     -51.056   1.159 -31.127  0.00  0.00           C  
ATOM   2787  CG  ASP B 371     -52.202   2.107 -31.436  0.00  0.00           C  
ATOM   2788  OD1 ASP B 371     -52.138   3.302 -31.090  0.00  0.00           O  
ATOM   2789  OD2 ASP B 371     -53.179   1.644 -32.061  0.00  0.00           O  
ATOM   2790  N   LEU B 372     -50.030   3.062 -28.188  0.00  0.00           N  
ATOM   2791  CA  LEU B 372     -50.248   3.256 -26.735  0.00  0.00           C  
ATOM   2792  C   LEU B 372     -50.775   4.665 -26.419  0.00  0.00           C  
ATOM   2793  O   LEU B 372     -50.035   5.483 -25.859  0.00  0.00           O  
ATOM   2794  CB  LEU B 372     -48.944   3.003 -25.965  0.00  0.00           C  
ATOM   2795  CG  LEU B 372     -48.181   1.689 -26.195  0.00  0.00           C  
ATOM   2796  CD1 LEU B 372     -46.864   1.649 -25.435  0.00  0.00           C  
ATOM   2797  CD2 LEU B 372     -49.047   0.482 -25.840  0.00  0.00           C  
ATOM   2798  N   PRO B 373     -52.057   4.952 -26.771  0.00  0.00           N  
ATOM   2799  CA  PRO B 373     -52.611   6.330 -26.705  0.00  0.00           C  
ATOM   2800  C   PRO B 373     -52.658   6.957 -25.319  0.00  0.00           C  
ATOM   2801  O   PRO B 373     -52.734   8.172 -25.218  0.00  0.00           O  
ATOM   2802  CB  PRO B 373     -54.039   6.181 -27.269  0.00  0.00           C  
ATOM   2803  CG  PRO B 373     -54.353   4.719 -27.174  0.00  0.00           C  
ATOM   2804  CD  PRO B 373     -53.038   4.006 -27.343  0.00  0.00           C  
ATOM   2805  N   SER B 374     -52.604   6.142 -24.269  0.00  0.00           N  
ATOM   2806  CA  SER B 374     -52.621   6.648 -22.908  0.00  0.00           C  
ATOM   2807  C   SER B 374     -51.223   6.808 -22.311  0.00  0.00           C  
ATOM   2808  O   SER B 374     -51.083   7.259 -21.181  0.00  0.00           O  
ATOM   2809  CB  SER B 374     -53.441   5.719 -22.012  0.00  0.00           C  
ATOM   2810  OG  SER B 374     -54.713   5.503 -22.568  0.00  0.00           O  
ATOM   2811  N   LEU B 375     -50.197   6.441 -23.068  0.00  0.00           N  
ATOM   2812  CA  LEU B 375     -48.847   6.353 -22.530  0.00  0.00           C  
ATOM   2813  C   LEU B 375     -48.236   7.706 -22.213  0.00  0.00           C  
ATOM   2814  O   LEU B 375     -48.196   8.585 -23.066  0.00  0.00           O  
ATOM   2815  CB  LEU B 375     -47.941   5.581 -23.487  0.00  0.00           C  
ATOM   2816  CG  LEU B 375     -46.584   5.120 -22.952  0.00  0.00           C  
ATOM   2817  CD1 LEU B 375     -46.720   3.854 -22.115  0.00  0.00           C  
ATOM   2818  CD2 LEU B 375     -45.667   4.879 -24.137  0.00  0.00           C  
ATOM   2819  N   GLU B 376     -47.746   7.828 -20.980  0.00  0.00           N  
ATOM   2820  CA  GLU B 376     -47.062   9.017 -20.459  0.00  0.00           C  
ATOM   2821  C   GLU B 376     -45.613   8.748 -20.081  0.00  0.00           C  
ATOM   2822  O   GLU B 376     -44.789   9.654 -20.099  0.00  0.00           O  
ATOM   2823  CB  GLU B 376     -47.774   9.526 -19.214  0.00  0.00           C  
ATOM   2824  CG  GLU B 376     -49.138  10.116 -19.495  0.00  0.00           C  
ATOM   2825  CD  GLU B 376     -49.931  10.346 -18.235  0.00  0.00           C  
ATOM   2826  OE1 GLU B 376     -51.151  10.548 -18.340  0.00  0.00           O  
ATOM   2827  OE2 GLU B 376     -49.343  10.309 -17.134  0.00  0.00           O  
ATOM   2828  N   PHE B 377     -45.315   7.503 -19.728  0.00  0.00           N  
ATOM   2829  CA  PHE B 377     -44.000   7.119 -19.228  0.00  0.00           C  
ATOM   2830  C   PHE B 377     -43.498   5.927 -20.028  0.00  0.00           C  
ATOM   2831  O   PHE B 377     -44.137   4.870 -20.067  0.00  0.00           O  
ATOM   2832  CB  PHE B 377     -44.073   6.833 -17.711  0.00  0.00           C  
ATOM   2833  CG  PHE B 377     -42.756   6.429 -17.082  0.00  0.00           C  
ATOM   2834  CD1 PHE B 377     -41.950   7.382 -16.435  0.00  0.00           C  
ATOM   2835  CD2 PHE B 377     -42.326   5.089 -17.096  0.00  0.00           C  
ATOM   2836  CE1 PHE B 377     -40.737   7.007 -15.832  0.00  0.00           C  
ATOM   2837  CE2 PHE B 377     -41.114   4.720 -16.507  0.00  0.00           C  
ATOM   2838  CZ  PHE B 377     -40.313   5.681 -15.877  0.00  0.00           C  
ATOM   2839  N   LEU B 378     -42.369   6.118 -20.705  0.00  0.00           N  
ATOM   2840  CA  LEU B 378     -41.797   5.075 -21.555  0.00  0.00           C  
ATOM   2841  C   LEU B 378     -40.343   4.807 -21.207  0.00  0.00           C  
ATOM   2842  O   LEU B 378     -39.467   5.649 -21.428  0.00  0.00           O  
ATOM   2843  CB  LEU B 378     -41.889   5.441 -23.037  0.00  0.00           C  
ATOM   2844  CG  LEU B 378     -42.187   4.310 -24.032  0.00  0.00           C  
ATOM   2845  CD1 LEU B 378     -41.804   4.674 -25.454  0.00  0.00           C  
ATOM   2846  CD2 LEU B 378     -41.614   2.956 -23.647  0.00  0.00           C  
ATOM   2847  N   ASP B 379     -40.094   3.623 -20.671  0.00  0.00           N  
ATOM   2848  CA  ASP B 379     -38.742   3.219 -20.360  0.00  0.00           C  
ATOM   2849  C   ASP B 379     -38.388   2.023 -21.200  0.00  0.00           C  
ATOM   2850  O   ASP B 379     -38.872   0.911 -20.967  0.00  0.00           O  
ATOM   2851  CB  ASP B 379     -38.581   2.917 -18.873  0.00  0.00           C  
ATOM   2852  CG  ASP B 379     -37.167   2.490 -18.507  0.00  0.00           C  
ATOM   2853  OD1 ASP B 379     -36.960   2.144 -17.331  0.00  0.00           O  
ATOM   2854  OD2 ASP B 379     -36.263   2.484 -19.374  0.00  0.00           O  
ATOM   2855  N   LEU B 380     -37.517   2.277 -22.169  0.00  0.00           N  
ATOM   2856  CA  LEU B 380     -37.116   1.295 -23.162  0.00  0.00           C  
ATOM   2857  C   LEU B 380     -35.617   1.008 -23.088  0.00  0.00           C  
ATOM   2858  O   LEU B 380     -34.999   0.573 -24.064  0.00  0.00           O  
ATOM   2859  CB  LEU B 380     -37.504   1.806 -24.546  0.00  0.00           C  
ATOM   2860  CG  LEU B 380     -38.620   1.120 -25.352  0.00  0.00           C  
ATOM   2861  CD1 LEU B 380     -39.524   0.197 -24.542  0.00  0.00           C  
ATOM   2862  CD2 LEU B 380     -39.410   2.140 -26.170  0.00  0.00           C  
ATOM   2863  N   SER B 381     -35.043   1.243 -21.914  0.00  0.00           N  
ATOM   2864  CA  SER B 381     -33.604   1.216 -21.769  0.00  0.00           C  
ATOM   2865  C   SER B 381     -33.029  -0.193 -21.637  0.00  0.00           C  
ATOM   2866  O   SER B 381     -33.742  -1.156 -21.319  0.00  0.00           O  
ATOM   2867  CB  SER B 381     -33.165   2.101 -20.604  0.00  0.00           C  
ATOM   2868  OG  SER B 381     -33.735   1.661 -19.392  0.00  0.00           O  
ATOM   2869  N   ARG B 382     -31.734  -0.300 -21.931  0.00  0.00           N  
ATOM   2870  CA  ARG B 382     -30.936  -1.501 -21.610  0.00  0.00           C  
ATOM   2871  C   ARG B 382     -31.393  -2.769 -22.317  0.00  0.00           C  
ATOM   2872  O   ARG B 382     -31.293  -3.855 -21.769  0.00  0.00           O  
ATOM   2873  CB  ARG B 382     -30.884  -1.724 -20.094  0.00  0.00           C  
ATOM   2874  CG  ARG B 382     -30.386  -0.509 -19.344  0.00  0.00           C  
ATOM   2875  CD  ARG B 382     -30.608  -0.625 -17.853  0.00  0.00           C  
ATOM   2876  NE  ARG B 382     -29.496   0.023 -17.189  0.00  0.00           N  
ATOM   2877  CZ  ARG B 382     -29.497   1.297 -16.824  0.00  0.00           C  
ATOM   2878  NH1 ARG B 382     -30.586   2.049 -17.029  0.00  0.00           N  
ATOM   2879  NH2 ARG B 382     -28.411   1.805 -16.247  0.00  0.00           N  
ATOM   2880  N   ASN B 383     -31.880  -2.630 -23.540  0.00  0.00           N  
ATOM   2881  CA  ASN B 383     -32.312  -3.801 -24.299  0.00  0.00           C  
ATOM   2882  C   ASN B 383     -31.393  -4.149 -25.457  0.00  0.00           C  
ATOM   2883  O   ASN B 383     -31.586  -5.162 -26.101  0.00  0.00           O  
ATOM   2884  CB  ASN B 383     -33.746  -3.622 -24.824  0.00  0.00           C  
ATOM   2885  CG  ASN B 383     -34.735  -3.318 -23.725  0.00  0.00           C  
ATOM   2886  OD1 ASN B 383     -34.993  -4.149 -22.863  0.00  0.00           O  
ATOM   2887  ND2 ASN B 383     -35.288  -2.108 -23.744  0.00  0.00           N  
ATOM   2888  N   GLY B 384     -30.394  -3.306 -25.711  0.00  0.00           N  
ATOM   2889  CA  GLY B 384     -29.602  -3.391 -26.945  0.00  0.00           C  
ATOM   2890  C   GLY B 384     -30.491  -3.197 -28.165  0.00  0.00           C  
ATOM   2891  O   GLY B 384     -30.196  -3.703 -29.215  0.00  0.00           O  
ATOM   2892  N   LEU B 385     -31.602  -2.481 -28.011  0.00  0.00           N  
ATOM   2893  CA  LEU B 385     -32.580  -2.270 -29.083  0.00  0.00           C  
ATOM   2894  C   LEU B 385     -32.051  -1.443 -30.244  0.00  0.00           C  
ATOM   2895  O   LEU B 385     -31.369  -0.440 -30.046  0.00  0.00           O  
ATOM   2896  CB  LEU B 385     -33.812  -1.522 -28.543  0.00  0.00           C  
ATOM   2897  CG  LEU B 385     -35.019  -2.260 -27.990  0.00  0.00           C  
ATOM   2898  CD1 LEU B 385     -35.914  -1.261 -27.289  0.00  0.00           C  
ATOM   2899  CD2 LEU B 385     -35.781  -2.984 -29.088  0.00  0.00           C  
ATOM   2900  N   SER B 386     -32.404  -1.854 -31.451  0.00  0.00           N  
ATOM   2901  CA  SER B 386     -32.281  -0.996 -32.612  0.00  0.00           C  
ATOM   2902  C   SER B 386     -33.592  -0.254 -32.827  0.00  0.00           C  
ATOM   2903  O   SER B 386     -34.664  -0.772 -32.529  0.00  0.00           O  
ATOM   2904  CB  SER B 386     -31.957  -1.806 -33.845  0.00  0.00           C  
ATOM   2905  OG  SER B 386     -30.563  -1.811 -34.017  0.00  0.00           O  
ATOM   2906  N   PHE B 387     -33.484   0.956 -33.356  0.00  0.00           N  
ATOM   2907  CA  PHE B 387     -34.626   1.800 -33.549  0.00  0.00           C  
ATOM   2908  C   PHE B 387     -34.471   2.476 -34.893  0.00  0.00           C  
ATOM   2909  O   PHE B 387     -33.781   3.498 -35.009  0.00  0.00           O  
ATOM   2910  CB  PHE B 387     -34.673   2.823 -32.427  0.00  0.00           C  
ATOM   2911  CG  PHE B 387     -36.042   3.274 -32.081  0.00  0.00           C  
ATOM   2912  CD1 PHE B 387     -36.822   3.972 -33.011  0.00  0.00           C  
ATOM   2913  CD2 PHE B 387     -36.549   3.035 -30.811  0.00  0.00           C  
ATOM   2914  CE1 PHE B 387     -38.092   4.420 -32.680  0.00  0.00           C  
ATOM   2915  CE2 PHE B 387     -37.816   3.478 -30.466  0.00  0.00           C  
ATOM   2916  CZ  PHE B 387     -38.589   4.177 -31.404  0.00  0.00           C  
ATOM   2917  N   LYS B 388     -35.107   1.881 -35.900  0.00  0.00           N  
ATOM   2918  CA  LYS B 388     -34.880   2.222 -37.304  0.00  0.00           C  
ATOM   2919  C   LYS B 388     -35.244   3.657 -37.636  0.00  0.00           C  
ATOM   2920  O   LYS B 388     -34.608   4.241 -38.501  0.00  0.00           O  
ATOM   2921  CB  LYS B 388     -35.544   1.230 -38.290  0.00  0.00           C  
ATOM   2922  CG  LYS B 388     -37.023   0.872 -38.033  0.00  0.00           C  
ATOM   2923  CD  LYS B 388     -37.555  -0.209 -38.983  0.00  0.00           C  
ATOM   2924  CE  LYS B 388     -37.101  -1.622 -38.601  0.00  0.00           C  
ATOM   2925  NZ  LYS B 388     -38.184  -2.495 -38.059  0.00  0.00           N1+
ATOM   2926  N   GLY B 389     -36.228   4.244 -36.963  0.00  0.00           N  
ATOM   2927  CA  GLY B 389     -36.504   5.643 -37.243  0.00  0.00           C  
ATOM   2928  C   GLY B 389     -37.241   6.375 -36.150  0.00  0.00           C  
ATOM   2929  O   GLY B 389     -38.466   6.271 -36.044  0.00  0.00           O  
ATOM   2930  N   CYS B 390     -36.479   7.124 -35.361  0.00  0.00           N  
ATOM   2931  CA  CYS B 390     -36.945   7.808 -34.174  0.00  0.00           C  
ATOM   2932  C   CYS B 390     -37.025   9.328 -34.345  0.00  0.00           C  
ATOM   2933  O   CYS B 390     -36.318   9.866 -35.182  0.00  0.00           O  
ATOM   2934  CB  CYS B 390     -35.940   7.542 -33.084  0.00  0.00           C  
ATOM   2935  SG  CYS B 390     -36.729   7.200 -31.516  0.00  0.00           S  
ATOM   2936  N   CYS B 391     -37.897  10.030 -33.610  0.00  0.00           N  
ATOM   2937  CA  CYS B 391     -39.068   9.492 -32.909  0.00  0.00           C  
ATOM   2938  C   CYS B 391     -40.226  10.461 -33.140  0.00  0.00           C  
ATOM   2939  O   CYS B 391     -40.002  11.623 -33.494  0.00  0.00           O  
ATOM   2940  CB  CYS B 391     -38.861   9.343 -31.396  0.00  0.00           C  
ATOM   2941  SG  CYS B 391     -37.184   9.005 -30.825  0.00  0.00           S  
ATOM   2942  N   SER B 392     -41.454   9.971 -32.934  0.00  0.00           N  
ATOM   2943  CA  SER B 392     -42.693  10.722 -33.168  0.00  0.00           C  
ATOM   2944  C   SER B 392     -43.874   9.906 -32.661  0.00  0.00           C  
ATOM   2945  O   SER B 392     -43.720   8.720 -32.350  0.00  0.00           O  
ATOM   2946  CB  SER B 392     -42.899  11.013 -34.663  0.00  0.00           C  
ATOM   2947  OG  SER B 392     -43.020   9.794 -35.370  0.00  0.00           O  
ATOM   2948  N   GLN B 393     -45.051  10.530 -32.624  0.00  0.00           N  
ATOM   2949  CA  GLN B 393     -46.270   9.914 -32.112  0.00  0.00           C  
ATOM   2950  C   GLN B 393     -46.551   8.585 -32.795  0.00  0.00           C  
ATOM   2951  O   GLN B 393     -47.092   7.664 -32.189  0.00  0.00           O  
ATOM   2952  CB  GLN B 393     -47.467  10.879 -32.251  0.00  0.00           C  
ATOM   2953  CG  GLN B 393     -48.448  10.607 -33.394  0.00  0.00           C  
ATOM   2954  CD  GLN B 393     -49.639   9.755 -32.956  0.00  0.00           C  
ATOM   2955  OE1 GLN B 393     -50.458  10.192 -32.145  0.00  0.00           O  
ATOM   2956  NE2 GLN B 393     -49.746   8.542 -33.496  0.00  0.00           N  
ATOM   2957  N   SER B 394     -46.173   8.474 -34.057  0.00  0.00           N  
ATOM   2958  CA  SER B 394     -46.522   7.288 -34.795  0.00  0.00           C  
ATOM   2959  C   SER B 394     -45.686   6.071 -34.399  0.00  0.00           C  
ATOM   2960  O   SER B 394     -46.062   4.968 -34.721  0.00  0.00           O  
ATOM   2961  CB  SER B 394     -46.502   7.548 -36.311  0.00  0.00           C  
ATOM   2962  OG  SER B 394     -45.192   7.851 -36.760  0.00  0.00           O  
ATOM   2963  N   ASP B 395     -44.564   6.270 -33.707  0.00  0.00           N  
ATOM   2964  CA  ASP B 395     -43.798   5.150 -33.167  0.00  0.00           C  
ATOM   2965  C   ASP B 395     -44.422   4.577 -31.905  0.00  0.00           C  
ATOM   2966  O   ASP B 395     -44.189   3.420 -31.561  0.00  0.00           O  
ATOM   2967  CB  ASP B 395     -42.380   5.566 -32.828  0.00  0.00           C  
ATOM   2968  CG  ASP B 395     -41.579   5.960 -34.034  0.00  0.00           C  
ATOM   2969  OD1 ASP B 395     -41.056   7.088 -34.028  0.00  0.00           O  
ATOM   2970  OD2 ASP B 395     -41.433   5.150 -34.974  0.00  0.00           O  
ATOM   2971  N   PHE B 396     -45.198   5.394 -31.209  0.00  0.00           N  
ATOM   2972  CA  PHE B 396     -45.665   5.046 -29.884  0.00  0.00           C  
ATOM   2973  C   PHE B 396     -47.180   5.060 -29.765  0.00  0.00           C  
ATOM   2974  O   PHE B 396     -47.732   4.365 -28.906  0.00  0.00           O  
ATOM   2975  CB  PHE B 396     -45.067   5.985 -28.828  0.00  0.00           C  
ATOM   2976  CG  PHE B 396     -43.575   6.096 -28.883  0.00  0.00           C  
ATOM   2977  CD1 PHE B 396     -42.964   7.346 -28.899  0.00  0.00           C  
ATOM   2978  CD2 PHE B 396     -42.773   4.958 -28.944  0.00  0.00           C  
ATOM   2979  CE1 PHE B 396     -41.583   7.462 -28.950  0.00  0.00           C  
ATOM   2980  CE2 PHE B 396     -41.397   5.069 -29.003  0.00  0.00           C  
ATOM   2981  CZ  PHE B 396     -40.803   6.320 -28.995  0.00  0.00           C  
ATOM   2982  N   GLY B 397     -47.836   5.859 -30.614  0.00  0.00           N  
ATOM   2983  CA  GLY B 397     -49.289   5.917 -30.675  0.00  0.00           C  
ATOM   2984  C   GLY B 397     -49.857   6.861 -29.637  0.00  0.00           C  
ATOM   2985  O   GLY B 397     -51.043   6.835 -29.347  0.00  0.00           O  
ATOM   2986  N   THR B 398     -49.005   7.699 -29.068  0.00  0.00           N  
ATOM   2987  CA  THR B 398     -49.423   8.613 -28.018  0.00  0.00           C  
ATOM   2988  C   THR B 398     -48.936  10.022 -28.301  0.00  0.00           C  
ATOM   2989  O   THR B 398     -47.873  10.221 -28.901  0.00  0.00           O  
ATOM   2990  CB  THR B 398     -48.864   8.190 -26.651  0.00  0.00           C  
ATOM   2991  OG1 THR B 398     -49.331   9.100 -25.652  0.00  0.00           O  
ATOM   2992  CG2 THR B 398     -47.327   8.186 -26.648  0.00  0.00           C  
ATOM   2993  N   ILE B 399     -49.705  10.999 -27.842  0.00  0.00           N  
ATOM   2994  CA  ILE B 399     -49.260  12.388 -27.862  0.00  0.00           C  
ATOM   2995  C   ILE B 399     -48.974  12.891 -26.444  0.00  0.00           C  
ATOM   2996  O   ILE B 399     -48.572  14.033 -26.252  0.00  0.00           O  
ATOM   2997  CB  ILE B 399     -50.261  13.302 -28.596  0.00  0.00           C  
ATOM   2998  CG1 ILE B 399     -51.671  13.173 -27.992  0.00  0.00           C  
ATOM   2999  CG2 ILE B 399     -50.280  12.953 -30.074  0.00  0.00           C  
ATOM   3000  CD1 ILE B 399     -52.396  14.493 -27.860  0.00  0.00           C  
ATOM   3001  N   SER B 400     -49.131  12.009 -25.464  0.00  0.00           N  
ATOM   3002  CA  SER B 400     -49.053  12.389 -24.047  0.00  0.00           C  
ATOM   3003  C   SER B 400     -47.730  12.078 -23.333  0.00  0.00           C  
ATOM   3004  O   SER B 400     -47.621  12.308 -22.130  0.00  0.00           O  
ATOM   3005  CB  SER B 400     -50.220  11.756 -23.262  0.00  0.00           C  
ATOM   3006  OG  SER B 400     -51.430  11.920 -23.977  0.00  0.00           O  
ATOM   3007  N   LEU B 401     -46.748  11.540 -24.054  0.00  0.00           N  
ATOM   3008  CA  LEU B 401     -45.472  11.110 -23.455  0.00  0.00           C  
ATOM   3009  C   LEU B 401     -44.758  12.225 -22.713  0.00  0.00           C  
ATOM   3010  O   LEU B 401     -44.490  13.257 -23.294  0.00  0.00           O  
ATOM   3011  CB  LEU B 401     -44.507  10.624 -24.533  0.00  0.00           C  
ATOM   3012  CG  LEU B 401     -44.043   9.185 -24.674  0.00  0.00           C  
ATOM   3013  CD1 LEU B 401     -42.662   9.199 -25.313  0.00  0.00           C  
ATOM   3014  CD2 LEU B 401     -44.041   8.394 -23.365  0.00  0.00           C  
ATOM   3015  N   LYS B 402     -44.404  11.994 -21.457  0.00  0.00           N  
ATOM   3016  CA  LYS B 402     -43.648  12.979 -20.669  0.00  0.00           C  
ATOM   3017  C   LYS B 402     -42.212  12.525 -20.464  0.00  0.00           C  
ATOM   3018  O   LYS B 402     -41.308  13.316 -20.140  0.00  0.00           O  
ATOM   3019  CB  LYS B 402     -44.299  13.173 -19.296  0.00  0.00           C  
ATOM   3020  CG  LYS B 402     -45.798  13.414 -19.338  0.00  0.00           C  
ATOM   3021  CD  LYS B 402     -46.118  14.873 -19.572  0.00  0.00           C  
ATOM   3022  CE  LYS B 402     -47.618  15.062 -19.729  0.00  0.00           C  
ATOM   3023  NZ  LYS B 402     -48.385  14.541 -18.555  0.00  0.00           N1+
ATOM   3024  N   TYR B 403     -42.001  11.231 -20.645  0.00  0.00           N  
ATOM   3025  CA  TYR B 403     -40.774  10.623 -20.202  0.00  0.00           C  
ATOM   3026  C   TYR B 403     -40.457   9.504 -21.138  0.00  0.00           C  
ATOM   3027  O   TYR B 403     -41.268   8.584 -21.315  0.00  0.00           O  
ATOM   3028  CB  TYR B 403     -40.951  10.095 -18.781  0.00  0.00           C  
ATOM   3029  CG  TYR B 403     -39.728   9.444 -18.193  0.00  0.00           C  
ATOM   3030  CD1 TYR B 403     -39.003  10.073 -17.184  0.00  0.00           C  
ATOM   3031  CD2 TYR B 403     -39.303   8.199 -18.635  0.00  0.00           C  
ATOM   3032  CE1 TYR B 403     -37.897   9.472 -16.619  0.00  0.00           C  
ATOM   3033  CE2 TYR B 403     -38.193   7.588 -18.084  0.00  0.00           C  
ATOM   3034  CZ  TYR B 403     -37.503   8.226 -17.074  0.00  0.00           C  
ATOM   3035  OH  TYR B 403     -36.403   7.610 -16.538  0.00  0.00           O  
ATOM   3036  N   LEU B 404     -39.275   9.603 -21.743  0.00  0.00           N  
ATOM   3037  CA  LEU B 404     -38.796   8.621 -22.670  0.00  0.00           C  
ATOM   3038  C   LEU B 404     -37.360   8.234 -22.324  0.00  0.00           C  
ATOM   3039  O   LEU B 404     -36.441   9.061 -22.424  0.00  0.00           O  
ATOM   3040  CB  LEU B 404     -38.898   9.156 -24.094  0.00  0.00           C  
ATOM   3041  CG  LEU B 404     -38.387   8.274 -25.242  0.00  0.00           C  
ATOM   3042  CD1 LEU B 404     -39.045   6.904 -25.203  0.00  0.00           C  
ATOM   3043  CD2 LEU B 404     -38.607   8.941 -26.594  0.00  0.00           C  
ATOM   3044  N   ASP B 405     -37.168   6.979 -21.911  0.00  0.00           N  
ATOM   3045  CA  ASP B 405     -35.818   6.453 -21.695  0.00  0.00           C  
ATOM   3046  C   ASP B 405     -35.454   5.423 -22.769  0.00  0.00           C  
ATOM   3047  O   ASP B 405     -36.019   4.320 -22.834  0.00  0.00           O  
ATOM   3048  CB  ASP B 405     -35.636   5.882 -20.280  0.00  0.00           C  
ATOM   3049  CG  ASP B 405     -34.177   5.552 -19.952  0.00  0.00           C  
ATOM   3050  OD1 ASP B 405     -33.869   5.313 -18.769  0.00  0.00           O  
ATOM   3051  OD2 ASP B 405     -33.317   5.537 -20.860  0.00  0.00           O  
ATOM   3052  N   LEU B 406     -34.497   5.800 -23.606  0.00  0.00           N  
ATOM   3053  CA  LEU B 406     -34.054   4.950 -24.697  0.00  0.00           C  
ATOM   3054  C   LEU B 406     -32.553   4.689 -24.617  0.00  0.00           C  
ATOM   3055  O   LEU B 406     -31.916   4.392 -25.625  0.00  0.00           O  
ATOM   3056  CB  LEU B 406     -34.426   5.580 -26.039  0.00  0.00           C  
ATOM   3057  CG  LEU B 406     -35.852   5.343 -26.536  0.00  0.00           C  
ATOM   3058  CD1 LEU B 406     -36.159   6.258 -27.709  0.00  0.00           C  
ATOM   3059  CD2 LEU B 406     -36.059   3.899 -26.967  0.00  0.00           C  
ATOM   3060  N   SER B 407     -32.008   4.792 -23.410  0.00  0.00           N  
ATOM   3061  CA  SER B 407     -30.580   4.605 -23.162  0.00  0.00           C  
ATOM   3062  C   SER B 407     -30.168   3.122 -23.164  0.00  0.00           C  
ATOM   3063  O   SER B 407     -31.017   2.232 -23.066  0.00  0.00           O  
ATOM   3064  CB  SER B 407     -30.211   5.233 -21.825  0.00  0.00           C  
ATOM   3065  OG  SER B 407     -30.856   4.513 -20.798  0.00  0.00           O  
ATOM   3066  N   PHE B 408     -28.855   2.888 -23.288  0.00  0.00           N  
ATOM   3067  CA  PHE B 408     -28.240   1.548 -23.290  0.00  0.00           C  
ATOM   3068  C   PHE B 408     -28.858   0.611 -24.296  0.00  0.00           C  
ATOM   3069  O   PHE B 408     -29.116  -0.552 -24.006  0.00  0.00           O  
ATOM   3070  CB  PHE B 408     -28.154   0.929 -21.890  0.00  0.00           C  
ATOM   3071  CG  PHE B 408     -27.486   1.828 -20.893  0.00  0.00           C  
ATOM   3072  CD1 PHE B 408     -28.231   2.752 -20.163  0.00  0.00           C  
ATOM   3073  CD2 PHE B 408     -26.106   1.809 -20.732  0.00  0.00           C  
ATOM   3074  CE1 PHE B 408     -27.617   3.617 -19.266  0.00  0.00           C  
ATOM   3075  CE2 PHE B 408     -25.486   2.689 -19.849  0.00  0.00           C  
ATOM   3076  CZ  PHE B 408     -26.247   3.589 -19.105  0.00  0.00           C  
ATOM   3077  N   ASN B 409     -29.055   1.135 -25.499  0.00  0.00           N  
ATOM   3078  CA  ASN B 409     -29.561   0.363 -26.615  0.00  0.00           C  
ATOM   3079  C   ASN B 409     -28.581   0.375 -27.777  0.00  0.00           C  
ATOM   3080  O   ASN B 409     -27.432   0.780 -27.614  0.00  0.00           O  
ATOM   3081  CB  ASN B 409     -30.927   0.918 -27.047  0.00  0.00           C  
ATOM   3082  CG  ASN B 409     -32.030   0.563 -26.069  0.00  0.00           C  
ATOM   3083  OD1 ASN B 409     -32.210  -0.612 -25.717  0.00  0.00           O  
ATOM   3084  ND2 ASN B 409     -32.759   1.568 -25.610  0.00  0.00           N  
ATOM   3085  N   GLY B 410     -29.047  -0.064 -28.948  0.00  0.00           N  
ATOM   3086  CA  GLY B 410     -28.224  -0.160 -30.136  0.00  0.00           C  
ATOM   3087  C   GLY B 410     -28.293   1.150 -30.878  0.00  0.00           C  
ATOM   3088  O   GLY B 410     -28.365   2.211 -30.269  0.00  0.00           O  
ATOM   3089  N   VAL B 411     -28.279   1.060 -32.199  0.00  0.00           N  
ATOM   3090  CA  VAL B 411     -28.331   2.202 -33.090  0.00  0.00           C  
ATOM   3091  C   VAL B 411     -29.749   2.754 -33.154  0.00  0.00           C  
ATOM   3092  O   VAL B 411     -30.700   2.019 -33.390  0.00  0.00           O  
ATOM   3093  CB  VAL B 411     -27.848   1.823 -34.509  0.00  0.00           C  
ATOM   3094  CG1 VAL B 411     -28.051   2.993 -35.471  0.00  0.00           C  
ATOM   3095  CG2 VAL B 411     -26.380   1.444 -34.461  0.00  0.00           C  
ATOM   3096  N   ILE B 412     -29.869   4.055 -32.926  0.00  0.00           N  
ATOM   3097  CA  ILE B 412     -31.132   4.765 -32.993  0.00  0.00           C  
ATOM   3098  C   ILE B 412     -30.921   5.810 -34.078  0.00  0.00           C  
ATOM   3099  O   ILE B 412     -30.102   6.727 -33.930  0.00  0.00           O  
ATOM   3100  CB  ILE B 412     -31.522   5.407 -31.635  0.00  0.00           C  
ATOM   3101  CG1 ILE B 412     -31.784   4.331 -30.576  0.00  0.00           C  
ATOM   3102  CG2 ILE B 412     -32.766   6.274 -31.774  0.00  0.00           C  
ATOM   3103  CD1 ILE B 412     -31.850   4.827 -29.150  0.00  0.00           C  
ATOM   3104  N   THR B 413     -31.621   5.627 -35.187  0.00  0.00           N  
ATOM   3105  CA  THR B 413     -31.508   6.521 -36.319  0.00  0.00           C  
ATOM   3106  C   THR B 413     -32.581   7.580 -36.156  0.00  0.00           C  
ATOM   3107  O   THR B 413     -33.754   7.255 -36.009  0.00  0.00           O  
ATOM   3108  CB  THR B 413     -31.688   5.768 -37.661  0.00  0.00           C  
ATOM   3109  OG1 THR B 413     -30.649   4.790 -37.785  0.00  0.00           O  
ATOM   3110  CG2 THR B 413     -31.544   6.730 -38.817  0.00  0.00           C  
ATOM   3111  N   MET B 414     -32.180   8.841 -36.143  0.00  0.00           N  
ATOM   3112  CA  MET B 414     -33.144   9.916 -35.957  0.00  0.00           C  
ATOM   3113  C   MET B 414     -33.709  10.327 -37.305  0.00  0.00           C  
ATOM   3114  O   MET B 414     -32.968  10.772 -38.186  0.00  0.00           O  
ATOM   3115  CB  MET B 414     -32.503  11.099 -35.254  0.00  0.00           C  
ATOM   3116  CG  MET B 414     -31.882  10.759 -33.903  0.00  0.00           C  
ATOM   3117  SD  MET B 414     -33.062  10.189 -32.656  0.00  0.00           S  
ATOM   3118  CE  MET B 414     -34.347  11.434 -32.795  0.00  0.00           C  
ATOM   3119  N   SER B 415     -35.015  10.140 -37.478  0.00  0.00           N  
ATOM   3120  CA  SER B 415     -35.662  10.538 -38.733  0.00  0.00           C  
ATOM   3121  C   SER B 415     -36.832  11.495 -38.519  0.00  0.00           C  
ATOM   3122  O   SER B 415     -37.401  12.008 -39.474  0.00  0.00           O  
ATOM   3123  CB  SER B 415     -36.084   9.315 -39.544  0.00  0.00           C  
ATOM   3124  OG  SER B 415     -36.903   8.470 -38.765  0.00  0.00           O  
ATOM   3125  N   SER B 416     -37.173  11.749 -37.265  0.00  0.00           N  
ATOM   3126  CA  SER B 416     -38.289  12.617 -36.961  0.00  0.00           C  
ATOM   3127  C   SER B 416     -37.995  13.397 -35.678  0.00  0.00           C  
ATOM   3128  O   SER B 416     -37.484  12.841 -34.690  0.00  0.00           O  
ATOM   3129  CB  SER B 416     -39.569  11.785 -36.837  0.00  0.00           C  
ATOM   3130  OG  SER B 416     -40.670  12.563 -36.412  0.00  0.00           O  
ATOM   3131  N   ASN B 417     -38.291  14.693 -35.688  0.00  0.00           N  
ATOM   3132  CA  ASN B 417     -37.996  15.496 -34.509  0.00  0.00           C  
ATOM   3133  C   ASN B 417     -39.140  15.598 -33.528  0.00  0.00           C  
ATOM   3134  O   ASN B 417     -39.580  16.681 -33.183  0.00  0.00           O  
ATOM   3135  CB  ASN B 417     -37.452  16.867 -34.870  0.00  0.00           C  
ATOM   3136  CG  ASN B 417     -38.150  17.487 -36.044  0.00  0.00           C  
ATOM   3137  OD1 ASN B 417     -39.272  17.110 -36.400  0.00  0.00           O  
ATOM   3138  ND2 ASN B 417     -37.492  18.468 -36.650  0.00  0.00           N  
ATOM   3139  N   PHE B 418     -39.614  14.440 -33.088  0.00  0.00           N  
ATOM   3140  CA  PHE B 418     -40.568  14.358 -31.995  0.00  0.00           C  
ATOM   3141  C   PHE B 418     -41.918  15.013 -32.257  0.00  0.00           C  
ATOM   3142  O   PHE B 418     -42.541  15.527 -31.340  0.00  0.00           O  
ATOM   3143  CB  PHE B 418     -39.930  14.857 -30.690  0.00  0.00           C  
ATOM   3144  CG  PHE B 418     -38.752  14.037 -30.259  0.00  0.00           C  
ATOM   3145  CD1 PHE B 418     -37.479  14.329 -30.724  0.00  0.00           C  
ATOM   3146  CD2 PHE B 418     -38.923  12.939 -29.423  0.00  0.00           C  
ATOM   3147  CE1 PHE B 418     -36.391  13.563 -30.347  0.00  0.00           C  
ATOM   3148  CE2 PHE B 418     -37.835  12.153 -29.049  0.00  0.00           C  
ATOM   3149  CZ  PHE B 418     -36.567  12.468 -29.510  0.00  0.00           C  
ATOM   3150  N   LEU B 419     -42.382  14.950 -33.499  0.00  0.00           N  
ATOM   3151  CA  LEU B 419     -43.744  15.367 -33.807  0.00  0.00           C  
ATOM   3152  C   LEU B 419     -44.726  14.568 -32.989  0.00  0.00           C  
ATOM   3153  O   LEU B 419     -44.661  13.347 -32.960  0.00  0.00           O  
ATOM   3154  CB  LEU B 419     -44.065  15.154 -35.280  0.00  0.00           C  
ATOM   3155  CG  LEU B 419     -43.673  16.288 -36.212  0.00  0.00           C  
ATOM   3156  CD1 LEU B 419     -44.122  15.909 -37.608  0.00  0.00           C  
ATOM   3157  CD2 LEU B 419     -44.322  17.598 -35.774  0.00  0.00           C  
ATOM   3158  N   GLY B 420     -45.636  15.264 -32.326  0.00  0.00           N  
ATOM   3159  CA  GLY B 420     -46.680  14.608 -31.562  0.00  0.00           C  
ATOM   3160  C   GLY B 420     -46.227  14.321 -30.150  0.00  0.00           C  
ATOM   3161  O   GLY B 420     -47.044  13.973 -29.303  0.00  0.00           O  
ATOM   3162  N   LEU B 421     -44.928  14.475 -29.899  0.00  0.00           N  
ATOM   3163  CA  LEU B 421     -44.346  14.216 -28.571  0.00  0.00           C  
ATOM   3164  C   LEU B 421     -43.948  15.501 -27.852  0.00  0.00           C  
ATOM   3165  O   LEU B 421     -43.063  15.495 -27.007  0.00  0.00           O  
ATOM   3166  CB  LEU B 421     -43.153  13.267 -28.677  0.00  0.00           C  
ATOM   3167  CG  LEU B 421     -43.425  11.933 -29.392  0.00  0.00           C  
ATOM   3168  CD1 LEU B 421     -42.175  11.072 -29.441  0.00  0.00           C  
ATOM   3169  CD2 LEU B 421     -44.593  11.182 -28.765  0.00  0.00           C  
ATOM   3170  N   GLU B 422     -44.645  16.587 -28.175  0.00  0.00           N  
ATOM   3171  CA  GLU B 422     -44.319  17.927 -27.686  0.00  0.00           C  
ATOM   3172  C   GLU B 422     -44.318  18.066 -26.172  0.00  0.00           C  
ATOM   3173  O   GLU B 422     -43.779  19.031 -25.651  0.00  0.00           O  
ATOM   3174  CB  GLU B 422     -45.272  18.962 -28.290  0.00  0.00           C  
ATOM   3175  CG  GLU B 422     -45.049  19.188 -29.782  0.00  0.00           C  
ATOM   3176  CD  GLU B 422     -45.805  18.200 -30.643  0.00  0.00           C  
ATOM   3177  OE1 GLU B 422     -46.684  17.506 -30.089  0.00  0.00           O  
ATOM   3178  OE2 GLU B 422     -45.521  18.125 -31.867  0.00  0.00           O  
ATOM   3179  N   GLN B 423     -44.927  17.110 -25.481  0.00  0.00           N  
ATOM   3180  CA  GLN B 423     -45.034  17.144 -24.027  0.00  0.00           C  
ATOM   3181  C   GLN B 423     -43.873  16.486 -23.302  0.00  0.00           C  
ATOM   3182  O   GLN B 423     -43.855  16.458 -22.072  0.00  0.00           O  
ATOM   3183  CB  GLN B 423     -46.316  16.454 -23.587  0.00  0.00           C  
ATOM   3184  CG  GLN B 423     -47.602  17.237 -23.806  0.00  0.00           C  
ATOM   3185  CD  GLN B 423     -48.784  16.518 -23.178  0.00  0.00           C  
ATOM   3186  OE1 GLN B 423     -49.625  17.126 -22.513  0.00  0.00           O  
ATOM   3187  NE2 GLN B 423     -48.831  15.205 -23.354  0.00  0.00           N  
ATOM   3188  N   LEU B 424     -42.920  15.933 -24.053  0.00  0.00           N  
ATOM   3189  CA  LEU B 424     -41.771  15.258 -23.445  0.00  0.00           C  
ATOM   3190  C   LEU B 424     -41.026  16.196 -22.513  0.00  0.00           C  
ATOM   3191  O   LEU B 424     -40.720  17.323 -22.892  0.00  0.00           O  
ATOM   3192  CB  LEU B 424     -40.793  14.759 -24.509  0.00  0.00           C  
ATOM   3193  CG  LEU B 424     -40.756  13.268 -24.827  0.00  0.00           C  
ATOM   3194  CD1 LEU B 424     -39.520  13.005 -25.671  0.00  0.00           C  
ATOM   3195  CD2 LEU B 424     -40.721  12.420 -23.565  0.00  0.00           C  
ATOM   3196  N   GLU B 425     -40.740  15.721 -21.309  0.00  0.00           N  
ATOM   3197  CA  GLU B 425     -39.982  16.488 -20.318  0.00  0.00           C  
ATOM   3198  C   GLU B 425     -38.638  15.856 -19.997  0.00  0.00           C  
ATOM   3199  O   GLU B 425     -37.728  16.517 -19.499  0.00  0.00           O  
ATOM   3200  CB  GLU B 425     -40.787  16.632 -19.029  0.00  0.00           C  
ATOM   3201  CG  GLU B 425     -42.044  17.467 -19.195  0.00  0.00           C  
ATOM   3202  CD  GLU B 425     -42.925  17.475 -17.963  0.00  0.00           C  
ATOM   3203  OE1 GLU B 425     -43.924  18.216 -17.972  0.00  0.00           O  
ATOM   3204  OE2 GLU B 425     -42.634  16.745 -16.995  0.00  0.00           O  
ATOM   3205  N   HIS B 426     -38.519  14.572 -20.307  0.00  0.00           N  
ATOM   3206  CA  HIS B 426     -37.349  13.803 -19.955  0.00  0.00           C  
ATOM   3207  C   HIS B 426     -37.007  12.884 -21.084  0.00  0.00           C  
ATOM   3208  O   HIS B 426     -37.827  12.052 -21.477  0.00  0.00           O  
ATOM   3209  CB  HIS B 426     -37.632  13.022 -18.674  0.00  0.00           C  
ATOM   3210  CG  HIS B 426     -36.416  12.345 -18.079  0.00  0.00           C  
ATOM   3211  ND1 HIS B 426     -35.842  11.260 -18.641  0.00  0.00           N  
ATOM   3212  CD2 HIS B 426     -35.704  12.603 -16.902  0.00  0.00           C  
ATOM   3213  CE1 HIS B 426     -34.813  10.848 -17.870  0.00  0.00           C  
ATOM   3214  NE2 HIS B 426     -34.725  11.675 -16.812  0.00  0.00           N  
ATOM   3215  N   LEU B 427     -35.797  13.031 -21.620  0.00  0.00           N  
ATOM   3216  CA  LEU B 427     -35.335  12.209 -22.715  0.00  0.00           C  
ATOM   3217  C   LEU B 427     -33.899  11.746 -22.479  0.00  0.00           C  
ATOM   3218  O   LEU B 427     -32.984  12.549 -22.263  0.00  0.00           O  
ATOM   3219  CB  LEU B 427     -35.454  12.966 -24.031  0.00  0.00           C  
ATOM   3220  CG  LEU B 427     -34.961  12.337 -25.328  0.00  0.00           C  
ATOM   3221  CD1 LEU B 427     -35.696  11.039 -25.654  0.00  0.00           C  
ATOM   3222  CD2 LEU B 427     -35.141  13.340 -26.455  0.00  0.00           C  
ATOM   3223  N   ASP B 428     -33.718  10.432 -22.532  0.00  0.00           N  
ATOM   3224  CA  ASP B 428     -32.457   9.816 -22.213  0.00  0.00           C  
ATOM   3225  C   ASP B 428     -32.094   8.863 -23.307  0.00  0.00           C  
ATOM   3226  O   ASP B 428     -32.819   7.894 -23.542  0.00  0.00           O  
ATOM   3227  CB  ASP B 428     -32.554   9.036 -20.898  0.00  0.00           C  
ATOM   3228  CG  ASP B 428     -31.187   8.761 -20.291  0.00  0.00           C  
ATOM   3229  OD1 ASP B 428     -30.174   8.757 -21.058  0.00  0.00           O  
ATOM   3230  OD2 ASP B 428     -31.114   8.594 -19.048  0.00  0.00           O  
ATOM   3231  N   PHE B 429     -30.953   9.122 -23.946  0.00  0.00           N  
ATOM   3232  CA  PHE B 429     -30.428   8.295 -25.044  0.00  0.00           C  
ATOM   3233  C   PHE B 429     -29.043   7.731 -24.670  0.00  0.00           C  
ATOM   3234  O   PHE B 429     -28.356   7.100 -25.484  0.00  0.00           O  
ATOM   3235  CB  PHE B 429     -30.248   9.166 -26.265  0.00  0.00           C  
ATOM   3236  CG  PHE B 429     -31.498   9.414 -27.065  0.00  0.00           C  
ATOM   3237  CD1 PHE B 429     -31.875  10.712 -27.379  0.00  0.00           C  
ATOM   3238  CD2 PHE B 429     -32.251   8.364 -27.579  0.00  0.00           C  
ATOM   3239  CE1 PHE B 429     -33.005  10.956 -28.159  0.00  0.00           C  
ATOM   3240  CE2 PHE B 429     -33.381   8.600 -28.358  0.00  0.00           C  
ATOM   3241  CZ  PHE B 429     -33.759   9.897 -28.644  0.00  0.00           C  
ATOM   3242  N   GLN B 430     -28.619   8.013 -23.452  0.00  0.00           N  
ATOM   3243  CA  GLN B 430     -27.298   7.642 -22.931  0.00  0.00           C  
ATOM   3244  C   GLN B 430     -26.731   6.287 -23.422  0.00  0.00           C  
ATOM   3245  O   GLN B 430     -27.374   5.255 -23.292  0.00  0.00           O  
ATOM   3246  CB  GLN B 430     -27.426   7.581 -21.415  0.00  0.00           C  
ATOM   3247  CG  GLN B 430     -26.173   7.912 -20.703  0.00  0.00           C  
ATOM   3248  CD  GLN B 430     -26.107   7.262 -19.360  0.00  0.00           C  
ATOM   3249  OE1 GLN B 430     -25.035   6.875 -18.940  0.00  0.00           O  
ATOM   3250  NE2 GLN B 430     -27.235   7.165 -18.662  0.00  0.00           N  
ATOM   3251  N   HIS B 431     -25.525   6.291 -23.968  0.00  0.00           N  
ATOM   3252  CA  HIS B 431     -24.895   5.053 -24.441  0.00  0.00           C  
ATOM   3253  C   HIS B 431     -25.604   4.324 -25.549  0.00  0.00           C  
ATOM   3254  O   HIS B 431     -25.246   3.198 -25.837  0.00  0.00           O  
ATOM   3255  CB  HIS B 431     -24.658   4.078 -23.289  0.00  0.00           C  
ATOM   3256  CG  HIS B 431     -23.577   4.513 -22.370  0.00  0.00           C  
ATOM   3257  ND1 HIS B 431     -22.279   4.252 -22.613  0.00  0.00           N  
ATOM   3258  CD2 HIS B 431     -23.621   5.270 -21.199  0.00  0.00           C  
ATOM   3259  CE1 HIS B 431     -21.526   4.788 -21.633  0.00  0.00           C  
ATOM   3260  NE2 HIS B 431     -22.346   5.415 -20.769  0.00  0.00           N  
ATOM   3261  N   SER B 432     -26.620   4.931 -26.160  0.00  0.00           N  
ATOM   3262  CA  SER B 432     -27.201   4.388 -27.384  0.00  0.00           C  
ATOM   3263  C   SER B 432     -26.483   5.033 -28.547  0.00  0.00           C  
ATOM   3264  O   SER B 432     -26.108   6.196 -28.473  0.00  0.00           O  
ATOM   3265  CB  SER B 432     -28.676   4.731 -27.474  0.00  0.00           C  
ATOM   3266  OG  SER B 432     -29.435   3.963 -26.562  0.00  0.00           O  
ATOM   3267  N   ASN B 433     -26.295   4.299 -29.635  0.00  0.00           N  
ATOM   3268  CA  ASN B 433     -25.593   4.860 -30.760  0.00  0.00           C  
ATOM   3269  C   ASN B 433     -26.568   5.701 -31.601  0.00  0.00           C  
ATOM   3270  O   ASN B 433     -27.309   5.181 -32.418  0.00  0.00           O  
ATOM   3271  CB  ASN B 433     -24.923   3.738 -31.556  0.00  0.00           C  
ATOM   3272  CG  ASN B 433     -24.015   4.243 -32.668  0.00  0.00           C  
ATOM   3273  OD1 ASN B 433     -23.289   3.453 -33.273  0.00  0.00           O  
ATOM   3274  ND2 ASN B 433     -24.035   5.546 -32.942  0.00  0.00           N  
ATOM   3275  N   LEU B 434     -26.579   7.005 -31.380  0.00  0.00           N  
ATOM   3276  CA  LEU B 434     -27.455   7.877 -32.154  0.00  0.00           C  
ATOM   3277  C   LEU B 434     -26.878   8.144 -33.503  0.00  0.00           C  
ATOM   3278  O   LEU B 434     -25.661   8.269 -33.661  0.00  0.00           O  
ATOM   3279  CB  LEU B 434     -27.670   9.205 -31.465  0.00  0.00           C  
ATOM   3280  CG  LEU B 434     -28.698   9.219 -30.349  0.00  0.00           C  
ATOM   3281  CD1 LEU B 434     -28.602  10.563 -29.643  0.00  0.00           C  
ATOM   3282  CD2 LEU B 434     -30.079   8.994 -30.929  0.00  0.00           C  
ATOM   3283  N   LYS B 435     -27.751   8.235 -34.489  0.00  0.00           N  
ATOM   3284  CA  LYS B 435     -27.304   8.584 -35.822  0.00  0.00           C  
ATOM   3285  C   LYS B 435     -28.140   9.703 -36.391  0.00  0.00           C  
ATOM   3286  O   LYS B 435     -29.274   9.915 -35.965  0.00  0.00           O  
ATOM   3287  CB  LYS B 435     -27.253   7.353 -36.729  0.00  0.00           C  
ATOM   3288  CG  LYS B 435     -25.931   6.631 -36.571  0.00  0.00           C  
ATOM   3289  CD  LYS B 435     -25.851   5.373 -37.407  0.00  0.00           C  
ATOM   3290  CE  LYS B 435     -24.703   4.498 -36.935  0.00  0.00           C  
ATOM   3291  NZ  LYS B 435     -24.771   3.203 -37.671  0.00  0.00           N1+
ATOM   3292  N   GLN B 436     -27.540  10.438 -37.326  0.00  0.00           N  
ATOM   3293  CA  GLN B 436     -28.219  11.508 -38.074  0.00  0.00           C  
ATOM   3294  C   GLN B 436     -28.532  12.720 -37.204  0.00  0.00           C  
ATOM   3295  O   GLN B 436     -29.362  13.559 -37.562  0.00  0.00           O  
ATOM   3296  CB  GLN B 436     -29.475  10.971 -38.777  0.00  0.00           C  
ATOM   3297  CG  GLN B 436     -29.178   9.768 -39.665  0.00  0.00           C  
ATOM   3298  CD  GLN B 436     -30.376   9.273 -40.466  0.00  0.00           C  
ATOM   3299  OE1 GLN B 436     -31.529   9.529 -40.119  0.00  0.00           O  
ATOM   3300  NE2 GLN B 436     -30.101   8.546 -41.538  0.00  0.00           N  
ATOM   3301  N   MET B 437     -27.832  12.828 -36.080  0.00  0.00           N  
ATOM   3302  CA  MET B 437     -28.029  13.909 -35.106  0.00  0.00           C  
ATOM   3303  C   MET B 437     -27.770  15.302 -35.645  0.00  0.00           C  
ATOM   3304  O   MET B 437     -28.342  16.266 -35.149  0.00  0.00           O  
ATOM   3305  CB  MET B 437     -27.135  13.686 -33.896  0.00  0.00           C  
ATOM   3306  CG  MET B 437     -27.655  12.618 -32.958  0.00  0.00           C  
ATOM   3307  SD  MET B 437     -28.882  13.299 -31.834  0.00  0.00           S  
ATOM   3308  CE  MET B 437     -27.871  14.407 -30.848  0.00  0.00           C  
ATOM   3309  N   SER B 438     -26.893  15.407 -36.640  0.00  0.00           N  
ATOM   3310  CA  SER B 438     -26.567  16.700 -37.240  0.00  0.00           C  
ATOM   3311  C   SER B 438     -27.225  16.934 -38.597  0.00  0.00           C  
ATOM   3312  O   SER B 438     -26.861  17.848 -39.320  0.00  0.00           O  
ATOM   3313  CB  SER B 438     -25.053  16.875 -37.345  0.00  0.00           C  
ATOM   3314  OG  SER B 438     -24.523  17.156 -36.063  0.00  0.00           O  
ATOM   3315  N   GLU B 439     -28.202  16.112 -38.942  0.00  0.00           N  
ATOM   3316  CA  GLU B 439     -28.800  16.194 -40.263  0.00  0.00           C  
ATOM   3317  C   GLU B 439     -30.043  17.080 -40.286  0.00  0.00           C  
ATOM   3318  O   GLU B 439     -30.580  17.402 -41.354  0.00  0.00           O  
ATOM   3319  CB  GLU B 439     -29.100  14.794 -40.764  0.00  0.00           C  
ATOM   3320  CG  GLU B 439     -27.848  14.074 -41.243  0.00  0.00           C  
ATOM   3321  CD  GLU B 439     -28.131  12.642 -41.634  0.00  0.00           C  
ATOM   3322  OE1 GLU B 439     -27.273  11.770 -41.366  0.00  0.00           O  
ATOM   3323  OE2 GLU B 439     -29.221  12.394 -42.196  0.00  0.00           O  
ATOM   3324  N   PHE B 440     -30.479  17.483 -39.096  0.00  0.00           N  
ATOM   3325  CA  PHE B 440     -31.605  18.392 -38.925  0.00  0.00           C  
ATOM   3326  C   PHE B 440     -31.735  18.654 -37.431  0.00  0.00           C  
ATOM   3327  O   PHE B 440     -30.965  18.093 -36.650  0.00  0.00           O  
ATOM   3328  CB  PHE B 440     -32.915  17.838 -39.538  0.00  0.00           C  
ATOM   3329  CG  PHE B 440     -33.420  16.576 -38.887  0.00  0.00           C  
ATOM   3330  CD1 PHE B 440     -34.504  16.616 -38.013  0.00  0.00           C  
ATOM   3331  CD2 PHE B 440     -32.818  15.342 -39.156  0.00  0.00           C  
ATOM   3332  CE1 PHE B 440     -34.974  15.457 -37.419  0.00  0.00           C  
ATOM   3333  CE2 PHE B 440     -33.282  14.180 -38.555  0.00  0.00           C  
ATOM   3334  CZ  PHE B 440     -34.360  14.241 -37.685  0.00  0.00           C  
ATOM   3335  N   SER B 441     -32.674  19.521 -37.041  0.00  0.00           N  
ATOM   3336  CA  SER B 441     -32.893  19.824 -35.635  0.00  0.00           C  
ATOM   3337  C   SER B 441     -33.733  18.725 -35.036  0.00  0.00           C  
ATOM   3338  O   SER B 441     -34.948  18.838 -34.971  0.00  0.00           O  
ATOM   3339  CB  SER B 441     -33.565  21.185 -35.457  0.00  0.00           C  
ATOM   3340  OG  SER B 441     -32.692  22.227 -35.850  0.00  0.00           O  
ATOM   3341  N   VAL B 442     -33.068  17.658 -34.598  0.00  0.00           N  
ATOM   3342  CA  VAL B 442     -33.751  16.429 -34.222  0.00  0.00           C  
ATOM   3343  C   VAL B 442     -34.594  16.598 -32.960  0.00  0.00           C  
ATOM   3344  O   VAL B 442     -35.422  15.730 -32.640  0.00  0.00           O  
ATOM   3345  CB  VAL B 442     -32.785  15.226 -34.068  0.00  0.00           C  
ATOM   3346  CG1 VAL B 442     -31.805  15.168 -35.227  0.00  0.00           C  
ATOM   3347  CG2 VAL B 442     -32.014  15.286 -32.764  0.00  0.00           C  
ATOM   3348  N   PHE B 443     -34.371  17.698 -32.241  0.00  0.00           N  
ATOM   3349  CA  PHE B 443     -35.120  17.956 -31.012  0.00  0.00           C  
ATOM   3350  C   PHE B 443     -36.105  19.117 -31.148  0.00  0.00           C  
ATOM   3351  O   PHE B 443     -36.668  19.551 -30.157  0.00  0.00           O  
ATOM   3352  CB  PHE B 443     -34.175  18.197 -29.822  0.00  0.00           C  
ATOM   3353  CG  PHE B 443     -33.196  17.087 -29.594  0.00  0.00           C  
ATOM   3354  CD1 PHE B 443     -33.627  15.831 -29.180  0.00  0.00           C  
ATOM   3355  CD2 PHE B 443     -31.842  17.293 -29.799  0.00  0.00           C  
ATOM   3356  CE1 PHE B 443     -32.725  14.805 -28.989  0.00  0.00           C  
ATOM   3357  CE2 PHE B 443     -30.937  16.270 -29.607  0.00  0.00           C  
ATOM   3358  CZ  PHE B 443     -31.380  15.029 -29.196  0.00  0.00           C  
ATOM   3359  N   LEU B 444     -36.345  19.583 -32.369  0.00  0.00           N  
ATOM   3360  CA  LEU B 444     -37.129  20.817 -32.597  0.00  0.00           C  
ATOM   3361  C   LEU B 444     -38.482  20.889 -31.902  0.00  0.00           C  
ATOM   3362  O   LEU B 444     -38.827  21.936 -31.400  0.00  0.00           O  
ATOM   3363  CB  LEU B 444     -37.310  21.101 -34.081  0.00  0.00           C  
ATOM   3364  CG  LEU B 444     -37.617  22.544 -34.487  0.00  0.00           C  
ATOM   3365  CD1 LEU B 444     -36.554  23.531 -34.014  0.00  0.00           C  
ATOM   3366  CD2 LEU B 444     -37.751  22.605 -36.000  0.00  0.00           C  
ATOM   3367  N   SER B 445     -39.243  19.797 -31.868  0.00  0.00           N  
ATOM   3368  CA  SER B 445     -40.579  19.828 -31.260  0.00  0.00           C  
ATOM   3369  C   SER B 445     -40.573  19.947 -29.736  0.00  0.00           C  
ATOM   3370  O   SER B 445     -41.582  20.264 -29.137  0.00  0.00           O  
ATOM   3371  CB  SER B 445     -41.362  18.589 -31.645  0.00  0.00           C  
ATOM   3372  OG  SER B 445     -41.514  18.527 -33.043  0.00  0.00           O  
ATOM   3373  N   LEU B 446     -39.421  19.722 -29.123  0.00  0.00           N  
ATOM   3374  CA  LEU B 446     -39.338  19.499 -27.687  0.00  0.00           C  
ATOM   3375  C   LEU B 446     -39.281  20.774 -26.818  0.00  0.00           C  
ATOM   3376  O   LEU B 446     -38.372  20.965 -26.013  0.00  0.00           O  
ATOM   3377  CB  LEU B 446     -38.158  18.572 -27.419  0.00  0.00           C  
ATOM   3378  CG  LEU B 446     -38.404  17.069 -27.271  0.00  0.00           C  
ATOM   3379  CD1 LEU B 446     -39.754  16.581 -27.767  0.00  0.00           C  
ATOM   3380  CD2 LEU B 446     -37.264  16.305 -27.925  0.00  0.00           C  
ATOM   3381  N   ARG B 447     -40.286  21.617 -26.963  0.00  0.00           N  
ATOM   3382  CA  ARG B 447     -40.306  22.911 -26.295  0.00  0.00           C  
ATOM   3383  C   ARG B 447     -40.455  22.795 -24.774  0.00  0.00           C  
ATOM   3384  O   ARG B 447     -40.210  23.759 -24.049  0.00  0.00           O  
ATOM   3385  CB  ARG B 447     -41.400  23.804 -26.906  0.00  0.00           C  
ATOM   3386  CG  ARG B 447     -42.768  23.636 -26.272  0.00  0.00           C  
ATOM   3387  CD  ARG B 447     -43.890  24.207 -27.133  0.00  0.00           C  
ATOM   3388  NE  ARG B 447     -44.637  23.134 -27.792  0.00  0.00           N  
ATOM   3389  CZ  ARG B 447     -45.820  23.277 -28.379  0.00  0.00           C  
ATOM   3390  NH1 ARG B 447     -46.418  24.462 -28.415  0.00  0.00           N  
ATOM   3391  NH2 ARG B 447     -46.406  22.229 -28.943  0.00  0.00           N  
ATOM   3392  N   ASN B 448     -40.853  21.611 -24.304  0.00  0.00           N  
ATOM   3393  CA  ASN B 448     -41.018  21.354 -22.873  0.00  0.00           C  
ATOM   3394  C   ASN B 448     -39.966  20.437 -22.276  0.00  0.00           C  
ATOM   3395  O   ASN B 448     -40.023  20.134 -21.084  0.00  0.00           O  
ATOM   3396  CB  ASN B 448     -42.394  20.753 -22.580  0.00  0.00           C  
ATOM   3397  CG  ASN B 448     -43.509  21.678 -22.951  0.00  0.00           C  
ATOM   3398  OD1 ASN B 448     -43.632  22.760 -22.393  0.00  0.00           O  
ATOM   3399  ND2 ASN B 448     -44.313  21.274 -23.927  0.00  0.00           N  
ATOM   3400  N   LEU B 449     -39.026  19.967 -23.090  0.00  0.00           N  
ATOM   3401  CA  LEU B 449     -38.008  19.065 -22.567  0.00  0.00           C  
ATOM   3402  C   LEU B 449     -37.217  19.760 -21.480  0.00  0.00           C  
ATOM   3403  O   LEU B 449     -36.754  20.878 -21.667  0.00  0.00           O  
ATOM   3404  CB  LEU B 449     -37.072  18.572 -23.662  0.00  0.00           C  
ATOM   3405  CG  LEU B 449     -36.380  17.273 -23.254  0.00  0.00           C  
ATOM   3406  CD1 LEU B 449     -37.359  16.097 -23.277  0.00  0.00           C  
ATOM   3407  CD2 LEU B 449     -35.189  17.010 -24.159  0.00  0.00           C  
ATOM   3408  N   ILE B 450     -37.071  19.082 -20.350  0.00  0.00           N  
ATOM   3409  CA  ILE B 450     -36.382  19.622 -19.202  0.00  0.00           C  
ATOM   3410  C   ILE B 450     -35.007  18.979 -19.048  0.00  0.00           C  
ATOM   3411  O   ILE B 450     -34.047  19.623 -18.618  0.00  0.00           O  
ATOM   3412  CB  ILE B 450     -37.264  19.423 -17.944  0.00  0.00           C  
ATOM   3413  CG1 ILE B 450     -38.384  20.482 -17.920  0.00  0.00           C  
ATOM   3414  CG2 ILE B 450     -36.447  19.390 -16.646  0.00  0.00           C  
ATOM   3415  CD1 ILE B 450     -39.563  20.031 -17.080  0.00  0.00           C  
ATOM   3416  N   TYR B 451     -34.926  17.706 -19.425  0.00  0.00           N  
ATOM   3417  CA  TYR B 451     -33.746  16.876 -19.203  0.00  0.00           C  
ATOM   3418  C   TYR B 451     -33.453  16.105 -20.495  0.00  0.00           C  
ATOM   3419  O   TYR B 451     -34.330  15.432 -21.037  0.00  0.00           O  
ATOM   3420  CB  TYR B 451     -34.037  15.892 -18.057  0.00  0.00           C  
ATOM   3421  CG  TYR B 451     -32.920  14.927 -17.716  0.00  0.00           C  
ATOM   3422  CD1 TYR B 451     -32.643  13.820 -18.522  0.00  0.00           C  
ATOM   3423  CD2 TYR B 451     -32.153  15.110 -16.568  0.00  0.00           C  
ATOM   3424  CE1 TYR B 451     -31.625  12.930 -18.193  0.00  0.00           C  
ATOM   3425  CE2 TYR B 451     -31.138  14.237 -16.224  0.00  0.00           C  
ATOM   3426  CZ  TYR B 451     -30.868  13.156 -17.034  0.00  0.00           C  
ATOM   3427  OH  TYR B 451     -29.857  12.300 -16.687  0.00  0.00           O  
ATOM   3428  N   LEU B 452     -32.226  16.220 -20.983  0.00  0.00           N  
ATOM   3429  CA  LEU B 452     -31.761  15.460 -22.135  0.00  0.00           C  
ATOM   3430  C   LEU B 452     -30.391  14.878 -21.869  0.00  0.00           C  
ATOM   3431  O   LEU B 452     -29.464  15.607 -21.555  0.00  0.00           O  
ATOM   3432  CB  LEU B 452     -31.660  16.358 -23.359  0.00  0.00           C  
ATOM   3433  CG  LEU B 452     -31.053  15.784 -24.641  0.00  0.00           C  
ATOM   3434  CD1 LEU B 452     -31.844  14.597 -25.167  0.00  0.00           C  
ATOM   3435  CD2 LEU B 452     -30.992  16.877 -25.692  0.00  0.00           C  
ATOM   3436  N   ASP B 453     -30.265  13.567 -22.018  0.00  0.00           N  
ATOM   3437  CA  ASP B 453     -28.956  12.927 -21.979  0.00  0.00           C  
ATOM   3438  C   ASP B 453     -28.665  12.228 -23.316  0.00  0.00           C  
ATOM   3439  O   ASP B 453     -29.304  11.240 -23.681  0.00  0.00           O  
ATOM   3440  CB  ASP B 453     -28.879  11.937 -20.820  0.00  0.00           C  
ATOM   3441  CG  ASP B 453     -27.464  11.450 -20.554  0.00  0.00           C  
ATOM   3442  OD1 ASP B 453     -26.575  11.614 -21.429  0.00  0.00           O  
ATOM   3443  OD2 ASP B 453     -27.235  10.893 -19.453  0.00  0.00           O  
ATOM   3444  N   ILE B 454     -27.712  12.775 -24.054  0.00  0.00           N  
ATOM   3445  CA  ILE B 454     -27.214  12.137 -25.254  0.00  0.00           C  
ATOM   3446  C   ILE B 454     -25.739  11.787 -25.060  0.00  0.00           C  
ATOM   3447  O   ILE B 454     -24.984  11.751 -26.021  0.00  0.00           O  
ATOM   3448  CB  ILE B 454     -27.404  13.029 -26.498  0.00  0.00           C  
ATOM   3449  CG1 ILE B 454     -26.815  14.423 -26.249  0.00  0.00           C  
ATOM   3450  CG2 ILE B 454     -28.889  13.125 -26.875  0.00  0.00           C  
ATOM   3451  CD1 ILE B 454     -26.472  15.199 -27.503  0.00  0.00           C  
ATOM   3452  N   SER B 455     -25.340  11.539 -23.811  0.00  0.00           N  
ATOM   3453  CA  SER B 455     -23.980  11.130 -23.483  0.00  0.00           C  
ATOM   3454  C   SER B 455     -23.621   9.802 -24.134  0.00  0.00           C  
ATOM   3455  O   SER B 455     -24.453   8.877 -24.215  0.00  0.00           O  
ATOM   3456  CB  SER B 455     -23.785  11.055 -21.959  0.00  0.00           C  
ATOM   3457  OG  SER B 455     -24.052  12.321 -21.377  0.00  0.00           O  
ATOM   3458  N   HIS B 456     -22.376   9.731 -24.604  0.00  0.00           N  
ATOM   3459  CA  HIS B 456     -21.814   8.545 -25.236  0.00  0.00           C  
ATOM   3460  C   HIS B 456     -22.727   7.991 -26.275  0.00  0.00           C  
ATOM   3461  O   HIS B 456     -23.030   6.809 -26.273  0.00  0.00           O  
ATOM   3462  CB  HIS B 456     -21.438   7.506 -24.177  0.00  0.00           C  
ATOM   3463  CG  HIS B 456     -20.627   8.089 -23.046  0.00  0.00           C  
ATOM   3464  ND1 HIS B 456     -19.283   8.245 -23.120  0.00  0.00           N  
ATOM   3465  CD2 HIS B 456     -21.017   8.617 -21.820  0.00  0.00           C  
ATOM   3466  CE1 HIS B 456     -18.837   8.817 -21.981  0.00  0.00           C  
ATOM   3467  NE2 HIS B 456     -19.902   9.045 -21.190  0.00  0.00           N  
ATOM   3468  N   THR B 457     -23.185   8.858 -27.172  0.00  0.00           N  
ATOM   3469  CA  THR B 457     -24.052   8.425 -28.258  0.00  0.00           C  
ATOM   3470  C   THR B 457     -23.342   8.458 -29.600  0.00  0.00           C  
ATOM   3471  O   THR B 457     -23.967   8.221 -30.639  0.00  0.00           O  
ATOM   3472  CB  THR B 457     -25.374   9.226 -28.334  0.00  0.00           C  
ATOM   3473  OG1 THR B 457     -25.095  10.628 -28.454  0.00  0.00           O  
ATOM   3474  CG2 THR B 457     -26.228   8.964 -27.104  0.00  0.00           C  
ATOM   3475  N   HIS B 458     -22.037   8.739 -29.554  0.00  0.00           N  
ATOM   3476  CA  HIS B 458     -21.199   8.908 -30.751  0.00  0.00           C  
ATOM   3477  C   HIS B 458     -21.775   9.949 -31.661  0.00  0.00           C  
ATOM   3478  O   HIS B 458     -21.790   9.808 -32.875  0.00  0.00           O  
ATOM   3479  CB  HIS B 458     -20.961   7.579 -31.466  0.00  0.00           C  
ATOM   3480  CG  HIS B 458     -20.347   6.529 -30.581  0.00  0.00           C  
ATOM   3481  ND1 HIS B 458     -21.049   5.477 -30.107  0.00  0.00           N  
ATOM   3482  CD2 HIS B 458     -19.061   6.422 -30.043  0.00  0.00           C  
ATOM   3483  CE1 HIS B 458     -20.245   4.719 -29.327  0.00  0.00           C  
ATOM   3484  NE2 HIS B 458     -19.031   5.301 -29.290  0.00  0.00           N  
ATOM   3485  N   THR B 459     -22.284  11.012 -31.061  0.00  0.00           N  
ATOM   3486  CA  THR B 459     -22.751  12.148 -31.821  0.00  0.00           C  
ATOM   3487  C   THR B 459     -21.554  13.015 -32.174  0.00  0.00           C  
ATOM   3488  O   THR B 459     -20.753  13.410 -31.322  0.00  0.00           O  
ATOM   3489  CB  THR B 459     -23.759  12.966 -31.008  0.00  0.00           C  
ATOM   3490  OG1 THR B 459     -24.870  12.124 -30.666  0.00  0.00           O  
ATOM   3491  CG2 THR B 459     -24.226  14.185 -31.799  0.00  0.00           C  
ATOM   3492  N   ARG B 460     -21.425  13.280 -33.453  0.00  0.00           N  
ATOM   3493  CA  ARG B 460     -20.394  14.129 -33.945  0.00  0.00           C  
ATOM   3494  C   ARG B 460     -21.155  15.395 -34.360  0.00  0.00           C  
ATOM   3495  O   ARG B 460     -21.821  15.411 -35.394  0.00  0.00           O  
ATOM   3496  CB  ARG B 460     -19.683  13.402 -35.088  0.00  0.00           C  
ATOM   3497  CG  ARG B 460     -18.715  14.211 -35.930  0.00  0.00           C  
ATOM   3498  CD  ARG B 460     -17.715  14.957 -35.084  0.00  0.00           C  
ATOM   3499  NE  ARG B 460     -16.332  14.749 -35.508  0.00  0.00           N  
ATOM   3500  CZ  ARG B 460     -15.825  15.106 -36.685  0.00  0.00           C  
ATOM   3501  NH1 ARG B 460     -16.589  15.669 -37.619  0.00  0.00           N  
ATOM   3502  NH2 ARG B 460     -14.541  14.883 -36.930  0.00  0.00           N  
ATOM   3503  N   VAL B 461     -21.102  16.423 -33.508  0.00  0.00           N  
ATOM   3504  CA  VAL B 461     -21.832  17.667 -33.733  0.00  0.00           C  
ATOM   3505  C   VAL B 461     -21.252  18.404 -34.927  0.00  0.00           C  
ATOM   3506  O   VAL B 461     -20.080  18.791 -34.913  0.00  0.00           O  
ATOM   3507  CB  VAL B 461     -21.807  18.600 -32.495  0.00  0.00           C  
ATOM   3508  CG1 VAL B 461     -22.576  19.888 -32.763  0.00  0.00           C  
ATOM   3509  CG2 VAL B 461     -22.369  17.894 -31.265  0.00  0.00           C  
ATOM   3510  N   ALA B 462     -22.076  18.576 -35.961  0.00  0.00           N  
ATOM   3511  CA  ALA B 462     -21.670  19.269 -37.166  0.00  0.00           C  
ATOM   3512  C   ALA B 462     -22.789  20.169 -37.681  0.00  0.00           C  
ATOM   3513  O   ALA B 462     -22.883  20.432 -38.874  0.00  0.00           O  
ATOM   3514  CB  ALA B 462     -21.246  18.266 -38.232  0.00  0.00           C  
ATOM   3515  N   PHE B 463     -23.631  20.641 -36.768  0.00  0.00           N  
ATOM   3516  CA  PHE B 463     -24.780  21.474 -37.106  0.00  0.00           C  
ATOM   3517  C   PHE B 463     -25.147  22.316 -35.909  0.00  0.00           C  
ATOM   3518  O   PHE B 463     -25.465  21.778 -34.848  0.00  0.00           O  
ATOM   3519  CB  PHE B 463     -25.986  20.611 -37.495  0.00  0.00           C  
ATOM   3520  CG  PHE B 463     -27.246  21.396 -37.767  0.00  0.00           C  
ATOM   3521  CD1 PHE B 463     -27.224  22.535 -38.581  0.00  0.00           C  
ATOM   3522  CD2 PHE B 463     -28.467  20.981 -37.237  0.00  0.00           C  
ATOM   3523  CE1 PHE B 463     -28.382  23.263 -38.846  0.00  0.00           C  
ATOM   3524  CE2 PHE B 463     -29.630  21.699 -37.509  0.00  0.00           C  
ATOM   3525  CZ  PHE B 463     -29.583  22.846 -38.311  0.00  0.00           C  
ATOM   3526  N   ASN B 464     -25.138  23.632 -36.091  0.00  0.00           N  
ATOM   3527  CA  ASN B 464     -25.362  24.545 -34.996  0.00  0.00           C  
ATOM   3528  C   ASN B 464     -26.809  24.607 -34.545  0.00  0.00           C  
ATOM   3529  O   ASN B 464     -27.107  25.178 -33.499  0.00  0.00           O  
ATOM   3530  CB  ASN B 464     -24.840  25.935 -35.335  0.00  0.00           C  
ATOM   3531  CG  ASN B 464     -23.328  25.967 -35.484  0.00  0.00           C  
ATOM   3532  OD1 ASN B 464     -22.639  24.999 -35.184  0.00  0.00           O  
ATOM   3533  ND2 ASN B 464     -22.809  27.086 -35.957  0.00  0.00           N  
ATOM   3534  N   GLY B 465     -27.699  24.008 -35.329  0.00  0.00           N  
ATOM   3535  CA  GLY B 465     -29.107  23.959 -34.973  0.00  0.00           C  
ATOM   3536  C   GLY B 465     -29.471  22.680 -34.253  0.00  0.00           C  
ATOM   3537  O   GLY B 465     -30.634  22.409 -34.033  0.00  0.00           O  
ATOM   3538  N   ILE B 466     -28.475  21.903 -33.856  0.00  0.00           N  
ATOM   3539  CA  ILE B 466     -28.728  20.630 -33.199  0.00  0.00           C  
ATOM   3540  C   ILE B 466     -29.639  20.730 -31.964  0.00  0.00           C  
ATOM   3541  O   ILE B 466     -30.439  19.839 -31.704  0.00  0.00           O  
ATOM   3542  CB  ILE B 466     -27.419  19.905 -32.871  0.00  0.00           C  
ATOM   3543  CG1 ILE B 466     -27.725  18.492 -32.357  0.00  0.00           C  
ATOM   3544  CG2 ILE B 466     -26.593  20.726 -31.892  0.00  0.00           C  
ATOM   3545  CD1 ILE B 466     -26.519  17.586 -32.230  0.00  0.00           C  
ATOM   3546  N   PHE B 467     -29.549  21.826 -31.224  0.00  0.00           N  
ATOM   3547  CA  PHE B 467     -30.387  21.990 -30.037  0.00  0.00           C  
ATOM   3548  C   PHE B 467     -31.504  22.993 -30.182  0.00  0.00           C  
ATOM   3549  O   PHE B 467     -32.103  23.406 -29.194  0.00  0.00           O  
ATOM   3550  CB  PHE B 467     -29.527  22.309 -28.818  0.00  0.00           C  
ATOM   3551  CG  PHE B 467     -28.569  21.211 -28.469  0.00  0.00           C  
ATOM   3552  CD1 PHE B 467     -27.226  21.480 -28.279  0.00  0.00           C  
ATOM   3553  CD2 PHE B 467     -29.008  19.893 -28.370  0.00  0.00           C  
ATOM   3554  CE1 PHE B 467     -26.342  20.452 -27.974  0.00  0.00           C  
ATOM   3555  CE2 PHE B 467     -28.132  18.871 -28.071  0.00  0.00           C  
ATOM   3556  CZ  PHE B 467     -26.799  19.144 -27.870  0.00  0.00           C  
ATOM   3557  N   ASN B 468     -31.798  23.385 -31.411  0.00  0.00           N  
ATOM   3558  CA  ASN B 468     -32.921  24.266 -31.650  0.00  0.00           C  
ATOM   3559  C   ASN B 468     -34.195  23.618 -31.134  0.00  0.00           C  
ATOM   3560  O   ASN B 468     -34.431  22.422 -31.333  0.00  0.00           O  
ATOM   3561  CB  ASN B 468     -33.056  24.611 -33.143  0.00  0.00           C  
ATOM   3562  CG  ASN B 468     -31.999  25.599 -33.627  0.00  0.00           C  
ATOM   3563  OD1 ASN B 468     -31.985  25.961 -34.792  0.00  0.00           O  
ATOM   3564  ND2 ASN B 468     -31.108  26.028 -32.739  0.00  0.00           N  
ATOM   3565  N   GLY B 469     -34.995  24.425 -30.446  0.00  0.00           N  
ATOM   3566  CA  GLY B 469     -36.288  24.003 -29.931  0.00  0.00           C  
ATOM   3567  C   GLY B 469     -36.281  23.763 -28.434  0.00  0.00           C  
ATOM   3568  O   GLY B 469     -37.342  23.715 -27.816  0.00  0.00           O  
ATOM   3569  N   LEU B 470     -35.098  23.649 -27.832  0.00  0.00           N  
ATOM   3570  CA  LEU B 470     -35.014  23.194 -26.426  0.00  0.00           C  
ATOM   3571  C   LEU B 470     -34.999  24.312 -25.373  0.00  0.00           C  
ATOM   3572  O   LEU B 470     -34.121  24.357 -24.491  0.00  0.00           O  
ATOM   3573  CB  LEU B 470     -33.830  22.234 -26.243  0.00  0.00           C  
ATOM   3574  CG  LEU B 470     -33.952  20.918 -27.011  0.00  0.00           C  
ATOM   3575  CD1 LEU B 470     -32.608  20.221 -27.115  0.00  0.00           C  
ATOM   3576  CD2 LEU B 470     -34.998  20.038 -26.350  0.00  0.00           C  
ATOM   3577  N   SER B 471     -35.999  25.193 -25.445  0.00  0.00           N  
ATOM   3578  CA  SER B 471     -36.039  26.396 -24.601  0.00  0.00           C  
ATOM   3579  C   SER B 471     -36.343  26.142 -23.112  0.00  0.00           C  
ATOM   3580  O   SER B 471     -36.050  26.984 -22.257  0.00  0.00           O  
ATOM   3581  CB  SER B 471     -36.991  27.430 -25.201  0.00  0.00           C  
ATOM   3582  OG  SER B 471     -37.931  26.801 -26.063  0.00  0.00           O  
ATOM   3583  N   SER B 472     -36.921  24.988 -22.795  0.00  0.00           N  
ATOM   3584  CA  SER B 472     -37.157  24.637 -21.405  0.00  0.00           C  
ATOM   3585  C   SER B 472     -36.040  23.788 -20.818  0.00  0.00           C  
ATOM   3586  O   SER B 472     -36.080  23.467 -19.636  0.00  0.00           O  
ATOM   3587  CB  SER B 472     -38.473  23.886 -21.266  0.00  0.00           C  
ATOM   3588  OG  SER B 472     -39.526  24.754 -21.594  0.00  0.00           O  
ATOM   3589  N   LEU B 473     -35.055  23.411 -21.637  0.00  0.00           N  
ATOM   3590  CA  LEU B 473     -33.993  22.515 -21.181  0.00  0.00           C  
ATOM   3591  C   LEU B 473     -33.242  23.079 -20.001  0.00  0.00           C  
ATOM   3592  O   LEU B 473     -32.802  24.235 -20.031  0.00  0.00           O  
ATOM   3593  CB  LEU B 473     -32.986  22.188 -22.291  0.00  0.00           C  
ATOM   3594  CG  LEU B 473     -32.291  20.857 -22.028  0.00  0.00           C  
ATOM   3595  CD1 LEU B 473     -33.307  19.711 -22.118  0.00  0.00           C  
ATOM   3596  CD2 LEU B 473     -31.143  20.660 -23.003  0.00  0.00           C  
ATOM   3597  N   GLU B 474     -33.094  22.229 -18.987  0.00  0.00           N  
ATOM   3598  CA  GLU B 474     -32.396  22.558 -17.764  0.00  0.00           C  
ATOM   3599  C   GLU B 474     -31.123  21.735 -17.609  0.00  0.00           C  
ATOM   3600  O   GLU B 474     -30.107  22.256 -17.146  0.00  0.00           O  
ATOM   3601  CB  GLU B 474     -33.326  22.365 -16.561  0.00  0.00           C  
ATOM   3602  CG  GLU B 474     -34.226  23.577 -16.347  0.00  0.00           C  
ATOM   3603  CD  GLU B 474     -35.408  23.330 -15.443  0.00  0.00           C  
ATOM   3604  OE1 GLU B 474     -35.275  22.569 -14.466  0.00  0.00           O  
ATOM   3605  OE2 GLU B 474     -36.480  23.906 -15.729  0.00  0.00           O  
ATOM   3606  N   VAL B 475     -31.184  20.463 -18.012  0.00  0.00           N  
ATOM   3607  CA  VAL B 475     -30.078  19.546 -17.860  0.00  0.00           C  
ATOM   3608  C   VAL B 475     -29.708  19.000 -19.228  0.00  0.00           C  
ATOM   3609  O   VAL B 475     -30.549  18.421 -19.922  0.00  0.00           O  
ATOM   3610  CB  VAL B 475     -30.426  18.359 -16.916  0.00  0.00           C  
ATOM   3611  CG1 VAL B 475     -29.289  17.349 -16.905  0.00  0.00           C  
ATOM   3612  CG2 VAL B 475     -30.733  18.848 -15.494  0.00  0.00           C  
ATOM   3613  N   LEU B 476     -28.456  19.201 -19.624  0.00  0.00           N  
ATOM   3614  CA  LEU B 476     -27.969  18.663 -20.883  0.00  0.00           C  
ATOM   3615  C   LEU B 476     -26.673  17.883 -20.673  0.00  0.00           C  
ATOM   3616  O   LEU B 476     -25.588  18.462 -20.450  0.00  0.00           O  
ATOM   3617  CB  LEU B 476     -27.813  19.772 -21.937  0.00  0.00           C  
ATOM   3618  CG  LEU B 476     -27.426  19.471 -23.400  0.00  0.00           C  
ATOM   3619  CD1 LEU B 476     -26.021  18.966 -23.459  0.00  0.00           C  
ATOM   3620  CD2 LEU B 476     -28.272  18.414 -24.072  0.00  0.00           C  
ATOM   3621  N   LYS B 477     -26.794  16.562 -20.730  0.00  0.00           N  
ATOM   3622  CA  LYS B 477     -25.628  15.698 -20.665  0.00  0.00           C  
ATOM   3623  C   LYS B 477     -25.289  15.260 -22.075  0.00  0.00           C  
ATOM   3624  O   LYS B 477     -26.131  14.714 -22.777  0.00  0.00           O  
ATOM   3625  CB  LYS B 477     -25.901  14.490 -19.776  0.00  0.00           C  
ATOM   3626  CG  LYS B 477     -26.234  14.881 -18.352  0.00  0.00           C  
ATOM   3627  CD  LYS B 477     -26.688  13.689 -17.528  0.00  0.00           C  
ATOM   3628  CE  LYS B 477     -27.064  14.169 -16.135  0.00  0.00           C  
ATOM   3629  NZ  LYS B 477     -27.612  13.083 -15.298  0.00  0.00           N1+
ATOM   3630  N   MET B 478     -24.061  15.525 -22.496  0.00  0.00           N  
ATOM   3631  CA  MET B 478     -23.615  15.090 -23.803  0.00  0.00           C  
ATOM   3632  C   MET B 478     -22.136  14.707 -23.766  0.00  0.00           C  
ATOM   3633  O   MET B 478     -21.407  14.965 -24.711  0.00  0.00           O  
ATOM   3634  CB  MET B 478     -23.880  16.167 -24.851  0.00  0.00           C  
ATOM   3635  CG  MET B 478     -23.363  17.549 -24.498  0.00  0.00           C  
ATOM   3636  SD  MET B 478     -23.699  18.771 -25.790  0.00  0.00           S  
ATOM   3637  CE  MET B 478     -22.761  18.067 -27.145  0.00  0.00           C  
ATOM   3638  N   ALA B 479     -21.717  14.088 -22.663  0.00  0.00           N  
ATOM   3639  CA  ALA B 479     -20.332  13.666 -22.468  0.00  0.00           C  
ATOM   3640  C   ALA B 479     -19.983  12.626 -23.522  0.00  0.00           C  
ATOM   3641  O   ALA B 479     -20.871  11.901 -23.991  0.00  0.00           O  
ATOM   3642  CB  ALA B 479     -20.141  13.092 -21.064  0.00  0.00           C  
ATOM   3643  N   GLY B 480     -18.718  12.581 -23.925  0.00  0.00           N  
ATOM   3644  CA  GLY B 480     -18.221  11.477 -24.757  0.00  0.00           C  
ATOM   3645  C   GLY B 480     -18.623  11.518 -26.215  0.00  0.00           C  
ATOM   3646  O   GLY B 480     -18.618  10.507 -26.902  0.00  0.00           O  
ATOM   3647  N   ASN B 481     -18.986  12.694 -26.692  0.00  0.00           N  
ATOM   3648  CA  ASN B 481     -19.237  12.878 -28.110  0.00  0.00           C  
ATOM   3649  C   ASN B 481     -18.093  13.681 -28.676  0.00  0.00           C  
ATOM   3650  O   ASN B 481     -17.041  13.725 -28.078  0.00  0.00           O  
ATOM   3651  CB  ASN B 481     -20.592  13.547 -28.299  0.00  0.00           C  
ATOM   3652  CG  ASN B 481     -21.718  12.678 -27.781  0.00  0.00           C  
ATOM   3653  OD1 ASN B 481     -21.869  11.526 -28.208  0.00  0.00           O  
ATOM   3654  ND2 ASN B 481     -22.498  13.205 -26.836  0.00  0.00           N  
ATOM   3655  N   SER B 482     -18.269  14.301 -29.824  0.00  0.00           N  
ATOM   3656  CA  SER B 482     -17.208  15.116 -30.366  0.00  0.00           C  
ATOM   3657  C   SER B 482     -17.809  16.183 -31.254  0.00  0.00           C  
ATOM   3658  O   SER B 482     -19.013  16.180 -31.517  0.00  0.00           O  
ATOM   3659  CB  SER B 482     -16.183  14.269 -31.125  0.00  0.00           C  
ATOM   3660  OG  SER B 482     -16.725  13.820 -32.348  0.00  0.00           O  
ATOM   3661  N   PHE B 483     -16.954  17.097 -31.697  0.00  0.00           N  
ATOM   3662  CA  PHE B 483     -17.366  18.293 -32.399  0.00  0.00           C  
ATOM   3663  C   PHE B 483     -16.492  18.462 -33.609  0.00  0.00           C  
ATOM   3664  O   PHE B 483     -15.329  18.127 -33.583  0.00  0.00           O  
ATOM   3665  CB  PHE B 483     -17.195  19.511 -31.504  0.00  0.00           C  
ATOM   3666  CG  PHE B 483     -18.174  19.564 -30.373  0.00  0.00           C  
ATOM   3667  CD1 PHE B 483     -17.877  18.964 -29.146  0.00  0.00           C  
ATOM   3668  CD2 PHE B 483     -19.398  20.212 -30.528  0.00  0.00           C  
ATOM   3669  CE1 PHE B 483     -18.785  19.017 -28.098  0.00  0.00           C  
ATOM   3670  CE2 PHE B 483     -20.308  20.249 -29.487  0.00  0.00           C  
ATOM   3671  CZ  PHE B 483     -19.998  19.664 -28.274  0.00  0.00           C  
ATOM   3672  N   GLN B 484     -17.070  18.994 -34.667  0.00  0.00           N  
ATOM   3673  CA  GLN B 484     -16.323  19.330 -35.850  0.00  0.00           C  
ATOM   3674  C   GLN B 484     -15.133  20.176 -35.425  0.00  0.00           C  
ATOM   3675  O   GLN B 484     -15.301  21.138 -34.665  0.00  0.00           O  
ATOM   3676  CB  GLN B 484     -17.211  20.105 -36.816  0.00  0.00           C  
ATOM   3677  CG  GLN B 484     -16.710  20.058 -38.247  0.00  0.00           C  
ATOM   3678  CD  GLN B 484     -17.815  20.234 -39.269  0.00  0.00           C  
ATOM   3679  OE1 GLN B 484     -18.866  20.817 -38.984  0.00  0.00           O  
ATOM   3680  NE2 GLN B 484     -17.584  19.724 -40.469  0.00  0.00           N  
ATOM   3681  N   GLU B 485     -13.936  19.790 -35.873  0.00  0.00           N  
ATOM   3682  CA  GLU B 485     -12.714  20.567 -35.606  0.00  0.00           C  
ATOM   3683  C   GLU B 485     -12.331  20.611 -34.124  0.00  0.00           C  
ATOM   3684  O   GLU B 485     -11.565  21.469 -33.708  0.00  0.00           O  
ATOM   3685  CB  GLU B 485     -12.854  22.007 -36.158  0.00  0.00           C  
ATOM   3686  CG  GLU B 485     -12.082  22.303 -37.441  0.00  0.00           C  
ATOM   3687  CD  GLU B 485     -12.093  21.148 -38.422  0.00  0.00           C  
ATOM   3688  OE1 GLU B 485     -10.999  20.652 -38.763  0.00  0.00           O  
ATOM   3689  OE2 GLU B 485     -13.193  20.723 -38.833  0.00  0.00           O  
ATOM   3690  N   ASN B 486     -12.877  19.686 -33.338  0.00  0.00           N  
ATOM   3691  CA  ASN B 486     -12.759  19.719 -31.871  0.00  0.00           C  
ATOM   3692  C   ASN B 486     -13.020  21.084 -31.251  0.00  0.00           C  
ATOM   3693  O   ASN B 486     -12.414  21.445 -30.243  0.00  0.00           O  
ATOM   3694  CB  ASN B 486     -11.411  19.160 -31.430  0.00  0.00           C  
ATOM   3695  CG  ASN B 486     -11.157  17.793 -31.998  0.00  0.00           C  
ATOM   3696  OD1 ASN B 486     -10.113  17.548 -32.599  0.00  0.00           O  
ATOM   3697  ND2 ASN B 486     -12.122  16.902 -31.852  0.00  0.00           N  
ATOM   3698  N   PHE B 487     -13.930  21.830 -31.872  0.00  0.00           N  
ATOM   3699  CA  PHE B 487     -14.241  23.220 -31.493  0.00  0.00           C  
ATOM   3700  C   PHE B 487     -15.683  23.344 -30.987  0.00  0.00           C  
ATOM   3701  O   PHE B 487     -16.620  22.864 -31.624  0.00  0.00           O  
ATOM   3702  CB  PHE B 487     -14.008  24.126 -32.712  0.00  0.00           C  
ATOM   3703  CG  PHE B 487     -14.420  25.558 -32.519  0.00  0.00           C  
ATOM   3704  CD1 PHE B 487     -15.709  25.986 -32.861  0.00  0.00           C  
ATOM   3705  CD2 PHE B 487     -13.502  26.501 -32.040  0.00  0.00           C  
ATOM   3706  CE1 PHE B 487     -16.076  27.317 -32.702  0.00  0.00           C  
ATOM   3707  CE2 PHE B 487     -13.873  27.837 -31.871  0.00  0.00           C  
ATOM   3708  CZ  PHE B 487     -15.159  28.248 -32.203  0.00  0.00           C  
ATOM   3709  N   LEU B 488     -15.871  23.991 -29.846  0.00  0.00           N  
ATOM   3710  CA  LEU B 488     -17.213  24.168 -29.336  0.00  0.00           C  
ATOM   3711  C   LEU B 488     -17.849  25.410 -29.940  0.00  0.00           C  
ATOM   3712  O   LEU B 488     -17.460  26.532 -29.590  0.00  0.00           O  
ATOM   3713  CB  LEU B 488     -17.192  24.268 -27.813  0.00  0.00           C  
ATOM   3714  CG  LEU B 488     -18.538  24.315 -27.081  0.00  0.00           C  
ATOM   3715  CD1 LEU B 488     -19.233  22.966 -27.178  0.00  0.00           C  
ATOM   3716  CD2 LEU B 488     -18.312  24.682 -25.627  0.00  0.00           C  
ATOM   3717  N   PRO B 489     -18.836  25.224 -30.845  0.00  0.00           N  
ATOM   3718  CA  PRO B 489     -19.492  26.366 -31.480  0.00  0.00           C  
ATOM   3719  C   PRO B 489     -20.665  26.834 -30.639  0.00  0.00           C  
ATOM   3720  O   PRO B 489     -20.979  26.187 -29.623  0.00  0.00           O  
ATOM   3721  CB  PRO B 489     -19.994  25.782 -32.809  0.00  0.00           C  
ATOM   3722  CG  PRO B 489     -20.109  24.304 -32.581  0.00  0.00           C  
ATOM   3723  CD  PRO B 489     -19.481  23.959 -31.247  0.00  0.00           C  
ATOM   3724  N   ASP B 490     -21.307  27.928 -31.073  0.00  0.00           N  
ATOM   3725  CA  ASP B 490     -22.445  28.531 -30.373  0.00  0.00           C  
ATOM   3726  C   ASP B 490     -23.741  27.803 -30.636  0.00  0.00           C  
ATOM   3727  O   ASP B 490     -24.605  28.305 -31.333  0.00  0.00           O  
ATOM   3728  CB  ASP B 490     -22.640  29.987 -30.783  0.00  0.00           C  
ATOM   3729  CG  ASP B 490     -21.453  30.843 -30.472  0.00  0.00           C  
ATOM   3730  OD1 ASP B 490     -21.578  32.071 -30.608  0.00  0.00           O  
ATOM   3731  OD2 ASP B 490     -20.402  30.300 -30.103  0.00  0.00           O  
ATOM   3732  N   ILE B 491     -23.888  26.635 -30.032  0.00  0.00           N  
ATOM   3733  CA  ILE B 491     -25.055  25.793 -30.237  0.00  0.00           C  
ATOM   3734  C   ILE B 491     -26.005  25.852 -29.043  0.00  0.00           C  
ATOM   3735  O   ILE B 491     -26.969  25.094 -28.991  0.00  0.00           O  
ATOM   3736  CB  ILE B 491     -24.612  24.338 -30.499  0.00  0.00           C  
ATOM   3737  CG1 ILE B 491     -23.857  23.761 -29.283  0.00  0.00           C  
ATOM   3738  CG2 ILE B 491     -23.787  24.263 -31.782  0.00  0.00           C  
ATOM   3739  CD1 ILE B 491     -23.460  22.296 -29.413  0.00  0.00           C  
ATOM   3740  N   PHE B 492     -25.739  26.752 -28.089  0.00  0.00           N  
ATOM   3741  CA  PHE B 492     -26.492  26.795 -26.821  0.00  0.00           C  
ATOM   3742  C   PHE B 492     -27.270  28.072 -26.569  0.00  0.00           C  
ATOM   3743  O   PHE B 492     -27.884  28.204 -25.515  0.00  0.00           O  
ATOM   3744  CB  PHE B 492     -25.569  26.602 -25.601  0.00  0.00           C  
ATOM   3745  CG  PHE B 492     -24.722  25.374 -25.659  0.00  0.00           C  
ATOM   3746  CD1 PHE B 492     -25.289  24.110 -25.523  0.00  0.00           C  
ATOM   3747  CD2 PHE B 492     -23.352  25.477 -25.833  0.00  0.00           C  
ATOM   3748  CE1 PHE B 492     -24.498  22.979 -25.572  0.00  0.00           C  
ATOM   3749  CE2 PHE B 492     -22.557  24.346 -25.877  0.00  0.00           C  
ATOM   3750  CZ  PHE B 492     -23.128  23.101 -25.742  0.00  0.00           C  
ATOM   3751  N   THR B 493     -27.238  29.015 -27.503  0.00  0.00           N  
ATOM   3752  CA  THR B 493     -27.715  30.365 -27.204  0.00  0.00           C  
ATOM   3753  C   THR B 493     -29.206  30.410 -26.845  0.00  0.00           C  
ATOM   3754  O   THR B 493     -29.658  31.318 -26.163  0.00  0.00           O  
ATOM   3755  CB  THR B 493     -27.378  31.368 -28.330  0.00  0.00           C  
ATOM   3756  OG1 THR B 493     -28.312  31.215 -29.401  0.00  0.00           O  
ATOM   3757  CG2 THR B 493     -25.957  31.134 -28.857  0.00  0.00           C  
ATOM   3758  N   GLU B 494     -29.942  29.401 -27.291  0.00  0.00           N  
ATOM   3759  CA  GLU B 494     -31.380  29.311 -27.132  0.00  0.00           C  
ATOM   3760  C   GLU B 494     -31.709  28.574 -25.830  0.00  0.00           C  
ATOM   3761  O   GLU B 494     -32.857  28.572 -25.369  0.00  0.00           O  
ATOM   3762  CB  GLU B 494     -31.926  28.560 -28.348  0.00  0.00           C  
ATOM   3763  CG  GLU B 494     -33.413  28.261 -28.397  0.00  0.00           C  
ATOM   3764  CD  GLU B 494     -33.869  27.832 -29.785  0.00  0.00           C  
ATOM   3765  OE1 GLU B 494     -33.178  28.165 -30.784  0.00  0.00           O  
ATOM   3766  OE2 GLU B 494     -34.932  27.184 -29.879  0.00  0.00           O  
ATOM   3767  N   LEU B 495     -30.696  27.969 -25.220  0.00  0.00           N  
ATOM   3768  CA  LEU B 495     -30.914  27.169 -24.014  0.00  0.00           C  
ATOM   3769  C   LEU B 495     -30.827  27.974 -22.702  0.00  0.00           C  
ATOM   3770  O   LEU B 495     -30.080  27.619 -21.790  0.00  0.00           O  
ATOM   3771  CB  LEU B 495     -29.980  25.941 -24.003  0.00  0.00           C  
ATOM   3772  CG  LEU B 495     -29.958  25.055 -25.268  0.00  0.00           C  
ATOM   3773  CD1 LEU B 495     -29.220  23.730 -25.074  0.00  0.00           C  
ATOM   3774  CD2 LEU B 495     -31.370  24.796 -25.784  0.00  0.00           C  
ATOM   3775  N   ARG B 496     -31.616  29.046 -22.612  0.00  0.00           N  
ATOM   3776  CA  ARG B 496     -31.552  29.984 -21.479  0.00  0.00           C  
ATOM   3777  C   ARG B 496     -31.749  29.338 -20.105  0.00  0.00           C  
ATOM   3778  O   ARG B 496     -31.165  29.799 -19.131  0.00  0.00           O  
ATOM   3779  CB  ARG B 496     -32.560  31.154 -21.623  0.00  0.00           C  
ATOM   3780  CG  ARG B 496     -32.410  32.104 -22.820  0.00  0.00           C  
ATOM   3781  CD  ARG B 496     -30.964  32.376 -23.176  0.00  0.00           C  
ATOM   3782  NE  ARG B 496     -30.686  33.744 -23.636  0.00  0.00           N  
ATOM   3783  CZ  ARG B 496     -30.894  34.213 -24.868  0.00  0.00           C  
ATOM   3784  NH1 ARG B 496     -31.446  33.459 -25.814  0.00  0.00           N  
ATOM   3785  NH2 ARG B 496     -30.564  35.464 -25.146  0.00  0.00           N  
ATOM   3786  N   ASN B 497     -32.561  28.285 -20.017  0.00  0.00           N  
ATOM   3787  CA  ASN B 497     -32.887  27.698 -18.715  0.00  0.00           C  
ATOM   3788  C   ASN B 497     -31.941  26.614 -18.238  0.00  0.00           C  
ATOM   3789  O   ASN B 497     -32.207  25.963 -17.222  0.00  0.00           O  
ATOM   3790  CB  ASN B 497     -34.344  27.209 -18.652  0.00  0.00           C  
ATOM   3791  CG  ASN B 497     -35.313  28.303 -18.224  0.00  0.00           C  
ATOM   3792  OD1 ASN B 497     -35.086  29.487 -18.492  0.00  0.00           O  
ATOM   3793  ND2 ASN B 497     -36.397  27.913 -17.543  0.00  0.00           N  
ATOM   3794  N   LEU B 498     -30.841  26.422 -18.966  0.00  0.00           N  
ATOM   3795  CA  LEU B 498     -29.858  25.410 -18.607  0.00  0.00           C  
ATOM   3796  C   LEU B 498     -29.257  25.614 -17.217  0.00  0.00           C  
ATOM   3797  O   LEU B 498     -28.764  26.699 -16.917  0.00  0.00           O  
ATOM   3798  CB  LEU B 498     -28.723  25.376 -19.631  0.00  0.00           C  
ATOM   3799  CG  LEU B 498     -28.724  24.316 -20.722  0.00  0.00           C  
ATOM   3800  CD1 LEU B 498     -27.357  24.303 -21.385  0.00  0.00           C  
ATOM   3801  CD2 LEU B 498     -29.095  22.931 -20.220  0.00  0.00           C  
ATOM   3802  N   THR B 499     -29.269  24.557 -16.402  0.00  0.00           N  
ATOM   3803  CA  THR B 499     -28.617  24.573 -15.087  0.00  0.00           C  
ATOM   3804  C   THR B 499     -27.445  23.581 -14.975  0.00  0.00           C  
ATOM   3805  O   THR B 499     -26.554  23.760 -14.132  0.00  0.00           O  
ATOM   3806  CB  THR B 499     -29.605  24.281 -13.930  0.00  0.00           C  
ATOM   3807  OG1 THR B 499     -30.148  22.960 -14.083  0.00  0.00           O  
ATOM   3808  CG2 THR B 499     -30.732  25.314 -13.877  0.00  0.00           C  
ATOM   3809  N   PHE B 500     -27.460  22.540 -15.807  0.00  0.00           N  
ATOM   3810  CA  PHE B 500     -26.467  21.463 -15.747  0.00  0.00           C  
ATOM   3811  C   PHE B 500     -26.053  21.157 -17.181  0.00  0.00           C  
ATOM   3812  O   PHE B 500     -26.901  20.880 -18.036  0.00  0.00           O  
ATOM   3813  CB  PHE B 500     -27.077  20.226 -15.079  0.00  0.00           C  
ATOM   3814  CG  PHE B 500     -26.084  19.141 -14.730  0.00  0.00           C  
ATOM   3815  CD1 PHE B 500     -25.653  18.972 -13.412  0.00  0.00           C  
ATOM   3816  CD2 PHE B 500     -25.599  18.261 -15.704  0.00  0.00           C  
ATOM   3817  CE1 PHE B 500     -24.738  17.969 -13.080  0.00  0.00           C  
ATOM   3818  CE2 PHE B 500     -24.694  17.254 -15.374  0.00  0.00           C  
ATOM   3819  CZ  PHE B 500     -24.264  17.108 -14.059  0.00  0.00           C  
ATOM   3820  N   LEU B 501     -24.759  21.259 -17.461  0.00  0.00           N  
ATOM   3821  CA  LEU B 501     -24.251  20.958 -18.785  0.00  0.00           C  
ATOM   3822  C   LEU B 501     -22.999  20.130 -18.659  0.00  0.00           C  
ATOM   3823  O   LEU B 501     -22.065  20.518 -17.973  0.00  0.00           O  
ATOM   3824  CB  LEU B 501     -23.974  22.231 -19.574  0.00  0.00           C  
ATOM   3825  CG  LEU B 501     -23.342  22.203 -20.968  0.00  0.00           C  
ATOM   3826  CD1 LEU B 501     -24.087  21.316 -21.959  0.00  0.00           C  
ATOM   3827  CD2 LEU B 501     -23.268  23.635 -21.499  0.00  0.00           C  
ATOM   3828  N   ASP B 502     -23.006  18.976 -19.321  0.00  0.00           N  
ATOM   3829  CA  ASP B 502     -21.897  18.049 -19.276  0.00  0.00           C  
ATOM   3830  C   ASP B 502     -21.273  17.892 -20.663  0.00  0.00           C  
ATOM   3831  O   ASP B 502     -21.877  17.303 -21.560  0.00  0.00           O  
ATOM   3832  CB  ASP B 502     -22.374  16.708 -18.704  0.00  0.00           C  
ATOM   3833  CG  ASP B 502     -21.283  15.680 -18.632  0.00  0.00           C  
ATOM   3834  OD1 ASP B 502     -20.139  15.957 -19.052  0.00  0.00           O  
ATOM   3835  OD2 ASP B 502     -21.582  14.571 -18.151  0.00  0.00           O  
ATOM   3836  N   LEU B 503     -20.069  18.448 -20.822  0.00  0.00           N  
ATOM   3837  CA  LEU B 503     -19.295  18.340 -22.057  0.00  0.00           C  
ATOM   3838  C   LEU B 503     -17.986  17.581 -21.880  0.00  0.00           C  
ATOM   3839  O   LEU B 503     -17.051  17.768 -22.644  0.00  0.00           O  
ATOM   3840  CB  LEU B 503     -19.028  19.724 -22.663  0.00  0.00           C  
ATOM   3841  CG  LEU B 503     -20.234  20.496 -23.178  0.00  0.00           C  
ATOM   3842  CD1 LEU B 503     -19.867  21.959 -23.310  0.00  0.00           C  
ATOM   3843  CD2 LEU B 503     -20.683  19.950 -24.522  0.00  0.00           C  
ATOM   3844  N   SER B 504     -17.933  16.702 -20.889  0.00  0.00           N  
ATOM   3845  CA  SER B 504     -16.720  15.954 -20.618  0.00  0.00           C  
ATOM   3846  C   SER B 504     -16.496  14.897 -21.698  0.00  0.00           C  
ATOM   3847  O   SER B 504     -17.444  14.483 -22.374  0.00  0.00           O  
ATOM   3848  CB  SER B 504     -16.791  15.315 -19.236  0.00  0.00           C  
ATOM   3849  OG  SER B 504     -17.882  14.438 -19.171  0.00  0.00           O  
ATOM   3850  N   GLN B 505     -15.236  14.496 -21.874  0.00  0.00           N  
ATOM   3851  CA  GLN B 505     -14.837  13.499 -22.889  0.00  0.00           C  
ATOM   3852  C   GLN B 505     -15.302  13.824 -24.312  0.00  0.00           C  
ATOM   3853  O   GLN B 505     -15.656  12.933 -25.053  0.00  0.00           O  
ATOM   3854  CB  GLN B 505     -15.338  12.106 -22.522  0.00  0.00           C  
ATOM   3855  CG  GLN B 505     -14.995  11.613 -21.132  0.00  0.00           C  
ATOM   3856  CD  GLN B 505     -15.713  10.311 -20.844  0.00  0.00           C  
ATOM   3857  OE1 GLN B 505     -15.719   9.405 -21.679  0.00  0.00           O  
ATOM   3858  NE2 GLN B 505     -16.359  10.227 -19.696  0.00  0.00           N  
ATOM   3859  N   CYS B 506     -15.317  15.093 -24.687  0.00  0.00           N  
ATOM   3860  CA  CYS B 506     -15.767  15.460 -26.041  0.00  0.00           C  
ATOM   3861  C   CYS B 506     -14.635  15.899 -26.954  0.00  0.00           C  
ATOM   3862  O   CYS B 506     -14.886  16.582 -27.939  0.00  0.00           O  
ATOM   3863  CB  CYS B 506     -16.839  16.546 -25.991  0.00  0.00           C  
ATOM   3864  SG  CYS B 506     -18.414  15.998 -25.292  0.00  0.00           S  
ATOM   3865  N   GLN B 507     -13.401  15.516 -26.623  0.00  0.00           N  
ATOM   3866  CA  GLN B 507     -12.194  15.857 -27.399  0.00  0.00           C  
ATOM   3867  C   GLN B 507     -12.028  17.333 -27.721  0.00  0.00           C  
ATOM   3868  O   GLN B 507     -11.339  17.720 -28.668  0.00  0.00           O  
ATOM   3869  CB  GLN B 507     -12.132  15.037 -28.685  0.00  0.00           C  
ATOM   3870  CG  GLN B 507     -11.910  13.557 -28.449  0.00  0.00           C  
ATOM   3871  CD  GLN B 507     -12.114  12.763 -29.723  0.00  0.00           C  
ATOM   3872  OE1 GLN B 507     -11.358  12.906 -30.683  0.00  0.00           O  
ATOM   3873  NE2 GLN B 507     -13.128  11.923 -29.737  0.00  0.00           N  
ATOM   3874  N   LEU B 508     -12.655  18.165 -26.918  0.00  0.00           N  
ATOM   3875  CA  LEU B 508     -12.611  19.594 -27.127  0.00  0.00           C  
ATOM   3876  C   LEU B 508     -11.210  20.162 -26.982  0.00  0.00           C  
ATOM   3877  O   LEU B 508     -10.434  19.729 -26.120  0.00  0.00           O  
ATOM   3878  CB  LEU B 508     -13.554  20.260 -26.147  0.00  0.00           C  
ATOM   3879  CG  LEU B 508     -14.992  20.156 -26.636  0.00  0.00           C  
ATOM   3880  CD1 LEU B 508     -15.938  20.692 -25.564  0.00  0.00           C  
ATOM   3881  CD2 LEU B 508     -15.145  20.899 -27.956  0.00  0.00           C  
ATOM   3882  N   GLU B 509     -10.907  21.131 -27.838  0.00  0.00           N  
ATOM   3883  CA  GLU B 509      -9.621  21.813 -27.856  0.00  0.00           C  
ATOM   3884  C   GLU B 509      -9.795  23.327 -27.773  0.00  0.00           C  
ATOM   3885  O   GLU B 509      -8.977  24.018 -27.177  0.00  0.00           O  
ATOM   3886  CB  GLU B 509      -8.844  21.461 -29.125  0.00  0.00           C  
ATOM   3887  CG  GLU B 509      -8.235  20.069 -29.120  0.00  0.00           C  
ATOM   3888  CD  GLU B 509      -7.763  19.626 -30.508  0.00  0.00           C  
ATOM   3889  OE1 GLU B 509      -7.899  18.428 -30.826  0.00  0.00           O  
ATOM   3890  OE2 GLU B 509      -7.255  20.461 -31.286  0.00  0.00           O  
ATOM   3891  N   GLN B 510     -10.859  23.835 -28.390  0.00  0.00           N  
ATOM   3892  CA  GLN B 510     -11.092  25.264 -28.490  0.00  0.00           C  
ATOM   3893  C   GLN B 510     -12.529  25.514 -28.131  0.00  0.00           C  
ATOM   3894  O   GLN B 510     -13.392  24.693 -28.408  0.00  0.00           O  
ATOM   3895  CB  GLN B 510     -10.864  25.760 -29.918  0.00  0.00           C  
ATOM   3896  CG  GLN B 510      -9.639  25.206 -30.632  0.00  0.00           C  
ATOM   3897  CD  GLN B 510      -8.438  26.114 -30.506  0.00  0.00           C  
ATOM   3898  OE1 GLN B 510      -8.067  26.530 -29.400  0.00  0.00           O  
ATOM   3899  NE2 GLN B 510      -7.820  26.436 -31.643  0.00  0.00           N  
ATOM   3900  N   LEU B 511     -12.778  26.660 -27.516  0.00  0.00           N  
ATOM   3901  CA  LEU B 511     -14.112  27.104 -27.204  0.00  0.00           C  
ATOM   3902  C   LEU B 511     -14.416  28.341 -28.024  0.00  0.00           C  
ATOM   3903  O   LEU B 511     -13.546  29.181 -28.236  0.00  0.00           O  
ATOM   3904  CB  LEU B 511     -14.212  27.444 -25.713  0.00  0.00           C  
ATOM   3905  CG  LEU B 511     -13.893  26.336 -24.699  0.00  0.00           C  
ATOM   3906  CD1 LEU B 511     -13.771  26.862 -23.280  0.00  0.00           C  
ATOM   3907  CD2 LEU B 511     -14.935  25.235 -24.761  0.00  0.00           C  
ATOM   3908  N   SER B 512     -15.647  28.460 -28.502  0.00  0.00           N  
ATOM   3909  CA  SER B 512     -16.113  29.750 -28.951  0.00  0.00           C  
ATOM   3910  C   SER B 512     -16.197  30.626 -27.704  0.00  0.00           C  
ATOM   3911  O   SER B 512     -16.755  30.204 -26.706  0.00  0.00           O  
ATOM   3912  CB  SER B 512     -17.472  29.616 -29.592  0.00  0.00           C  
ATOM   3913  OG  SER B 512     -18.165  30.828 -29.521  0.00  0.00           O  
ATOM   3914  N   PRO B 513     -15.603  31.835 -27.734  0.00  0.00           N  
ATOM   3915  CA  PRO B 513     -15.733  32.729 -26.570  0.00  0.00           C  
ATOM   3916  C   PRO B 513     -17.192  33.027 -26.231  0.00  0.00           C  
ATOM   3917  O   PRO B 513     -17.488  33.589 -25.179  0.00  0.00           O  
ATOM   3918  CB  PRO B 513     -15.023  34.020 -27.011  0.00  0.00           C  
ATOM   3919  CG  PRO B 513     -14.599  33.815 -28.431  0.00  0.00           C  
ATOM   3920  CD  PRO B 513     -14.661  32.350 -28.738  0.00  0.00           C  
ATOM   3921  N   THR B 514     -18.099  32.614 -27.102  0.00  0.00           N  
ATOM   3922  CA  THR B 514     -19.494  33.004 -26.991  0.00  0.00           C  
ATOM   3923  C   THR B 514     -20.426  31.817 -26.664  0.00  0.00           C  
ATOM   3924  O   THR B 514     -21.614  31.990 -26.344  0.00  0.00           O  
ATOM   3925  CB  THR B 514     -19.866  33.815 -28.253  0.00  0.00           C  
ATOM   3926  OG1 THR B 514     -19.450  35.171 -28.034  0.00  0.00           O  
ATOM   3927  CG2 THR B 514     -21.351  33.822 -28.527  0.00  0.00           C  
ATOM   3928  N   ALA B 515     -19.861  30.615 -26.674  0.00  0.00           N  
ATOM   3929  CA  ALA B 515     -20.657  29.411 -26.500  0.00  0.00           C  
ATOM   3930  C   ALA B 515     -21.590  29.493 -25.298  0.00  0.00           C  
ATOM   3931  O   ALA B 515     -22.731  29.067 -25.369  0.00  0.00           O  
ATOM   3932  CB  ALA B 515     -19.764  28.179 -26.422  0.00  0.00           C  
ATOM   3933  N   PHE B 516     -21.116  30.079 -24.212  0.00  0.00           N  
ATOM   3934  CA  PHE B 516     -21.834  30.009 -22.959  0.00  0.00           C  
ATOM   3935  C   PHE B 516     -22.539  31.285 -22.556  0.00  0.00           C  
ATOM   3936  O   PHE B 516     -23.187  31.301 -21.516  0.00  0.00           O  
ATOM   3937  CB  PHE B 516     -20.890  29.590 -21.828  0.00  0.00           C  
ATOM   3938  CG  PHE B 516     -20.174  28.288 -22.072  0.00  0.00           C  
ATOM   3939  CD1 PHE B 516     -18.791  28.238 -22.054  0.00  0.00           C  
ATOM   3940  CD2 PHE B 516     -20.882  27.115 -22.299  0.00  0.00           C  
ATOM   3941  CE1 PHE B 516     -18.116  27.043 -22.266  0.00  0.00           C  
ATOM   3942  CE2 PHE B 516     -20.221  25.921 -22.514  0.00  0.00           C  
ATOM   3943  CZ  PHE B 516     -18.832  25.880 -22.486  0.00  0.00           C  
ATOM   3944  N   ASN B 517     -22.444  32.335 -23.375  0.00  0.00           N  
ATOM   3945  CA  ASN B 517     -22.952  33.677 -23.008  0.00  0.00           C  
ATOM   3946  C   ASN B 517     -24.402  33.786 -22.518  0.00  0.00           C  
ATOM   3947  O   ASN B 517     -24.715  34.633 -21.683  0.00  0.00           O  
ATOM   3948  CB  ASN B 517     -22.693  34.694 -24.134  0.00  0.00           C  
ATOM   3949  CG  ASN B 517     -21.257  35.227 -24.123  0.00  0.00           C  
ATOM   3950  OD1 ASN B 517     -21.007  36.384 -24.456  0.00  0.00           O  
ATOM   3951  ND2 ASN B 517     -20.312  34.384 -23.729  0.00  0.00           N  
ATOM   3952  N   SER B 518     -25.283  32.939 -23.025  0.00  0.00           N  
ATOM   3953  CA  SER B 518     -26.688  33.061 -22.697  0.00  0.00           C  
ATOM   3954  C   SER B 518     -27.056  32.293 -21.426  0.00  0.00           C  
ATOM   3955  O   SER B 518     -28.113  32.504 -20.834  0.00  0.00           O  
ATOM   3956  CB  SER B 518     -27.509  32.545 -23.863  0.00  0.00           C  
ATOM   3957  OG  SER B 518     -27.364  31.147 -23.939  0.00  0.00           O  
ATOM   3958  N   LEU B 519     -26.154  31.418 -21.002  0.00  0.00           N  
ATOM   3959  CA  LEU B 519     -26.443  30.408 -19.975  0.00  0.00           C  
ATOM   3960  C   LEU B 519     -26.356  30.942 -18.541  0.00  0.00           C  
ATOM   3961  O   LEU B 519     -25.640  30.407 -17.689  0.00  0.00           O  
ATOM   3962  CB  LEU B 519     -25.521  29.196 -20.187  0.00  0.00           C  
ATOM   3963  CG  LEU B 519     -25.478  28.658 -21.619  0.00  0.00           C  
ATOM   3964  CD1 LEU B 519     -24.553  27.452 -21.704  0.00  0.00           C  
ATOM   3965  CD2 LEU B 519     -26.892  28.299 -22.079  0.00  0.00           C  
ATOM   3966  N   SER B 520     -27.121  31.986 -18.264  0.00  0.00           N  
ATOM   3967  CA  SER B 520     -26.943  32.695 -17.008  0.00  0.00           C  
ATOM   3968  C   SER B 520     -27.595  31.972 -15.839  0.00  0.00           C  
ATOM   3969  O   SER B 520     -27.501  32.420 -14.693  0.00  0.00           O  
ATOM   3970  CB  SER B 520     -27.428  34.130 -17.135  0.00  0.00           C  
ATOM   3971  OG  SER B 520     -28.750  34.121 -17.584  0.00  0.00           O  
ATOM   3972  N   SER B 521     -28.214  30.827 -16.121  0.00  0.00           N  
ATOM   3973  CA  SER B 521     -28.760  29.975 -15.065  0.00  0.00           C  
ATOM   3974  C   SER B 521     -27.916  28.733 -14.806  0.00  0.00           C  
ATOM   3975  O   SER B 521     -28.252  27.918 -13.945  0.00  0.00           O  
ATOM   3976  CB  SER B 521     -30.197  29.557 -15.386  0.00  0.00           C  
ATOM   3977  OG  SER B 521     -31.089  30.627 -15.160  0.00  0.00           O  
ATOM   3978  N   LEU B 522     -26.832  28.586 -15.549  0.00  0.00           N  
ATOM   3979  CA  LEU B 522     -25.986  27.398 -15.466  0.00  0.00           C  
ATOM   3980  C   LEU B 522     -25.268  27.283 -14.120  0.00  0.00           C  
ATOM   3981  O   LEU B 522     -24.544  28.198 -13.732  0.00  0.00           O  
ATOM   3982  CB  LEU B 522     -24.953  27.437 -16.592  0.00  0.00           C  
ATOM   3983  CG  LEU B 522     -24.212  26.151 -16.917  0.00  0.00           C  
ATOM   3984  CD1 LEU B 522     -25.191  25.048 -17.316  0.00  0.00           C  
ATOM   3985  CD2 LEU B 522     -23.210  26.428 -18.027  0.00  0.00           C  
ATOM   3986  N   GLN B 523     -25.446  26.152 -13.433  0.00  0.00           N  
ATOM   3987  CA  GLN B 523     -24.821  25.918 -12.117  0.00  0.00           C  
ATOM   3988  C   GLN B 523     -23.627  24.975 -12.171  0.00  0.00           C  
ATOM   3989  O   GLN B 523     -22.647  25.156 -11.443  0.00  0.00           O  
ATOM   3990  CB  GLN B 523     -25.851  25.396 -11.115  0.00  0.00           C  
ATOM   3991  CG  GLN B 523     -27.036  26.344 -10.970  0.00  0.00           C  
ATOM   3992  CD  GLN B 523     -28.024  25.924  -9.903  0.00  0.00           C  
ATOM   3993  OE1 GLN B 523     -28.425  26.735  -9.088  0.00  0.00           O  
ATOM   3994  NE2 GLN B 523     -28.428  24.658  -9.909  0.00  0.00           N  
ATOM   3995  N   VAL B 524     -23.722  23.969 -13.035  0.00  0.00           N  
ATOM   3996  CA  VAL B 524     -22.723  22.927 -13.120  0.00  0.00           C  
ATOM   3997  C   VAL B 524     -22.324  22.813 -14.579  0.00  0.00           C  
ATOM   3998  O   VAL B 524     -23.154  22.592 -15.450  0.00  0.00           O  
ATOM   3999  CB  VAL B 524     -23.250  21.564 -12.593  0.00  0.00           C  
ATOM   4000  CG1 VAL B 524     -22.159  20.499 -12.668  0.00  0.00           C  
ATOM   4001  CG2 VAL B 524     -23.796  21.694 -11.160  0.00  0.00           C  
ATOM   4002  N   LEU B 525     -21.041  23.024 -14.834  0.00  0.00           N  
ATOM   4003  CA  LEU B 525     -20.490  22.843 -16.155  0.00  0.00           C  
ATOM   4004  C   LEU B 525     -19.342  21.854 -16.050  0.00  0.00           C  
ATOM   4005  O   LEU B 525     -18.396  22.048 -15.259  0.00  0.00           O  
ATOM   4006  CB  LEU B 525     -20.028  24.178 -16.736  0.00  0.00           C  
ATOM   4007  CG  LEU B 525     -19.366  24.199 -18.108  0.00  0.00           C  
ATOM   4008  CD1 LEU B 525     -20.201  23.476 -19.155  0.00  0.00           C  
ATOM   4009  CD2 LEU B 525     -19.141  25.649 -18.510  0.00  0.00           C  
ATOM   4010  N   ASN B 526     -19.459  20.782 -16.828  0.00  0.00           N  
ATOM   4011  CA  ASN B 526     -18.467  19.725 -16.844  0.00  0.00           C  
ATOM   4012  C   ASN B 526     -17.605  19.769 -18.113  0.00  0.00           C  
ATOM   4013  O   ASN B 526     -18.088  19.464 -19.205  0.00  0.00           O  
ATOM   4014  CB  ASN B 526     -19.143  18.354 -16.689  0.00  0.00           C  
ATOM   4015  CG  ASN B 526     -18.181  17.289 -16.229  0.00  0.00           C  
ATOM   4016  OD1 ASN B 526     -16.978  17.420 -16.407  0.00  0.00           O  
ATOM   4017  ND2 ASN B 526     -18.697  16.228 -15.642  0.00  0.00           N  
ATOM   4018  N   MET B 527     -16.343  20.160 -17.963  0.00  0.00           N  
ATOM   4019  CA  MET B 527     -15.402  20.226 -19.089  0.00  0.00           C  
ATOM   4020  C   MET B 527     -14.284  19.195 -18.941  0.00  0.00           C  
ATOM   4021  O   MET B 527     -13.211  19.315 -19.548  0.00  0.00           O  
ATOM   4022  CB  MET B 527     -14.793  21.617 -19.157  0.00  0.00           C  
ATOM   4023  CG  MET B 527     -15.802  22.737 -19.358  0.00  0.00           C  
ATOM   4024  SD  MET B 527     -16.782  22.609 -20.875  0.00  0.00           S  
ATOM   4025  CE  MET B 527     -15.538  22.544 -22.155  0.00  0.00           C  
ATOM   4026  N   SER B 528     -14.556  18.188 -18.119  0.00  0.00           N  
ATOM   4027  CA  SER B 528     -13.595  17.164 -17.754  0.00  0.00           C  
ATOM   4028  C   SER B 528     -13.158  16.323 -18.935  0.00  0.00           C  
ATOM   4029  O   SER B 528     -13.924  16.097 -19.874  0.00  0.00           O  
ATOM   4030  CB  SER B 528     -14.225  16.227 -16.732  0.00  0.00           C  
ATOM   4031  OG  SER B 528     -13.227  15.446 -16.111  0.00  0.00           O  
ATOM   4032  N   HIS B 529     -11.924  15.841 -18.876  0.00  0.00           N  
ATOM   4033  CA  HIS B 529     -11.462  14.844 -19.818  0.00  0.00           C  
ATOM   4034  C   HIS B 529     -11.604  15.299 -21.255  0.00  0.00           C  
ATOM   4035  O   HIS B 529     -12.077  14.560 -22.119  0.00  0.00           O  
ATOM   4036  CB  HIS B 529     -12.173  13.513 -19.584  0.00  0.00           C  
ATOM   4037  CG  HIS B 529     -11.260  12.332 -19.665  0.00  0.00           C  
ATOM   4038  ND1 HIS B 529     -11.325  11.302 -18.790  0.00  0.00           N  
ATOM   4039  CD2 HIS B 529     -10.193  12.046 -20.543  0.00  0.00           C  
ATOM   4040  CE1 HIS B 529     -10.361  10.388 -19.104  0.00  0.00           C  
ATOM   4041  NE2 HIS B 529      -9.671  10.850 -20.174  0.00  0.00           N  
ATOM   4042  N   ASN B 530     -11.192  16.534 -21.509  0.00  0.00           N  
ATOM   4043  CA  ASN B 530     -11.114  17.067 -22.853  0.00  0.00           C  
ATOM   4044  C   ASN B 530      -9.653  17.385 -23.118  0.00  0.00           C  
ATOM   4045  O   ASN B 530      -8.789  16.989 -22.328  0.00  0.00           O  
ATOM   4046  CB  ASN B 530     -11.980  18.334 -22.972  0.00  0.00           C  
ATOM   4047  CG  ASN B 530     -13.435  18.019 -23.205  0.00  0.00           C  
ATOM   4048  OD1 ASN B 530     -13.785  17.297 -24.141  0.00  0.00           O  
ATOM   4049  ND2 ASN B 530     -14.292  18.547 -22.350  0.00  0.00           N  
ATOM   4050  N   ASN B 531      -9.360  18.102 -24.198  0.00  0.00           N  
ATOM   4051  CA  ASN B 531      -7.961  18.320 -24.560  0.00  0.00           C  
ATOM   4052  C   ASN B 531      -7.470  19.760 -24.465  0.00  0.00           C  
ATOM   4053  O   ASN B 531      -6.762  20.244 -25.342  0.00  0.00           O  
ATOM   4054  CB  ASN B 531      -7.640  17.646 -25.907  0.00  0.00           C  
ATOM   4055  CG  ASN B 531      -7.707  16.124 -25.812  0.00  0.00           C  
ATOM   4056  OD1 ASN B 531      -7.269  15.542 -24.820  0.00  0.00           O  
ATOM   4057  ND2 ASN B 531      -8.283  15.479 -26.823  0.00  0.00           N  
ATOM   4058  N   PHE B 532      -7.830  20.427 -23.370  0.00  0.00           N  
ATOM   4059  CA  PHE B 532      -7.326  21.770 -23.104  0.00  0.00           C  
ATOM   4060  C   PHE B 532      -5.953  21.775 -22.459  0.00  0.00           C  
ATOM   4061  O   PHE B 532      -5.673  20.994 -21.554  0.00  0.00           O  
ATOM   4062  CB  PHE B 532      -8.322  22.578 -22.273  0.00  0.00           C  
ATOM   4063  CG  PHE B 532      -9.644  22.730 -22.940  0.00  0.00           C  
ATOM   4064  CD1 PHE B 532     -10.746  22.035 -22.486  0.00  0.00           C  
ATOM   4065  CD2 PHE B 532      -9.773  23.532 -24.066  0.00  0.00           C  
ATOM   4066  CE1 PHE B 532     -11.969  22.165 -23.128  0.00  0.00           C  
ATOM   4067  CE2 PHE B 532     -10.992  23.672 -24.709  0.00  0.00           C  
ATOM   4068  CZ  PHE B 532     -12.089  22.972 -24.246  0.00  0.00           C  
ATOM   4069  N   PHE B 533      -5.110  22.678 -22.941  0.00  0.00           N  
ATOM   4070  CA  PHE B 533      -3.742  22.818 -22.467  0.00  0.00           C  
ATOM   4071  C   PHE B 533      -3.586  24.027 -21.579  0.00  0.00           C  
ATOM   4072  O   PHE B 533      -2.605  24.133 -20.840  0.00  0.00           O  
ATOM   4073  CB  PHE B 533      -2.776  22.872 -23.642  0.00  0.00           C  
ATOM   4074  CG  PHE B 533      -2.635  21.554 -24.342  0.00  0.00           C  
ATOM   4075  CD1 PHE B 533      -3.466  21.221 -25.408  0.00  0.00           C  
ATOM   4076  CD2 PHE B 533      -1.695  20.622 -23.914  0.00  0.00           C  
ATOM   4077  CE1 PHE B 533      -3.351  19.983 -26.042  0.00  0.00           C  
ATOM   4078  CE2 PHE B 533      -1.569  19.387 -24.550  0.00  0.00           C  
ATOM   4079  CZ  PHE B 533      -2.403  19.069 -25.612  0.00  0.00           C  
ATOM   4080  N   SER B 534      -4.574  24.915 -21.637  0.00  0.00           N  
ATOM   4081  CA  SER B 534      -4.596  26.096 -20.796  0.00  0.00           C  
ATOM   4082  C   SER B 534      -6.008  26.332 -20.261  0.00  0.00           C  
ATOM   4083  O   SER B 534      -6.978  25.767 -20.772  0.00  0.00           O  
ATOM   4084  CB  SER B 534      -4.066  27.322 -21.549  0.00  0.00           C  
ATOM   4085  OG  SER B 534      -4.918  27.689 -22.619  0.00  0.00           O  
ATOM   4086  N   LEU B 535      -6.109  27.149 -19.222  0.00  0.00           N  
ATOM   4087  CA  LEU B 535      -7.380  27.431 -18.596  0.00  0.00           C  
ATOM   4088  C   LEU B 535      -7.748  28.870 -18.885  0.00  0.00           C  
ATOM   4089  O   LEU B 535      -7.262  29.788 -18.225  0.00  0.00           O  
ATOM   4090  CB  LEU B 535      -7.299  27.182 -17.093  0.00  0.00           C  
ATOM   4091  CG  LEU B 535      -8.535  27.537 -16.271  0.00  0.00           C  
ATOM   4092  CD1 LEU B 535      -9.718  26.715 -16.754  0.00  0.00           C  
ATOM   4093  CD2 LEU B 535      -8.312  27.383 -14.764  0.00  0.00           C  
ATOM   4094  N   ASP B 536      -8.589  29.064 -19.895  0.00  0.00           N  
ATOM   4095  CA  ASP B 536      -9.058  30.389 -20.282  0.00  0.00           C  
ATOM   4096  C   ASP B 536     -10.394  30.620 -19.584  0.00  0.00           C  
ATOM   4097  O   ASP B 536     -11.346  29.880 -19.816  0.00  0.00           O  
ATOM   4098  CB  ASP B 536      -9.212  30.440 -21.804  0.00  0.00           C  
ATOM   4099  CG  ASP B 536      -9.620  31.819 -22.333  0.00  0.00           C  
ATOM   4100  OD1 ASP B 536      -9.723  32.813 -21.568  0.00  0.00           O  
ATOM   4101  OD2 ASP B 536      -9.833  31.893 -23.556  0.00  0.00           O  
ATOM   4102  N   THR B 537     -10.464  31.629 -18.720  0.00  0.00           N  
ATOM   4103  CA  THR B 537     -11.676  31.866 -17.934  0.00  0.00           C  
ATOM   4104  C   THR B 537     -12.691  32.717 -18.668  0.00  0.00           C  
ATOM   4105  O   THR B 537     -13.872  32.748 -18.279  0.00  0.00           O  
ATOM   4106  CB  THR B 537     -11.385  32.499 -16.553  0.00  0.00           C  
ATOM   4107  OG1 THR B 537     -10.811  33.794 -16.722  0.00  0.00           O  
ATOM   4108  CG2 THR B 537     -10.449  31.608 -15.730  0.00  0.00           C  
ATOM   4109  N   PHE B 538     -12.244  33.384 -19.733  0.00  0.00           N  
ATOM   4110  CA  PHE B 538     -13.107  34.301 -20.480  0.00  0.00           C  
ATOM   4111  C   PHE B 538     -14.484  33.747 -20.928  0.00  0.00           C  
ATOM   4112  O   PHE B 538     -15.505  34.367 -20.636  0.00  0.00           O  
ATOM   4113  CB  PHE B 538     -12.360  34.959 -21.642  0.00  0.00           C  
ATOM   4114  CG  PHE B 538     -13.163  36.021 -22.344  0.00  0.00           C  
ATOM   4115  CD1 PHE B 538     -13.338  37.281 -21.763  0.00  0.00           C  
ATOM   4116  CD2 PHE B 538     -13.751  35.766 -23.579  0.00  0.00           C  
ATOM   4117  CE1 PHE B 538     -14.088  38.269 -22.411  0.00  0.00           C  
ATOM   4118  CE2 PHE B 538     -14.486  36.745 -24.229  0.00  0.00           C  
ATOM   4119  CZ  PHE B 538     -14.654  38.000 -23.648  0.00  0.00           C  
ATOM   4120  N   PRO B 539     -14.522  32.583 -21.613  0.00  0.00           N  
ATOM   4121  CA  PRO B 539     -15.830  32.033 -22.018  0.00  0.00           C  
ATOM   4122  C   PRO B 539     -16.808  31.816 -20.872  0.00  0.00           C  
ATOM   4123  O   PRO B 539     -17.974  31.545 -21.111  0.00  0.00           O  
ATOM   4124  CB  PRO B 539     -15.472  30.665 -22.617  0.00  0.00           C  
ATOM   4125  CG  PRO B 539     -14.041  30.753 -22.999  0.00  0.00           C  
ATOM   4126  CD  PRO B 539     -13.410  31.698 -22.014  0.00  0.00           C  
ATOM   4127  N   TYR B 540     -16.349  31.931 -19.636  0.00  0.00           N  
ATOM   4128  CA  TYR B 540     -17.194  31.601 -18.496  0.00  0.00           C  
ATOM   4129  C   TYR B 540     -17.676  32.831 -17.772  0.00  0.00           C  
ATOM   4130  O   TYR B 540     -18.394  32.703 -16.783  0.00  0.00           O  
ATOM   4131  CB  TYR B 540     -16.457  30.665 -17.515  0.00  0.00           C  
ATOM   4132  CG  TYR B 540     -15.899  29.421 -18.168  0.00  0.00           C  
ATOM   4133  CD1 TYR B 540     -14.573  29.363 -18.598  0.00  0.00           C  
ATOM   4134  CD2 TYR B 540     -16.712  28.308 -18.389  0.00  0.00           C  
ATOM   4135  CE1 TYR B 540     -14.075  28.232 -19.223  0.00  0.00           C  
ATOM   4136  CE2 TYR B 540     -16.218  27.169 -19.007  0.00  0.00           C  
ATOM   4137  CZ  TYR B 540     -14.907  27.139 -19.416  0.00  0.00           C  
ATOM   4138  OH  TYR B 540     -14.441  26.007 -20.021  0.00  0.00           O  
ATOM   4139  N   LYS B 541     -17.306  34.018 -18.266  0.00  0.00           N  
ATOM   4140  CA  LYS B 541     -17.563  35.263 -17.529  0.00  0.00           C  
ATOM   4141  C   LYS B 541     -19.043  35.571 -17.304  0.00  0.00           C  
ATOM   4142  O   LYS B 541     -19.405  36.150 -16.282  0.00  0.00           O  
ATOM   4143  CB  LYS B 541     -16.836  36.478 -18.136  0.00  0.00           C  
ATOM   4144  CG  LYS B 541     -17.358  36.931 -19.492  0.00  0.00           C  
ATOM   4145  CD  LYS B 541     -17.214  38.443 -19.677  0.00  0.00           C  
ATOM   4146  CE  LYS B 541     -17.995  38.938 -20.895  0.00  0.00           C  
ATOM   4147  NZ  LYS B 541     -17.932  40.424 -21.033  0.00  0.00           N1+
ATOM   4148  N   CYS B 542     -19.891  35.185 -18.249  0.00  0.00           N  
ATOM   4149  CA  CYS B 542     -21.318  35.474 -18.131  0.00  0.00           C  
ATOM   4150  C   CYS B 542     -22.088  34.429 -17.326  0.00  0.00           C  
ATOM   4151  O   CYS B 542     -23.286  34.567 -17.108  0.00  0.00           O  
ATOM   4152  CB  CYS B 542     -21.942  35.676 -19.504  0.00  0.00           C  
ATOM   4153  SG  CYS B 542     -21.299  37.149 -20.313  0.00  0.00           S  
ATOM   4154  N   LEU B 543     -21.394  33.407 -16.849  0.00  0.00           N  
ATOM   4155  CA  LEU B 543     -22.064  32.355 -16.117  0.00  0.00           C  
ATOM   4156  C   LEU B 543     -22.322  32.753 -14.677  0.00  0.00           C  
ATOM   4157  O   LEU B 543     -21.724  32.218 -13.751  0.00  0.00           O  
ATOM   4158  CB  LEU B 543     -21.292  31.044 -16.229  0.00  0.00           C  
ATOM   4159  CG  LEU B 543     -21.069  30.587 -17.675  0.00  0.00           C  
ATOM   4160  CD1 LEU B 543     -20.203  29.347 -17.701  0.00  0.00           C  
ATOM   4161  CD2 LEU B 543     -22.393  30.330 -18.382  0.00  0.00           C  
ATOM   4162  N   ASN B 544     -23.253  33.686 -14.508  0.00  0.00           N  
ATOM   4163  CA  ASN B 544     -23.591  34.265 -13.196  0.00  0.00           C  
ATOM   4164  C   ASN B 544     -23.992  33.284 -12.091  0.00  0.00           C  
ATOM   4165  O   ASN B 544     -23.816  33.600 -10.923  0.00  0.00           O  
ATOM   4166  CB  ASN B 544     -24.699  35.302 -13.363  0.00  0.00           C  
ATOM   4167  CG  ASN B 544     -24.514  36.134 -14.607  0.00  0.00           C  
ATOM   4168  OD1 ASN B 544     -23.706  37.067 -14.631  0.00  0.00           O  
ATOM   4169  ND2 ASN B 544     -25.251  35.792 -15.660  0.00  0.00           N  
ATOM   4170  N   SER B 545     -24.548  32.126 -12.460  0.00  0.00           N  
ATOM   4171  CA  SER B 545     -24.957  31.096 -11.491  0.00  0.00           C  
ATOM   4172  C   SER B 545     -23.946  29.947 -11.339  0.00  0.00           C  
ATOM   4173  O   SER B 545     -24.190  28.984 -10.593  0.00  0.00           O  
ATOM   4174  CB  SER B 545     -26.314  30.482 -11.888  0.00  0.00           C  
ATOM   4175  OG  SER B 545     -27.307  31.464 -12.129  0.00  0.00           O  
ATOM   4176  N   LEU B 546     -22.837  30.017 -12.072  0.00  0.00           N  
ATOM   4177  CA  LEU B 546     -21.889  28.915 -12.087  0.00  0.00           C  
ATOM   4178  C   LEU B 546     -21.389  28.624 -10.688  0.00  0.00           C  
ATOM   4179  O   LEU B 546     -20.813  29.493 -10.056  0.00  0.00           O  
ATOM   4180  CB  LEU B 546     -20.704  29.215 -12.995  0.00  0.00           C  
ATOM   4181  CG  LEU B 546     -19.806  28.012 -13.312  0.00  0.00           C  
ATOM   4182  CD1 LEU B 546     -20.589  26.898 -14.001  0.00  0.00           C  
ATOM   4183  CD2 LEU B 546     -18.646  28.445 -14.184  0.00  0.00           C  
ATOM   4184  N   GLN B 547     -21.610  27.400 -10.221  0.00  0.00           N  
ATOM   4185  CA  GLN B 547     -21.132  26.961  -8.915  0.00  0.00           C  
ATOM   4186  C   GLN B 547     -20.026  25.925  -9.051  0.00  0.00           C  
ATOM   4187  O   GLN B 547     -19.022  25.968  -8.323  0.00  0.00           O  
ATOM   4188  CB  GLN B 547     -22.273  26.358  -8.094  0.00  0.00           C  
ATOM   4189  CG  GLN B 547     -23.377  27.327  -7.706  0.00  0.00           C  
ATOM   4190  CD  GLN B 547     -24.461  26.620  -6.926  0.00  0.00           C  
ATOM   4191  OE1 GLN B 547     -25.643  26.703  -7.266  0.00  0.00           O  
ATOM   4192  NE2 GLN B 547     -24.060  25.878  -5.892  0.00  0.00           N  
ATOM   4193  N   VAL B 548     -20.226  24.988  -9.970  0.00  0.00           N  
ATOM   4194  CA  VAL B 548     -19.315  23.873 -10.158  0.00  0.00           C  
ATOM   4195  C   VAL B 548     -18.787  23.874 -11.590  0.00  0.00           C  
ATOM   4196  O   VAL B 548     -19.560  23.859 -12.565  0.00  0.00           O  
ATOM   4197  CB  VAL B 548     -19.984  22.506  -9.840  0.00  0.00           C  
ATOM   4198  CG1 VAL B 548     -18.987  21.361  -9.975  0.00  0.00           C  
ATOM   4199  CG2 VAL B 548     -20.598  22.505  -8.444  0.00  0.00           C  
ATOM   4200  N   LEU B 549     -17.464  23.899 -11.704  0.00  0.00           N  
ATOM   4201  CA  LEU B 549     -16.809  23.794 -12.990  0.00  0.00           C  
ATOM   4202  C   LEU B 549     -15.737  22.728 -12.914  0.00  0.00           C  
ATOM   4203  O   LEU B 549     -14.758  22.865 -12.182  0.00  0.00           O  
ATOM   4204  CB  LEU B 549     -16.231  25.144 -13.433  0.00  0.00           C  
ATOM   4205  CG  LEU B 549     -15.456  25.164 -14.744  0.00  0.00           C  
ATOM   4206  CD1 LEU B 549     -16.364  24.789 -15.919  0.00  0.00           C  
ATOM   4207  CD2 LEU B 549     -14.780  26.516 -14.979  0.00  0.00           C  
ATOM   4208  N   ASP B 550     -15.929  21.663 -13.686  0.00  0.00           N  
ATOM   4209  CA  ASP B 550     -15.025  20.530 -13.662  0.00  0.00           C  
ATOM   4210  C   ASP B 550     -14.052  20.598 -14.836  0.00  0.00           C  
ATOM   4211  O   ASP B 550     -14.433  20.440 -15.997  0.00  0.00           O  
ATOM   4212  CB  ASP B 550     -15.817  19.212 -13.654  0.00  0.00           C  
ATOM   4213  CG  ASP B 550     -14.932  17.993 -13.374  0.00  0.00           C  
ATOM   4214  OD1 ASP B 550     -15.483  16.898 -13.135  0.00  0.00           O  
ATOM   4215  OD2 ASP B 550     -13.690  18.126 -13.388  0.00  0.00           O  
ATOM   4216  N   TYR B 551     -12.781  20.825 -14.520  0.00  0.00           N  
ATOM   4217  CA  TYR B 551     -11.738  20.911 -15.547  0.00  0.00           C  
ATOM   4218  C   TYR B 551     -10.685  19.832 -15.394  0.00  0.00           C  
ATOM   4219  O   TYR B 551      -9.564  19.961 -15.907  0.00  0.00           O  
ATOM   4220  CB  TYR B 551     -11.058  22.272 -15.506  0.00  0.00           C  
ATOM   4221  CG  TYR B 551     -11.338  23.078 -16.726  0.00  0.00           C  
ATOM   4222  CD1 TYR B 551     -12.326  24.059 -16.721  0.00  0.00           C  
ATOM   4223  CD2 TYR B 551     -10.645  22.836 -17.906  0.00  0.00           C  
ATOM   4224  CE1 TYR B 551     -12.597  24.795 -17.855  0.00  0.00           C  
ATOM   4225  CE2 TYR B 551     -10.903  23.567 -19.047  0.00  0.00           C  
ATOM   4226  CZ  TYR B 551     -11.885  24.545 -19.018  0.00  0.00           C  
ATOM   4227  OH  TYR B 551     -12.150  25.286 -20.150  0.00  0.00           O  
ATOM   4228  N   SER B 552     -11.046  18.786 -14.661  0.00  0.00           N  
ATOM   4229  CA  SER B 552     -10.129  17.715 -14.368  0.00  0.00           C  
ATOM   4230  C   SER B 552      -9.828  16.956 -15.647  0.00  0.00           C  
ATOM   4231  O   SER B 552     -10.618  16.995 -16.598  0.00  0.00           O  
ATOM   4232  CB  SER B 552     -10.722  16.780 -13.304  0.00  0.00           C  
ATOM   4233  OG  SER B 552     -11.976  16.259 -13.725  0.00  0.00           O  
ATOM   4234  N   LEU B 553      -8.670  16.293 -15.664  0.00  0.00           N  
ATOM   4235  CA  LEU B 553      -8.330  15.290 -16.679  0.00  0.00           C  
ATOM   4236  C   LEU B 553      -8.238  15.892 -18.075  0.00  0.00           C  
ATOM   4237  O   LEU B 553      -8.623  15.282 -19.070  0.00  0.00           O  
ATOM   4238  CB  LEU B 553      -9.329  14.131 -16.640  0.00  0.00           C  
ATOM   4239  CG  LEU B 553      -9.141  13.220 -15.439  0.00  0.00           C  
ATOM   4240  CD1 LEU B 553     -10.436  12.489 -15.113  0.00  0.00           C  
ATOM   4241  CD2 LEU B 553      -7.990  12.255 -15.705  0.00  0.00           C  
ATOM   4242  N   ASN B 554      -7.794  17.132 -18.113  0.00  0.00           N  
ATOM   4243  CA  ASN B 554      -7.440  17.770 -19.346  0.00  0.00           C  
ATOM   4244  C   ASN B 554      -5.934  17.735 -19.409  0.00  0.00           C  
ATOM   4245  O   ASN B 554      -5.325  16.898 -18.764  0.00  0.00           O  
ATOM   4246  CB  ASN B 554      -7.992  19.196 -19.370  0.00  0.00           C  
ATOM   4247  CG  ASN B 554      -9.446  19.230 -19.769  0.00  0.00           C  
ATOM   4248  OD1 ASN B 554      -9.770  19.492 -20.921  0.00  0.00           O  
ATOM   4249  ND2 ASN B 554     -10.322  18.930 -18.838  0.00  0.00           N  
ATOM   4250  N   HIS B 555      -5.331  18.630 -20.180  0.00  0.00           N  
ATOM   4251  CA  HIS B 555      -3.879  18.658 -20.274  0.00  0.00           C  
ATOM   4252  C   HIS B 555      -3.371  20.027 -19.935  0.00  0.00           C  
ATOM   4253  O   HIS B 555      -2.365  20.480 -20.483  0.00  0.00           O  
ATOM   4254  CB  HIS B 555      -3.430  18.192 -21.659  0.00  0.00           C  
ATOM   4255  CG  HIS B 555      -3.710  16.732 -21.918  0.00  0.00           C  
ATOM   4256  ND1 HIS B 555      -2.980  15.744 -21.361  0.00  0.00           N  
ATOM   4257  CD2 HIS B 555      -4.704  16.110 -22.677  0.00  0.00           C  
ATOM   4258  CE1 HIS B 555      -3.479  14.551 -21.747  0.00  0.00           C  
ATOM   4259  NE2 HIS B 555      -4.532  14.782 -22.557  0.00  0.00           N  
ATOM   4260  N   ILE B 556      -4.088  20.699 -19.030  0.00  0.00           N  
ATOM   4261  CA  ILE B 556      -3.744  22.057 -18.623  0.00  0.00           C  
ATOM   4262  C   ILE B 556      -2.313  22.110 -18.088  0.00  0.00           C  
ATOM   4263  O   ILE B 556      -1.969  21.382 -17.157  0.00  0.00           O  
ATOM   4264  CB  ILE B 556      -4.758  22.606 -17.599  0.00  0.00           C  
ATOM   4265  CG1 ILE B 556      -6.063  22.985 -18.308  0.00  0.00           C  
ATOM   4266  CG2 ILE B 556      -4.194  23.814 -16.849  0.00  0.00           C  
ATOM   4267  CD1 ILE B 556      -7.229  23.036 -17.365  0.00  0.00           C  
ATOM   4268  N   MET B 557      -1.473  22.924 -18.716  0.00  0.00           N  
ATOM   4269  CA  MET B 557      -0.091  23.070 -18.250  0.00  0.00           C  
ATOM   4270  C   MET B 557       0.270  24.455 -17.728  0.00  0.00           C  
ATOM   4271  O   MET B 557       1.167  24.594 -16.890  0.00  0.00           O  
ATOM   4272  CB  MET B 557       0.938  22.574 -19.278  0.00  0.00           C  
ATOM   4273  CG  MET B 557       0.458  22.482 -20.711  0.00  0.00           C  
ATOM   4274  SD  MET B 557       1.572  21.471 -21.701  0.00  0.00           S  
ATOM   4275  CE  MET B 557       0.851  19.851 -21.478  0.00  0.00           C  
ATOM   4276  N   THR B 558      -0.435  25.466 -18.219  0.00  0.00           N  
ATOM   4277  CA  THR B 558      -0.173  26.852 -17.869  0.00  0.00           C  
ATOM   4278  C   THR B 558      -1.423  27.636 -18.150  0.00  0.00           C  
ATOM   4279  O   THR B 558      -2.429  27.087 -18.600  0.00  0.00           O  
ATOM   4280  CB  THR B 558       0.889  27.506 -18.780  0.00  0.00           C  
ATOM   4281  OG1 THR B 558       0.296  27.761 -20.058  0.00  0.00           O  
ATOM   4282  CG2 THR B 558       2.074  26.608 -18.993  0.00  0.00           C  
ATOM   4283  N   SER B 559      -1.320  28.938 -17.931  0.00  0.00           N  
ATOM   4284  CA  SER B 559      -2.359  29.878 -18.287  0.00  0.00           C  
ATOM   4285  C   SER B 559      -1.745  31.267 -18.144  0.00  0.00           C  
ATOM   4286  O   SER B 559      -0.870  31.471 -17.307  0.00  0.00           O  
ATOM   4287  CB  SER B 559      -3.549  29.698 -17.349  0.00  0.00           C  
ATOM   4288  OG  SER B 559      -4.714  30.252 -17.901  0.00  0.00           O  
ATOM   4289  N   LYS B 560      -2.156  32.209 -18.984  0.00  0.00           N  
ATOM   4290  CA  LYS B 560      -1.687  33.590 -18.869  0.00  0.00           C  
ATOM   4291  C   LYS B 560      -2.454  34.255 -17.741  0.00  0.00           C  
ATOM   4292  O   LYS B 560      -3.637  33.956 -17.530  0.00  0.00           O  
ATOM   4293  CB  LYS B 560      -1.924  34.377 -20.170  0.00  0.00           C  
ATOM   4294  CG  LYS B 560      -1.102  33.933 -21.366  0.00  0.00           C  
ATOM   4295  CD  LYS B 560      -1.521  34.695 -22.615  0.00  0.00           C  
ATOM   4296  CE  LYS B 560      -0.994  34.025 -23.877  0.00  0.00           C  
ATOM   4297  NZ  LYS B 560      -1.540  34.662 -25.110  0.00  0.00           N1+
ATOM   4298  N   LYS B 561      -1.794  35.165 -17.028  0.00  0.00           N  
ATOM   4299  CA  LYS B 561      -2.451  35.924 -15.967  0.00  0.00           C  
ATOM   4300  C   LYS B 561      -3.792  36.525 -16.428  0.00  0.00           C  
ATOM   4301  O   LYS B 561      -4.815  36.333 -15.762  0.00  0.00           O  
ATOM   4302  CB  LYS B 561      -1.537  37.012 -15.395  0.00  0.00           C  
ATOM   4303  CG  LYS B 561      -1.995  37.491 -14.024  0.00  0.00           C  
ATOM   4304  CD  LYS B 561      -1.338  38.782 -13.581  0.00  0.00           C  
ATOM   4305  CE  LYS B 561      -0.202  38.517 -12.620  0.00  0.00           C  
ATOM   4306  NZ  LYS B 561       1.119  38.487 -13.304  0.00  0.00           N1+
ATOM   4307  N   GLN B 562      -3.799  37.202 -17.577  0.00  0.00           N  
ATOM   4308  CA  GLN B 562      -5.013  37.897 -18.048  0.00  0.00           C  
ATOM   4309  C   GLN B 562      -6.197  36.976 -18.263  0.00  0.00           C  
ATOM   4310  O   GLN B 562      -7.327  37.319 -17.897  0.00  0.00           O  
ATOM   4311  CB  GLN B 562      -4.749  38.722 -19.310  0.00  0.00           C  
ATOM   4312  CG  GLN B 562      -3.818  39.901 -19.059  0.00  0.00           C  
ATOM   4313  CD  GLN B 562      -2.360  39.489 -18.993  0.00  0.00           C  
ATOM   4314  OE1 GLN B 562      -2.015  38.334 -19.263  0.00  0.00           O  
ATOM   4315  NE2 GLN B 562      -1.499  40.425 -18.631  0.00  0.00           N  
ATOM   4316  N   GLU B 563      -5.940  35.800 -18.825  0.00  0.00           N  
ATOM   4317  CA  GLU B 563      -7.037  34.885 -19.101  0.00  0.00           C  
ATOM   4318  C   GLU B 563      -7.602  34.180 -17.867  0.00  0.00           C  
ATOM   4319  O   GLU B 563      -8.578  33.453 -17.982  0.00  0.00           O  
ATOM   4320  CB  GLU B 563      -6.716  33.913 -20.254  0.00  0.00           C  
ATOM   4321  CG  GLU B 563      -5.430  33.108 -20.121  0.00  0.00           C  
ATOM   4322  CD  GLU B 563      -5.309  31.996 -21.170  0.00  0.00           C  
ATOM   4323  OE1 GLU B 563      -4.878  30.875 -20.805  0.00  0.00           O  
ATOM   4324  OE2 GLU B 563      -5.653  32.237 -22.355  0.00  0.00           O  
ATOM   4325  N   LEU B 564      -7.031  34.426 -16.691  0.00  0.00           N  
ATOM   4326  CA  LEU B 564      -7.471  33.754 -15.461  0.00  0.00           C  
ATOM   4327  C   LEU B 564      -8.486  34.534 -14.619  0.00  0.00           C  
ATOM   4328  O   LEU B 564      -8.900  34.076 -13.558  0.00  0.00           O  
ATOM   4329  CB  LEU B 564      -6.269  33.395 -14.587  0.00  0.00           C  
ATOM   4330  CG  LEU B 564      -5.373  32.247 -15.052  0.00  0.00           C  
ATOM   4331  CD1 LEU B 564      -4.038  32.305 -14.322  0.00  0.00           C  
ATOM   4332  CD2 LEU B 564      -6.059  30.890 -14.882  0.00  0.00           C  
ATOM   4333  N   GLN B 565      -8.921  35.681 -15.111  0.00  0.00           N  
ATOM   4334  CA  GLN B 565      -9.539  36.690 -14.256  0.00  0.00           C  
ATOM   4335  C   GLN B 565     -11.058  36.827 -14.319  0.00  0.00           C  
ATOM   4336  O   GLN B 565     -11.635  37.653 -13.606  0.00  0.00           O  
ATOM   4337  CB  GLN B 565      -8.913  38.054 -14.564  0.00  0.00           C  
ATOM   4338  CG  GLN B 565      -7.396  38.062 -14.536  0.00  0.00           C  
ATOM   4339  CD  GLN B 565      -6.804  37.633 -13.198  0.00  0.00           C  
ATOM   4340  OE1 GLN B 565      -5.773  36.955 -13.162  0.00  0.00           O  
ATOM   4341  NE2 GLN B 565      -7.437  38.038 -12.098  0.00  0.00           N  
ATOM   4342  N   HIS B 566     -11.701  36.021 -15.155  0.00  0.00           N  
ATOM   4343  CA  HIS B 566     -13.064  36.303 -15.587  0.00  0.00           C  
ATOM   4344  C   HIS B 566     -14.083  35.389 -14.985  0.00  0.00           C  
ATOM   4345  O   HIS B 566     -15.261  35.445 -15.338  0.00  0.00           O  
ATOM   4346  CB  HIS B 566     -13.155  36.225 -17.110  0.00  0.00           C  
ATOM   4347  CG  HIS B 566     -12.124  37.046 -17.822  0.00  0.00           C  
ATOM   4348  ND1 HIS B 566     -12.255  38.371 -17.999  0.00  0.00           N  
ATOM   4349  CD2 HIS B 566     -10.921  36.684 -18.424  0.00  0.00           C  
ATOM   4350  CE1 HIS B 566     -11.188  38.838 -18.679  0.00  0.00           C  
ATOM   4351  NE2 HIS B 566     -10.372  37.808 -18.932  0.00  0.00           N  
ATOM   4352  N   PHE B 567     -13.641  34.510 -14.101  0.00  0.00           N  
ATOM   4353  CA  PHE B 567     -14.556  33.574 -13.463  0.00  0.00           C  
ATOM   4354  C   PHE B 567     -15.574  34.356 -12.666  0.00  0.00           C  
ATOM   4355  O   PHE B 567     -15.230  35.328 -11.996  0.00  0.00           O  
ATOM   4356  CB  PHE B 567     -13.821  32.601 -12.536  0.00  0.00           C  
ATOM   4357  CG  PHE B 567     -13.346  31.340 -13.203  0.00  0.00           C  
ATOM   4358  CD1 PHE B 567     -12.240  30.671 -12.710  0.00  0.00           C  
ATOM   4359  CD2 PHE B 567     -14.021  30.797 -14.282  0.00  0.00           C  
ATOM   4360  CE1 PHE B 567     -11.801  29.490 -13.286  0.00  0.00           C  
ATOM   4361  CE2 PHE B 567     -13.590  29.617 -14.872  0.00  0.00           C  
ATOM   4362  CZ  PHE B 567     -12.475  28.963 -14.372  0.00  0.00           C  
ATOM   4363  N   PRO B 568     -16.844  33.948 -12.751  0.00  0.00           N  
ATOM   4364  CA  PRO B 568     -17.862  34.541 -11.882  0.00  0.00           C  
ATOM   4365  C   PRO B 568     -17.571  34.182 -10.418  0.00  0.00           C  
ATOM   4366  O   PRO B 568     -17.100  33.069 -10.118  0.00  0.00           O  
ATOM   4367  CB  PRO B 568     -19.146  33.870 -12.363  0.00  0.00           C  
ATOM   4368  CG  PRO B 568     -18.692  32.550 -12.905  0.00  0.00           C  
ATOM   4369  CD  PRO B 568     -17.383  32.852 -13.574  0.00  0.00           C  
ATOM   4370  N   SER B 569     -17.830  35.107  -9.502  0.00  0.00           N  
ATOM   4371  CA  SER B 569     -17.453  34.856  -8.116  0.00  0.00           C  
ATOM   4372  C   SER B 569     -18.401  33.865  -7.437  0.00  0.00           C  
ATOM   4373  O   SER B 569     -18.188  33.481  -6.298  0.00  0.00           O  
ATOM   4374  CB  SER B 569     -17.304  36.174  -7.341  0.00  0.00           C  
ATOM   4375  OG  SER B 569     -18.550  36.724  -6.945  0.00  0.00           O  
ATOM   4376  N   SER B 570     -19.432  33.429  -8.149  0.00  0.00           N  
ATOM   4377  CA  SER B 570     -20.342  32.412  -7.637  0.00  0.00           C  
ATOM   4378  C   SER B 570     -19.670  31.050  -7.640  0.00  0.00           C  
ATOM   4379  O   SER B 570     -20.153  30.103  -7.008  0.00  0.00           O  
ATOM   4380  CB  SER B 570     -21.610  32.349  -8.489  0.00  0.00           C  
ATOM   4381  OG  SER B 570     -21.263  32.107  -9.843  0.00  0.00           O  
ATOM   4382  N   LEU B 571     -18.567  30.949  -8.369  0.00  0.00           N  
ATOM   4383  CA  LEU B 571     -17.885  29.681  -8.534  0.00  0.00           C  
ATOM   4384  C   LEU B 571     -17.369  29.188  -7.195  0.00  0.00           C  
ATOM   4385  O   LEU B 571     -16.595  29.867  -6.542  0.00  0.00           O  
ATOM   4386  CB  LEU B 571     -16.752  29.810  -9.544  0.00  0.00           C  
ATOM   4387  CG  LEU B 571     -15.967  28.557  -9.913  0.00  0.00           C  
ATOM   4388  CD1 LEU B 571     -16.866  27.466 -10.498  0.00  0.00           C  
ATOM   4389  CD2 LEU B 571     -14.857  28.957 -10.883  0.00  0.00           C  
ATOM   4390  N   ALA B 572     -17.842  28.013  -6.786  0.00  0.00           N  
ATOM   4391  CA  ALA B 572     -17.490  27.434  -5.482  0.00  0.00           C  
ATOM   4392  C   ALA B 572     -16.602  26.181  -5.611  0.00  0.00           C  
ATOM   4393  O   ALA B 572     -15.756  25.916  -4.763  0.00  0.00           O  
ATOM   4394  CB  ALA B 572     -18.754  27.122  -4.691  0.00  0.00           C  
ATOM   4395  N   PHE B 573     -16.795  25.413  -6.675  0.00  0.00           N  
ATOM   4396  CA  PHE B 573     -15.978  24.220  -6.894  0.00  0.00           C  
ATOM   4397  C   PHE B 573     -15.353  24.216  -8.287  0.00  0.00           C  
ATOM   4398  O   PHE B 573     -16.045  24.190  -9.304  0.00  0.00           O  
ATOM   4399  CB  PHE B 573     -16.774  22.940  -6.605  0.00  0.00           C  
ATOM   4400  CG  PHE B 573     -17.331  22.889  -5.209  0.00  0.00           C  
ATOM   4401  CD1 PHE B 573     -18.651  23.288  -4.951  0.00  0.00           C  
ATOM   4402  CD2 PHE B 573     -16.531  22.487  -4.134  0.00  0.00           C  
ATOM   4403  CE1 PHE B 573     -19.161  23.266  -3.652  0.00  0.00           C  
ATOM   4404  CE2 PHE B 573     -17.036  22.463  -2.838  0.00  0.00           C  
ATOM   4405  CZ  PHE B 573     -18.353  22.848  -2.596  0.00  0.00           C  
ATOM   4406  N   LEU B 574     -14.032  24.314  -8.296  0.00  0.00           N  
ATOM   4407  CA  LEU B 574     -13.231  24.195  -9.497  0.00  0.00           C  
ATOM   4408  C   LEU B 574     -12.399  22.947  -9.338  0.00  0.00           C  
ATOM   4409  O   LEU B 574     -11.625  22.798  -8.378  0.00  0.00           O  
ATOM   4410  CB  LEU B 574     -12.316  25.409  -9.669  0.00  0.00           C  
ATOM   4411  CG  LEU B 574     -11.515  25.511 -10.968  0.00  0.00           C  
ATOM   4412  CD1 LEU B 574     -12.452  25.414 -12.167  0.00  0.00           C  
ATOM   4413  CD2 LEU B 574     -10.707  26.810 -10.998  0.00  0.00           C  
ATOM   4414  N   ASN B 575     -12.575  22.029 -10.264  0.00  0.00           N  
ATOM   4415  CA  ASN B 575     -11.814  20.820 -10.240  0.00  0.00           C  
ATOM   4416  C   ASN B 575     -10.719  20.912 -11.304  0.00  0.00           C  
ATOM   4417  O   ASN B 575     -11.003  20.861 -12.494  0.00  0.00           O  
ATOM   4418  CB  ASN B 575     -12.739  19.613 -10.440  0.00  0.00           C  
ATOM   4419  CG  ASN B 575     -12.062  18.304 -10.100  0.00  0.00           C  
ATOM   4420  OD1 ASN B 575     -10.825  18.219 -10.083  0.00  0.00           O  
ATOM   4421  ND2 ASN B 575     -12.850  17.274  -9.834  0.00  0.00           N  
ATOM   4422  N   LEU B 576      -9.474  21.069 -10.866  0.00  0.00           N  
ATOM   4423  CA  LEU B 576      -8.336  21.099 -11.788  0.00  0.00           C  
ATOM   4424  C   LEU B 576      -7.394  19.892 -11.634  0.00  0.00           C  
ATOM   4425  O   LEU B 576      -6.273  19.900 -12.152  0.00  0.00           O  
ATOM   4426  CB  LEU B 576      -7.551  22.380 -11.588  0.00  0.00           C  
ATOM   4427  CG  LEU B 576      -8.248  23.684 -11.953  0.00  0.00           C  
ATOM   4428  CD1 LEU B 576      -7.360  24.869 -11.605  0.00  0.00           C  
ATOM   4429  CD2 LEU B 576      -8.613  23.669 -13.433  0.00  0.00           C  
ATOM   4430  N   THR B 577      -7.853  18.867 -10.915  0.00  0.00           N  
ATOM   4431  CA  THR B 577      -7.051  17.671 -10.638  0.00  0.00           C  
ATOM   4432  C   THR B 577      -6.658  16.959 -11.930  0.00  0.00           C  
ATOM   4433  O   THR B 577      -7.393  17.005 -12.925  0.00  0.00           O  
ATOM   4434  CB  THR B 577      -7.813  16.655  -9.750  0.00  0.00           C  
ATOM   4435  OG1 THR B 577      -8.901  16.091 -10.493  0.00  0.00           O  
ATOM   4436  CG2 THR B 577      -8.356  17.292  -8.450  0.00  0.00           C  
ATOM   4437  N   GLN B 578      -5.488  16.317 -11.912  0.00  0.00           N  
ATOM   4438  CA  GLN B 578      -5.034  15.443 -13.002  0.00  0.00           C  
ATOM   4439  C   GLN B 578      -4.928  16.201 -14.315  0.00  0.00           C  
ATOM   4440  O   GLN B 578      -5.473  15.806 -15.341  0.00  0.00           O  
ATOM   4441  CB  GLN B 578      -5.951  14.233 -13.140  0.00  0.00           C  
ATOM   4442  CG  GLN B 578      -6.147  13.470 -11.843  0.00  0.00           C  
ATOM   4443  CD  GLN B 578      -6.729  12.103 -12.083  0.00  0.00           C  
ATOM   4444  OE1 GLN B 578      -6.064  11.222 -12.662  0.00  0.00           O  
ATOM   4445  NE2 GLN B 578      -7.985  11.911 -11.659  0.00  0.00           N  
ATOM   4446  N   ASN B 579      -4.244  17.328 -14.235  0.00  0.00           N  
ATOM   4447  CA  ASN B 579      -3.825  18.075 -15.390  0.00  0.00           C  
ATOM   4448  C   ASN B 579      -2.298  18.045 -15.408  0.00  0.00           C  
ATOM   4449  O   ASN B 579      -1.689  17.542 -14.459  0.00  0.00           O  
ATOM   4450  CB  ASN B 579      -4.361  19.508 -15.289  0.00  0.00           C  
ATOM   4451  CG  ASN B 579      -5.794  19.630 -15.794  0.00  0.00           C  
ATOM   4452  OD1 ASN B 579      -6.038  19.473 -16.982  0.00  0.00           O  
ATOM   4453  ND2 ASN B 579      -6.739  19.920 -14.895  0.00  0.00           N  
ATOM   4454  N   ASP B 580      -1.688  18.590 -16.462  0.00  0.00           N  
ATOM   4455  CA  ASP B 580      -0.228  18.522 -16.661  0.00  0.00           C  
ATOM   4456  C   ASP B 580       0.515  19.777 -16.225  0.00  0.00           C  
ATOM   4457  O   ASP B 580       1.292  20.348 -16.985  0.00  0.00           O  
ATOM   4458  CB  ASP B 580       0.096  18.226 -18.130  0.00  0.00           C  
ATOM   4459  CG  ASP B 580      -0.657  17.024 -18.660  0.00  0.00           C  
ATOM   4460  OD1 ASP B 580      -1.162  16.220 -17.842  0.00  0.00           O  
ATOM   4461  OD2 ASP B 580      -0.743  16.885 -19.900  0.00  0.00           O  
ATOM   4462  N   PHE B 581       0.289  20.207 -14.994  0.00  0.00           N  
ATOM   4463  CA  PHE B 581       0.924  21.423 -14.531  0.00  0.00           C  
ATOM   4464  C   PHE B 581       2.424  21.408 -14.746  0.00  0.00           C  
ATOM   4465  O   PHE B 581       3.122  20.444 -14.390  0.00  0.00           O  
ATOM   4466  CB  PHE B 581       0.582  21.689 -13.079  0.00  0.00           C  
ATOM   4467  CG  PHE B 581      -0.881  21.678 -12.823  0.00  0.00           C  
ATOM   4468  CD1 PHE B 581      -1.651  22.793 -13.121  0.00  0.00           C  
ATOM   4469  CD2 PHE B 581      -1.501  20.533 -12.329  0.00  0.00           C  
ATOM   4470  CE1 PHE B 581      -3.005  22.778 -12.906  0.00  0.00           C  
ATOM   4471  CE2 PHE B 581      -2.857  20.512 -12.112  0.00  0.00           C  
ATOM   4472  CZ  PHE B 581      -3.611  21.637 -12.403  0.00  0.00           C  
ATOM   4473  N   ALA B 582       2.886  22.485 -15.378  0.00  0.00           N  
ATOM   4474  CA  ALA B 582       4.291  22.764 -15.540  0.00  0.00           C  
ATOM   4475  C   ALA B 582       4.692  23.660 -14.363  0.00  0.00           C  
ATOM   4476  O   ALA B 582       4.146  24.761 -14.174  0.00  0.00           O  
ATOM   4477  CB  ALA B 582       4.545  23.443 -16.883  0.00  0.00           C  
ATOM   4478  N   CYS B 583       5.622  23.173 -13.551  0.00  0.00           N  
ATOM   4479  CA  CYS B 583       5.967  23.874 -12.320  0.00  0.00           C  
ATOM   4480  C   CYS B 583       7.344  24.520 -12.366  0.00  0.00           C  
ATOM   4481  O   CYS B 583       8.242  24.157 -11.601  0.00  0.00           O  
ATOM   4482  CB  CYS B 583       5.850  22.921 -11.147  0.00  0.00           C  
ATOM   4483  SG  CYS B 583       4.190  22.234 -10.978  0.00  0.00           S  
ATOM   4484  N   THR B 584       7.497  25.468 -13.286  0.00  0.00           N  
ATOM   4485  CA  THR B 584       8.684  26.296 -13.380  0.00  0.00           C  
ATOM   4486  C   THR B 584       8.264  27.721 -13.082  0.00  0.00           C  
ATOM   4487  O   THR B 584       7.065  28.023 -13.005  0.00  0.00           O  
ATOM   4488  CB  THR B 584       9.318  26.246 -14.787  0.00  0.00           C  
ATOM   4489  OG1 THR B 584       8.322  26.529 -15.778  0.00  0.00           O  
ATOM   4490  CG2 THR B 584       9.934  24.877 -15.063  0.00  0.00           C  
ATOM   4491  N   CYS B 585       9.249  28.598 -12.928  0.00  0.00           N  
ATOM   4492  CA  CYS B 585       8.992  30.016 -12.681  0.00  0.00           C  
ATOM   4493  C   CYS B 585       8.329  30.749 -13.848  0.00  0.00           C  
ATOM   4494  O   CYS B 585       7.712  31.792 -13.639  0.00  0.00           O  
ATOM   4495  CB  CYS B 585      10.273  30.732 -12.253  0.00  0.00           C  
ATOM   4496  SG  CYS B 585      10.687  30.473 -10.512  0.00  0.00           S  
ATOM   4497  N   GLU B 586       8.446  30.200 -15.060  0.00  0.00           N  
ATOM   4498  CA  GLU B 586       7.746  30.737 -16.228  0.00  0.00           C  
ATOM   4499  C   GLU B 586       6.225  30.845 -16.014  0.00  0.00           C  
ATOM   4500  O   GLU B 586       5.572  31.743 -16.560  0.00  0.00           O  
ATOM   4501  CB  GLU B 586       8.058  29.906 -17.474  0.00  0.00           C  
ATOM   4502  CG  GLU B 586       7.219  30.289 -18.688  0.00  0.00           C  
ATOM   4503  CD  GLU B 586       7.961  30.149 -20.007  0.00  0.00           C  
ATOM   4504  OE1 GLU B 586       7.306  30.273 -21.070  0.00  0.00           O  
ATOM   4505  OE2 GLU B 586       9.195  29.927 -19.983  0.00  0.00           O  
ATOM   4506  N   HIS B 587       5.680  29.940 -15.201  0.00  0.00           N  
ATOM   4507  CA  HIS B 587       4.244  29.868 -14.963  0.00  0.00           C  
ATOM   4508  C   HIS B 587       3.859  30.272 -13.573  0.00  0.00           C  
ATOM   4509  O   HIS B 587       2.822  29.826 -13.065  0.00  0.00           O  
ATOM   4510  CB  HIS B 587       3.752  28.465 -15.250  0.00  0.00           C  
ATOM   4511  CG  HIS B 587       4.337  27.881 -16.497  0.00  0.00           C  
ATOM   4512  ND1 HIS B 587       5.099  26.782 -16.489  0.00  0.00           N  
ATOM   4513  CD2 HIS B 587       4.294  28.323 -17.817  0.00  0.00           C  
ATOM   4514  CE1 HIS B 587       5.499  26.508 -17.743  0.00  0.00           C  
ATOM   4515  NE2 HIS B 587       5.002  27.453 -18.553  0.00  0.00           N  
ATOM   4516  N   GLN B 588       4.678  31.132 -12.958  0.00  0.00           N  
ATOM   4517  CA  GLN B 588       4.449  31.603 -11.591  0.00  0.00           C  
ATOM   4518  C   GLN B 588       3.067  32.214 -11.411  0.00  0.00           C  
ATOM   4519  O   GLN B 588       2.420  31.952 -10.415  0.00  0.00           O  
ATOM   4520  CB  GLN B 588       5.557  32.558 -11.101  0.00  0.00           C  
ATOM   4521  CG  GLN B 588       5.672  33.854 -11.888  0.00  0.00           C  
ATOM   4522  CD  GLN B 588       6.858  34.706 -11.472  0.00  0.00           C  
ATOM   4523  OE1 GLN B 588       6.827  35.371 -10.435  0.00  0.00           O  
ATOM   4524  NE2 GLN B 588       7.910  34.700 -12.290  0.00  0.00           N  
ATOM   4525  N   SER B 589       2.610  32.997 -12.380  0.00  0.00           N  
ATOM   4526  CA  SER B 589       1.279  33.615 -12.319  0.00  0.00           C  
ATOM   4527  C   SER B 589       0.144  32.603 -12.151  0.00  0.00           C  
ATOM   4528  O   SER B 589      -0.773  32.817 -11.349  0.00  0.00           O  
ATOM   4529  CB  SER B 589       1.021  34.466 -13.565  0.00  0.00           C  
ATOM   4530  OG  SER B 589       1.599  35.754 -13.433  0.00  0.00           O  
ATOM   4531  N   PHE B 590       0.214  31.513 -12.920  0.00  0.00           N  
ATOM   4532  CA  PHE B 590      -0.778  30.449 -12.855  0.00  0.00           C  
ATOM   4533  C   PHE B 590      -0.665  29.687 -11.531  0.00  0.00           C  
ATOM   4534  O   PHE B 590      -1.675  29.446 -10.856  0.00  0.00           O  
ATOM   4535  CB  PHE B 590      -0.638  29.504 -14.056  0.00  0.00           C  
ATOM   4536  CG  PHE B 590      -1.692  28.427 -14.118  0.00  0.00           C  
ATOM   4537  CD1 PHE B 590      -3.037  28.730 -13.950  0.00  0.00           C  
ATOM   4538  CD2 PHE B 590      -1.337  27.111 -14.380  0.00  0.00           C  
ATOM   4539  CE1 PHE B 590      -4.006  27.745 -14.025  0.00  0.00           C  
ATOM   4540  CE2 PHE B 590      -2.302  26.116 -14.462  0.00  0.00           C  
ATOM   4541  CZ  PHE B 590      -3.642  26.436 -14.286  0.00  0.00           C  
ATOM   4542  N   LEU B 591       0.563  29.345 -11.152  0.00  0.00           N  
ATOM   4543  CA  LEU B 591       0.812  28.647  -9.897  0.00  0.00           C  
ATOM   4544  C   LEU B 591       0.370  29.521  -8.716  0.00  0.00           C  
ATOM   4545  O   LEU B 591      -0.321  29.052  -7.814  0.00  0.00           O  
ATOM   4546  CB  LEU B 591       2.288  28.228  -9.790  0.00  0.00           C  
ATOM   4547  CG  LEU B 591       2.820  27.374 -10.962  0.00  0.00           C  
ATOM   4548  CD1 LEU B 591       4.332  27.470 -11.089  0.00  0.00           C  
ATOM   4549  CD2 LEU B 591       2.389  25.921 -10.868  0.00  0.00           C  
ATOM   4550  N   GLN B 592       0.728  30.802  -8.760  0.00  0.00           N  
ATOM   4551  CA  GLN B 592       0.288  31.760  -7.759  0.00  0.00           C  
ATOM   4552  C   GLN B 592      -1.230  31.843  -7.732  0.00  0.00           C  
ATOM   4553  O   GLN B 592      -1.838  31.767  -6.666  0.00  0.00           O  
ATOM   4554  CB  GLN B 592       0.905  33.141  -8.001  0.00  0.00           C  
ATOM   4555  CG  GLN B 592       0.618  34.158  -6.904  0.00  0.00           C  
ATOM   4556  CD  GLN B 592       0.981  33.643  -5.516  0.00  0.00           C  
ATOM   4557  OE1 GLN B 592       2.065  33.079  -5.307  0.00  0.00           O  
ATOM   4558  NE2 GLN B 592       0.061  33.818  -4.558  0.00  0.00           N  
ATOM   4559  N   TRP B 593      -1.844  31.973  -8.904  0.00  0.00           N  
ATOM   4560  CA  TRP B 593      -3.294  32.044  -9.000  0.00  0.00           C  
ATOM   4561  C   TRP B 593      -3.941  30.819  -8.397  0.00  0.00           C  
ATOM   4562  O   TRP B 593      -4.985  30.905  -7.761  0.00  0.00           O  
ATOM   4563  CB  TRP B 593      -3.697  32.215 -10.451  0.00  0.00           C  
ATOM   4564  CG  TRP B 593      -5.178  32.317 -10.670  0.00  0.00           C  
ATOM   4565  CD1 TRP B 593      -5.962  33.465 -10.666  0.00  0.00           C  
ATOM   4566  CD2 TRP B 593      -6.106  31.220 -10.970  0.00  0.00           C  
ATOM   4567  NE1 TRP B 593      -7.276  33.163 -10.916  0.00  0.00           N  
ATOM   4568  CE2 TRP B 593      -7.435  31.838 -11.114  0.00  0.00           C  
ATOM   4569  CE3 TRP B 593      -5.980  29.835 -11.105  0.00  0.00           C  
ATOM   4570  CZ2 TRP B 593      -8.566  31.090 -11.394  0.00  0.00           C  
ATOM   4571  CZ3 TRP B 593      -7.119  29.092 -11.378  0.00  0.00           C  
ATOM   4572  CH2 TRP B 593      -8.386  29.704 -11.520  0.00  0.00           C  
ATOM   4573  N   ILE B 594      -3.311  29.665  -8.575  0.00  0.00           N  
ATOM   4574  CA  ILE B 594      -3.825  28.434  -8.005  0.00  0.00           C  
ATOM   4575  C   ILE B 594      -3.811  28.498  -6.472  0.00  0.00           C  
ATOM   4576  O   ILE B 594      -4.801  28.129  -5.827  0.00  0.00           O  
ATOM   4577  CB  ILE B 594      -3.083  27.189  -8.545  0.00  0.00           C  
ATOM   4578  CG1 ILE B 594      -3.497  26.911 -10.001  0.00  0.00           C  
ATOM   4579  CG2 ILE B 594      -3.406  25.968  -7.700  0.00  0.00           C  
ATOM   4580  CD1 ILE B 594      -2.477  26.146 -10.822  0.00  0.00           C  
ATOM   4581  N   LYS B 595      -2.714  28.984  -5.897  0.00  0.00           N  
ATOM   4582  CA  LYS B 595      -2.664  29.213  -4.457  0.00  0.00           C  
ATOM   4583  C   LYS B 595      -3.787  30.132  -4.021  0.00  0.00           C  
ATOM   4584  O   LYS B 595      -4.487  29.833  -3.057  0.00  0.00           O  
ATOM   4585  CB  LYS B 595      -1.294  29.749  -3.999  0.00  0.00           C  
ATOM   4586  CG  LYS B 595      -0.287  28.628  -3.793  0.00  0.00           C  
ATOM   4587  CD  LYS B 595       1.161  29.080  -3.735  0.00  0.00           C  
ATOM   4588  CE  LYS B 595       2.039  27.839  -3.757  0.00  0.00           C  
ATOM   4589  NZ  LYS B 595       3.477  28.135  -3.945  0.00  0.00           N1+
ATOM   4590  N   ASP B 596      -3.982  31.225  -4.754  0.00  0.00           N  
ATOM   4591  CA  ASP B 596      -5.000  32.228  -4.411  0.00  0.00           C  
ATOM   4592  C   ASP B 596      -6.426  31.671  -4.423  0.00  0.00           C  
ATOM   4593  O   ASP B 596      -7.275  32.112  -3.644  0.00  0.00           O  
ATOM   4594  CB  ASP B 596      -4.919  33.415  -5.367  0.00  0.00           C  
ATOM   4595  CG  ASP B 596      -3.618  34.175  -5.253  0.00  0.00           C  
ATOM   4596  OD1 ASP B 596      -2.978  34.151  -4.180  0.00  0.00           O  
ATOM   4597  OD2 ASP B 596      -3.240  34.813  -6.252  0.00  0.00           O  
ATOM   4598  N   GLN B 597      -6.683  30.711  -5.310  0.00  0.00           N  
ATOM   4599  CA  GLN B 597      -8.017  30.146  -5.449  0.00  0.00           C  
ATOM   4600  C   GLN B 597      -8.187  28.869  -4.660  0.00  0.00           C  
ATOM   4601  O   GLN B 597      -9.195  28.171  -4.840  0.00  0.00           O  
ATOM   4602  CB  GLN B 597      -8.346  29.852  -6.914  0.00  0.00           C  
ATOM   4603  CG  GLN B 597      -7.937  30.911  -7.916  0.00  0.00           C  
ATOM   4604  CD  GLN B 597      -8.482  32.292  -7.615  0.00  0.00           C  
ATOM   4605  OE1 GLN B 597      -7.765  33.287  -7.741  0.00  0.00           O  
ATOM   4606  NE2 GLN B 597      -9.751  32.364  -7.223  0.00  0.00           N  
ATOM   4607  N   ARG B 598      -7.220  28.560  -3.794  0.00  0.00           N  
ATOM   4608  CA  ARG B 598      -7.257  27.335  -2.989  0.00  0.00           C  
ATOM   4609  C   ARG B 598      -8.656  27.004  -2.451  0.00  0.00           C  
ATOM   4610  O   ARG B 598      -9.052  25.843  -2.454  0.00  0.00           O  
ATOM   4611  CB  ARG B 598      -6.227  27.377  -1.838  0.00  0.00           C  
ATOM   4612  CG  ARG B 598      -5.925  26.023  -1.187  0.00  0.00           C  
ATOM   4613  CD  ARG B 598      -7.016  25.579  -0.227  0.00  0.00           C  
ATOM   4614  NE  ARG B 598      -6.884  24.197   0.223  0.00  0.00           N  
ATOM   4615  CZ  ARG B 598      -7.561  23.153  -0.260  0.00  0.00           C  
ATOM   4616  NH1 ARG B 598      -8.417  23.283  -1.266  0.00  0.00           N  
ATOM   4617  NH2 ARG B 598      -7.359  21.953   0.256  0.00  0.00           N  
ATOM   4618  N   GLN B 599      -9.406  28.015  -2.019  0.00  0.00           N  
ATOM   4619  CA  GLN B 599     -10.753  27.783  -1.461  0.00  0.00           C  
ATOM   4620  C   GLN B 599     -11.799  27.295  -2.478  0.00  0.00           C  
ATOM   4621  O   GLN B 599     -12.841  26.763  -2.076  0.00  0.00           O  
ATOM   4622  CB  GLN B 599     -11.253  29.014  -0.689  0.00  0.00           C  
ATOM   4623  CG  GLN B 599     -10.495  29.261   0.619  0.00  0.00           C  
ATOM   4624  CD  GLN B 599     -10.581  30.706   1.102  0.00  0.00           C  
ATOM   4625  OE1 GLN B 599     -11.002  31.603   0.358  0.00  0.00           O  
ATOM   4626  NE2 GLN B 599     -10.180  30.940   2.357  0.00  0.00           N  
ATOM   4627  N   LEU B 600     -11.521  27.473  -3.774  0.00  0.00           N  
ATOM   4628  CA  LEU B 600     -12.396  26.976  -4.847  0.00  0.00           C  
ATOM   4629  C   LEU B 600     -11.987  25.573  -5.275  0.00  0.00           C  
ATOM   4630  O   LEU B 600     -12.801  24.808  -5.794  0.00  0.00           O  
ATOM   4631  CB  LEU B 600     -12.327  27.872  -6.097  0.00  0.00           C  
ATOM   4632  CG  LEU B 600     -12.537  29.386  -6.053  0.00  0.00           C  
ATOM   4633  CD1 LEU B 600     -12.548  29.958  -7.463  0.00  0.00           C  
ATOM   4634  CD2 LEU B 600     -13.816  29.751  -5.314  0.00  0.00           C  
ATOM   4635  N   LEU B 601     -10.714  25.252  -5.063  0.00  0.00           N  
ATOM   4636  CA  LEU B 601     -10.108  24.054  -5.616  0.00  0.00           C  
ATOM   4637  C   LEU B 601     -10.473  22.810  -4.862  0.00  0.00           C  
ATOM   4638  O   LEU B 601     -10.573  22.810  -3.629  0.00  0.00           O  
ATOM   4639  CB  LEU B 601      -8.597  24.191  -5.696  0.00  0.00           C  
ATOM   4640  CG  LEU B 601      -8.106  25.235  -6.691  0.00  0.00           C  
ATOM   4641  CD1 LEU B 601      -6.619  25.431  -6.475  0.00  0.00           C  
ATOM   4642  CD2 LEU B 601      -8.406  24.807  -8.116  0.00  0.00           C  
ATOM   4643  N   VAL B 602     -10.679  21.755  -5.640  0.00  0.00           N  
ATOM   4644  CA  VAL B 602     -11.134  20.458  -5.173  0.00  0.00           C  
ATOM   4645  C   VAL B 602      -9.936  19.495  -5.139  0.00  0.00           C  
ATOM   4646  O   VAL B 602      -9.060  19.571  -6.013  0.00  0.00           O  
ATOM   4647  CB  VAL B 602     -12.218  19.944  -6.146  0.00  0.00           C  
ATOM   4648  CG1 VAL B 602     -12.506  18.475  -5.934  0.00  0.00           C  
ATOM   4649  CG2 VAL B 602     -13.481  20.785  -6.016  0.00  0.00           C  
ATOM   4650  N   GLU B 603      -9.890  18.616  -4.132  0.00  0.00           N  
ATOM   4651  CA  GLU B 603      -8.862  17.554  -4.026  0.00  0.00           C  
ATOM   4652  C   GLU B 603      -7.475  17.977  -4.485  0.00  0.00           C  
ATOM   4653  O   GLU B 603      -6.879  17.335  -5.357  0.00  0.00           O  
ATOM   4654  CB  GLU B 603      -9.271  16.313  -4.825  0.00  0.00           C  
ATOM   4655  CG  GLU B 603     -10.477  15.569  -4.277  0.00  0.00           C  
ATOM   4656  CD  GLU B 603     -10.758  14.279  -5.027  0.00  0.00           C  
ATOM   4657  OE1 GLU B 603      -9.795  13.547  -5.364  0.00  0.00           O  
ATOM   4658  OE2 GLU B 603     -11.947  13.991  -5.275  0.00  0.00           O  
ATOM   4659  N   VAL B 604      -6.962  19.044  -3.888  0.00  0.00           N  
ATOM   4660  CA  VAL B 604      -5.678  19.625  -4.303  0.00  0.00           C  
ATOM   4661  C   VAL B 604      -4.498  18.653  -4.260  0.00  0.00           C  
ATOM   4662  O   VAL B 604      -3.505  18.841  -4.971  0.00  0.00           O  
ATOM   4663  CB  VAL B 604      -5.345  20.901  -3.523  0.00  0.00           C  
ATOM   4664  CG1 VAL B 604      -4.300  21.691  -4.282  0.00  0.00           C  
ATOM   4665  CG2 VAL B 604      -6.574  21.766  -3.409  0.00  0.00           C  
ATOM   4666  N   GLU B 605      -4.624  17.626  -3.422  0.00  0.00           N  
ATOM   4667  CA  GLU B 605      -3.714  16.469  -3.372  0.00  0.00           C  
ATOM   4668  C   GLU B 605      -3.480  15.904  -4.777  0.00  0.00           C  
ATOM   4669  O   GLU B 605      -2.354  15.559  -5.151  0.00  0.00           O  
ATOM   4670  CB  GLU B 605      -4.369  15.385  -2.511  0.00  0.00           C  
ATOM   4671  CG  GLU B 605      -5.414  15.966  -1.556  0.00  0.00           C  
ATOM   4672  CD  GLU B 605      -6.696  15.153  -1.449  0.00  0.00           C  
ATOM   4673  OE1 GLU B 605      -7.656  15.677  -0.827  0.00  0.00           O  
ATOM   4674  OE2 GLU B 605      -6.756  14.011  -1.975  0.00  0.00           O  
ATOM   4675  N   ARG B 606      -4.572  15.825  -5.541  0.00  0.00           N  
ATOM   4676  CA  ARG B 606      -4.581  15.265  -6.890  0.00  0.00           C  
ATOM   4677  C   ARG B 606      -4.189  16.280  -8.006  0.00  0.00           C  
ATOM   4678  O   ARG B 606      -4.311  15.977  -9.191  0.00  0.00           O  
ATOM   4679  CB  ARG B 606      -5.961  14.663  -7.160  0.00  0.00           C  
ATOM   4680  CG  ARG B 606      -6.231  13.265  -6.609  0.00  0.00           C  
ATOM   4681  CD  ARG B 606      -6.164  12.269  -7.765  0.00  0.00           C  
ATOM   4682  NE  ARG B 606      -7.373  11.449  -7.931  0.00  0.00           N  
ATOM   4683  CZ  ARG B 606      -8.632  11.900  -8.052  0.00  0.00           C  
ATOM   4684  NH1 ARG B 606      -8.926  13.199  -7.998  0.00  0.00           N  
ATOM   4685  NH2 ARG B 606      -9.627  11.033  -8.202  0.00  0.00           N  
ATOM   4686  N   MET B 607      -3.726  17.471  -7.618  0.00  0.00           N  
ATOM   4687  CA  MET B 607      -3.139  18.447  -8.547  0.00  0.00           C  
ATOM   4688  C   MET B 607      -1.628  18.355  -8.485  0.00  0.00           C  
ATOM   4689  O   MET B 607      -0.995  18.807  -7.512  0.00  0.00           O  
ATOM   4690  CB  MET B 607      -3.553  19.871  -8.196  0.00  0.00           C  
ATOM   4691  CG  MET B 607      -4.989  20.205  -8.537  0.00  0.00           C  
ATOM   4692  SD  MET B 607      -5.439  21.872  -8.037  0.00  0.00           S  
ATOM   4693  CE  MET B 607      -4.497  22.840  -9.209  0.00  0.00           C  
ATOM   4694  N   GLU B 608      -1.046  17.754  -9.513  0.00  0.00           N  
ATOM   4695  CA  GLU B 608       0.373  17.419  -9.475  0.00  0.00           C  
ATOM   4696  C   GLU B 608       1.137  17.980 -10.656  0.00  0.00           C  
ATOM   4697  O   GLU B 608       0.626  18.050 -11.785  0.00  0.00           O  
ATOM   4698  CB  GLU B 608       0.574  15.899  -9.399  0.00  0.00           C  
ATOM   4699  CG  GLU B 608       0.103  15.262  -8.093  0.00  0.00           C  
ATOM   4700  CD  GLU B 608       0.101  13.733  -8.128  0.00  0.00           C  
ATOM   4701  OE1 GLU B 608      -0.852  13.137  -7.588  0.00  0.00           O  
ATOM   4702  OE2 GLU B 608       1.034  13.117  -8.698  0.00  0.00           O  
ATOM   4703  N   CYS B 609       2.374  18.375 -10.372  0.00  0.00           N  
ATOM   4704  CA  CYS B 609       3.310  18.782 -11.398  0.00  0.00           C  
ATOM   4705  C   CYS B 609       3.555  17.618 -12.343  0.00  0.00           C  
ATOM   4706  O   CYS B 609       3.884  16.516 -11.910  0.00  0.00           O  
ATOM   4707  CB  CYS B 609       4.629  19.233 -10.777  0.00  0.00           C  
ATOM   4708  SG  CYS B 609       4.480  20.677  -9.703  0.00  0.00           S  
ATOM   4709  N   ALA B 610       3.360  17.869 -13.630  0.00  0.00           N  
ATOM   4710  CA  ALA B 610       3.697  16.896 -14.650  0.00  0.00           C  
ATOM   4711  C   ALA B 610       5.127  17.142 -15.110  0.00  0.00           C  
ATOM   4712  O   ALA B 610       5.826  16.197 -15.453  0.00  0.00           O  
ATOM   4713  CB  ALA B 610       2.729  16.975 -15.816  0.00  0.00           C  
ATOM   4714  N   THR B 611       5.548  18.409 -15.102  0.00  0.00           N  
ATOM   4715  CA  THR B 611       6.919  18.820 -15.449  0.00  0.00           C  
ATOM   4716  C   THR B 611       7.407  19.965 -14.534  0.00  0.00           C  
ATOM   4717  O   THR B 611       6.608  20.611 -13.858  0.00  0.00           O  
ATOM   4718  CB  THR B 611       7.015  19.326 -16.905  0.00  0.00           C  
ATOM   4719  OG1 THR B 611       6.104  20.415 -17.080  0.00  0.00           O  
ATOM   4720  CG2 THR B 611       6.698  18.227 -17.917  0.00  0.00           C  
ATOM   4721  N   PRO B 612       8.725  20.208 -14.482  0.00  0.00           N  
ATOM   4722  CA  PRO B 612       9.829  19.387 -15.007  0.00  0.00           C  
ATOM   4723  C   PRO B 612       9.969  18.123 -14.171  0.00  0.00           C  
ATOM   4724  O   PRO B 612       9.183  17.920 -13.236  0.00  0.00           O  
ATOM   4725  CB  PRO B 612      11.054  20.293 -14.849  0.00  0.00           C  
ATOM   4726  CG  PRO B 612      10.682  21.268 -13.779  0.00  0.00           C  
ATOM   4727  CD  PRO B 612       9.206  21.488 -13.925  0.00  0.00           C  
ATOM   4728  N   SER B 613      10.937  17.273 -14.511  0.00  0.00           N  
ATOM   4729  CA  SER B 613      11.133  16.004 -13.792  0.00  0.00           C  
ATOM   4730  C   SER B 613      11.616  16.212 -12.360  0.00  0.00           C  
ATOM   4731  O   SER B 613      11.406  15.355 -11.500  0.00  0.00           O  
ATOM   4732  CB  SER B 613      12.066  15.065 -14.562  0.00  0.00           C  
ATOM   4733  OG  SER B 613      12.807  15.776 -15.531  0.00  0.00           O  
ATOM   4734  N   ASP B 614      12.254  17.358 -12.123  0.00  0.00           N  
ATOM   4735  CA  ASP B 614      12.574  17.837 -10.780  0.00  0.00           C  
ATOM   4736  C   ASP B 614      11.349  17.805  -9.874  0.00  0.00           C  
ATOM   4737  O   ASP B 614      11.467  17.496  -8.691  0.00  0.00           O  
ATOM   4738  CB  ASP B 614      13.083  19.286 -10.820  0.00  0.00           C  
ATOM   4739  CG  ASP B 614      14.122  19.527 -11.899  0.00  0.00           C  
ATOM   4740  OD1 ASP B 614      15.081  20.278 -11.621  0.00  0.00           O  
ATOM   4741  OD2 ASP B 614      13.987  18.983 -13.019  0.00  0.00           O  
ATOM   4742  N   LYS B 615      10.178  18.134 -10.432  0.00  0.00           N  
ATOM   4743  CA  LYS B 615       8.977  18.375  -9.627  0.00  0.00           C  
ATOM   4744  C   LYS B 615       7.845  17.398  -9.904  0.00  0.00           C  
ATOM   4745  O   LYS B 615       6.820  17.430  -9.230  0.00  0.00           O  
ATOM   4746  CB  LYS B 615       8.468  19.814  -9.811  0.00  0.00           C  
ATOM   4747  CG  LYS B 615       9.542  20.890  -9.946  0.00  0.00           C  
ATOM   4748  CD  LYS B 615      10.450  21.001  -8.730  0.00  0.00           C  
ATOM   4749  CE  LYS B 615       9.874  21.915  -7.667  0.00  0.00           C  
ATOM   4750  NZ  LYS B 615      10.741  21.971  -6.456  0.00  0.00           N1+
ATOM   4751  N   GLN B 616       8.039  16.524 -10.884  0.00  0.00           N  
ATOM   4752  CA  GLN B 616       7.009  15.577 -11.316  0.00  0.00           C  
ATOM   4753  C   GLN B 616       6.447  14.764 -10.155  0.00  0.00           C  
ATOM   4754  O   GLN B 616       7.182  14.051  -9.474  0.00  0.00           O  
ATOM   4755  CB  GLN B 616       7.591  14.670 -12.396  0.00  0.00           C  
ATOM   4756  CG  GLN B 616       6.788  13.437 -12.760  0.00  0.00           C  
ATOM   4757  CD  GLN B 616       7.672  12.366 -13.379  0.00  0.00           C  
ATOM   4758  OE1 GLN B 616       7.283  11.200 -13.466  0.00  0.00           O  
ATOM   4759  NE2 GLN B 616       8.882  12.757 -13.804  0.00  0.00           N  
ATOM   4760  N   GLY B 617       5.143  14.888  -9.928  0.00  0.00           N  
ATOM   4761  CA  GLY B 617       4.483  14.205  -8.813  0.00  0.00           C  
ATOM   4762  C   GLY B 617       4.269  15.079  -7.586  0.00  0.00           C  
ATOM   4763  O   GLY B 617       3.463  14.735  -6.716  0.00  0.00           O  
ATOM   4764  N   MET B 618       4.992  16.200  -7.510  0.00  0.00           N  
ATOM   4765  CA  MET B 618       4.827  17.174  -6.426  0.00  0.00           C  
ATOM   4766  C   MET B 618       3.488  17.914  -6.507  0.00  0.00           C  
ATOM   4767  O   MET B 618       3.170  18.500  -7.540  0.00  0.00           O  
ATOM   4768  CB  MET B 618       5.952  18.214  -6.441  0.00  0.00           C  
ATOM   4769  CG  MET B 618       7.281  17.764  -5.857  0.00  0.00           C  
ATOM   4770  SD  MET B 618       8.522  19.070  -5.984  0.00  0.00           S  
ATOM   4771  CE  MET B 618       7.944  20.283  -4.787  0.00  0.00           C  
ATOM   4772  N   PRO B 619       2.708  17.894  -5.408  0.00  0.00           N  
ATOM   4773  CA  PRO B 619       1.466  18.665  -5.308  0.00  0.00           C  
ATOM   4774  C   PRO B 619       1.700  20.150  -5.608  0.00  0.00           C  
ATOM   4775  O   PRO B 619       2.594  20.771  -5.021  0.00  0.00           O  
ATOM   4776  CB  PRO B 619       1.053  18.490  -3.842  0.00  0.00           C  
ATOM   4777  CG  PRO B 619       1.714  17.231  -3.397  0.00  0.00           C  
ATOM   4778  CD  PRO B 619       2.977  17.099  -4.192  0.00  0.00           C  
ATOM   4779  N   VAL B 620       0.897  20.702  -6.514  0.00  0.00           N  
ATOM   4780  CA  VAL B 620       1.039  22.091  -6.957  0.00  0.00           C  
ATOM   4781  C   VAL B 620       0.932  23.110  -5.814  0.00  0.00           C  
ATOM   4782  O   VAL B 620       1.670  24.095  -5.796  0.00  0.00           O  
ATOM   4783  CB  VAL B 620       0.040  22.418  -8.094  0.00  0.00           C  
ATOM   4784  CG1 VAL B 620      -0.141  23.921  -8.262  0.00  0.00           C  
ATOM   4785  CG2 VAL B 620       0.505  21.788  -9.399  0.00  0.00           C  
ATOM   4786  N   LEU B 621       0.030  22.870  -4.863  0.00  0.00           N  
ATOM   4787  CA  LEU B 621      -0.143  23.794  -3.730  0.00  0.00           C  
ATOM   4788  C   LEU B 621       1.040  23.872  -2.745  0.00  0.00           C  
ATOM   4789  O   LEU B 621       1.332  24.946  -2.211  0.00  0.00           O  
ATOM   4790  CB  LEU B 621      -1.423  23.485  -2.959  0.00  0.00           C  
ATOM   4791  CG  LEU B 621      -2.700  24.255  -3.283  0.00  0.00           C  
ATOM   4792  CD1 LEU B 621      -3.388  24.512  -1.958  0.00  0.00           C  
ATOM   4793  CD2 LEU B 621      -2.439  25.575  -3.990  0.00  0.00           C  
ATOM   4794  N   SER B 622       1.694  22.735  -2.501  0.00  0.00           N  
ATOM   4795  CA  SER B 622       2.870  22.667  -1.623  0.00  0.00           C  
ATOM   4796  C   SER B 622       4.191  22.865  -2.373  0.00  0.00           C  
ATOM   4797  O   SER B 622       5.255  22.546  -1.839  0.00  0.00           O  
ATOM   4798  CB  SER B 622       2.907  21.317  -0.893  0.00  0.00           C  
ATOM   4799  OG  SER B 622       1.773  21.161  -0.057  0.00  0.00           O  
ATOM   4800  N   LEU B 623       4.123  23.382  -3.599  0.00  0.00           N  
ATOM   4801  CA  LEU B 623       5.293  23.506  -4.475  0.00  0.00           C  
ATOM   4802  C   LEU B 623       6.376  24.383  -3.854  0.00  0.00           C  
ATOM   4803  O   LEU B 623       6.087  25.484  -3.387  0.00  0.00           O  
ATOM   4804  CB  LEU B 623       4.880  24.124  -5.813  0.00  0.00           C  
ATOM   4805  CG  LEU B 623       5.439  23.665  -7.167  0.00  0.00           C  
ATOM   4806  CD1 LEU B 623       5.384  24.819  -8.158  0.00  0.00           C  
ATOM   4807  CD2 LEU B 623       6.846  23.099  -7.097  0.00  0.00           C  
ATOM   4808  N   ASN B 624       7.615  23.894  -3.844  0.00  0.00           N  
ATOM   4809  CA  ASN B 624       8.758  24.729  -3.442  0.00  0.00           C  
ATOM   4810  C   ASN B 624       9.476  25.317  -4.654  0.00  0.00           C  
ATOM   4811  O   ASN B 624      10.299  24.650  -5.279  0.00  0.00           O  
ATOM   4812  CB  ASN B 624       9.755  23.969  -2.539  0.00  0.00           C  
ATOM   4813  CG  ASN B 624      10.885  24.864  -2.020  0.00  0.00           C  
ATOM   4814  OD1 ASN B 624      10.666  26.025  -1.653  0.00  0.00           O  
ATOM   4815  ND2 ASN B 624      12.104  24.323  -1.991  0.00  0.00           N  
ATOM   4816  N   ILE B 625       9.142  26.563  -4.978  0.00  0.00           N  
ATOM   4817  CA  ILE B 625       9.820  27.323  -6.034  0.00  0.00           C  
ATOM   4818  C   ILE B 625      10.087  28.751  -5.567  0.00  0.00           C  
ATOM   4819  O   ILE B 625       9.291  29.330  -4.818  0.00  0.00           O  
ATOM   4820  CB  ILE B 625       9.009  27.385  -7.353  0.00  0.00           C  
ATOM   4821  CG1 ILE B 625       7.514  27.576  -7.066  0.00  0.00           C  
ATOM   4822  CG2 ILE B 625       9.272  26.153  -8.205  0.00  0.00           C  
ATOM   4823  CD1 ILE B 625       6.791  28.453  -8.070  0.00  0.00           C  
ATOM   4824  N   THR B 626      11.204  29.312  -6.021  0.00  0.00           N  
ATOM   4825  CA  THR B 626      11.561  30.689  -5.697  0.00  0.00           C  
ATOM   4826  C   THR B 626      11.480  31.554  -6.961  0.00  0.00           C  
ATOM   4827  O   THR B 626      12.357  31.491  -7.836  0.00  0.00           O  
ATOM   4828  CB  THR B 626      12.960  30.775  -5.040  0.00  0.00           C  
ATOM   4829  OG1 THR B 626      13.956  30.332  -5.967  0.00  0.00           O  
ATOM   4830  CG2 THR B 626      13.033  29.894  -3.777  0.00  0.00           C  
ATOM   4831  N   CYS B 627      10.404  32.336  -7.065  0.00  0.00           N  
ATOM   4832  CA  CYS B 627      10.199  33.224  -8.212  0.00  0.00           C  
ATOM   4833  C   CYS B 627       9.951  34.665  -7.763  0.00  0.00           C  
ATOM   4834  O   CYS B 627      10.893  35.437  -7.565  0.00  0.00           O  
ATOM   4835  CB  CYS B 627       9.045  32.737  -9.104  0.00  0.00           C  
ATOM   4836  SG  CYS B 627       8.984  30.956  -9.489  0.00  0.00           S  
TER    4837      CYS B 627 
HETATM 4838  C1  NAG E   1      -3.866   7.542 -43.729  0.00  0.00           C  
HETATM 4839  C2  NAG E   1      -3.756   7.560 -45.250  0.00  0.00           C  
HETATM 4840  C3  NAG E   1      -4.261   8.902 -45.759  0.00  0.00           C  
HETATM 4841  C4  NAG E   1      -5.649   9.271 -45.202  0.00  0.00           C  
HETATM 4842  C5  NAG E   1      -5.687   9.086 -43.680  0.00  0.00           C  
HETATM 4843  C6  NAG E   1      -7.095   9.170 -43.096  0.00  0.00           C  
HETATM 4844  C7  NAG E   1      -1.951   6.351 -46.407  0.00  0.00           C  
HETATM 4845  C8  NAG E   1      -0.495   6.329 -46.762  0.00  0.00           C  
HETATM 4846  N2  NAG E   1      -2.380   7.386 -45.682  0.00  0.00           N  
HETATM 4847  O3  NAG E   1      -4.308   8.788 -47.150  0.00  0.00           O  
HETATM 4848  O4  NAG E   1      -5.959  10.610 -45.510  0.00  0.00           O  
HETATM 4849  O5  NAG E   1      -5.192   7.799 -43.346  0.00  0.00           O  
HETATM 4850  O6  NAG E   1      -7.062   8.796 -41.728  0.00  0.00           O  
HETATM 4851  O7  NAG E   1      -2.683   5.437 -46.788  0.00  0.00           O  
HETATM 4852  C1  NAG E   2      -6.660  10.723 -46.771  0.00  0.00           C  
HETATM 4853  C2  NAG E   2      -7.718  11.815 -46.620  0.00  0.00           C  
HETATM 4854  C3  NAG E   2      -8.263  12.349 -47.945  0.00  0.00           C  
HETATM 4855  C4  NAG E   2      -7.090  12.774 -48.822  0.00  0.00           C  
HETATM 4856  C5  NAG E   2      -6.266  11.501 -49.058  0.00  0.00           C  
HETATM 4857  C6  NAG E   2      -5.118  11.670 -50.057  0.00  0.00           C  
HETATM 4858  C7  NAG E   2      -8.855  12.036 -44.522  0.00  0.00           C  
HETATM 4859  C8  NAG E   2      -9.994  11.615 -43.638  0.00  0.00           C  
HETATM 4860  N2  NAG E   2      -8.790  11.434 -45.715  0.00  0.00           N  
HETATM 4861  O3  NAG E   2      -9.049  13.472 -47.650  0.00  0.00           O  
HETATM 4862  O4  NAG E   2      -7.513  13.428 -50.009  0.00  0.00           O  
HETATM 4863  O5  NAG E   2      -5.746  11.049 -47.810  0.00  0.00           O  
HETATM 4864  O6  NAG E   2      -3.925  12.062 -49.412  0.00  0.00           O  
HETATM 4865  O7  NAG E   2      -8.030  12.888 -44.146  0.00  0.00           O  
TER    4866      NAG E   2 
HETATM 4867  C1  NAG F   1       0.900  11.197 -47.023  0.00  0.00           C  
HETATM 4868  C2  NAG F   1      -0.533  11.269 -47.543  0.00  0.00           C  
HETATM 4869  C3  NAG F   1      -0.916   9.916 -48.169  0.00  0.00           C  
HETATM 4870  C4  NAG F   1       0.117   9.358 -49.168  0.00  0.00           C  
HETATM 4871  C5  NAG F   1       1.509   9.461 -48.528  0.00  0.00           C  
HETATM 4872  C6  NAG F   1       2.650   9.007 -49.438  0.00  0.00           C  
HETATM 4873  C7  NAG F   1      -2.316  12.576 -46.358  0.00  0.00           C  
HETATM 4874  C8  NAG F   1      -2.383  13.645 -47.409  0.00  0.00           C  
HETATM 4875  N2  NAG F   1      -1.463  11.554 -46.464  0.00  0.00           N  
HETATM 4876  O3  NAG F   1      -2.195   9.997 -48.760  0.00  0.00           O  
HETATM 4877  O4  NAG F   1      -0.155   7.994 -49.444  0.00  0.00           O  
HETATM 4878  O5  NAG F   1       1.764  10.785 -48.075  0.00  0.00           O  
HETATM 4879  O6  NAG F   1       2.784   9.897 -50.524  0.00  0.00           O  
HETATM 4880  O7  NAG F   1      -3.057  12.663 -45.385  0.00  0.00           O  
HETATM 4881  C1  NAG F   2      -1.114   7.735 -50.497  0.00  0.00           C  
HETATM 4882  C2  NAG F   2      -0.617   6.464 -51.171  0.00  0.00           C  
HETATM 4883  C3  NAG F   2      -1.586   6.034 -52.272  0.00  0.00           C  
HETATM 4884  C4  NAG F   2      -2.959   5.777 -51.689  0.00  0.00           C  
HETATM 4885  C5  NAG F   2      -3.454   6.992 -50.890  0.00  0.00           C  
HETATM 4886  C6  NAG F   2      -4.663   6.497 -50.094  0.00  0.00           C  
HETATM 4887  C7  NAG F   2       1.758   5.890 -51.483  0.00  0.00           C  
HETATM 4888  C8  NAG F   2       3.066   6.318 -52.083  0.00  0.00           C  
HETATM 4889  N2  NAG F   2       0.724   6.711 -51.674  0.00  0.00           N  
HETATM 4890  O3  NAG F   2      -1.180   4.812 -52.817  0.00  0.00           O  
HETATM 4891  O4  NAG F   2      -3.866   5.409 -52.714  0.00  0.00           O  
HETATM 4892  O5  NAG F   2      -2.457   7.576 -50.028  0.00  0.00           O  
HETATM 4893  O6  NAG F   2      -4.777   7.114 -48.832  0.00  0.00           O  
HETATM 4894  O7  NAG F   2       1.699   4.832 -50.856  0.00  0.00           O  
TER    4895      NAG F   2 
HETATM 4896  C1  NAG G   1     -17.799  15.224 -15.167  0.00  0.00           C  
HETATM 4897  C2  NAG G   1     -18.159  14.901 -13.718  0.00  0.00           C  
HETATM 4898  C3  NAG G   1     -17.219  13.840 -13.153  0.00  0.00           C  
HETATM 4899  C4  NAG G   1     -17.037  12.652 -14.105  0.00  0.00           C  
HETATM 4900  C5  NAG G   1     -16.752  13.121 -15.537  0.00  0.00           C  
HETATM 4901  C6  NAG G   1     -16.809  11.941 -16.488  0.00  0.00           C  
HETATM 4902  C7  NAG G   1     -19.194  16.569 -12.332  0.00  0.00           C  
HETATM 4903  C8  NAG G   1     -19.127  17.823 -11.510  0.00  0.00           C  
HETATM 4904  N2  NAG G   1     -18.093  16.119 -12.911  0.00  0.00           N  
HETATM 4905  O3  NAG G   1     -17.718  13.369 -11.926  0.00  0.00           O  
HETATM 4906  O4  NAG G   1     -15.924  11.919 -13.661  0.00  0.00           O  
HETATM 4907  O5  NAG G   1     -17.689  14.090 -15.985  0.00  0.00           O  
HETATM 4908  O6  NAG G   1     -16.444  12.405 -17.774  0.00  0.00           O  
HETATM 4909  O7  NAG G   1     -20.254  15.972 -12.458  0.00  0.00           O  
HETATM 4910  C1  NAG G   2     -16.256  10.840 -12.773  0.00  0.00           C  
HETATM 4911  C2  NAG G   2     -15.202   9.774 -13.017  0.00  0.00           C  
HETATM 4912  C3  NAG G   2     -15.379   8.663 -11.993  0.00  0.00           C  
HETATM 4913  C4  NAG G   2     -15.084   9.275 -10.632  0.00  0.00           C  
HETATM 4914  C5  NAG G   2     -16.122  10.359 -10.359  0.00  0.00           C  
HETATM 4915  C6  NAG G   2     -15.752  11.180  -9.137  0.00  0.00           C  
HETATM 4916  C7  NAG G   2     -14.320   9.298 -15.295  0.00  0.00           C  
HETATM 4917  C8  NAG G   2     -12.956   9.812 -14.948  0.00  0.00           C  
HETATM 4918  N2  NAG G   2     -15.301   9.296 -14.388  0.00  0.00           N  
HETATM 4919  O3  NAG G   2     -14.459   7.647 -12.269  0.00  0.00           O  
HETATM 4920  O4  NAG G   2     -15.061   8.292  -9.613  0.00  0.00           O  
HETATM 4921  O5  NAG G   2     -16.245  11.286 -11.429  0.00  0.00           O  
HETATM 4922  O6  NAG G   2     -16.880  11.984  -8.849  0.00  0.00           O  
HETATM 4923  O7  NAG G   2     -14.511   8.874 -16.428  0.00  0.00           O  
TER    4924      NAG G   2 
HETATM 4925  C1  NAG H   1     -14.285  17.328  -9.846  0.00  0.00           C  
HETATM 4926  C2  NAG H   1     -14.705  15.870  -9.924  0.00  0.00           C  
HETATM 4927  C3  NAG H   1     -16.214  15.744  -9.721  0.00  0.00           C  
HETATM 4928  C4  NAG H   1     -16.715  16.431  -8.453  0.00  0.00           C  
HETATM 4929  C5  NAG H   1     -16.065  17.799  -8.226  0.00  0.00           C  
HETATM 4930  C6  NAG H   1     -15.993  17.982  -6.715  0.00  0.00           C  
HETATM 4931  C7  NAG H   1     -13.581  14.264 -11.419  0.00  0.00           C  
HETATM 4932  C8  NAG H   1     -13.359  13.791 -12.821  0.00  0.00           C  
HETATM 4933  N2  NAG H   1     -14.378  15.315 -11.222  0.00  0.00           N
[truncated: 353,434 more chars]
