# Supplementary material for: Design of multi-epitope vaccine candidate against Brucella type IV secretion system (T4SS)
Source: PLoS One. 2023 Aug 10;18(8):e0286358. doi: 10.1371/journal.pone.0286358 (PMC10414599; doi:10.1371/journal.pone.0286358)
Supplement: S1 File — (ZIP) [file pone.0286358.s012.zip › S1 File/VirB10.fasta.txt]

>sp|Q8YDZ0|VIRBA_BRUME Type IV secretion system protein virB10 OS=Brucella melitensis biotype 1 (strain 16M / ATCC 23456 / NCTC 10094) OX=224914 GN=virB10 PE=3 SV=2
MTQENIPVQPGTLDGERGLPTVNENGSGRTRKVLLFLFVVGFIVVLLLLLVFHMRGNAEN
NPHSYKTMVQTSTVPMRTFKLPPPPPPAPPEPPAPPPAPAMPIAEPAAAALSLPPLPDDT
PAKDDVLDKSASALMVVTKSSGDTVVQTTNARIQALLDSQKNTKQDAGSLGTLLHGTQTD
ARMASLLRNRDFLLAKGSIINCALQTRLDSTVPGMAACVVTRNMYSDNGKVLLIERGSTI
SGEYDANVKQGMARIYVLWTRVKTPNGVVIDLDSPGADPLGGAGLPGYIDSHFWKRFGGA
LMLSTIETLGRYATQKVGGGGSNQINLNTGGGESTSNLASTALKDTINIPPTLYKNQGEE
IGIYIARDLDFSSVYDVKPK
